# Supplementary material for: Global analysis of protein lysine 2-hydroxyisobutyrylation (Khib) profiles in Chinese herb rhubarb (Dahuang)
Source: BMC Genomics. 2021 Jul 15;22:542. doi: 10.1186/s12864-021-07847-0 (PMC8283887; doi:10.1186/s12864-021-07847-0)
Supplement: Supplementary file 2 — Table S1, All identified Khib-modified peptides and proteins in rhubarb. [file 12864_2021_7847_MOESM2_ESM.xlsx]

## Sheet: Overlaping data
Table S1. All identified Khib-modified peptides and proteins in rhubarb
Protein accession	Position	Amino acid	Protein description	Localization probability	Modified sequence
Gene.10016	137	K	PREDICTED: 3-hydroxyisobutyryl-CoA hydrolase-like protein 3, mitochondrial isoform X1 [Beta vulgaris subsp. vulgaris]	1	GVVAEIQK(1)DK
Gene.10025	37	K	hypothetical protein DCAR_015290 [Daucus carota subsp. sativus]	1	TTVTDDK(1)R
Gene.10026	137	K	PREDICTED: nascent polypeptide-associated complex subunit beta-like [Daucus carota subsp. sativus]	1	K(1)LAEQFQK
Gene.10026	114	K	PREDICTED: nascent polypeptide-associated complex subunit beta-like [Daucus carota subsp. sativus]	1	VQASIAANTWVVSGSPQTK(1)K
Gene.10042	345	K	D-3-phosphoglycerate dehydrogenase 1, chloroplastic [Arachis ipaensis]	1	DSK(1)LIQHER
Gene.10042	431	K	D-3-phosphoglycerate dehydrogenase 1, chloroplastic [Arachis ipaensis]	1	SVK(1)VTYASAR
Gene.10042	202	K	D-3-phosphoglycerate dehydrogenase 1, chloroplastic [Arachis ipaensis]	1	NVAQADASIK(1)AGEWK
Gene.10042	297	K	D-3-phosphoglycerate dehydrogenase 1, chloroplastic [Arachis ipaensis]	1	MLNDETFAK(1)MK
Gene.10065	38	K	40S ribosomal protein S26-1-like [Carica papaya]	1	GHVK(1)FIR
Gene.10065	128	K	40S ribosomal protein S26-1-like [Carica papaya]	1	DDMPK(1)TGAPGGAPR
Gene.10079	170	K	cyanate hydratase [Jatropha curcas]	1	YLPHTEQK(1)SEHMVSTSK
Gene.10079	35	K	cyanate hydratase [Jatropha curcas]	1	VLQTIK(1)EK
Gene.10079	147	K	cyanate hydratase [Jatropha curcas]	1	IK(1)GVDGK
Gene.10079	67	K	cyanate hydratase [Jatropha curcas]	1	QAHLK(1)PETAPK
Gene.10079	162	K	cyanate hydratase [Jatropha curcas]	1	VVVTLDGK(1)YLPHTEQK
Gene.10079	179	K	cyanate hydratase [Jatropha curcas]	1	SEHMVSTSK(1)LR
Gene.10079	73	K	cyanate hydratase [Jatropha curcas]	0.999862	QAHLKPETAPK(1)LR
Gene.10104	203	K	dolichyl-diphosphooligosaccharide--protein glycosyltransferase subunit 1A [Spinacia oleracea]	1	LDNTK(1)THGSEIK
Gene.10114	189	K	PREDICTED: 60S ribosomal protein L18-2 [Beta vulgaris subsp. vulgaris]	1	APGVPQSHTK(1)PYVR
Gene.1012	231	K	50S ribosomal protein L3, chloroplastic [Chenopodium quinoa]	1	GFQGGIK(1)R
Gene.1012	177	K	50S ribosomal protein L3, chloroplastic [Chenopodium quinoa]	0.999166	K(0.001)PELGHLSK(0.999)SGIIPLR
Gene.1012	169	K	50S ribosomal protein L3, chloroplastic [Chenopodium quinoa]	1	K(1)PELGHLSK
Gene.1012	318	K	50S ribosomal protein L3, chloroplastic [Chenopodium quinoa]	1	IVGK(1)NIPK
Gene.1012	314	K	50S ribosomal protein L3, chloroplastic [Chenopodium quinoa]	1	ITPAK(1)IVGK
Gene.1012	168	K	50S ribosomal protein L3, chloroplastic [Chenopodium quinoa]	0.984311	LK(0.984)K(0.016)PELGHLSK
Gene.10124	101	K	ribose-phosphate pyrophosphokinase 1 [Spinacia oleracea]	1	LSDAPLAIVDK(1)R
Gene.10152	44	K	26S proteasome non-ATPase regulatory subunit 4 homolog [Cucurbita pepo subsp. pepo]	1	K(1)AADDASSQGNVEK
Gene.10154	198	K	hypothetical protein B456_006G060200 [Gossypium raimondii]	1	VFLDPK(1)AR
Gene.10161	234	K	ATP-dependent Clp protease proteolytic subunit-related protein 4, chloroplastic-like [Papaver somniferum]	1	TELVK(1)LYAR
Gene.10161	229	K	ATP-dependent Clp protease proteolytic subunit-related protein 4, chloroplastic-like [Papaver somniferum]	1	EITNVK(1)TELVK
Gene.10161	288	K	ATP-dependent Clp protease proteolytic subunit-related protein 4, chloroplastic-like [Papaver somniferum]	1	GVVADLK(1)R
Gene.10161	242	K	ATP-dependent Clp protease proteolytic subunit-related protein 4, chloroplastic-like [Papaver somniferum]	1	HTGK(1)THEQIEEDIR
Gene.1019	174	K	isoleucine--tRNA ligase, cytoplasmic-like [Chenopodium quinoa]	1	VSDFK(1)GR
Gene.1019	310	K	isoleucine--tRNA ligase, cytoplasmic-like [Chenopodium quinoa]	1	HK(1)IDHLVIPSSR
Gene.10216	59	K	hypothetical protein DCAR_030425 [Daucus carota subsp. sativus]	1	LSEDK(1)VK
Gene.10229	32	K	translocase of chloroplast 120, chloroplastic-like [Cucurbita moschata]	1	GGEGEPAGEGK(1)QTR
Gene.10251	141	K	geranylgeranyl diphosphate reductase, chloroplastic-like [Chenopodium quinoa]	1	TLK(1)PHEYIGMVR
Gene.10251	390	K	geranylgeranyl diphosphate reductase, chloroplastic-like [Chenopodium quinoa]	1	K(1)YWPTYK
Gene.10251	305	K	geranylgeranyl diphosphate reductase, chloroplastic-like [Chenopodium quinoa]	1	ALPK(1)IDGGR
Gene.10251	293	K	geranylgeranyl diphosphate reductase, chloroplastic-like [Chenopodium quinoa]	1	K(1)FQLATR
Gene.10251	242	K	geranylgeranyl diphosphate reductase, chloroplastic-like [Chenopodium quinoa]	1	IK(1)IPDEK
Gene.10251	355	K	geranylgeranyl diphosphate reductase, chloroplastic-like [Chenopodium quinoa]	1	CSGEGIYFAAK(1)SGR
Gene.10264	57	K	PREDICTED: 60S ribosomal protein L28-1 [Beta vulgaris subsp. vulgaris]	1	YSGLANSK(1)TVTIQPSGK
Gene.10264	66	K	PREDICTED: 60S ribosomal protein L28-1 [Beta vulgaris subsp. vulgaris]	1	TVTIQPSGK(1)DNTIVLATTK
Gene.10264	101	K	PREDICTED: 60S ribosomal protein L28-1 [Beta vulgaris subsp. vulgaris]	1	MAK(1)AVNNQVGDNYYRPDLK
Gene.10264	37	K	PREDICTED: 60S ribosomal protein L28-1 [Beta vulgaris subsp. vulgaris]	1	IQFSK(1)ESNNLYNSHSYK
Gene.10264	76	K	PREDICTED: 60S ribosomal protein L28-1 [Beta vulgaris subsp. vulgaris]	1	DNTIVLATTK(1)TR
Gene.10264	117	K	PREDICTED: 60S ribosomal protein L28-1 [Beta vulgaris subsp. vulgaris]	1	AVNNQVGDNYYRPDLK(1)K
Gene.10264	135	K	PREDICTED: 60S ribosomal protein L28-1 [Beta vulgaris subsp. vulgaris]	1	SLQVSK(1)SGVK
Gene.10266	124	K	ruBisCO large subunit-binding protein subunit alpha [Citrus sinensis]	1	NVVLDEFGSPK(1)VVNDGVTIAR
Gene.10266	403	K	ruBisCO large subunit-binding protein subunit alpha [Citrus sinensis]	1	VTITK(1)DSTTFIADAASKDELQAR
Gene.10266	440	K	ruBisCO large subunit-binding protein subunit alpha [Citrus sinensis]	1	ELTETDSVYDSEK(1)LAER
Gene.10266	156	K	ruBisCO large subunit-binding protein subunit alpha [Citrus sinensis]	1	EVASK(1)TNDSAGDGTTTASVLAR
Gene.10266	546	K	ruBisCO large subunit-binding protein subunit alpha [Citrus sinensis]	1	ALVAPASLIAHNAGVEGEVVVEK(1)VK
Gene.10266	193	K	ruBisCO large subunit-binding protein subunit alpha [Citrus sinensis]	1	LGLLSVTSGANPVSLK(1)K
Gene.10266	606	K	ruBisCO large subunit-binding protein subunit alpha [Citrus sinensis]	0.939531	AK(0.06)PK(0.94)SGAAAPQQGLMV
Gene.10266	456	K	ruBisCO large subunit-binding protein subunit alpha [Citrus sinensis]	1	LSGGVAVIK(1)VGAATETELEDR
Gene.10266	302	K	ruBisCO large subunit-binding protein subunit alpha [Citrus sinensis]	1	VLVTDQK(1)ISAIK
Gene.10266	415	K	ruBisCO large subunit-binding protein subunit alpha [Citrus sinensis]	1	DSTTFIADAASK(1)DELQAR
Gene.10281	52	K	Uncharacterized protein CEY00_Acc21510 [Actinidia chinensis var. chinensis]	1	AAENVYIK(1)K
Gene.10281	58	K	Uncharacterized protein CEY00_Acc21510 [Actinidia chinensis var. chinensis]	1	MEQEK(1)LAK
Gene.10281	100	K	Uncharacterized protein CEY00_Acc21510 [Actinidia chinensis var. chinensis]	1	ATTGSGGPVSDATPSGPSSSASNVSTDK(1)YR
Gene.10333	13	K	uncharacterized protein LOC110621422 [Manihot esculenta]	1	LK(1)LIEPLK
Gene.10339	70	K	uncharacterized protein At2g17340 [Morus notabilis]	1	AEDDDTVSDSK(1)EK
Gene.1037	197	K	hypothetical protein CRG98_029238 [Punica granatum]	1	LVDQAFGK(1)GVK
Gene.1037	189	K	hypothetical protein CRG98_029238 [Punica granatum]	1	LLPLRPGVAK(1)LVDQAFGK
Gene.1037	227	K	hypothetical protein CRG98_029238 [Punica granatum]	1	AEK(1)IQIFAGDVVPR
Gene.1037	168	K	hypothetical protein CRG98_029238 [Punica granatum]	1	K(1)TELFMALIEK
Gene.1037	279	K	hypothetical protein CRG98_029238 [Punica granatum]	1	AAGMK(1)CIVTK
Gene.1037	143	K	hypothetical protein CRG98_029238 [Punica granatum]	1	MTAYFNK(1)VGWPEK
Gene.1037	158	K	hypothetical protein CRG98_029238 [Punica granatum]	1	K(1)EFVASLHK
Gene.1037	166	K	hypothetical protein CRG98_029238 [Punica granatum]	1	KEFVASLHK(1)R
Gene.1037	200	K	hypothetical protein CRG98_029238 [Punica granatum]	1	GVK(1)VAVCSTSNEK
Gene.1037	179	K	hypothetical protein CRG98_029238 [Punica granatum]	1	K(1)LLPLRPGVAK
Gene.1037	178	K	hypothetical protein CRG98_029238 [Punica granatum]	1	TELFMALIEK(1)K
Gene.10371	124	K	20 kDa chaperonin, chloroplastic-like [Chenopodium quinoa]	1	TKPQTGDVVAVGPGK(1)K
Gene.10371	251	K	20 kDa chaperonin, chloroplastic-like [Chenopodium quinoa]	1	YAGNDLK(1)GEDGSDYIALR
Gene.10371	97	K	20 kDa chaperonin, chloroplastic-like [Chenopodium quinoa]	1	IVDEK(1)TVGGILLPSSIK
Gene.10371	188	K	20 kDa chaperonin, chloroplastic-like [Chenopodium quinoa]	1	VLIK(1)VAEVEEK
Gene.10371	111	K	20 kDa chaperonin, chloroplastic-like [Chenopodium quinoa]	1	TK(1)PQTGDVVAVGPGK
Gene.10371	109	K	20 kDa chaperonin, chloroplastic-like [Chenopodium quinoa]	1	TVGGILLPSSIK(1)TK
Gene.10371	195	K	20 kDa chaperonin, chloroplastic-like [Chenopodium quinoa]	1	VAEVEEK(1)TAGGLFLSEAAK
Gene.10379	84	K	PREDICTED: copper transport protein ATX1-like [Capsicum annuum]	1	GNVQPEAVLQTVSK(1)TGK
Gene.10379	70	K	PREDICTED: copper transport protein ATX1-like [Capsicum annuum]	1	VTVK(1)GNVQPEAVLQTVSK
Gene.10391	156	K	PREDICTED: putative glutathione peroxidase 7, chloroplastic [Pyrus x bretschneideri]	1	FK(1)AEFPIFDK
Gene.10391	70	K	PREDICTED: putative glutathione peroxidase 7, chloroplastic [Pyrus x bretschneideri]	1	ATSGK(1)SVHDFTVK
Gene.10391	89	K	PREDICTED: putative glutathione peroxidase 7, chloroplastic [Pyrus x bretschneideri]	1	EVSLSK(1)FK
Gene.10391	224	K	PREDICTED: putative glutathione peroxidase 7, chloroplastic [Pyrus x bretschneideri]	1	YPPTTSPLQLENDIK(1)K
Gene.10391	78	K	PREDICTED: putative glutathione peroxidase 7, chloroplastic [Pyrus x bretschneideri]	1	SVHDFTVK(1)DIDK
Gene.104	65	K	Chorismate synthase [Macleaya cordata]	1	VAAGAVAK(1)K
Gene.104	235	K	Chorismate synthase [Macleaya cordata]	0.999995	LAFKPTSTIGK(1)K
Gene.10445	197	K	33 kDa ribonucleoprotein, chloroplastic [Spinacia oleracea]	1	LYVSNLQWK(1)VR
Gene.10445	261	K	33 kDa ribonucleoprotein, chloroplastic [Spinacia oleracea]	1	AIILK(1)FSEIK
Gene.10445	169	K	33 kDa ribonucleoprotein, chloroplastic [Spinacia oleracea]	0.999938	VEYAK(1)ALKPQTSVPSDAIR
Gene.10445	188	K	33 kDa ribonucleoprotein, chloroplastic [Spinacia oleracea]	1	ETPHK(1)LYVSNLQWK
Gene.10445	266	K	33 kDa ribonucleoprotein, chloroplastic [Spinacia oleracea]	1	FSEIK(1)SK
Gene.10477	327	K	PREDICTED: 4-hydroxy-tetrahydrodipicolinate synthase, chloroplastic [Vitis vinifera]	1	LPYVPLPLTK(1)R
Gene.10477	284	K	PREDICTED: 4-hydroxy-tetrahydrodipicolinate synthase, chloroplastic [Vitis vinifera]	1	NPSLNK(1)K
Gene.10478	491	K	alpha-amylase 3, chloroplastic-like [Chenopodium quinoa]	1	SLVSDISSK(1)K
Gene.10483	299	K	PREDICTED: pyruvate kinase isozyme G, chloroplastic [Beta vulgaris subsp. vulgaris]	1	DAK(1)VVHELK
Gene.10496	81	K	unnamed protein product, partial [Vitis vinifera]	1	LVLEDGSVWK(1)AK
Gene.10496	66	K	unnamed protein product, partial [Vitis vinifera]	1	TTTAVALGERPWK(1)TSDAR
Gene.10510	123	K	PREDICTED: oxygen-evolving enhancer protein 1, chloroplastic-like [Nicotiana tabacum]	1	GTGTANQCPTLASGVDSFAFK(1)PGK
Gene.10510	131	K	PREDICTED: oxygen-evolving enhancer protein 1, chloroplastic-like [Nicotiana tabacum]	1	K(1)FCLEPTK
Gene.10510	272	K	PREDICTED: oxygen-evolving enhancer protein 1, chloroplastic-like [Nicotiana tabacum]	1	ENIK(1)NTTSSK
Gene.10510	142	K	PREDICTED: oxygen-evolving enhancer protein 1, chloroplastic-like [Nicotiana tabacum]	1	FTVK(1)AESVSK
Gene.10510	102	K	PREDICTED: oxygen-evolving enhancer protein 1, chloroplastic-like [Nicotiana tabacum]	1	TYLEVK(1)GTGTANQCPTLASGVDSFAFKPGK
Gene.10510	138	K	PREDICTED: oxygen-evolving enhancer protein 1, chloroplastic-like [Nicotiana tabacum]	1	FCLEPTK(1)FTVK
Gene.10510	268	K	PREDICTED: oxygen-evolving enhancer protein 1, chloroplastic-like [Nicotiana tabacum]	1	GGSTGYDNAVALPAGGRGDEEELQK(1)ENIK
Gene.10510	158	K	PREDICTED: oxygen-evolving enhancer protein 1, chloroplastic-like [Nicotiana tabacum]	1	NAPPDFQNTK(1)LMTR
Gene.10510	148	K	PREDICTED: oxygen-evolving enhancer protein 1, chloroplastic-like [Nicotiana tabacum]	1	AESVSK(1)NAPPDFQNTK
Gene.10510	96	K	PREDICTED: oxygen-evolving enhancer protein 1, chloroplastic-like [Nicotiana tabacum]	1	LTFDEIQSK(1)TYLEVK
Gene.10510	126	K	PREDICTED: oxygen-evolving enhancer protein 1, chloroplastic-like [Nicotiana tabacum]	1	PGK(1)YTAK
Gene.10512	149	K	PREDICTED: photosynthetic NDH subunit of lumenal location 4, chloroplastic [Beta vulgaris subsp. vulgaris]	1	IGVGK(1)VIR
Gene.1052	197	K	scopoletin glucosyltransferase-like [Quercus suber]	1	AAEEK(1)QSGIR
Gene.1052	453	K	scopoletin glucosyltransferase-like [Quercus suber]	1	AAELK(1)EMAWK
Gene.1052	39	K	scopoletin glucosyltransferase-like [Quercus suber]	1	GVK(1)ATLITTPANAPVFTK
Gene.1052	264	K	scopoletin glucosyltransferase-like [Quercus suber]	1	K(1)AAIDEHECLR
Gene.10550	225	K	PREDICTED: uncharacterized protein LOC104905332 [Beta vulgaris subsp. vulgaris]	1	GLK(1)VALR
Gene.10556	155	K	PREDICTED: 60S ribosomal protein L10a [Daucus carota subsp. sativus]	1	STVK(1)FQLK
Gene.10556	53	K	PREDICTED: 60S ribosomal protein L10a [Daucus carota subsp. sativus]	1	FSGSVK(1)LPHIPR
Gene.10556	3	K	PREDICTED: 60S ribosomal protein L10a [Daucus carota subsp. sativus]	1	SK(1)LSNDALR
Gene.10556	129	K	PREDICTED: 60S ribosomal protein L10a [Daucus carota subsp. sativus]	1	LLGPGLNK(1)AGK
Gene.10556	146	K	PREDICTED: 60S ribosomal protein L10a [Daucus carota subsp. sativus]	1	FPTLVSHQESLENK(1)VNETK
Gene.10556	132	K	PREDICTED: 60S ribosomal protein L10a [Daucus carota subsp. sativus]	1	AGK(1)FPTLVSHQESLENK
Gene.10556	151	K	PREDICTED: 60S ribosomal protein L10a [Daucus carota subsp. sativus]	1	VNETK(1)STVK
Gene.10556	117	K	PREDICTED: 60S ribosomal protein L10a [Daucus carota subsp. sativus]	1	YHAFLASEAVIK(1)QIPR
Gene.10556	105	K	PREDICTED: 60S ribosomal protein L10a [Daucus carota subsp. sativus]	1	K(1)YHAFLASEAVIK
Gene.10556	195	K	PREDICTED: 60S ribosomal protein L10a [Daucus carota subsp. sativus]	1	K(1)NWQNVR
Gene.10559	90	K	60S ribosomal protein L10a-3 [Olea europaea var. sylvestris]	1	VNEIK(1)ATVK
Gene.10559	150	K	60S ribosomal protein L10a-3 [Olea europaea var. sylvestris]	1	STMGK(1)PYR
Gene.10561	154	K	PREDICTED: cytochrome c1-2, heme protein, mitochondrial isoform X2 [Vitis vinifera]	1	PGK(1)LSDR
Gene.10584	347	K	cystathionine beta-lyase, chloroplastic-like [Chenopodium quinoa]	1	K(1)VNYAGLPGHPGR
Gene.10585	118	K	PREDICTED: uncharacterized protein LOC100268143 [Vitis vinifera]	1	FK(1)EISAAYEVLSDEK
Gene.10603	231	K	glutamate dehydrogenase 1 [Jatropha curcas]	1	LIHEQGGK(1)IVAVSDITGAIK
Gene.10603	66	K	glutamate dehydrogenase 1 [Jatropha curcas]	1	GPMK(1)GGIR
Gene.10603	23	K	glutamate dehydrogenase 1 [Jatropha curcas]	1	LLGLDSK(1)LEK
Gene.10603	305	K	glutamate dehydrogenase 1 [Jatropha curcas]	1	AK(1)FIIEAANHPTDPEADEILGK
Gene.10603	325	K	glutamate dehydrogenase 1 [Jatropha curcas]	1	FIIEAANHPTDPEADEILGK(1)K
Gene.10617	169	K	Inactive shikimate kinase [Actinidia chinensis var. chinensis]	1	QLILSDK(1)K
Gene.10620	326	K	PREDICTED: 2-hydroxyacyl-CoA lyase [Vitis vinifera]	0.999999	KPYLGIVGDAK(1)K
Gene.10620	17	K	PREDICTED: 2-hydroxyacyl-CoA lyase [Vitis vinifera]	1	IDGNVLAAK(1)ALAK
Gene.10620	316	K	PREDICTED: 2-hydroxyacyl-CoA lyase [Vitis vinifera]	1	K(1)PYLGIVGDAK
Gene.10620	358	K	PREDICTED: 2-hydroxyacyl-CoA lyase [Vitis vinifera]	1	AK(1)DNVLK
Gene.10620	363	K	PREDICTED: 2-hydroxyacyl-CoA lyase [Vitis vinifera]	1	DNVLK(1)MEAQLAK
Gene.10620	355	K	PREDICTED: 2-hydroxyacyl-CoA lyase [Vitis vinifera]	1	SHPWVEAISK(1)K
Gene.10620	195	K	PREDICTED: 2-hydroxyacyl-CoA lyase [Vitis vinifera]	0.972624	NHK(0.027)PK(0.973)ETLIGESEIAK
Gene.10620	223	K	PREDICTED: 2-hydroxyacyl-CoA lyase [Vitis vinifera]	1	SAQRPLIVFGK(1)GAAYSR
Gene.10621	215	K	Transcription factor [Actinidia chinensis var. chinensis]	1	YENSVVNK(1)K
Gene.1063	59	K	ferredoxin [Quercus suber]	1	VK(1)LITPEGEK
Gene.10649	19	K	aminopeptidase M1-like [Chenopodium quinoa]	1	LPQFAVPK(1)R
Gene.10649	293	K	aminopeptidase M1-like [Chenopodium quinoa]	1	ETALLYDEK(1)HSAAANK
Gene.10665	81	K	GDP-mannose 3,5-epimerase 1 [Theobroma cacao]	1	LK(1)SEGHYIIASDWK
Gene.10665	324	K	GDP-mannose 3,5-epimerase 1 [Theobroma cacao]	1	K(1)LPIHHIPGPEGVR
Gene.10665	60	K	GDP-mannose 3,5-epimerase 1 [Theobroma cacao]	1	EPYWPSEK(1)LR
Gene.10665	93	K	GDP-mannose 3,5-epimerase 1 [Theobroma cacao]	1	SEGHYIIASDWK(1)K
Gene.10665	349	K	GDP-mannose 3,5-epimerase 1 [Theobroma cacao]	1	EK(1)LGWAPTMK
Gene.10665	245	K	GDP-mannose 3,5-epimerase 1 [Theobroma cacao]	1	FHNIYGPFGTWK(1)GGR
Gene.10665	347	K	GDP-mannose 3,5-epimerase 1 [Theobroma cacao]	1	NSDNTLIK(1)EK
Gene.10666	190	K	PREDICTED: GDP-mannose 3,5-epimerase 2 [Theobroma cacao]	1	HYTK(1)DFGVECR
Gene.10671	17	K	unnamed protein product, partial [Vitis vinifera]	1	LK(1)FMELK
Gene.10671	107	K	unnamed protein product, partial [Vitis vinifera]	1	MIYASSK(1)DR
Gene.10690	47	K	Histone domain-containing protein [Cephalotus follicularis]	1	LPK(1)EGGAVAGDK
Gene.10692	145	K	PREDICTED: NAD(P)H-quinone oxidoreductase subunit O, chloroplastic isoform X1 [Vitis vinifera]	1	EK(1)YLNSVNYLSVDHPPYYK
Gene.10692	210	K	PREDICTED: NAD(P)H-quinone oxidoreductase subunit O, chloroplastic isoform X1 [Vitis vinifera]	1	SDK(1)LDYER
Gene.10713	632	K	uncharacterized protein LOC111023902 [Momordica charantia]	0.999853	LLDSVK(1)ELKPK
Gene.10717	71	K	photosynthetic NDH subunit of subcomplex B 3, chloroplastic [Vigna radiata var. radiata]	1	AVSGEK(1)LLR
Gene.10760	333	K	PAM domain (PCI/PINT associated module) protein isoform 1 [Theobroma cacao]	1	SVAEK(1)FASTFNTDR
Gene.10760	303	K	PAM domain (PCI/PINT associated module) protein isoform 1 [Theobroma cacao]	1	TIFVQK(1)GMEK
Gene.10760	41	K	PAM domain (PCI/PINT associated module) protein isoform 1 [Theobroma cacao]	1	DIASLIETGSYK(1)K
Gene.10761	83	K	PREDICTED: uncharacterized protein OsI_027940 [Beta vulgaris subsp. vulgaris]	1	VNVEESK(1)INYGPR
Gene.10761	118	K	PREDICTED: uncharacterized protein OsI_027940 [Beta vulgaris subsp. vulgaris]	1	GDDKPPHYVK(1)VDWDK
Gene.10761	24	K	PREDICTED: uncharacterized protein OsI_027940 [Beta vulgaris subsp. vulgaris]	1	HPEVK(1)WAQR
Gene.10761	100	K	PREDICTED: uncharacterized protein OsI_027940 [Beta vulgaris subsp. vulgaris]	1	AEK(1)TWWK
Gene.10767	76	K	uncharacterized protein LOC110799193 [Spinacia oleracea]	1	SSADVTDSADQVPIEK(1)R
Gene.10780	102	K	60S ribosomal protein L22-3 [Chenopodium quinoa]	1	ITVTSDSNFSK(1)R
Gene.10804	365	K	protein plastid transcriptionally active 16, chloroplastic-like isoform X1 [Chenopodium quinoa]	1	AAK(1)AAESAQEATK
Gene.10804	70	K	protein plastid transcriptionally active 16, chloroplastic-like isoform X1 [Chenopodium quinoa]	1	KPFQFNFGK(1)LPDIK
Gene.10804	462	K	protein plastid transcriptionally active 16, chloroplastic-like isoform X1 [Chenopodium quinoa]	1	VVAK(1)QPTTR
Gene.10804	61	K	protein plastid transcriptionally active 16, chloroplastic-like isoform X1 [Chenopodium quinoa]	0.817453	STSSDGDDGDPSPSSK(0.817)K(0.183)PFQFNFGK
Gene.10804	266	K	protein plastid transcriptionally active 16, chloroplastic-like isoform X1 [Chenopodium quinoa]	1	YTFIK(1)TK
Gene.10804	62	K	protein plastid transcriptionally active 16, chloroplastic-like isoform X1 [Chenopodium quinoa]	1	K(1)PFQFNFGK
Gene.10804	410	K	protein plastid transcriptionally active 16, chloroplastic-like isoform X1 [Chenopodium quinoa]	1	AK(1)GFGAGISWDK
Gene.10816	130	K	60S ribosomal protein L17-2 [Quercus suber]	1	GLDVDSLYISHIQVNEAQK(1)QR
Gene.10816	50	K	60S ribosomal protein L17-2 [Quercus suber]	1	AK(1)SYLEDVLVHK
Gene.10816	165	K	60S ribosomal protein L17-2 [Quercus suber]	1	K(1)EQETQLTTSK
Gene.10816	111	K	60S ribosomal protein L17-2 [Quercus suber]	1	NAESNAEMK(1)GLDVDSLYISHIQVNEAQK
Gene.10816	175	K	60S ribosomal protein L17-2 [Quercus suber]	1	EQETQLTTSK(1)SK
Gene.10840	354	K	PREDICTED: uroporphyrinogen decarboxylase [Beta vulgaris subsp. vulgaris]	1	IMDTVK(1)K
Gene.10840	234	K	PREDICTED: uroporphyrinogen decarboxylase [Beta vulgaris subsp. vulgaris]	1	FATSMAK(1)YVK
Gene.10840	138	K	PREDICTED: uroporphyrinogen decarboxylase [Beta vulgaris subsp. vulgaris]	1	GK(1)GPVIFNPLR
Gene.1085	88	K	aerolysin-like protein FEM32 [Rumex acetosa]	1	SK(1)TVDGLVHIR
Gene.1085	36	K	aerolysin-like protein FEM32 [Rumex acetosa]	1	EK(1)ANDAFLR
Gene.1085	56	K	aerolysin-like protein FEM32 [Rumex acetosa]	1	DK(1)ATAAEAAK
Gene.1085	374	K	aerolysin-like protein FEM32 [Rumex acetosa]	1	IYNVSSVEK(1)YSDTR
Gene.1085	485	K	aerolysin-like protein FEM32 [Rumex acetosa]	1	VK(1)DLMTDGQVR
Gene.10872	351	K	PREDICTED: 3-ketoacyl-CoA synthase 19 [Beta vulgaris subsp. vulgaris]	1	AVIDGVGK(1)GLR
Gene.10908	235	K	fasciclin-like arabinogalactan protein 10 [Ricinus communis]	1	AK(1)GVPDLSK
Gene.1093	61	K	PREDICTED: syntaxin-71-like [Capsicum annuum]	1	AELASNEK(1)NR
Gene.10958	215	K	Glutamyl-tRNA(Gln) amidotransferase A subunit [Parasponia andersonii]	1	TLVQK(1)SFK
Gene.10961	281	K	hydroxymethylglutaryl-CoA synthase-like [Chenopodium quinoa]	1	NASSINEEAK(1)EK
Gene.10961	303	K	hydroxymethylglutaryl-CoA synthase-like [Chenopodium quinoa]	1	DLEK(1)ASQQVAK
Gene.10961	91	K	hydroxymethylglutaryl-CoA synthase-like [Chenopodium quinoa]	1	LEVGSETVLDK(1)SK
Gene.10970	92	K	unnamed protein product, partial [Vitis vinifera]	1	NK(1)WESSSWGR
Gene.10970	123	K	unnamed protein product, partial [Vitis vinifera]	1	IMLAK(1)IK
Gene.10970	28	K	unnamed protein product, partial [Vitis vinifera]	1	VALINYGK(1)EYGR
Gene.10970	118	K	unnamed protein product, partial [Vitis vinifera]	1	FK(1)IMLAK
Gene.10985	29	K	glutathione S-transferase U8-like [Quercus suber]	1	LK(1)GVEYER
Gene.10997	159	K	PREDICTED: protein LHCP TRANSLOCATION DEFECT [Ipomoea nil]	1	AGASYTVK(1)DADGR
Gene.1104	88	K	enhancer of flavonoid production [Dianthus caryophyllus]	1	VAEFFPTK(1)YLK
Gene.1104	132	K	enhancer of flavonoid production [Dianthus caryophyllus]	1	IVVENANVAETIK(1)K
Gene.11072	4	K	basic leucine zipper and W2 domain-containing protein 2-like [Olea europaea var. sylvestris]	0.999841	SSK(1)EKPTLGGTR
Gene.11072	252	K	basic leucine zipper and W2 domain-containing protein 2-like [Olea europaea var. sylvestris]	1	IFEVK(1)LK
Gene.11085	201	K	oxalate--CoA ligase [Sesamum indicum]	1	TATGK(1)IQR
Gene.11091	22	K	dnaJ protein homolog [Helianthus annuus]	0.999939	YYEVLGVSK(1)SASQDDLKK
Gene.11113	71	K	soluble inorganic pyrophosphatase 2 isoform X1 [Ziziphus jujuba]	1	YELDK(1)TSGLIK
Gene.11113	66	K	soluble inorganic pyrophosphatase 2 isoform X1 [Ziziphus jujuba]	1	VK(1)YELDK
Gene.11134	296	K	PREDICTED: pyruvate kinase 1, cytosolic isoform X1 [Vitis vinifera]	1	VFLFQK(1)SAVHR
Gene.11136	244	K	hypothetical protein EUGRSUZ_F03433 [Eucalyptus grandis]	1	VVVSSCGHDGPFGATGVK(1)R
Gene.11140	169	K	PREDICTED: 50S ribosomal protein L21, chloroplastic [Nelumbo nucifera]	1	VVVFK(1)YK
Gene.11140	125	K	PREDICTED: 50S ribosomal protein L21, chloroplastic [Nelumbo nucifera]	1	DASVNDK(1)IILNK
Gene.11141	87	K	PREDICTED: 14 kDa zinc-binding protein [Gossypium raimondii]	1	DIAPQAPTHILVIPK(1)VR
Gene.11141	118	K	PREDICTED: 14 kDa zinc-binding protein [Gossypium raimondii]	1	LVAK(1)QEGLDDGYR
Gene.11186	205	K	Peptidase S10 [Macleaya cordata]	1	YVPAIGYHILK(1)R
Gene.11208	256	K	PREDICTED: sorting and assembly machinery component 50 homolog B [Vitis vinifera]	1	FSSYK(1)ER
Gene.11217	42	K	cinnamoyl-CoA reductase 1 [Cinnamomum micranthum f. kanehirae]	1	DIKDEK(1)ETK
Gene.11217	116	K	cinnamoyl-CoA reductase 1 [Cinnamomum micranthum f. kanehirae]	1	GTEYVLEAAK(1)QQGVGR
Gene.11217	45	K	cinnamoyl-CoA reductase 1 [Cinnamomum micranthum f. kanehirae]	1	ETK(1)HLLALEGADASR
Gene.11217	171	K	cinnamoyl-CoA reductase 1 [Cinnamomum micranthum f. kanehirae]	1	TMAEK(1)AAWK
Gene.11245	185	K	uncharacterized protein LOC113849380 [Abrus precatorius]	1	SGK(1)LSALEASGSGGFK
Gene.11264	214	K	uncharacterized protein LOC110727679 [Chenopodium quinoa]	1	NRPLSEK(1)LK
Gene.11269	56	K	PREDICTED: cysteine proteinase inhibitor 1 [Beta vulgaris subsp. vulgaris]	1	DLNDPYVVDVAK(1)FAVSEHNK
Gene.11281	87	K	PREDICTED: CBS domain-containing protein CBSX3, mitochondrial [Fragaria vesca subsp. vesca]	1	IEEHGFESTTISDVLEAK(1)GK
Gene.11282	104	K	hypothetical protein CISIN_1g028667mg [Citrus sinensis]	1	IEEHGFESTTIADILK(1)GK
Gene.11295	119	K	Ribosome recycling factor [Parasponia andersonii]	1	MEK(1)TIENLR
Gene.11295	229	K	Ribosome recycling factor [Parasponia andersonii]	1	MTEEGK(1)VALR
Gene.11295	245	K	Ribosome recycling factor [Parasponia andersonii]	1	AYEK(1)LQK
Gene.11295	223	K	Ribosome recycling factor [Parasponia andersonii]	1	VAAK(1)MTEEGK
Gene.11323	69	K	ATP-dependent Clp protease ATP-binding subunit CLPT2, chloroplastic-like isoform X2 [Spinacia oleracea]	0.999858	VKDESIK(1)LLGK
Gene.11323	101	K	ATP-dependent Clp protease ATP-binding subunit CLPT2, chloroplastic-like isoform X2 [Spinacia oleracea]	1	ALNWAVDEK(1)LK
Gene.1133	63	K	GTP-binding nuclear protein Ran-3 [Arachis duranensis]	1	HLTGEFEK(1)K
Gene.1133	49	K	GTP-binding nuclear protein Ran-3 [Arachis duranensis]	1	LVIVGDGGTGK(1)TTFVK
Gene.1133	125	K	GTP-binding nuclear protein Ran-3 [Arachis duranensis]	1	LTYK(1)NVPTWHR
Gene.1133	160	K	GTP-binding nuclear protein Ran-3 [Arachis duranensis]	1	AK(1)QVTFHR
Gene.1133	168	K	GTP-binding nuclear protein Ran-3 [Arachis duranensis]	1	K(1)NLQYYEISAK
Gene.11336	126	K	aspartyl protease family protein At5g10770-like [Spinacia oleracea]	1	K(1)SVNLPAR
Gene.1134	434	K	Hsp70-interacting protein 1 [Vitis labrusca]	1	NPANLAK(1)HQANPK
Gene.1134	217	K	Hsp70-interacting protein 1 [Vitis labrusca]	1	DANAALEINPDSAK(1)GYK
Gene.1134	301	K	Hsp70-interacting protein 1 [Vitis labrusca]	1	AEAQAAYEK(1)AK
Gene.11344	219	K	magnesium-chelatase subunit ChlI, chloroplastic [Quercus suber]	1	AFEPGLLAK(1)ANR
Gene.11346	27	K	Magnesium chelatase [Macleaya cordata]	1	GTGK(1)STTVR
Gene.11346	118	K	Magnesium chelatase [Macleaya cordata]	1	AFEPGLLAK(1)ANR
Gene.11346	202	K	Magnesium chelatase [Macleaya cordata]	1	VK(1)IVEER
Gene.11346	281	K	Magnesium chelatase [Macleaya cordata]	1	ALASLK(1)GR
Gene.11346	109	K	Magnesium chelatase [Macleaya cordata]	1	ALTEGVK(1)AFEPGLLAK
Gene.11346	215	K	Magnesium chelatase [Macleaya cordata]	1	FDMNPK(1)EFR
Gene.11346	72	K	Magnesium chelatase [Macleaya cordata]	1	GEK(1)LEISLTK
Gene.11346	275	K	Magnesium chelatase [Macleaya cordata]	1	AAK(1)ALASLK
Gene.11360	29	K	GDP-mannose 3',5'-epimerase [Solanum melongena]	1	LTK(1)SDFR
Gene.11365	147	K	PREDICTED: heat shock 70 kDa protein, mitochondrial-like [Nelumbo nucifera]	1	NAK(1)VIENAEGAR
Gene.11367	154	K	hypothetical protein EUGRSUZ_E00871 [Eucalyptus grandis]	1	VVVPTK(1)DFAQK
Gene.11367	198	K	hypothetical protein EUGRSUZ_E00871 [Eucalyptus grandis]	1	K(1)LIGATDPQK
Gene.11371	200	K	Uncharacterized protein	1	SESDSGSK(1)ISELEK
Gene.11371	244	K	Uncharacterized protein	1	LDELESEIVQVK(1)K
Gene.11371	207	K	Uncharacterized protein	1	K(1)IETLQESER
Gene.11371	228	K	Uncharacterized protein	1	ESAVAEEK(1)AK
Gene.11371	111	K	Uncharacterized protein	1	K(1)LEAAETER
Gene.11381	118	K	PREDICTED: bifunctional protein FolD 4, chloroplastic isoform X1 [Beta vulgaris subsp. vulgaris]	1	K(1)DSATYVR
Gene.11392	115	K	26S proteasome regulatory subunit 4-like A [Vitis vinifera]	1	LKPQEEK(1)TEEDR
Gene.11411	93	K	Uncharacterized protein	1	VQVSEHEEEEEK(1)HDHGSTLR
Gene.11415	301	K	carbamoyl-phosphate synthase large chain, chloroplastic [Spinacia oleracea]	1	NWTLK(1)LAK
Gene.11415	176	K	carbamoyl-phosphate synthase large chain, chloroplastic [Spinacia oleracea]	1	IVQPK(1)GGIAR
Gene.11436	179	K	protein DJ-1 homolog B-like [Chenopodium quinoa]	1	VEQDGK(1)VVTSR
Gene.11446	50	K	PREDICTED: uncharacterized protein LOC105782316 [Gossypium raimondii]	1	VNK(1)YDGGWEK
Gene.11446	57	K	PREDICTED: uncharacterized protein LOC105782316 [Gossypium raimondii]	1	YDGGWEK(1)K
Gene.11446	91	K	PREDICTED: uncharacterized protein LOC105782316 [Gossypium raimondii]	1	VLSNVEK(1)SGLLSK
Gene.11474	190	K	PREDICTED: bifunctional aspartate aminotransferase and glutamate/aspartate-prephenate aminotransferase-like [Nelumbo nucifera]	1	VLESTLTDK(1)SR
Gene.11474	428	K	PREDICTED: bifunctional aspartate aminotransferase and glutamate/aspartate-prephenate aminotransferase-like [Nelumbo nucifera]	1	NAISLLK(1)R
Gene.11499	399	K	Hydroxymethylpyrimidine kinase [Actinidia chinensis var. chinensis]	1	SK(1)GIPILINDR
Gene.11531	476	K	unknown [Lotus japonicus]	1	AIIDK(1)NAR
Gene.11531	369	K	unknown [Lotus japonicus]	1	K(1)PVPDFSFYDR
Gene.11531	280	K	unknown [Lotus japonicus]	1	AMK(1)VDTTILGLDDER
Gene.11531	248	K	unknown [Lotus japonicus]	1	ETDADITVAALPMDEK(1)R
Gene.11531	226	K	unknown [Lotus japonicus]	1	MDYEK(1)FIQAHR
Gene.11531	277	K	unknown [Lotus japonicus]	1	GEQLK(1)AMK
Gene.11531	257	K	unknown [Lotus japonicus]	1	ATAFGLMK(1)IDEEGR
Gene.11531	270	K	unknown [Lotus japonicus]	1	IIEFAEK(1)PK
Gene.11542	245	K	probable inactive ATP-dependent zinc metalloprotease FTSHI 5, chloroplastic [Ziziphus jujuba]	1	MYDLAYDK(1)AK
Gene.11569	159	K	PREDICTED: psbP-like protein 1, chloroplastic [Beta vulgaris subsp. vulgaris]	1	K(1)VLAPSNQK
Gene.11569	174	K	PREDICTED: psbP-like protein 1, chloroplastic [Beta vulgaris subsp. vulgaris]	1	LIQAK(1)EQDVDGK
Gene.11569	167	K	PREDICTED: psbP-like protein 1, chloroplastic [Beta vulgaris subsp. vulgaris]	1	VLAPSNQK(1)TK
Gene.11578	51	K	hypothetical protein SOVF_104270 [Spinacia oleracea]	1	HIIEDTWK(1)K
Gene.11580	87	K	Eukaryotic initiation factor 4A-3 [Vitis vinifera]	1	AIEPIIK(1)GR
Gene.11597	216	K	heme oxygenase-like [Trema orientale]	1	ILNNK(1)ELEFYK
Gene.11603	158	K	Indole-3-glycerol phosphate synthase, chloroplastic [Vitis vinifera]	1	EK(1)TPLVALK
Gene.11603	156	K	Indole-3-glycerol phosphate synthase, chloroplastic [Vitis vinifera]	1	NTEVTQLK(1)EK
Gene.11603	165	K	Indole-3-glycerol phosphate synthase, chloroplastic [Vitis vinifera]	1	TPLVALK(1)K
Gene.11605	82	K	heme oxygenase, partial [Betula platyphylla]	1	GK(1)GFVEEMR
Gene.11609	35	K	putative cytochrome c oxidase subunit 5b-like [Arachis ipaensis]	1	EEPAVVK(1)SVYDR
Gene.11609	28	K	putative cytochrome c oxidase subunit 5b-like [Arachis ipaensis]	1	DILEINHPVGPFGTK(1)EEPAVVK
Gene.11623	81	K	malonate--CoA ligase [Spinacia oleracea]	1	FTQVK(1)NDR
Gene.11628	243	K	PREDICTED: ribonuclease III domain-containing protein RNC1, chloroplastic [Vitis vinifera]	1	VFALIGK(1)R
Gene.11634	59	K	PREDICTED: mitochondrial outer membrane protein porin of 36 kDa [Vitis vinifera]	1	KGDLLFADVSTK(1)LVNK
Gene.11634	63	K	PREDICTED: mitochondrial outer membrane protein porin of 36 kDa [Vitis vinifera]	1	LVNK(1)NVTTDVK
Gene.11635	74	K	hypothetical protein CDL15_Pgr009623 [Punica granatum]	1	VDTK(1)SNVFTTVTIDEPAPGLK
Gene.11635	63	K	hypothetical protein CDL15_Pgr009623 [Punica granatum]	1	LINK(1)NITTDVK
Gene.11635	228	K	hypothetical protein CDL15_Pgr009623 [Punica granatum]	1	LTIGTQHALDPLTLVK(1)AR
Gene.11635	70	K	hypothetical protein CDL15_Pgr009623 [Punica granatum]	1	NITTDVK(1)VDTK
Gene.11635	3	K	hypothetical protein CDL15_Pgr009623 [Punica granatum]	1	VK(1)GPGLYSDIGK
Gene.11635	236	K	hypothetical protein CDL15_Pgr009623 [Punica granatum]	1	VDNHGK(1)ANALIQHEWRPK
Gene.11635	13	K	hypothetical protein CDL15_Pgr009623 [Punica granatum]	1	GPGLYSDIGK(1)K
Gene.11638	114	K	PREDICTED: ATP-dependent Clp protease adapter protein CLPS1, chloroplastic [Beta vulgaris subsp. vulgaris]	1	HTEK(1)LVAK
Gene.11644	72	K	NADPH-dependent aldo-keto reductase, chloroplastic [Citrus clementina]	1	LIEEGVVK(1)R
Gene.11644	151	K	NADPH-dependent aldo-keto reductase, chloroplastic [Citrus clementina]	1	AMEALYDSGK(1)AK
Gene.11669	291	K	plasma membrane ATPase 4 [Ziziphus jujuba]	1	DYGK(1)EER
Gene.11670	90	K	PREDICTED: plasma membrane ATPase-like [Musa acuminata subsp. malaccensis]	1	EIHFLPFNPVDK(1)R
Gene.11680	295	K	probable 2-oxoglutarate-dependent dioxygenase At5g05600 [Chenopodium quinoa]	1	VIVNPNK(1)DR
Gene.11680	111	K	probable 2-oxoglutarate-dependent dioxygenase At5g05600 [Chenopodium quinoa]	1	EFFHLPMETK(1)QK
Gene.11680	313	K	probable 2-oxoglutarate-dependent dioxygenase At5g05600 [Chenopodium quinoa]	1	DDILIK(1)PAK
Gene.11681	360	K	papain-like cysteine proteinase isoform I [Ipomoea batatas]	0.999877	FK(1)EKPYWIIK
Gene.11685	113	K	PREDICTED: alpha-glucosidase-like [Populus euphratica]	1	DHSSIGTKPQELYVWESVAESAK(1)K
Gene.11695	135	K	protein phosphatase 2C 57 isoform X1 [Sesamum indicum]	1	DLSAFK(1)GSLK
Gene.11703	456	K	ABC transporter F family member 4-like [Chenopodium quinoa]	1	FQAAK(1)ESR
Gene.1171	30	K	hypothetical protein PHAVU_001G247900g [Phaseolus vulgaris]	1	HEAANACAEAAHAYK(1)K
Gene.11715	173	K	hypothetical protein SOVF_181480, partial [Spinacia oleracea]	1	QVK(1)IIGSYGAR
Gene.11715	224	K	hypothetical protein SOVF_181480, partial [Spinacia oleracea]	1	AYEDLNQGK(1)IIGR
Gene.11758	48	K	PREDICTED: 26S protease regulatory subunit S10B homolog B [Prunus mume]	1	LLQHK(1)ELESR
Gene.11763	212	K	26S protease regulatory subunit s10b-like protein [Trifolium pratense]	1	VVSSAIIDK(1)YIGESAR
Gene.11763	375	K	26S protease regulatory subunit s10b-like protein [Trifolium pratense]	1	DYVIHEDFMK(1)AVR
Gene.11763	186	K	26S protease regulatory subunit s10b-like protein [Trifolium pratense]	1	GVLLYGPPGTGK(1)TLLAR
Gene.11763	26	K	26S protease regulatory subunit s10b-like protein [Trifolium pratense]	1	LLQQK(1)ELESR
Gene.11764	203	K	Methylthioribose kinase [Actinidia chinensis var. chinensis]	1	WTTPHLDK(1)DAEAVR
Gene.11764	89	K	Methylthioribose kinase [Actinidia chinensis var. chinensis]	1	AYFEAVALK(1)EHGR
Gene.11771	81	K	14-3-3-like protein B [Carica papaya]	1	IVSSIEQK(1)EESR
Gene.11771	148	K	14-3-3-like protein B [Carica papaya]	1	YLAEFK(1)AGK
Gene.11771	86	K	14-3-3-like protein B [Carica papaya]	1	K(1)NDDHVVLVR
Gene.11777	153	K	PREDICTED: haloacid dehalogenase-like hydrolase domain-containing protein At4g39970 [Beta vulgaris subsp. vulgaris]	1	WYFK(1)EHGWPTSK
Gene.11777	211	K	PREDICTED: haloacid dehalogenase-like hydrolase domain-containing protein At4g39970 [Beta vulgaris subsp. vulgaris]	1	LMDETK(1)AAGK
Gene.11804	59	K	40S ribosomal protein S7 [Papaver somniferum]	1	K(1)AVVVHVPYR
Gene.11804	91	K	40S ribosomal protein S7 [Papaver somniferum]	1	FSGK(1)DVIVIATR
Gene.11820	269	K	PREDICTED: heat shock protein 90-6, mitochondrial [Beta vulgaris subsp. vulgaris]	1	ITLYLK(1)R
Gene.11847	92	K	PREDICTED: proteasome subunit alpha type-2-B [Vitis vinifera]	1	K(1)QAEQYYR
Gene.11847	50	K	PREDICTED: proteasome subunit alpha type-2-B [Vitis vinifera]	1	AANGVVIATEK(1)K
Gene.11847	63	K	PREDICTED: proteasome subunit alpha type-2-B [Vitis vinifera]	1	LPSILVDEASVK(1)K
Gene.11847	165	K	PREDICTED: proteasome subunit alpha type-2-B [Vitis vinifera]	1	ASAMGK(1)NVSNAK
Gene.11847	102	K	PREDICTED: proteasome subunit alpha type-2-B [Vitis vinifera]	1	LYK(1)ESIPVTQLVR
Gene.11847	171	K	PREDICTED: proteasome subunit alpha type-2-B [Vitis vinifera]	1	NVSNAK(1)TFLEK
Gene.11849	273	K	PREDICTED: photosynthetic NDH subunit of subcomplex B 2, chloroplastic [Juglans regia]	1	VTILK(1)NK
Gene.11849	114	K	PREDICTED: photosynthetic NDH subunit of subcomplex B 2, chloroplastic [Juglans regia]	1	EK(1)GGVGLVINQASEPNVK
Gene.11874	70	K	stromal 70 kDa heat shock-related protein, chloroplastic-like [Lactuca sativa]	1	DK(1)QALQR
Gene.11874	68	K	stromal 70 kDa heat shock-related protein, chloroplastic-like [Lactuca sativa]	1	DEGIDLLK(1)DK
Gene.11874	82	K	stromal 70 kDa heat shock-related protein, chloroplastic-like [Lactuca sativa]	1	LTESAEK(1)AK
Gene.11882	59	K	PREDICTED: ubiquitin carboxyl-terminal hydrolase 6-like [Daucus carota subsp. sativus]	1	DDADWSK(1)LGVK
Gene.11882	293	K	PREDICTED: ubiquitin carboxyl-terminal hydrolase 6-like [Daucus carota subsp. sativus]	1	SAVYIK(1)ESR
Gene.11899	50	K	BAG family molecular chaperone regulator 7 [Ricinus communis]	1	RPAVNELYLQK(1)LSDR
Gene.11899	77	K	BAG family molecular chaperone regulator 7 [Ricinus communis]	1	K(1)YTWTAEIGGPVER
Gene.11899	61	K	BAG family molecular chaperone regulator 7 [Ricinus communis]	1	VSALESK(1)FDR
Gene.119	42	K	60S ribosomal protein L12 [Capsicum annuum]	1	VTGGEVGAASSLAPK(1)IGPLGLSPK
Gene.119	98	K	60S ribosomal protein L12 [Capsicum annuum]	1	ALK(1)EPER
Gene.119	63	K	60S ribosomal protein L12 [Capsicum annuum]	1	ETAK(1)DWK
Gene.119	111	K	60S ribosomal protein L12 [Capsicum annuum]	1	NIK(1)HNGNISMDDVIEIAK
Gene.119	135	K	60S ribosomal protein L12 [Capsicum annuum]	1	SMAK(1)ELAGSVK
Gene.11906	163	K	PREDICTED: acyl carrier protein 4, chloroplastic [Eucalyptus grandis]	1	K(1)QLALPAEK
Gene.11906	156	K	PREDICTED: acyl carrier protein 4, chloroplastic [Eucalyptus grandis]	1	AETVEK(1)VSEIVR
Gene.11906	171	K	PREDICTED: acyl carrier protein 4, chloroplastic [Eucalyptus grandis]	1	QLALPAEK(1)EVTGESK
Gene.11924	32	K	60s ribosomal protein l30-2, partial [Nicotiana attenuata]	1	FTLGYK(1)TVLK
Gene.11924	36	K	60s ribosomal protein l30-2, partial [Nicotiana attenuata]	1	TVLK(1)TLR
Gene.11924	26	K	60s ribosomal protein l30-2, partial [Nicotiana attenuata]	1	SGK(1)FTLGYK
Gene.11924	23	K	60s ribosomal protein l30-2, partial [Nicotiana attenuata]	1	LALVMK(1)SGK
Gene.11928	408	K	hypothetical protein CCACVL1_29994 [Corchorus capsularis]	1	SSK(1)VDATIDSK
Gene.11928	65	K	hypothetical protein CCACVL1_29994 [Corchorus capsularis]	1	AK(1)IELLNK
Gene.11963	155	K	PREDICTED: 40S ribosomal protein S4-3 [Eucalyptus grandis]	1	YPDPLIK(1)ANDTIK
Gene.11963	245	K	PREDICTED: 40S ribosomal protein S4-3 [Eucalyptus grandis]	1	GIK(1)LTIIEEAR
Gene.11963	80	K	PREDICTED: 40S ribosomal protein S4-3 [Eucalyptus grandis]	1	TDK(1)TYPAGFMDVVSIPK
Gene.11963	22	K	PREDICTED: 40S ribosomal protein S4-3 [Eucalyptus grandis]	1	HWMLDK(1)LGGAFAPK
Gene.11963	106	K	PREDICTED: 40S ribosomal protein S4-3 [Eucalyptus grandis]	1	LLYDTK(1)GR
Gene.11963	16	K	PREDICTED: 40S ribosomal protein S4-3 [Eucalyptus grandis]	1	LNAPK(1)HWMLDK
Gene.11963	255	K	PREDICTED: 40S ribosomal protein S4-3 [Eucalyptus grandis]	1	K(1)LQTQAATA
Gene.11963	240	K	PREDICTED: 40S ribosomal protein S4-3 [Eucalyptus grandis]	0.99997	GTKPWISLPK(1)GK
Gene.11963	161	K	PREDICTED: 40S ribosomal protein S4-3 [Eucalyptus grandis]	1	ANDTIK(1)LDLETGK
Gene.11963	120	K	PREDICTED: 40S ribosomal protein S4-3 [Eucalyptus grandis]	1	LHSIRDDEAK(1)FK
Gene.11963	75	K	PREDICTED: 40S ribosomal protein S4-3 [Eucalyptus grandis]	1	HVLVDNK(1)VR
Gene.11963	134	K	PREDICTED: 40S ribosomal protein S4-3 [Eucalyptus grandis]	1	SVQFGQK(1)GIPYINTYDGR
Gene.11963	202	K	PREDICTED: 40S ribosomal protein S4-3 [Eucalyptus grandis]	1	HK(1)GSFETIHVTDSQGHEFATR
Gene.11963	196	K	PREDICTED: 40S ribosomal protein S4-3 [Eucalyptus grandis]	1	VGVIK(1)NR
Gene.11978	28	K	glyceraldehyde-3 phosphate dehydrogenase [Knorringia sibirica]	1	AVGK(1)VLPVLNGK
Gene.11978	142	K	glyceraldehyde-3 phosphate dehydrogenase [Knorringia sibirica]	1	VVDLICHMAK(1)SL
Gene.11978	36	K	glyceraldehyde-3 phosphate dehydrogenase [Knorringia sibirica]	1	VLPVLNGK(1)LTGMAFR
Gene.11978	68	K	glyceraldehyde-3 phosphate dehydrogenase [Knorringia sibirica]	1	AASYEDIK(1)R
Gene.11978	78	K	glyceraldehyde-3 phosphate dehydrogenase [Knorringia sibirica]	1	EASEGK(1)MK
Gene.11978	107	K	glyceraldehyde-3 phosphate dehydrogenase [Knorringia sibirica]	1	SSIFDAK(1)AGIALNDHFAK
Gene.11978	60	K	glyceraldehyde-3 phosphate dehydrogenase [Knorringia sibirica]	1	LEK(1)AASYEDIKR
Gene.11978	72	K	glyceraldehyde-3 phosphate dehydrogenase [Knorringia sibirica]	1	VIK(1)EASEGK
Gene.11978	24	K	glyceraldehyde-3 phosphate dehydrogenase [Knorringia sibirica]	1	AASFNIIPSSTGAAK(1)AVGK
Gene.11991	52	K	Calreticulin-3, partial [Dichanthelium oligosanthes]	1	SNEGK(1)AGSFK
Gene.12013	189	K	20 kDa chaperonin, chloroplastic [Spinacia oleracea]	1	EK(1)PSVGTVIAVGPGPLDEEGK
Gene.12013	210	K	20 kDa chaperonin, chloroplastic [Spinacia oleracea]	1	K(1)PLSVSAGNTVLYSK
Gene.12013	61	K	20 kDa chaperonin, chloroplastic [Spinacia oleracea]	1	FTSVK(1)PMADR
Gene.12013	224	K	20 kDa chaperonin, chloroplastic [Spinacia oleracea]	1	KPLSVSAGNTVLYSK(1)YAGNDFK
Gene.12013	168	K	20 kDa chaperonin, chloroplastic [Spinacia oleracea]	1	VLIK(1)VAEAEEK
Gene.12020	49	K	calreticulin-3-like isoform X1 [Chenopodium quinoa]	1	SEGK(1)AGSFK
Gene.12022	105	K	protein CURVATURE THYLAKOID 1B, chloroplastic [Ziziphus jujuba]	1	TIQGAWDK(1)VEDK
Gene.12048	324	K	plastidic glucose transporter 4 [Spinacia oleracea]	1	AVTALYGK(1)ER
Gene.12048	310	K	plastidic glucose transporter 4 [Spinacia oleracea]	1	WLFQQGK(1)TVEAEK
Gene.12048	316	K	plastidic glucose transporter 4 [Spinacia oleracea]	1	TVEAEK(1)AVTALYGK
Gene.12076	336	K	tubulin alpha chain [Cynara cardunculus var. scolymus]	1	DVNAAVATIK(1)TK
Gene.12098	412	K	PREDICTED: probable beta-D-xylosidase 7 [Beta vulgaris subsp. vulgaris]	1	NNAK(1)LLPLPR
Gene.12098	351	K	PREDICTED: probable beta-D-xylosidase 7 [Beta vulgaris subsp. vulgaris]	1	LAVK(1)QIDR
Gene.12111	209	K	Cytochrome P450 89A2 like [Actinidia chinensis var. chinensis]	1	LDEK(1)QIR
Gene.12144	112	K	NADH-cytochrome b5 reductase-like protein [Morus notabilis]	1	VSHNTK(1)MFR
Gene.12144	198	K	NADH-cytochrome b5 reductase-like protein [Morus notabilis]	1	GPIEK(1)LR
Gene.12144	255	K	NADH-cytochrome b5 reductase-like protein [Morus notabilis]	1	K(1)LDILASSHPNLK
Gene.12144	193	K	NADH-cytochrome b5 reductase-like protein [Morus notabilis]	1	LKPGDVLEVK(1)GPIEK
Gene.12144	288	K	NADH-cytochrome b5 reductase-like protein [Morus notabilis]	1	GGVGFISK(1)DMALK
Gene.12146	124	K	NADH-cytochrome b5 reductase-like protein [Morus notabilis]	1	LK(1)PGDVLEVR
Gene.12146	84	K	NADH-cytochrome b5 reductase-like protein [Morus notabilis]	1	ASLGEDDQGK(1)PQYVIR
Gene.12146	206	K	NADH-cytochrome b5 reductase-like protein [Morus notabilis]	1	LDTLASSHPNFK(1)VYYTVSK
Gene.12146	259	K	NADH-cytochrome b5 reductase-like protein [Morus notabilis]	1	HVAGEK(1)PNEWAQGQVSGILK
Gene.12146	213	K	NADH-cytochrome b5 reductase-like protein [Morus notabilis]	1	VYYTVSK(1)ASK
Gene.12146	51	K	NADH-cytochrome b5 reductase-like protein [Morus notabilis]	1	VNHNTK(1)MFR
Gene.12146	227	K	NADH-cytochrome b5 reductase-like protein [Morus notabilis]	1	GGLGHVSK(1)DMVVK
Gene.12146	115	K	NADH-cytochrome b5 reductase-like protein [Morus notabilis]	1	IYPGGK(1)MSQHLAK
Gene.12146	137	K	NADH-cytochrome b5 reductase-like protein [Morus notabilis]	1	GPMEK(1)LK
Gene.12146	34	K	NADH-cytochrome b5 reductase-like protein [Morus notabilis]	1	TALNPEK(1)WVGFR
Gene.12146	219	K	NADH-cytochrome b5 reductase-like protein [Morus notabilis]	1	EWK(1)GGLGHVSK
Gene.12152	179	K	Aldo/keto reductase [Macleaya cordata]	1	PDAVK(1)GFR
Gene.12152	111	K	Aldo/keto reductase [Macleaya cordata]	1	VFEK(1)VQEMAIR
Gene.12152	107	K	Aldo/keto reductase [Macleaya cordata]	1	FHPENMQHNEK(1)VFEK
Gene.12167	158	K	ras-related protein RABB1b [Hevea brasiliensis]	1	AVSK(1)EEGEQFAK
Gene.12168	69	K	peroxisomal membrane protein PEX14 [Spinacia oleracea]	1	VK(1)GSPIIHR
Gene.12184	148	K	Uncharacterized protein	1	DK(1)IPGLHSK
Gene.12198	186	K	flagellar radial spoke protein 5 isoform X2 [Manihot esculenta]	1	HLTDLK(1)DAGK
Gene.12198	125	K	flagellar radial spoke protein 5 isoform X2 [Manihot esculenta]	1	ERPPEYLDK(1)VR
Gene.12216	92	K	ras-related protein RABE1c-like [Durio zibethinus]	1	NIEQHASDNVNK(1)ILVGNK
Gene.12216	112	K	ras-related protein RABE1c-like [Durio zibethinus]	1	AVPTSK(1)GQALADEYGIK
Gene.12216	98	K	ras-related protein RABE1c-like [Durio zibethinus]	1	ILVGNK(1)ADMDESK
Gene.12216	31	K	ras-related protein RABE1c-like [Durio zibethinus]	1	TIELDGK(1)R
Gene.12216	105	K	ras-related protein RABE1c-like [Durio zibethinus]	1	ADMDESK(1)R
Gene.12217	55	K	hypothetical protein MIMGU_mgv1a012444mg [Erythranthe guttata]	1	TVEQDGK(1)TIK
Gene.12218	20	K	PREDICTED: GTP-binding protein YPTM2 [Beta vulgaris subsp. vulgaris]	1	LLVGNK(1)NDLTSNK
Gene.12229	582	K	Protein TolB like [Actinidia chinensis var. chinensis]	1	VFK(1)SGAGGR
Gene.12229	337	K	Protein TolB like [Actinidia chinensis var. chinensis]	1	HVELFDLVK(1)GEFK
Gene.12233	182	K	Plant VAMP (vesicle-associated membrane protein) family protein isoform 1 [Theobroma cacao]	1	LTEEK(1)ASAIQQNQK
Gene.12251	166	K	30S ribosomal protein S1, chloroplastic [Chenopodium quinoa]	1	SSAYLPLQEACIHK(1)IK
Gene.12251	132	K	30S ribosomal protein S1, chloroplastic [Chenopodium quinoa]	1	YDFNSEMGTK(1)VK
Gene.12251	91	K	30S ribosomal protein S1, chloroplastic [Chenopodium quinoa]	1	LK(1)DMFDEAYER
Gene.12251	222	K	30S ribosomal protein S1, chloroplastic [Chenopodium quinoa]	1	QLQAEDVVVK(1)GK
Gene.12251	377	K	30S ribosomal protein S1, chloroplastic [Chenopodium quinoa]	1	NPK(1)LVFEK
Gene.12266	120	K	putative 60S ribosomal protein L35 [Rheum australe]	1	LTK(1)HQANLK
Gene.12266	37	K	putative 60S ribosomal protein L35 [Rheum australe]	1	TK(1)VDLLAQLK
Gene.12270	205	K	Splicing factor-like protein [Trema orientale]	1	SFFSEK(1)GNVLSAK
Gene.12270	212	K	Splicing factor-like protein [Trema orientale]	1	GNVLSAK(1)VSR
Gene.12270	142	K	Splicing factor-like protein [Trema orientale]	1	TVEDANTAIEK(1)LDGTELGGR
Gene.12270	117	K	Splicing factor-like protein [Trema orientale]	1	AEVLLDK(1)YSGR
Gene.12270	110	K	Splicing factor-like protein [Trema orientale]	1	IVEEHGAVEK(1)AEVLLDK
Gene.12281	403	K	PREDICTED: T-complex protein 1 subunit gamma [Beta vulgaris subsp. vulgaris]	1	NIIK(1)NPK
Gene.12281	527	K	PREDICTED: T-complex protein 1 subunit gamma [Beta vulgaris subsp. vulgaris]	1	IDDIVSGIK(1)K
Gene.12281	286	K	PREDICTED: T-complex protein 1 subunit gamma [Beta vulgaris subsp. vulgaris]	1	FK(1)PDLVITEK
Gene.12281	502	K	PREDICTED: T-complex protein 1 subunit gamma [Beta vulgaris subsp. vulgaris]	1	IWDSYTVK(1)AQTFK
Gene.12281	381	K	PREDICTED: T-complex protein 1 subunit gamma [Beta vulgaris subsp. vulgaris]	1	GASK(1)DLLNEVER
Gene.12281	425	K	PREDICTED: T-complex protein 1 subunit gamma [Beta vulgaris subsp. vulgaris]	1	QK(1)SSSIEGIEK
Gene.1229	101	K	PREDICTED: universal stress protein PHOS32-like [Juglans regia]	1	VVAK(1)VYWGDAR
Gene.1229	15	K	PREDICTED: universal stress protein PHOS32-like [Juglans regia]	1	SVGVAVDFSK(1)SSK
Gene.12333	93	K	50S ribosomal protein L11, chloroplastic [Lactuca sativa]	1	LALEAGK(1)ATPAPPVGPALGSK
Gene.12333	157	K	50S ribosomal protein L11, chloroplastic [Lactuca sativa]	1	TPPASVLLLK(1)AAGAEK
Gene.1238	104	K	glycine-rich cell wall structural protein 1.8 [Vigna unguiculata]	1	TVAIAEIIK(1)K
Gene.12402	67	K	40S ribosomal protein S11 [Populus trichocarpa]	1	NIGLGFK(1)TPR
Gene.12402	165	K	40S ribosomal protein S11 [Populus trichocarpa]	1	FNVLK(1)VIPAGSAAGGK
Gene.12402	80	K	40S ribosomal protein S11 [Populus trichocarpa]	1	EATEGTYIDK(1)K
Gene.12402	176	K	40S ribosomal protein S11 [Populus trichocarpa]	1	VIPAGSAAGGK(1)K
Gene.12402	119	K	40S ribosomal protein S11 [Populus trichocarpa]	1	NYLHWVK(1)K
Gene.12402	60	K	40S ribosomal protein S11 [Populus trichocarpa]	1	FWK(1)NIGLGFK
Gene.12402	34	K	40S ribosomal protein S11 [Populus trichocarpa]	1	AFLK(1)QPK
Gene.12411	233	K	NADPH-dependent aldo-keto reductase, chloroplastic-like [Spinacia oleracea]	1	MVSEK(1)LGK
Gene.12411	67	K	NADPH-dependent aldo-keto reductase, chloroplastic-like [Spinacia oleracea]	1	EIGLVLK(1)K
Gene.12411	155	K	NADPH-dependent aldo-keto reductase, chloroplastic-like [Spinacia oleracea]	1	AMETLYDLGK(1)TR
Gene.12411	68	K	NADPH-dependent aldo-keto reductase, chloroplastic-like [Spinacia oleracea]	1	K(1)LFDEGIVK
Gene.12411	168	K	NADPH-dependent aldo-keto reductase, chloroplastic-like [Spinacia oleracea]	1	K(1)LGDLLQVAR
Gene.12411	166	K	NADPH-dependent aldo-keto reductase, chloroplastic-like [Spinacia oleracea]	1	AIGVSNFSK(1)K
Gene.12411	292	K	NADPH-dependent aldo-keto reductase, chloroplastic-like [Spinacia oleracea]	1	YIK(1)GEELVHEK
Gene.12411	76	K	NADPH-dependent aldo-keto reductase, chloroplastic-like [Spinacia oleracea]	1	LFDEGIVK(1)R
Gene.12424	95	K	PREDICTED: alpha-1,4-glucan-protein synthase [UDP-forming] 2 [Beta vulgaris subsp. vulgaris]	1	K(1)YIYTIDDDCFVAK
Gene.12424	73	K	PREDICTED: alpha-1,4-glucan-protein synthase [UDP-forming] 2 [Beta vulgaris subsp. vulgaris]	1	ILGPK(1)ASCISFK
Gene.12424	108	K	PREDICTED: alpha-1,4-glucan-protein synthase [UDP-forming] 2 [Beta vulgaris subsp. vulgaris]	1	YIYTIDDDCFVAK(1)DPSGK
Gene.12444	197	K	cysteine synthase-like isoform X1 [Durio zibethinus]	1	YLK(1)EQNPNIK
Gene.12444	194	K	cysteine synthase-like isoform X1 [Durio zibethinus]	1	VDALVSGIGTGGTITGSGK(1)YLK
Gene.12449	236	K	sugar transport protein 14-like [Chenopodium quinoa]	1	GK(1)LEEGR
Gene.12488	437	K	glutamate--glyoxylate aminotransferase 2 [Chenopodium quinoa]	1	LLEATGISTVPGSGFGQK(1)EGVFHMR
Gene.12488	39	K	glutamate--glyoxylate aminotransferase 2 [Chenopodium quinoa]	1	K(1)IIFTNVGNPHALGQK
Gene.12488	463	K	glutamate--glyoxylate aminotransferase 2 [Chenopodium quinoa]	1	K(1)FNDAFMEEYEDNR
Gene.12488	114	K	glutamate--glyoxylate aminotransferase 2 [Chenopodium quinoa]	1	K(1)ECAEFIER
Gene.12488	279	K	glutamate--glyoxylate aminotransferase 2 [Chenopodium quinoa]	1	VLMDMGPPISK(1)ELQLVSYHTVSK
Gene.12488	268	K	glutamate--glyoxylate aminotransferase 2 [Chenopodium quinoa]	1	K(1)VLMDMGPPISK
Gene.12488	4	K	glutamate--glyoxylate aminotransferase 2 [Chenopodium quinoa]	1	SPK(1)ALDYESLNPNVK
Gene.12488	462	K	glutamate--glyoxylate aminotransferase 2 [Chenopodium quinoa]	1	TTILPAEEEMPAIMESFK(1)K
Gene.12488	357	K	glutamate--glyoxylate aminotransferase 2 [Chenopodium quinoa]	1	FAQESK(1)GILESLR
Gene.12488	54	K	glutamate--glyoxylate aminotransferase 2 [Chenopodium quinoa]	1	IIFTNVGNPHALGQK(1)PLTFPR
Gene.12506	52	K	PREDICTED: esterase OVCA2-like [Beta vulgaris subsp. vulgaris]	1	SSAGILEK(1)R
Gene.12510	234	K	PREDICTED: 28 kDa ribonucleoprotein, chloroplastic [Beta vulgaris subsp. vulgaris]	1	LASAGVVLLGDPK(1)K
Gene.12510	247	K	PREDICTED: 28 kDa ribonucleoprotein, chloroplastic [Beta vulgaris subsp. vulgaris]	1	SAGYGFVSFATK(1)R
Gene.12521	198	K	ATPase 10, plasma membrane-type-like [Quercus suber]	1	IDQSALTGESLPVTK(1)K
Gene.12521	199	K	ATPase 10, plasma membrane-type-like [Quercus suber]	1	K(1)TGDEVFSGSICK
Gene.12530	222	K	PREDICTED: protein argonaute 1 [Beta vulgaris subsp. vulgaris]	1	FPLRPGK(1)GSTGVR
Gene.12543	52	K	Proteasome subunit alpha type-5 [Actinidia chinensis var. chinensis]	1	EGVVLAVEK(1)R
Gene.12543	207	K	Proteasome subunit alpha type-5 [Actinidia chinensis var. chinensis]	1	QVMEEK(1)VTPNNVDIAK
Gene.12543	43	K	Proteasome subunit alpha type-5 [Actinidia chinensis var. chinensis]	1	TK(1)EGVVLAVEK
Gene.12544	75	K	hypothetical protein BVC80_1543g153 [Macleaya cordata]	1	LLVK(1)EGHQVTLFTR
Gene.12544	55	K	hypothetical protein BVC80_1543g153 [Macleaya cordata]	1	K(1)VLIMGGTR
Gene.12544	113	K	hypothetical protein BVC80_1543g153 [Macleaya cordata]	1	ILHLK(1)GDR
Gene.12550	363	K	L-ascorbate oxidase homolog [Hevea brasiliensis]	1	LQNSAGQVNQK(1)QR
Gene.12572	217	K	Pyruvate kinase, cytosolic isozyme [Capsicum baccatum]	1	K(1)GSDLVHVR
Gene.12572	129	K	Pyruvate kinase, cytosolic isozyme [Capsicum baccatum]	1	GTEEMISMSYK(1)K
Gene.12572	99	K	Pyruvate kinase, cytosolic isozyme [Capsicum baccatum]	1	DEK(1)PIQLK
Gene.12572	483	K	Pyruvate kinase, cytosolic isozyme [Capsicum baccatum]	1	AIQK(1)GLCQPGDAVVALHR
Gene.12572	23	K	Pyruvate kinase, cytosolic isozyme [Capsicum baccatum]	1	TK(1)IVCTLGPASR
Gene.12572	43	K	Pyruvate kinase, cytosolic isozyme [Capsicum baccatum]	1	LLK(1)AGMSVAR
Gene.12572	96	K	Pyruvate kinase, cytosolic isozyme [Capsicum baccatum]	0.997568	TGFLK(0.998)DEK(0.002)PIQLK
Gene.12588	124	K	L-ascorbate peroxidase 1, cytosolic-like [Solanum pennellii]	1	VDLEK(1)PPVEGR
Gene.12588	147	K	L-ascorbate peroxidase 1, cytosolic-like [Solanum pennellii]	1	NVFIK(1)QMGLTDQDIVALSGAHTLGR
Gene.12588	52	K	L-ascorbate peroxidase 1, cytosolic-like [Solanum pennellii]	1	LAWHSAGTFDVSTK(1)TGGPFGTMR
Gene.12588	63	K	L-ascorbate peroxidase 1, cytosolic-like [Solanum pennellii]	1	FK(1)EELAHGANNGLDVALR
Gene.12588	30	K	L-ascorbate peroxidase 1, cytosolic-like [Solanum pennellii]	1	GLIAEK(1)NCAPIMLR
Gene.12603	245	K	JAB domain-containing protein/MitMem_reg domain-containing protein [Cephalotus follicularis]	1	MLLNLHK(1)K
Gene.12603	247	K	JAB domain-containing protein/MitMem_reg domain-containing protein [Cephalotus follicularis]	1	K(1)WTDGLTLQR
Gene.12610	269	K	alpha-1,4 glucan phosphorylase L isozyme, chloroplastic/amyloplastic isoform X2 [Ziziphus jujuba]	1	AEQGSDGK(1)THWIGGEDIK
Gene.12610	223	K	alpha-1,4 glucan phosphorylase L isozyme, chloroplastic/amyloplastic isoform X2 [Ziziphus jujuba]	1	HGLFK(1)QR
Gene.12614	198	K	uncharacterized protein At1g32220, chloroplastic isoform X1 [Carica papaya]	1	K(1)AESEVLSK
Gene.12614	222	K	uncharacterized protein At1g32220, chloroplastic isoform X1 [Carica papaya]	1	PGFIYGK(1)R
Gene.12617	50	K	PREDICTED: proliferating cell nuclear antigen [Nicotiana sylvestris]	1	LIQGSLLK(1)K
Gene.12625	141	K	peroxidase 64-like [Chenopodium quinoa]	1	DVVVLSGGPSWQVQK(1)GR
Gene.12625	80	K	peroxidase 64-like [Chenopodium quinoa]	1	GCDASVLLDSTK(1)K
Gene.12635	325	K	3-dehydroquinate synthase, chloroplastic [Manihot esculenta]	1	DPSALAYAIK(1)R
Gene.12737	87	K	Ribosomal protein [Parasponia andersonii]	1	AK(1)DSQAIR
Gene.12737	85	K	Ribosomal protein [Parasponia andersonii]	1	EVGAFADAEK(1)AK
Gene.12737	75	K	Ribosomal protein [Parasponia andersonii]	1	ILK(1)EVGAFADAEK
Gene.12737	278	K	Ribosomal protein [Parasponia andersonii]	1	ASGK(1)SFFK
Gene.12744	149	K	PREDICTED: 50S ribosomal protein L4, chloroplastic-like [Nelumbo nucifera]	1	TPLRPGGGVIFGPK(1)PK
Gene.12744	207	K	PREDICTED: 50S ribosomal protein L4, chloroplastic-like [Nelumbo nucifera]	1	WGLDPK(1)EK
Gene.12744	156	K	PREDICTED: 50S ribosomal protein L4, chloroplastic-like [Nelumbo nucifera]	1	DWSIK(1)INR
Gene.12744	78	K	PREDICTED: 50S ribosomal protein L4, chloroplastic-like [Nelumbo nucifera]	1	VGETFLNLK(1)TAPPETAR
Gene.12744	193	K	PREDICTED: 50S ribosomal protein L4, chloroplastic-like [Nelumbo nucifera]	1	TK(1)EFIAAMK
Gene.12744	200	K	PREDICTED: 50S ribosomal protein L4, chloroplastic-like [Nelumbo nucifera]	1	EFIAAMK(1)R
Gene.12744	151	K	PREDICTED: 50S ribosomal protein L4, chloroplastic-like [Nelumbo nucifera]	1	PK(1)DWSIK
Gene.12744	100	K	PREDICTED: 50S ribosomal protein L4, chloroplastic-like [Nelumbo nucifera]	1	ALTTDLTNK(1)R
Gene.12780	127	K	Cu/Zn superoxide dismutase, partial [Knorringia sibirica]	1	AVVVHADPDDLGK(1)GGHELSK
Gene.12780	3	K	Cu/Zn superoxide dismutase, partial [Knorringia sibirica]	1	VK(1)AVVVLK
Gene.12780	134	K	Cu/Zn superoxide dismutase, partial [Knorringia sibirica]	1	GGHELSK(1)STGNAGGR
Gene.12782	118	K	UDP-glucose 6-dehydrogenase 1 [Citrus clementina]	1	MIADVSK(1)SDK
Gene.12782	139	K	UDP-glucose 6-dehydrogenase 1 [Citrus clementina]	1	TAEAIEK(1)ILTHNSK
Gene.12782	307	K	UDP-glucose 6-dehydrogenase 1 [Citrus clementina]	1	LNDYQK(1)NR
Gene.12782	454	K	UDP-glucose 6-dehydrogenase 1 [Citrus clementina]	1	NVVNVDK(1)LR
Gene.12782	132	K	UDP-glucose 6-dehydrogenase 1 [Citrus clementina]	1	STVPVK(1)TAEAIEK
Gene.12782	126	K	UDP-glucose 6-dehydrogenase 1 [Citrus clementina]	1	IVVEK(1)STVPVK
Gene.12808	399	K	Serine carboxypeptidase-like [Parasponia andersonii]	1	ALHLFSDFVK(1)GR
Gene.12815	258	K	PREDICTED: uncharacterized protein LOC104089917 [Nicotiana tomentosiformis]	1	LPTLLVLNK(1)K
Gene.12823	309	K	hsp70-Hsp90 organizing protein 3 [Jatropha curcas]	1	DFDK(1)AVDHYSK
Gene.12823	303	K	hsp70-Hsp90 organizing protein 3 [Jatropha curcas]	1	EAGNAAYK(1)K
Gene.12823	295	K	hsp70-Hsp90 organizing protein 3 [Jatropha curcas]	1	EK(1)EAGNAAYK
Gene.12823	133	K	hsp70-Hsp90 organizing protein 3 [Jatropha curcas]	1	NYSESVSAYK(1)K
Gene.12823	110	K	hsp70-Hsp90 organizing protein 3 [Jatropha curcas]	1	TVELNPSWSK(1)GYSR
Gene.12864	206	K	PREDICTED: prohibitin-1, mitochondrial [Nicotiana attenuata]	1	AK(1)FVVEK
Gene.12864	55	K	PREDICTED: prohibitin-1, mitochondrial [Nicotiana attenuata]	1	IYGIK(1)DK
Gene.12864	211	K	PREDICTED: prohibitin-1, mitochondrial [Nicotiana attenuata]	1	FVVEK(1)AEQDKK
Gene.12865	243	K	non-functional NADPH-dependent codeinone reductase 2-like [Chenopodium quinoa]	1	GK(1)TSAQVALR
Gene.12908	6	K	cytochome b5, partial [Olea europaea]	1	K(1)VFVFEEVSK
Gene.12908	15	K	cytochome b5, partial [Olea europaea]	1	VFVFEEVSK(1)HDSSK
Gene.1291	214	K	clathrin light chain 2 [Spinacia oleracea]	1	LNADTNK(1)TQNR
Gene.1291	230	K	clathrin light chain 2 [Spinacia oleracea]	1	VFLSNQEK(1)FHK
Gene.1291	325	K	clathrin light chain 2 [Spinacia oleracea]	1	TGK(1)AGAQGVASAAK
Gene.12913	172	K	katanin p80 WD40 repeat-containing subunit B1 homolog isoform X1 [Populus trichocarpa]	1	LWDVEEAK(1)MVR
Gene.12918	155	K	uncharacterized protein At1g32220, chloroplastic [Solanum pennellii]	1	AAADQGVK(1)R
Gene.12919	190	K	stomatin-like protein 2, mitochondrial [Spinacia oleracea]	1	AEILEAEGK(1)R
Gene.12920	122	K	60S ribosomal protein L13a-2 [Capsella rubella]	1	AK(1)VVYER
Gene.12921	203	K	PREDICTED: 60S ribosomal protein L13a-2 [Eucalyptus grandis]	1	AEK(1)AAVEK
Gene.12921	145	K	PREDICTED: 60S ribosomal protein L13a-2 [Eucalyptus grandis]	1	MVVPDALK(1)VLR
Gene.12921	85	K	PREDICTED: 60S ribosomal protein L13a-2 [Eucalyptus grandis]	1	MNTK(1)PSHGPIHFR
Gene.12921	174	K	PREDICTED: 60S ribosomal protein L13a-2 [Eucalyptus grandis]	1	LSSEVGWNHYETIK(1)ELEAK
Gene.12921	154	K	PREDICTED: 60S ribosomal protein L13a-2 [Eucalyptus grandis]	1	GHK(1)YCLLGR
Gene.12921	134	K	PREDICTED: 60S ribosomal protein L13a-2 [Eucalyptus grandis]	1	VFEGVPPPYDK(1)TK
Gene.12936	239	K	PREDICTED: arginine--tRNA ligase, cytoplasmic-like isoform X1 [Juglans regia]	1	LQGGDSK(1)YR
Gene.12936	102	K	PREDICTED: arginine--tRNA ligase, cytoplasmic-like isoform X1 [Juglans regia]	1	ISK(1)IWLAK
Gene.12936	409	K	PREDICTED: arginine--tRNA ligase, cytoplasmic-like isoform X1 [Juglans regia]	1	LVDLLDEAK(1)NR
Gene.12936	257	K	PREDICTED: arginine--tRNA ligase, cytoplasmic-like isoform X1 [Juglans regia]	1	NEFQK(1)VYK
Gene.12936	223	K	PREDICTED: arginine--tRNA ligase, cytoplasmic-like isoform X1 [Juglans regia]	1	FDTDSVFK(1)EK
Gene.1294	162	K	clathrin light chain 2 [Spinacia oleracea]	1	VYLGNQEK(1)FHK
Gene.1294	146	K	clathrin light chain 2 [Spinacia oleracea]	1	LSIETNK(1)TQNR
Gene.1294	224	K	clathrin light chain 2 [Spinacia oleracea]	1	HILVK(1)LK
Gene.1294	257	K	clathrin light chain 2 [Spinacia oleracea]	1	TTK(1)GGVQVEAAK
Gene.1294	211	K	clathrin light chain 2 [Spinacia oleracea]	1	PGK(1)PTDLSR
Gene.12941	147	K	isocitrate lyase isoform X1 [Spinacia oleracea]	1	MSMSK(1)EER
Gene.12941	181	K	isocitrate lyase isoform X1 [Spinacia oleracea]	1	LCK(1)LFAER
Gene.12941	283	K	isocitrate lyase isoform X1 [Spinacia oleracea]	1	GLASLLFEGTK(1)AGK
Gene.12941	509	K	isocitrate lyase isoform X1 [Spinacia oleracea]	1	INDVDTLAHQK(1)WSGANYYDR
Gene.12941	316	K	isocitrate lyase isoform X1 [Spinacia oleracea]	1	IK(1)SMNAGEGEK
Gene.12941	377	K	isocitrate lyase isoform X1 [Spinacia oleracea]	1	FK(1)GSVEAAVLR
Gene.12941	535	K	isocitrate lyase isoform X1 [Spinacia oleracea]	1	TVQGGITSTAAMGK(1)GVTEEQFK
Gene.12941	201	K	isocitrate lyase isoform X1 [Spinacia oleracea]	1	GAAGVHIEDQSSITK(1)K
Gene.12941	44	K	isocitrate lyase isoform X1 [Spinacia oleracea]	1	GTMK(1)QSYPSNETAK
Gene.12941	325	K	isocitrate lyase isoform X1 [Spinacia oleracea]	1	SMNAGEGEK(1)AWR
Gene.12941	54	K	isocitrate lyase isoform X1 [Spinacia oleracea]	1	QSYPSNETAK(1)K
Gene.12950	165	K	hypothetical protein SOVF_190280 [Spinacia oleracea]	0.97512	VLEVDK(0.025)EK(0.975)K
Gene.12991	153	K	VAMP-like protein YKT61 [Durio zibethinus]	1	ELDETK(1)IILHK
Gene.13020	32	K	S-adenosylmethionine synthase 2 [Momordica charantia]	1	AEVDYEK(1)IVR
Gene.13020	296	K	S-adenosylmethionine synthase 2 [Momordica charantia]	1	IPDK(1)EILQIVK
Gene.13020	329	K	S-adenosylmethionine synthase 2 [Momordica charantia]	1	YLK(1)TAAYGHFGR
Gene.13027	90	K	PREDICTED: ankyrin repeat domain-containing protein 2A isoform X2 [Elaeis guineensis]	1	VDALDK(1)NR
Gene.13037	93	K	uncharacterized protein LOC107423511 [Ziziphus jujuba]	1	TPFEK(1)QPDK
Gene.13037	136	K	uncharacterized protein LOC107423511 [Ziziphus jujuba]	1	K(1)DESLGK
Gene.13037	73	K	uncharacterized protein LOC107423511 [Ziziphus jujuba]	1	VASGSK(1)QAYICR
Gene.13037	107	K	uncharacterized protein LOC107423511 [Ziziphus jujuba]	1	YFCPVCGAPK(1)R
Gene.13058	161	K	Geranylgeranyl pyrophosphate synthase, chloroplastic [Glycine soja]	1	LMGIDK(1)SR
Gene.13058	150	K	Geranylgeranyl pyrophosphate synthase, chloroplastic [Glycine soja]	1	DLLADK(1)VTYPK
Gene.13082	366	K	PREDICTED: metacaspase-4 [Theobroma cacao]	1	TEAYAGAGK(1)R
Gene.13124	63	K	unnamed protein product [Coffea canephora]	1	FVDSASGK(1)TFPTFDPR
Gene.13127	34	K	uncharacterized protein LOC110707533 [Chenopodium quinoa]	1	TIEVHDATK(1)K
Gene.13128	334	K	PREDICTED: insulin-degrading enzyme-like 1, peroxisomal [Theobroma cacao]	1	K(1)EAEVAALK
Gene.13134	112	K	14-3-3 protein [Rheum australe]	1	K(1)EAAENTLLAYK
Gene.13134	53	K	14-3-3 protein [Rheum australe]	1	GNEDHVTIIK(1)DYR
Gene.13134	58	K	14-3-3 protein [Rheum australe]	1	SK(1)IETELSK
Gene.13169	296	K	hypothetical protein CICLE_v10025937mg [Citrus clementina]	1	LK(1)GPSMVK
Gene.13169	218	K	hypothetical protein CICLE_v10025937mg [Citrus clementina]	1	KPAEDGQLIFLTAGDK(1)SLYDK
Gene.13174	187	K	PREDICTED: glyoxylate/succinic semialdehyde reductase 1 [Beta vulgaris subsp. vulgaris]	1	GGQFVEAPVSGSK(1)K
Gene.1318	48	K	Ribosomal protein L24 [Corchorus olitorius]	1	SK(1)AEGEPGQIIK
Gene.13187	58	K	unknown, partial [Glycine max]	1	EMQAK(1)IEK
Gene.13205	138	K	citrate synthase, mitochondrial-like [Chenopodium quinoa]	1	VPSK(1)EQVDALSK
Gene.13205	146	K	citrate synthase, mitochondrial-like [Chenopodium quinoa]	1	EQVDALSK(1)ELR
Gene.13211	434	K	xylulose kinase-like [Chenopodium quinoa]	1	ALIEGQLLSK(1)R
Gene.1325	128	K	isoflavone reductase-like protein [Abrus precatorius]	1	TTALEPAK(1)SAFTTK
Gene.1325	134	K	isoflavone reductase-like protein [Abrus precatorius]	1	SAFTTK(1)SMIR
Gene.1325	46	K	isoflavone reductase-like protein [Abrus precatorius]	1	EATLSDPVK(1)GK
Gene.1325	101	K	isoflavone reductase-like protein [Abrus precatorius]	1	IISAIK(1)EAGNVK
Gene.1325	178	K	isoflavone reductase-like protein [Abrus precatorius]	1	DK(1)VVIMGDGNIK
Gene.1325	48	K	isoflavone reductase-like protein [Abrus precatorius]	1	GK(1)LLDGFK
Gene.13267	161	K	probable Xaa-Pro aminopeptidase P [Prunus avium]	1	ERPSAQINPVIVQK(1)VEFAGR
Gene.13267	130	K	probable Xaa-Pro aminopeptidase P [Prunus avium]	1	AFSVK(1)QQK
Gene.13267	514	K	probable Xaa-Pro aminopeptidase P [Prunus avium]	1	VPLWK(1)DGLDYR
Gene.13271	51	K	inositol monophosphatase [Spinacia oleracea]	1	GFYQTK(1)QVEHK
Gene.13271	188	K	inositol monophosphatase [Spinacia oleracea]	1	DK(1)QTIDATTNR
Gene.13273	50	K	putative aconitate hydratase, cytoplasmic [Chenopodium quinoa]	1	VVK(1)FTFHGQPAELK
Gene.13273	32	K	putative aconitate hydratase, cytoplasmic [Chenopodium quinoa]	1	SDWHSCLDNK(1)VGFK
Gene.13273	330	K	putative aconitate hydratase, cytoplasmic [Chenopodium quinoa]	1	DSPAAK(1)FLLER
Gene.13273	386	K	putative aconitate hydratase, cytoplasmic [Chenopodium quinoa]	1	TLHIPTGEK(1)LSVFDAAMR
Gene.13273	430	K	putative aconitate hydratase, cytoplasmic [Chenopodium quinoa]	1	GPMLQGVK(1)AVIAK
Gene.13273	377	K	putative aconitate hydratase, cytoplasmic [Chenopodium quinoa]	1	FLNGEVGPK(1)TLHIPTGEK
Gene.13273	435	K	putative aconitate hydratase, cytoplasmic [Chenopodium quinoa]	1	AVIAK(1)SFER
Gene.13273	397	K	putative aconitate hydratase, cytoplasmic [Chenopodium quinoa]	1	YK(1)EAGHDTIVLAGAEYGSGSSR
Gene.13273	19	K	putative aconitate hydratase, cytoplasmic [Chenopodium quinoa]	1	VPLK(1)DMK
Gene.13273	340	K	putative aconitate hydratase, cytoplasmic [Chenopodium quinoa]	1	K(1)DFNSYGSR
Gene.13290	50	K	Formate--tetrahydrofolate ligase [Actinidia chinensis var. chinensis]	1	ELNLSPSHYDLYGK(1)YK
Gene.13290	579	K	Formate--tetrahydrofolate ligase [Actinidia chinensis var. chinensis]	1	TQYSFSHIASEK(1)GAPSGFVLPIR
Gene.13290	406	K	Formate--tetrahydrofolate ligase [Actinidia chinensis var. chinensis]	0.999474	ALK(0.999)MHGGGPDVVAGK(0.001)PLDK
Gene.13290	173	K	Formate--tetrahydrofolate ligase [Actinidia chinensis var. chinensis]	1	IFHETSQSDK(1)ALFNR
Gene.13290	244	K	Formate--tetrahydrofolate ligase [Actinidia chinensis var. chinensis]	1	K(1)ITIGQGPEEK
Gene.13290	525	K	Formate--tetrahydrofolate ligase [Actinidia chinensis var. chinensis]	1	FLYPLDTSIK(1)EK
Gene.13304	154	K	D-glycerate 3-kinase, chloroplastic isoform X2 [Spinacia oleracea]	1	WLLYGSK(1)LCR
Gene.13304	133	K	D-glycerate 3-kinase, chloroplastic isoform X2 [Spinacia oleracea]	1	GPLLDK(1)MGITSEK
Gene.13310	69	K	dihydrolipoyllysine-residue acetyltransferase component 5 of pyruvate dehydrogenase complex, chloroplastic-like [Chenopodium quinoa]	1	SEGDK(1)LSK
Gene.13310	187	K	dihydrolipoyllysine-residue acetyltransferase component 5 of pyruvate dehydrogenase complex, chloroplastic-like [Chenopodium quinoa]	1	VVASPYAK(1)K
Gene.13334	147	K	PREDICTED: ACT domain-containing protein ACR11 [Beta vulgaris subsp. vulgaris]	1	K(1)VEDPELLEAIR
Gene.13334	251	K	PREDICTED: ACT domain-containing protein ACR11 [Beta vulgaris subsp. vulgaris]	1	AK(1)FHVSYR
Gene.13334	133	K	PREDICTED: ACT domain-containing protein ACR11 [Beta vulgaris subsp. vulgaris]	1	ANVFLDSSGK(1)HNTFAITR
Gene.13349	98	K	4-hydroxy-3-methylbut-2-enyl diphosphate reductase, chloroplastic [Morus notabilis]	1	EYTSDVIK(1)TLK
Gene.13359	50	K	eukaryotic translation initiation factor 3 subunit J [Jatropha curcas]	1	LSMTSLK(1)AADAK
Gene.13364	123	K	hypothetical protein CEY00_Acc27270 [Actinidia chinensis var. chinensis]	1	DVSK(1)LEVFR
Gene.13364	68	K	hypothetical protein CEY00_Acc27270 [Actinidia chinensis var. chinensis]	1	HQLSDK(1)DQIVSDLR
Gene.13364	100	K	hypothetical protein CEY00_Acc27270 [Actinidia chinensis var. chinensis]	1	LAAAQQEK(1)EVLLQEK
Gene.13378	368	K	Calmodulin-domain protein kinase 9 isoform 1 [Theobroma cacao]	1	FK(1)QLALK
Gene.13392	170	K	LOW QUALITY PROTEIN: trigger factor-like protein TIG, Chloroplastic [Carica papaya]	1	ATVESILK(1)R
Gene.13392	482	K	LOW QUALITY PROTEIN: trigger factor-like protein TIG, Chloroplastic [Carica papaya]	1	QNLAVGDIFK(1)R
Gene.13392	162	K	LOW QUALITY PROTEIN: trigger factor-like protein TIG, Chloroplastic [Carica papaya]	1	ASVQK(1)ATVESILK
Gene.1340	348	K	Copper-resistance protein [Trema orientale]	1	PNPQGSFHYGQVPITK(1)R
Gene.13400	77	K	PREDICTED: pyruvate dehydrogenase E1 component subunit beta-3, chloroplastic [Beta vulgaris subsp. vulgaris]	1	ADASASTK(1)TGHEVLLFEALR
Gene.13400	125	K	PREDICTED: pyruvate dehydrogenase E1 component subunit beta-3, chloroplastic [Beta vulgaris subsp. vulgaris]	1	GLAQK(1)YGDLR
Gene.13493	27	K	heat shock cognate protein 80 [Cicer arietinum]	1	VEK(1)VIVSDR
Gene.13493	73	K	heat shock cognate protein 80 [Cicer arietinum]	1	DSSAGGYMSSK(1)K
Gene.13493	9	K	heat shock cognate protein 80 [Cicer arietinum]	1	QK(1)FEGLCK
Gene.13493	15	K	heat shock cognate protein 80 [Cicer arietinum]	1	FEGLCK(1)VIK
Gene.13507	123	K	PREDICTED: codeine O-demethylase [Beta vulgaris subsp. vulgaris]	1	K(1)FFALPMEEK
Gene.13509	136	K	guanosine nucleotide diphosphate dissociation inhibitor 2-like [Chenopodium quinoa]	1	SPLMGLFEK(1)R
Gene.13512	261	K	guanosine nucleotide diphosphate dissociation inhibitor 1 [Citrus clementina]	1	YLNESAFDTVK(1)K
Gene.13512	264	K	guanosine nucleotide diphosphate dissociation inhibitor 1 [Citrus clementina]	1	MK(1)LYSESLAR
Gene.13522	266	K	PREDICTED: uncharacterized protein At5g02240-like [Juglans regia]	1	ELLVGK(1)DDELLQTETR
Gene.13522	119	K	PREDICTED: uncharacterized protein At5g02240-like [Juglans regia]	1	TEESK(1)TQIGGADDVYVGDIR
Gene.13522	201	K	PREDICTED: uncharacterized protein At5g02240-like [Juglans regia]	1	AAGVK(1)QIVLVGSMGGTNPDNPLNK
Gene.13522	255	K	PREDICTED: uncharacterized protein At5g02240-like [Juglans regia]	1	AGGLQDK(1)PGGVR
Gene.13528	85	K	hypothetical protein B456_003G040200 [Gossypium raimondii]	1	K(1)TVTAMDVVYALK
Gene.13528	97	K	hypothetical protein B456_003G040200 [Gossypium raimondii]	1	TVTAMDVVYALK(1)R
Gene.13528	37	K	hypothetical protein B456_003G040200 [Gossypium raimondii]	1	DNIQGITK(1)PAIR
Gene.13547	166	K	60S ribosomal protein L8-1 [Chenopodium quinoa]	0.999989	TEKPLLK(1)AGNAYHK
Gene.13547	173	K	60S ribosomal protein L8-1 [Chenopodium quinoa]	1	AGNAYHK(1)FR
Gene.13547	162	K	60S ribosomal protein L8-1 [Chenopodium quinoa]	1	TEK(1)PLLK
Gene.13547	219	K	60S ribosomal protein L8-1 [Chenopodium quinoa]	1	DAPPGQK(1)VGLIAAR
Gene.13547	183	K	60S ribosomal protein L8-1 [Chenopodium quinoa]	1	NCWPK(1)VR
Gene.13556	283	K	acetolactate synthase small subunit 1, chloroplastic-like isoform X1 [Hevea brasiliensis]	1	FK(1)GDAISSSR
Gene.13556	168	K	acetolactate synthase small subunit 1, chloroplastic-like isoform X1 [Hevea brasiliensis]	1	VEDISK(1)EPQVER
Gene.13574	268	K	patellin-3-like [Chenopodium quinoa]	1	TFSTQEK(1)R
Gene.13619	535	K	PREDICTED: pyruvate kinase isozyme A, chloroplastic [Gossypium raimondii]	1	TFSLLK(1)AR
Gene.13635	273	K	Hopanoid-associated sugar epimerase [Trema orientale]	1	NEK(1)LNGR
Gene.13635	386	K	Hopanoid-associated sugar epimerase [Trema orientale]	1	DLK(1)AQSK
Gene.13646	189	K	PREDICTED: adenylosuccinate synthetase 2, chloroplastic [Beta vulgaris subsp. vulgaris]	1	EAELSK(1)SFIGTTK
Gene.13646	239	K	PREDICTED: adenylosuccinate synthetase 2, chloroplastic [Beta vulgaris subsp. vulgaris]	1	FK(1)DFNYSTAMLR
Gene.13646	256	K	PREDICTED: adenylosuccinate synthetase 2, chloroplastic [Beta vulgaris subsp. vulgaris]	1	EEVENYK(1)R
Gene.1365	274	K	hypothetical protein CUMW_058020 [Citrus unshiu]	1	LSVAEK(1)LGADGIVK
Gene.1365	323	K	hypothetical protein CUMW_058020 [Citrus unshiu]	1	TFTTALK(1)ATR
Gene.13655	43	K	RecName: Full=Cytochrome c	1	AGEK(1)IFK
Gene.13674	460	K	PREDICTED: pentatricopeptide repeat-containing protein At3g59040 isoform X1 [Solanum tuberosum]	1	GYAK(1)VNDTQK
Gene.13677	36	K	protein MEMO1 [Spinacia oleracea]	1	ESGLTK(1)SSDVR
Gene.13693	170	K	aspartate aminotransferase, mitochondrial [Spinacia oleracea]	1	VSQK(1)TYHYYNPESK
Gene.13693	116	K	aspartate aminotransferase, mitochondrial [Spinacia oleracea]	1	LAYGENSEFIK(1)DNR
Gene.13693	140	K	aspartate aminotransferase, mitochondrial [Spinacia oleracea]	1	LFADFQK(1)R
Gene.13697	99	K	PREDICTED: 40S ribosomal protein SA-like [Cucumis melo]	1	YVDVGIPANNK(1)GK
Gene.13732	155	K	uncharacterized protein LOC103634684 [Zea mays]	1	AAVSSPGVSAVGSIK(1)K
Gene.13758	146	K	PREDICTED: 30S ribosomal protein S17, chloroplastic [Daucus carota subsp. sativus]	1	TK(1)NFVALAPAPR
Gene.13762	292	K	Steroid reductase [Handroanthus impetiginosus]	0.967987	LFNGK(0.968)DGK(0.032)PK
Gene.13777	298	K	PREDICTED: probable L-ascorbate peroxidase 6, chloroplastic [Juglans regia]	1	FDNSYFK(1)DIK
Gene.13777	329	K	PREDICTED: probable L-ascorbate peroxidase 6, chloroplastic [Juglans regia]	1	VYAEK(1)YAVDQEAFFK
Gene.13777	347	K	PREDICTED: probable L-ascorbate peroxidase 6, chloroplastic [Juglans regia]	1	DYADAHAK(1)LSNLGAK
Gene.13780	109	K	PREDICTED: probable L-ascorbate peroxidase 6, chloroplastic isoform X2 [Vigna angularis]	1	ELLQSK(1)FCHPIMVR
Gene.13780	326	K	PREDICTED: probable L-ascorbate peroxidase 6, chloroplastic isoform X2 [Vigna angularis]	1	VYAEK(1)YAVDQEAFFQDYAEAHAK
Gene.13787	119	K	binding partner of ACD11 1 isoform X2 [Sesamum indicum]	1	GFLLGK(1)DAVNK
Gene.13787	178	K	binding partner of ACD11 1 isoform X2 [Sesamum indicum]	1	FQVSEK(1)TK
Gene.13805	67	K	glutathione-S-transferase [Rheum australe]	1	EK(1)VNPANK
Gene.13805	139	K	glutathione-S-transferase [Rheum australe]	1	GGDTTK(1)AADAEFDYLEK
Gene.13805	51	K	glutathione-S-transferase [Rheum australe]	1	IK(1)LVGINLQNRPDWYK
Gene.13805	226	K	glutathione-S-transferase [Rheum australe]	1	TDPDQLLPYLK(1)SR
Gene.13805	215	K	glutathione-S-transferase [Rheum australe]	1	ETK(1)TDPDQLLPYLK
Gene.13805	212	K	glutathione-S-transferase [Rheum australe]	1	IEAYK(1)ETK
Gene.13805	73	K	glutathione-S-transferase [Rheum australe]	1	VNPANK(1)VPALEHDGK
Gene.13805	44	K	glutathione-S-transferase [Rheum australe]	1	NYK(1)GLQEK
Gene.13805	133	K	glutathione-S-transferase [Rheum australe]	1	IYGAFK(1)GGDTTK
Gene.13805	65	K	glutathione-S-transferase [Rheum australe]	1	LVGINLQNRPDWYK(1)EK
Gene.13805	110	K	glutathione-S-transferase [Rheum australe]	1	YVDSNFEGPSLYPDEPAK(1)R
Gene.13805	150	K	glutathione-S-transferase [Rheum australe]	1	AADAEFDYLEK(1)ALQK
Gene.13837	315	K	probable inactive ATP-dependent zinc metalloprotease FTSHI 4, chloroplastic [Spinacia oleracea]	1	LALGSLGK(1)SR
Gene.13837	378	K	probable inactive ATP-dependent zinc metalloprotease FTSHI 4, chloroplastic [Spinacia oleracea]	1	GVLLHGPPGTGK(1)TLLAK
Gene.13845	95	K	thioredoxin H-type [Coffea arabica]	1	LVEK(1)VVGANK
Gene.13845	91	K	thioredoxin H-type [Coffea arabica]	1	DGK(1)LVEK
Gene.13857	391	K	acetylornithine aminotransferase, mitochondrial [Chenopodium quinoa]	1	VLAGNQHVK(1)EVR
Gene.13866	124	K	uncharacterized protein LOC110628078 [Manihot esculenta]	1	NLEDAFEEGGVLHGK(1)K
Gene.13889	33	K	probable 2-carboxy-D-arabinitol-1-phosphatase isoform X1 [Jatropha curcas]	1	ASK(1)DTAAAISR
Gene.13912	215	K	uncharacterized protein LOC110413636 isoform X1 [Herrania umbratica]	1	VEVLK(1)QLQK
Gene.13912	173	K	uncharacterized protein LOC110413636 isoform X1 [Herrania umbratica]	1	FASSK(1)IYIVTTK
Gene.13912	94	K	uncharacterized protein LOC110413636 isoform X1 [Herrania umbratica]	1	LLLETK(1)VPAIR
Gene.13912	239	K	uncharacterized protein LOC110413636 isoform X1 [Herrania umbratica]	1	LATLK(1)NVIK
Gene.1392	76	K	Aspartyl-tRNA synthetase [Handroanthus impetiginosus]	1	DVQSK(1)VSAGR
Gene.13924	73	K	Vesicle transport v-SNARE like [Actinidia chinensis var. chinensis]	1	GMLLAK(1)LR
Gene.13930	253	K	uncharacterized protein LOC110714804 [Chenopodium quinoa]	1	VK(1)VIGIDR
Gene.13932	103	K	Aspartyl/Asparaginyl-tRNA synthetase [Macleaya cordata]	1	YLK(1)TTLR
Gene.13939	413	K	Protein RETICULATA-RELATED 4 like [Actinidia chinensis var. chinensis]	1	WTGVQK(1)ER
Gene.13939	157	K	Protein RETICULATA-RELATED 4 like [Actinidia chinensis var. chinensis]	1	TMNTLPADLAAAVK(1)EGR
Gene.13955	269	K	ATP-citrate synthase alpha chain protein 1 [Ziziphus jujuba]	1	FTVLNPK(1)GR
Gene.13955	225	K	ATP-citrate synthase alpha chain protein 1 [Ziziphus jujuba]	1	GELDDTAAFK(1)NFK
Gene.13955	16	K	ATP-citrate synthase alpha chain protein 1 [Ziziphus jujuba]	1	LLK(1)EHFK
Gene.13955	65	K	ATP-citrate synthase alpha chain protein 1 [Ziziphus jujuba]	1	LVVKPDMLFGK(1)R
Gene.13976	138	K	40S ribosomal protein S2-4-like [Abrus precatorius]	1	DEVMK(1)IMPVQK
Gene.13976	133	K	40S ribosomal protein S2-4-like [Abrus precatorius]	1	EHQIVDTLIGPSLK(1)DEVMK
Gene.14022	309	K	PREDICTED: glucan endo-1,3-beta-glucosidase [Beta vulgaris subsp. vulgaris]	1	NLIGHVK(1)NGTPK
Gene.14022	73	K	PREDICTED: glucan endo-1,3-beta-glucosidase [Beta vulgaris subsp. vulgaris]	1	TNGISK(1)MR
Gene.14026	117	K	PREDICTED: histone H3-like centromeric protein CSE4 [Brassica rapa]	1	VTIMPK(1)DMQLAR
Gene.14057	167	K	PREDICTED: delta-aminolevulinic acid dehydratase, chloroplastic isoform X1 [Vitis vinifera]	1	HGLLEEVAK(1)AR
Gene.14081	101	K	probable ADP-ribosylation factor GTPase-activating protein AGD8 [Morus notabilis]	1	QILAK(1)EVAK
Gene.14098	191	K	DEAD-box ATP-dependent RNA helicase 3, chloroplastic isoform X2 [Morus notabilis]	1	LVDALEK(1)R
Gene.14098	409	K	DEAD-box ATP-dependent RNA helicase 3, chloroplastic isoform X2 [Morus notabilis]	1	LYAIPATGTSK(1)R
Gene.14098	433	K	DEAD-box ATP-dependent RNA helicase 3, chloroplastic isoform X2 [Morus notabilis]	1	TIVFTQTK(1)R
Gene.14098	425	K	DEAD-box ATP-dependent RNA helicase 3, chloroplastic isoform X2 [Morus notabilis]	1	GGK(1)TIVFTQTK
Gene.14110	71	K	putative 26S proteasome AAA-ATPase subunit RPT6a [Rheum australe]	1	QK(1)VNNLQR
Gene.14110	121	K	putative 26S proteasome AAA-ATPase subunit RPT6a [Rheum australe]	1	VLVK(1)VHPEGK
Gene.14111	98	K	hypothetical protein JCGZ_12396 [Jatropha curcas]	1	VFLGHK(1)QYFVSSDVGAGK
Gene.14119	1036	K	PREDICTED: uncharacterized protein LOC104887530 isoform X1 [Beta vulgaris subsp. vulgaris]	1	AAAHVGIYEK(1)TVR
Gene.14130	359	K	PREDICTED: 2-oxoisovalerate dehydrogenase subunit beta 1, mitochondrial [Prunus mume]	1	NK(1)ILDVIK
Gene.14140	277	K	protein SGT1 homolog [Chenopodium quinoa]	1	PTYPSSK(1)SK
Gene.14162	6	K	cytochrome b5-like [Spinacia oleracea]	1	GGEGK(1)VFTLADVAQHNTSK
Gene.14176	106	K	Photosystem II repair protein PSB27-H1, chloroplastic [Glycine soja]	1	DASNSWVAK(1)YR
Gene.14176	111	K	Photosystem II repair protein PSB27-H1, chloroplastic [Glycine soja]	1	EK(1)ALLGR
Gene.14177	168	K	PREDICTED: eukaryotic translation initiation factor 5-like [Daucus carota subsp. sativus]	0.999999	LK(1)EGEAADEELKK
Gene.14183	373	K	uncharacterized protein LOC18054840 [Citrus clementina]	1	PTEDVVLEK(1)EK
Gene.14195	44	K	uncharacterized protein LOC100813036 [Glycine max]	1	VDLLK(1)NK
Gene.14195	184	K	uncharacterized protein LOC100813036 [Glycine max]	1	NVGK(1)QVVR
Gene.14215	152	K	diaminopimelate decarboxylase 1, chloroplastic-like [Durio zibethinus]	1	ANNNLK(1)ILEHLR
Gene.14215	177	K	diaminopimelate decarboxylase 1, chloroplastic-like [Durio zibethinus]	1	LALK(1)AGFDPSR
Gene.14215	255	K	diaminopimelate decarboxylase 1, chloroplastic-like [Durio zibethinus]	1	SSK(1)FGIR
Gene.14231	149	K	basic 7S globulin-like [Chenopodium quinoa]	1	PASLPK(1)FQFGCANDK
Gene.14253	41	K	uncharacterized protein LOC8279780 [Ricinus communis]	1	DHFEGLAPK(1)R
Gene.14264	264	K	sucrose synthase 1 [Amaranthus cruentus/Amaranthus hypocondriacus mixed library]	1	FNIVSPGADHSIYFPYTEEK(1)K
Gene.14264	48	K	sucrose synthase 1 [Amaranthus cruentus/Amaranthus hypocondriacus mixed library]	1	IK(1)QQGLDIVPK
Gene.14277	157	K	3-oxo-Delta(4,5)-steroid 5-beta-reductase-like [Prunus avium]	1	SK(1)EHGFLGFR
Gene.14282	443	K	LL-diaminopimelate aminotransferase, chloroplastic-like [Spinacia oleracea]	1	VSAFGK(1)R
Gene.14282	452	K	LL-diaminopimelate aminotransferase, chloroplastic-like [Spinacia oleracea]	1	DNILEACK(1)R
Gene.14282	134	K	LL-diaminopimelate aminotransferase, chloroplastic-like [Spinacia oleracea]	1	AQGLSTIGGYSGYGAEQGEK(1)PLR
Gene.14282	255	K	LL-diaminopimelate aminotransferase, chloroplastic-like [Spinacia oleracea]	1	EQLTK(1)LVQFAK
Gene.14296	202	K	Elongation factor Ts like [Actinidia chinensis var. chinensis]	1	LDLDHPK(1)LK
Gene.14309	191	K	uncharacterized protein LOC110717360 [Chenopodium quinoa]	1	VLSSVDQTK(1)DLAGDR
Gene.14309	174	K	uncharacterized protein LOC110717360 [Chenopodium quinoa]	1	DANK(1)VGDSIVNK
Gene.14309	144	K	uncharacterized protein LOC110717360 [Chenopodium quinoa]	1	SLSGMK(1)GSVSK
Gene.14317	204	K	6-phosphogluconate dehydrogenase, putative [Ricinus communis]	1	VK(1)DDLADGFLVDK
Gene.14317	219	K	6-phosphogluconate dehydrogenase, putative [Ricinus communis]	1	ILDK(1)TGMK
Gene.14317	256	K	6-phosphogluconate dehydrogenase, putative [Ricinus communis]	1	YLSGLK(1)EER
Gene.14317	442	K	6-phosphogluconate dehydrogenase, putative [Ricinus communis]	1	K(1)GNVAAFH
Gene.1432	19	K	uncharacterized protein LOC106773834 [Vigna radiata var. radiata]	1	AAK(1)SLSR
Gene.14329	260	K	uncharacterized protein LOC110732290 [Chenopodium quinoa]	1	DAAVADVNK(1)FR
Gene.14410	211	K	28 kDa ribonucleoprotein, chloroplastic-like [Hevea brasiliensis]	1	FLTVNK(1)AAPR
Gene.14430	560	K	PREDICTED: L-arabinokinase [Beta vulgaris subsp. vulgaris]	1	AYDVK(1)ASTR
Gene.14430	554	K	PREDICTED: L-arabinokinase [Beta vulgaris subsp. vulgaris]	1	YVDHGDPVTDINPK(1)R
Gene.14433	353	K	PREDICTED: peroxisomal fatty acid beta-oxidation multifunctional protein MFP2 [Beta vulgaris subsp. vulgaris]	1	VK(1)ANLQSR
Gene.14433	50	K	PREDICTED: peroxisomal fatty acid beta-oxidation multifunctional protein MFP2 [Beta vulgaris subsp. vulgaris]	1	DDVK(1)AIVVTGAGGK
Gene.14433	369	K	PREDICTED: peroxisomal fatty acid beta-oxidation multifunctional protein MFP2 [Beta vulgaris subsp. vulgaris]	1	MTQEK(1)FEK
Gene.14434	85	K	unnamed protein product [Coffea canephora]	1	EEVEAK(1)TAK
Gene.14434	17	K	unnamed protein product [Coffea canephora]	1	HVK(1)SEDGEILTR
Gene.14461	38	K	PREDICTED: RNA-binding protein 8A-like [Nelumbo nucifera]	1	LK(1)SAITGGSSAPK
Gene.14461	49	K	PREDICTED: RNA-binding protein 8A-like [Nelumbo nucifera]	1	SAITGGSSAPK(1)K
Gene.14461	57	K	PREDICTED: RNA-binding protein 8A-like [Nelumbo nucifera]	1	GFK(1)EESDAER
Gene.14500	419	K	5'-adenylylsulfate reductase 1, chloroplastic [Citrus clementina]	1	ADGENK(1)EFAAR
Gene.14503	75	K	methylcrotonoyl-CoA carboxylase subunit alpha, mitochondrial [Morus notabilis]	1	HQK(1)IIEEAPAPNVTEDFR
Gene.14503	283	K	methylcrotonoyl-CoA carboxylase subunit alpha, mitochondrial [Morus notabilis]	1	GEVETHFIEK(1)FK
Gene.14503	273	K	methylcrotonoyl-CoA carboxylase subunit alpha, mitochondrial [Morus notabilis]	1	AFEK(1)GEVETHFIEK
Gene.14506	81	K	methylcrotonoyl-CoA carboxylase subunit alpha, mitochondrial [Spinacia oleracea]	1	DSLHVK(1)FADEAIR
Gene.14506	154	K	methylcrotonoyl-CoA carboxylase subunit alpha, mitochondrial [Spinacia oleracea]	1	DMGDK(1)SASK
Gene.14532	452	K	UGT4 [Fagopyrum tataricum]	1	TK(1)EMSVLAR
Gene.14532	307	K	UGT4 [Fagopyrum tataricum]	1	AQVK(1)QLAAGLER
Gene.14532	420	K	UGT4 [Fagopyrum tataricum]	1	FNMATK(1)K
Gene.14558	269	K	PREDICTED: glucose-1-phosphate adenylyltransferase large subunit 3, chloroplastic/amyloplastic isoform X1 [Beta vulgaris subsp. vulgaris]	1	VMSFSEK(1)PK
Gene.14558	467	K	PREDICTED: glucose-1-phosphate adenylyltransferase large subunit 3, chloroplastic/amyloplastic isoform X1 [Beta vulgaris subsp. vulgaris]	1	IK(1)DCIIDK
Gene.14558	455	K	PREDICTED: glucose-1-phosphate adenylyltransferase large subunit 3, chloroplastic/amyloplastic isoform X1 [Beta vulgaris subsp. vulgaris]	1	SMLAEGK(1)VPIGIGENTK
Gene.14558	183	K	PREDICTED: glucose-1-phosphate adenylyltransferase large subunit 3, chloroplastic/amyloplastic isoform X1 [Beta vulgaris subsp. vulgaris]	1	K(1)WFQGTADAVR
Gene.14558	256	K	PREDICTED: glucose-1-phosphate adenylyltransferase large subunit 3, chloroplastic/amyloplastic isoform X1 [Beta vulgaris subsp. vulgaris]	1	ASDFGLMK(1)IDDTGR
Gene.14558	465	K	PREDICTED: glucose-1-phosphate adenylyltransferase large subunit 3, chloroplastic/amyloplastic isoform X1 [Beta vulgaris subsp. vulgaris]	1	VPIGIGENTK(1)IK
Gene.14558	378	K	PREDICTED: glucose-1-phosphate adenylyltransferase large subunit 3, chloroplastic/amyloplastic isoform X1 [Beta vulgaris subsp. vulgaris]	1	FSFYDAQK(1)PMYTSR
Gene.14558	473	K	PREDICTED: glucose-1-phosphate adenylyltransferase large subunit 3, chloroplastic/amyloplastic isoform X1 [Beta vulgaris subsp. vulgaris]	0.999996	IKDCIIDK(1)NAR
Gene.14567	688	K	alanine--tRNA ligase-like [Chenopodium quinoa]	1	YDFSHGK(1)PVQSEELR
Gene.14567	293	K	alanine--tRNA ligase-like [Chenopodium quinoa]	1	SLPAK(1)HVDTGMGFER
Gene.14581	361	K	eukaryotic translation initiation factor 3 subunit L [Spinacia oleracea]	1	YGEK(1)LSR
Gene.14585	169	K	PREDICTED: elongation factor 1-beta 1 [Vitis vinifera]	1	SVK(1)MDGLFWGASK
Gene.14598	213	K	serine carboxypeptidase-like 20 [Spinacia oleracea]	1	GLDAGVK(1)PVINFK
Gene.146	140	K	PREDICTED: photosystem II reaction center PSB28 protein, chloroplastic [Prunus mume]	1	FVNGK(1)PAIIEAK
Gene.146	176	K	PREDICTED: photosystem II reaction center PSB28 protein, chloroplastic [Prunus mume]	1	YSDANGLQFVK(1)K
Gene.14610	357	K	nudix hydrolase 19, chloroplastic [Chenopodium quinoa]	1	ALTFAEYK(1)K
Gene.14627	531	K	glutamyl-tRNA(Gln) amidotransferase subunit B, chloroplastic/mitochondrial-like [Chenopodium quinoa]	1	GK(1)ANPGLLNK
Gene.14627	480	K	glutamyl-tRNA(Gln) amidotransferase subunit B, chloroplastic/mitochondrial-like [Chenopodium quinoa]	1	EK(1)NLVQITDPTQIEK
Gene.14649	321	K	betaine aldehyde dehydrogenase 1 [Tamarix hispida]	1	SEGATILCGGSRPEHLK(1)K
Gene.14657	248	K	PREDICTED: aminoacyl tRNA synthase complex-interacting multifunctional protein 1 [Juglans regia]	1	QPAAATANQIQK(1)K
Gene.14657	236	K	PREDICTED: aminoacyl tRNA synthase complex-interacting multifunctional protein 1 [Juglans regia]	0.887668	IWFGSEEDK(0.112)EK(0.888)QPAAATANQIQK
Gene.14657	187	K	PREDICTED: aminoacyl tRNA synthase complex-interacting multifunctional protein 1 [Juglans regia]	1	LVVVLANLK(1)PR
Gene.14660	136	K	50S ribosomal protein L5, chloroplastic [Ziziphus jujuba]	1	SIATFK(1)LR
Gene.14660	63	K	50S ribosomal protein L5, chloroplastic [Ziziphus jujuba]	1	LK(1)TAYLEK
Gene.14660	88	K	50S ribosomal protein L5, chloroplastic [Ziziphus jujuba]	1	EEFAYTNIHEIPK(1)IEK
Gene.14660	106	K	50S ribosomal protein L5, chloroplastic [Ziziphus jujuba]	1	VVVNCGIGEASQNEK(1)GLEAAIK
Gene.14660	75	K	50S ribosomal protein L5, chloroplastic [Ziziphus jujuba]	1	IAPLLK(1)EEFAYTNIHEIPK
Gene.14660	206	K	50S ribosomal protein L5, chloroplastic [Ziziphus jujuba]	1	FDILGK(1)PR
Gene.14660	222	K	50S ribosomal protein L5, chloroplastic [Ziziphus jujuba]	1	TDK(1)EAYK
Gene.14661	147	K	protein disulfide-isomerase-like [Chenopodium quinoa]	1	SK(1)EDIIEFIQK
Gene.14661	156	K	protein disulfide-isomerase-like [Chenopodium quinoa]	1	SKEDIIEFIQK(1)NK
Gene.14661	137	K	protein disulfide-isomerase-like [Chenopodium quinoa]	1	TSSGK(1)VVQYDGDR
Gene.14661	13	K	protein disulfide-isomerase-like [Chenopodium quinoa]	0.991324	K(0.991)YLK(0.009)PHVEPEQIAAWIK
Gene.14661	16	K	protein disulfide-isomerase-like [Chenopodium quinoa]	1	YLK(1)PHVEPEQIAAWIK
Gene.1470	38	K	PREDICTED: uncharacterized protein LOC104895359 isoform X2 [Beta vulgaris subsp. vulgaris]	1	FAYLTSQPDVK(1)K
Gene.14704	217	K	S-adenosylmethionine carrier 1, chloroplastic/mitochondrial [Morus notabilis]	1	LIVAK(1)EGFK
Gene.14704	196	K	S-adenosylmethionine carrier 1, chloroplastic/mitochondrial [Morus notabilis]	1	VPTEVVK(1)QR
Gene.14735	241	K	enoyl-[acyl-carrier-protein] reductase [NADH] 1, chloroplastic isoform X1 [Spinacia oleracea]	1	YAGSSK(1)WTVK
Gene.14735	245	K	enoyl-[acyl-carrier-protein] reductase [NADH] 1, chloroplastic isoform X1 [Spinacia oleracea]	1	WTVK(1)EVVESVK
Gene.14735	195	K	enoyl-[acyl-carrier-protein] reductase [NADH] 1, chloroplastic isoform X1 [Spinacia oleracea]	1	GK(1)FDESR
Gene.14744	147	K	putative 2-carboxy-D-arabinitol-1-phosphatase [Vitis vinifera]	1	K(1)ESILTDYDLR
Gene.14816	6	K	aldehyde dehydrogenase family 7 member B4 [Chenopodium quinoa]	1	K(1)EYEFLK
Gene.14816	408	K	aldehyde dehydrogenase family 7 member B4 [Chenopodium quinoa]	1	FK(1)TLEEAIR
Gene.14816	483	K	aldehyde dehydrogenase family 7 member B4 [Chenopodium quinoa]	1	EAGSDSWK(1)QYMR
Gene.14816	94	K	aldehyde dehydrogenase family 7 member B4 [Chenopodium quinoa]	1	NK(1)LQQFGR
Gene.14816	79	K	aldehyde dehydrogenase family 7 member B4 [Chenopodium quinoa]	1	VWMQVPAPK(1)R
Gene.14832	197	K	NmrA domain-containing protein [Cephalotus follicularis]	1	VVILGDGNAK(1)AVYNK
Gene.14897	244	K	50S ribosomal protein L15, chloroplastic isoform X1 [Manihot esculenta]	0.999999	K(1)WVKPSVAK
Gene.14897	160	K	50S ribosomal protein L15, chloroplastic isoform X1 [Manihot esculenta]	1	GIAGGMHAGLPK(1)YVPVNLK
Gene.14897	188	K	50S ribosomal protein L15, chloroplastic isoform X1 [Manihot esculenta]	1	EK(1)GLINPSGR
Gene.14897	263	K	50S ribosomal protein L15, chloroplastic isoform X1 [Manihot esculenta]	1	ADEYFAK(1)K
Gene.14933	205	K	PREDICTED: probable cinnamyl alcohol dehydrogenase 9 [Brassica rapa]	1	IGK(1)AFGLR
Gene.14933	129	K	PREDICTED: probable cinnamyl alcohol dehydrogenase 9 [Brassica rapa]	1	VVFTYNSPDK(1)DGTR
Gene.14933	343	K	PREDICTED: probable cinnamyl alcohol dehydrogenase 9 [Brassica rapa]	1	LAK(1)SDVR
Gene.14940	188	K	hypothetical protein B456_009G023700 [Gossypium raimondii]	1	FAGK(1)FPR
Gene.14971	219	K	eukaryotic initiation factor iso4G [Carica papaya]	1	LTPEK(1)FDLLK
Gene.14973	191	K	PREDICTED: actin-66 [Beta vulgaris subsp. vulgaris]	1	MSK(1)EITALAPSSMK
Gene.14973	67	K	PREDICTED: actin-66 [Beta vulgaris subsp. vulgaris]	1	DLTDHLMK(1)ILTER
Gene.14973	204	K	PREDICTED: actin-66 [Beta vulgaris subsp. vulgaris]	1	IK(1)VVAPPER
Gene.14973	114	K	PREDICTED: actin-66 [Beta vulgaris subsp. vulgaris]	1	TSSAVEK(1)NYELPDGQVITIGAER
Gene.14973	202	K	PREDICTED: actin-66 [Beta vulgaris subsp. vulgaris]	1	EITALAPSSMK(1)IK
Gene.14980	261	K	internal alternative NAD(P)H-ubiquinone oxidoreductase A1, mitochondrial-like [Coffea arabica]	1	YSHVK(1)DHIR
Gene.14980	342	K	internal alternative NAD(P)H-ubiquinone oxidoreductase A1, mitochondrial-like [Coffea arabica]	1	SLEFPK(1)SQGGR
Gene.14986	411	K	Auxin efflux carrier component like [Actinidia chinensis var. chinensis]	1	SADGAK(1)EIR
Gene.14991	67	K	dolichyl-diphosphooligosaccharide--protein glycosyltransferase 48 kDa subunit-like [Spinacia oleracea]	1	LADDPK(1)IALHR
Gene.14991	175	K	dolichyl-diphosphooligosaccharide--protein glycosyltransferase 48 kDa subunit-like [Spinacia oleracea]	1	K(1)IEAPVLFR
Gene.15038	101	K	PREDICTED: mitochondrial dicarboxylate/tricarboxylate transporter DTC [Nelumbo nucifera]	1	AIAANDGK(1)PLPLYQK
Gene.15038	257	K	PREDICTED: mitochondrial dicarboxylate/tricarboxylate transporter DTC [Nelumbo nucifera]	1	TLK(1)AGGPLK
Gene.15043	240	K	fructose-bisphosphate aldolase 6, cytosolic [Sesamum indicum]	1	ALNDHHVLLEGTLLK(1)PNMVTPGSESK
Gene.15043	252	K	fructose-bisphosphate aldolase 6, cytosolic [Sesamum indicum]	1	K(1)VSPELIAEYTVR
Gene.15043	251	K	fructose-bisphosphate aldolase 6, cytosolic [Sesamum indicum]	0.999997	ALNDHHVLLEGTLLKPNMVTPGSESK(1)K
Gene.15043	53	K	fructose-bisphosphate aldolase 6, cytosolic [Sesamum indicum]	1	GILAADESTGTIGK(1)R
Gene.15043	118	K	fructose-bisphosphate aldolase 6, cytosolic [Sesamum indicum]	1	EGGVLPGIK(1)VDK
Gene.15043	326	K	fructose-bisphosphate aldolase 6, cytosolic [Sesamum indicum]	1	AWAGK(1)EENVK
Gene.15043	331	K	fructose-bisphosphate aldolase 6, cytosolic [Sesamum indicum]	1	EENVK(1)HAQEVFLGR
Gene.15043	22	K	fructose-bisphosphate aldolase 6, cytosolic [Sesamum indicum]	1	GK(1)YADELIANATYIGTPGK
Gene.15043	321	K	fructose-bisphosphate aldolase 6, cytosolic [Sesamum indicum]	1	ALQQSTLK(1)AWAGK
Gene.15043	351	K	fructose-bisphosphate aldolase 6, cytosolic [Sesamum indicum]	1	ANSEATLGK(1)YEGGAAVEGATESLYVK
Gene.15045	112	K	fructose-bisphosphate aldolase 6, cytosolic [Hevea brasiliensis]	1	ANSDATLGK(1)YEGGAAAEGATESLHVK
Gene.15045	103	K	fructose-bisphosphate aldolase 6, cytosolic [Hevea brasiliensis]	1	CK(1)ANSDATLGK
Gene.15045	93	K	fructose-bisphosphate aldolase 6, cytosolic [Hevea brasiliensis]	1	K(1)AQEVFLVR
Gene.15045	129	K	fructose-bisphosphate aldolase 6, cytosolic [Hevea brasiliensis]	1	YEGGAAAEGATESLHVK(1)DYK
Gene.15046	99	K	fructose-bisphosphate aldolase 6, cytosolic [Sesamum indicum]	1	TASGK(1)LFVDVMK
Gene.15046	323	K	fructose-bisphosphate aldolase 6, cytosolic [Sesamum indicum]	1	AWAGK(1)EENVDK
Gene.15088	252	K	PREDICTED: protein THYLAKOID FORMATION1, chloroplastic [Beta vulgaris subsp. vulgaris]	1	NLLSK(1)LVQAK
Gene.15088	261	K	PREDICTED: protein THYLAKOID FORMATION1, chloroplastic [Beta vulgaris subsp. vulgaris]	1	ELLK(1)EYVAR
Gene.15088	278	K	PREDICTED: protein THYLAKOID FORMATION1, chloroplastic [Beta vulgaris subsp. vulgaris]	1	SSQK(1)ANEAITK
Gene.15088	76	K	PREDICTED: protein THYLAKOID FORMATION1, chloroplastic [Beta vulgaris subsp. vulgaris]	1	MK(1)FLQAYK
Gene.15088	160	K	PREDICTED: protein THYLAKOID FORMATION1, chloroplastic [Beta vulgaris subsp. vulgaris]	1	DAQK(1)LEEWAR
Gene.15088	257	K	PREDICTED: protein THYLAKOID FORMATION1, chloroplastic [Beta vulgaris subsp. vulgaris]	1	LVQAK(1)ELLK
Gene.15092	248	K	mannose-1-phosphate guanyltransferase alpha-like [Chenopodium quinoa]	1	LDQDILTPLAGK(1)K
Gene.15100	167	K	Methyltransferase type 11 [Cynara cardunculus var. scolymus]	1	AAEGLVDGGK(1)K
Gene.15108	175	K	PREDICTED: probable mitochondrial-processing peptidase subunit beta, mitochondrial [Beta vulgaris subsp. vulgaris]	1	IDAVDPATVK(1)R
Gene.15108	111	K	PREDICTED: probable mitochondrial-processing peptidase subunit beta, mitochondrial [Beta vulgaris subsp. vulgaris]	1	EVSK(1)LSYR
Gene.15108	55	K	PREDICTED: probable mitochondrial-processing peptidase subunit beta, mitochondrial [Beta vulgaris subsp. vulgaris]	1	NAGGGK(1)HMGSELVQR
Gene.15135	535	K	Vacuolar import/degradation, Vid27-related protein [Corchorus olitorius]	1	LTPLDAHLAGANK(1)FR
Gene.15143	159	K	glutamyl-tRNA(Gln) amidotransferase subunit A, chloroplastic/mitochondrial-like [Chenopodium quinoa]	1	VLEGYRPPFDATAVK(1)R
Gene.15148	217	K	PREDICTED: citrate synthase, glyoxysomal [Beta vulgaris subsp. vulgaris]	1	GQDLYK(1)SK
Gene.15148	95	K	PREDICTED: citrate synthase, glyoxysomal [Beta vulgaris subsp. vulgaris]	1	MSTGNNDK(1)GLK
Gene.15148	416	K	PREDICTED: citrate synthase, glyoxysomal [Beta vulgaris subsp. vulgaris]	1	AALSDEYFIK(1)R
Gene.15154	36	K	PREDICTED: aldose 1-epimerase [Beta vulgaris subsp. vulgaris]	1	GK(1)QEVGIYELK
Gene.15154	227	K	PREDICTED: aldose 1-epimerase [Beta vulgaris subsp. vulgaris]	1	VQIFGSK(1)ITPVDK
Gene.15154	295	K	PREDICTED: aldose 1-epimerase [Beta vulgaris subsp. vulgaris]	1	HAAVVEDSK(1)SGR
Gene.15192	463	K	protein HOTHEAD isoform X2 [Citrus clementina]	1	IIDSK(1)AFSSFK
Gene.15192	458	K	protein HOTHEAD isoform X2 [Citrus clementina]	1	TIEK(1)IIDSK
Gene.15192	248	K	protein HOTHEAD isoform X2 [Citrus clementina]	1	PK(1)AHGVVFR
Gene.15197	185	K	Clp, N-terminal [Trema orientale]	1	ALDWAIQEK(1)LK
Gene.15197	89	K	Clp, N-terminal [Trema orientale]	1	PAEGSEEK(1)LPK
Gene.15203	189	K	PREDICTED: 2-alkenal reductase (NADP(+)-dependent)-like [Ipomoea nil]	1	LMGCYVVGSAGTK(1)EK
Gene.15203	95	K	PREDICTED: 2-alkenal reductase (NADP(+)-dependent)-like [Ipomoea nil]	1	VLESGHPNLK(1)K
Gene.15203	198	K	PREDICTED: 2-alkenal reductase (NADP(+)-dependent)-like [Ipomoea nil]	1	NK(1)FGFDDAFNYK
Gene.15203	7	K	PREDICTED: 2-alkenal reductase (NADP(+)-dependent)-like [Ipomoea nil]	1	AEVSNK(1)QVILK
Gene.15203	20	K	PREDICTED: 2-alkenal reductase (NADP(+)-dependent)-like [Ipomoea nil]	1	NYVTGFPK(1)ESDMEIR
Gene.15203	336	K	PREDICTED: 2-alkenal reductase (NADP(+)-dependent)-like [Ipomoea nil]	1	GHNVGK(1)QLVLVAK
Gene.15203	191	K	PREDICTED: 2-alkenal reductase (NADP(+)-dependent)-like [Ipomoea nil]	1	EK(1)VDLLK
Gene.15203	196	K	PREDICTED: 2-alkenal reductase (NADP(+)-dependent)-like [Ipomoea nil]	1	VDLLK(1)NK
Gene.15203	343	K	PREDICTED: 2-alkenal reductase (NADP(+)-dependent)-like [Ipomoea nil]	1	QLVLVAK(1)E
Gene.15212	323	K	sucrose synthase [Chenopodium quinoa]	1	IK(1)QQGLDIVPR
Gene.15212	168	K	sucrose synthase [Chenopodium quinoa]	1	HLSAK(1)MFHNK
Gene.15213	191	K	sucrose synthase [Chenopodium quinoa]	1	GK(1)TMMLNDR
Gene.15213	323	K	sucrose synthase [Chenopodium quinoa]	1	IK(1)QQGLDIEPR
Gene.15213	168	K	sucrose synthase [Chenopodium quinoa]	1	HLSAK(1)MFHDK
Gene.15216	215	K	PREDICTED: quinone-oxidoreductase homolog, chloroplastic [Beta vulgaris subsp. vulgaris]	1	TPEGAALK(1)SPSGK
Gene.15216	156	K	PREDICTED: quinone-oxidoreductase homolog, chloroplastic [Beta vulgaris subsp. vulgaris]	1	LDGSDEK(1)R
Gene.15216	51	K	PREDICTED: quinone-oxidoreductase homolog, chloroplastic [Beta vulgaris subsp. vulgaris]	1	LEATSLNPVDWK(1)IQK
Gene.15218	129	K	PREDICTED: ER membrane protein complex subunit 10 [Theobroma cacao]	0.970899	NTLTETDK(0.029)EK(0.971)FK
Gene.15236	271	K	PREDICTED: eukaryotic translation initiation factor 3 subunit I [Vitis vinifera]	1	FEAK(1)FYDK
Gene.15236	179	K	PREDICTED: eukaryotic translation initiation factor 3 subunit I [Vitis vinifera]	1	IWDAETGK(1)LLK
Gene.15236	125	K	PREDICTED: eukaryotic translation initiation factor 3 subunit I [Vitis vinifera]	1	TSAIHVK(1)SLAR
Gene.15241	16	K	Stress-response A/B barrel domain-containing protein [Actinidia chinensis var. chinensis]	1	HLVVAK(1)FK
Gene.15273	166	K	hypothetical protein SOVF_034180 [Spinacia oleracea]	1	QFGGFADDSNIGK(1)EAAALK
Gene.15273	172	K	hypothetical protein SOVF_034180 [Spinacia oleracea]	1	EAAALK(1)ASLAGSK
Gene.15273	179	K	hypothetical protein SOVF_034180 [Spinacia oleracea]	1	ASLAGSK(1)WAAAVEK
Gene.15273	138	K	hypothetical protein SOVF_034180 [Spinacia oleracea]	1	VVQADPPTAK(1)GLHAR
Gene.15273	144	K	hypothetical protein SOVF_034180 [Spinacia oleracea]	1	K(1)WGPTYVAVR
Gene.15273	186	K	hypothetical protein SOVF_034180 [Spinacia oleracea]	1	WAAAVEK(1)SR
Gene.15276	37	K	chlorophyll a-b binding protein CP29.1, chloroplastic [Carica papaya]	1	FGFGTK(1)K
Gene.15293	40	K	RD22-like protein [Knorringia sibirica]	1	GTAVAVGK(1)GGVGVHTSK
Gene.15293	70	K	RD22-like protein [Knorringia sibirica]	1	GGVGVQTGK(1)PGGGGTHVSVGK
Gene.15293	61	K	RD22-like protein [Knorringia sibirica]	1	GGVGVHTSKPGGGSTDVGVGK(1)GGVGVQTGK
Gene.15293	91	K	RD22-like protein [Knorringia sibirica]	1	GGVGVETGK(1)PYGHGTR
Gene.15293	49	K	RD22-like protein [Knorringia sibirica]	1	GGVGVHTSK(1)PGGGSTDVGVGK
Gene.15293	125	K	RD22-like protein [Knorringia sibirica]	1	GTHVGVGK(1)GGVTVTTGPK
Gene.15293	82	K	RD22-like protein [Knorringia sibirica]	1	PGGGGTHVSVGK(1)GGVGVETGKPYGHGTR
Gene.15293	113	K	RD22-like protein [Knorringia sibirica]	1	GGVGVSTGGK(1)PGYR
Gene.15308	124	K	ATP synthase subunit O, mitochondrial [Herrania umbratica]	1	VK(1)AVNDICGQAK
Gene.15308	233	K	ATP synthase subunit O, mitochondrial [Herrania umbratica]	1	VFDMSIK(1)TR
Gene.15308	203	K	ATP synthase subunit O, mitochondrial [Herrania umbratica]	1	ETLQEILGQGK(1)K
Gene.15308	204	K	ATP synthase subunit O, mitochondrial [Herrania umbratica]	1	K(1)VILEQK
Gene.15308	160	K	ATP synthase subunit O, mitochondrial [Herrania umbratica]	1	HIDSIAK(1)R
Gene.15332	122	K	15-cis-phytoene desaturase, chloroplastic/chromoplastic [Spinacia oleracea]	1	YLADAGHK(1)PLLLEAR
Gene.15332	135	K	15-cis-phytoene desaturase, chloroplastic/chromoplastic [Spinacia oleracea]	1	DVLGGK(1)VAAWK
Gene.15333	347	K	15-cis-phytoene desaturase, chloroplastic/chromoplastic [Quercus suber]	1	GFYLAGDYTK(1)QK
Gene.15337	131	K	Nucleosome assembly protein (NAP) [Cynara cardunculus var. scolymus]	1	AALEAK(1)YQK
Gene.15348	222	K	PREDICTED: protein TIC 40, chloroplastic isoform X1 [Vitis vinifera]	0.999305	TDEEVK(0.001)PEPK(0.999)R
Gene.1535	61	K	Oxidoreductase FAD/NAD(P)-binding protein [Corchorus olitorius]	1	TQISHNVAK(1)FR
Gene.15353	92	K	phenylalanine--tRNA ligase, chloroplastic/mitochondrial [Sesamum indicum]	1	DK(1)HPLGILK
Gene.15353	325	K	phenylalanine--tRNA ligase, chloroplastic/mitochondrial [Sesamum indicum]	1	FTSQFSK(1)GQLGVK
Gene.15354	170	K	glutelin type-D 1-like [Olea europaea var. sylvestris]	1	GVVK(1)LDGSIK
Gene.15368	104	K	probable glutathione S-transferase [Ziziphus jujuba]	1	FWADYIDK(1)K
Gene.15368	130	K	probable glutathione S-transferase [Ziziphus jujuba]	1	VEFIK(1)ILK
Gene.15368	46	K	probable glutathione S-transferase [Ziziphus jujuba]	1	SEMLLK(1)MNPVHK
Gene.15368	40	K	probable glutathione S-transferase [Ziziphus jujuba]	1	NK(1)SEMLLK
Gene.15368	188	K	probable glutathione S-transferase [Ziziphus jujuba]	1	FVAWAK(1)R
Gene.1537	201	K	PREDICTED: succinate dehydrogenase [ubiquinone] iron-sulfur subunit 2, mitochondrial [Cucumis sativus]	1	EILQSK(1)EDR
Gene.1537	185	K	PREDICTED: succinate dehydrogenase [ubiquinone] iron-sulfur subunit 2, mitochondrial [Cucumis sativus]	1	SIEPWLK(1)R
Gene.1537	107	K	PREDICTED: succinate dehydrogenase [ubiquinone] iron-sulfur subunit 2, mitochondrial [Cucumis sativus]	1	IK(1)NEIDPSLTFR
Gene.15371	145	K	glutathione-S-transferase 2 [Rheum australe]	1	LHEYLLELK(1)K
Gene.15377	241	K	PREDICTED: reticulon-like protein B2 [Beta vulgaris subsp. vulgaris]	1	VLSK(1)IPR
Gene.15377	167	K	PREDICTED: reticulon-like protein B2 [Beta vulgaris subsp. vulgaris]	1	YIASGK(1)DLK
Gene.15379	384	K	Ribosomal protein [Trema orientale]	1	EEQAAIK(1)ASGK
Gene.15379	289	K	Ribosomal protein [Trema orientale]	1	K(1)NYLLPR
Gene.15379	287	K	Ribosomal protein [Trema orientale]	0.995214	LDSIYGSFDK(0.005)PSEK(0.995)K
Gene.15379	347	K	Ribosomal protein [Trema orientale]	1	LNPYAK(1)TAR
Gene.15379	119	K	Ribosomal protein [Trema orientale]	1	MFAPTK(1)IWR
Gene.15379	320	K	Ribosomal protein [Trema orientale]	1	IVNSDEIQSVVRPVK(1)K
Gene.15379	388	K	Ribosomal protein [Trema orientale]	1	ASGK(1)SFYK
Gene.15379	133	K	Ribosomal protein [Trema orientale]	1	VNVNLK(1)R
Gene.15379	297	K	Ribosomal protein [Trema orientale]	1	PK(1)MLNGDLAR
Gene.15379	182	K	Ribosomal protein [Trema orientale]	1	TSAAIK(1)ILK
Gene.15379	185	K	Ribosomal protein [Trema orientale]	1	ILK(1)QIGAFSDAEK
Gene.15379	253	K	Ribosomal protein [Trema orientale]	1	LNLLK(1)LAPGGHLGR
Gene.15379	268	K	Ribosomal protein [Trema orientale]	1	FVIWTK(1)SAIEK
Gene.15379	195	K	Ribosomal protein [Trema orientale]	1	QIGAFSDAEK(1)AK
Gene.15398	553	K	Phospholipase D [Parasponia andersonii]	1	IVSK(1)IEK
Gene.15398	488	K	Phospholipase D [Parasponia andersonii]	1	AGLVSGK(1)DNIIDR
Gene.15398	386	K	Phospholipase D [Parasponia andersonii]	1	TLDTVNHDDFHQPNFK(1)GSSIK
Gene.15398	279	K	Phospholipase D [Parasponia andersonii]	1	K(1)DGLMATHDQETESYFR
Gene.15398	604	K	Phospholipase D [Parasponia andersonii]	1	AK(1)GIDGVDLK
Gene.15398	793	K	Phospholipase D [Parasponia andersonii]	1	AK(1)VLGGK
Gene.15398	254	K	Phospholipase D [Parasponia andersonii]	1	PGGDVTLGELLK(1)K
Gene.1540	238	K	papain-like cysteine protease [Fagopyrum esculentum]	1	ATDGK(1)CDQYR
Gene.15410	560	K	PREDICTED: patellin-3 [Beta vulgaris subsp. vulgaris]	1	VVLTIDNHTSK(1)K
Gene.15414	203	K	PREDICTED: patellin-3 [Beta vulgaris subsp. vulgaris]	1	SK(1)LKPSSE
Gene.15414	194	K	PREDICTED: patellin-3 [Beta vulgaris subsp. vulgaris]	1	IGEPGTVVLTIDNHTSK(1)K
Gene.15414	65	K	PREDICTED: patellin-3 [Beta vulgaris subsp. vulgaris]	1	SK(1)FVFASSSK
Gene.15430	42	K	60S ribosomal protein L32-1-like [Olea europaea var. sylvestris]	1	YISIK(1)TSWR
Gene.15430	93	K	60S ribosomal protein L32-1-like [Olea europaea var. sylvestris]	1	FVVHNPK(1)ELEILMMHNR
Gene.15430	86	K	60S ribosomal protein L32-1-like [Olea europaea var. sylvestris]	1	K(1)FVVHNPK
Gene.15465	112	K	chloroplast thioredoxin M-type 5 [Tamarix hispida]	1	MIAPVIDELAK(1)EYR
Gene.15465	152	K	chloroplast thioredoxin M-type 5 [Tamarix hispida]	1	K(1)ESVIGAVPK
Gene.15465	161	K	chloroplast thioredoxin M-type 5 [Tamarix hispida]	1	ESVIGAVPK(1)STLESTLEK
Gene.15465	134	K	chloroplast thioredoxin M-type 5 [Tamarix hispida]	1	LNTDESPNIATK(1)YGIR
Gene.15465	117	K	chloroplast thioredoxin M-type 5 [Tamarix hispida]	1	GK(1)VACYK
Gene.15499	70	K	glyceraldehyde-3-phosphate dehydrogenase A, chloroplastic [Chenopodium quinoa]	1	GIGK(1)GVVQAK
Gene.15499	122	K	glyceraldehyde-3-phosphate dehydrogenase A, chloroplastic [Chenopodium quinoa]	1	QASHLLK(1)YDSTLGTFDADVKPVGDASISVDGK
Gene.15499	78	K	glyceraldehyde-3-phosphate dehydrogenase A, chloroplastic [Chenopodium quinoa]	1	LK(1)VAINGFGR
Gene.15499	193	K	glyceraldehyde-3-phosphate dehydrogenase A, chloroplastic [Chenopodium quinoa]	1	K(1)VLITAPGK
Gene.15499	327	K	glyceraldehyde-3-phosphate dehydrogenase A, chloroplastic [Chenopodium quinoa]	1	K(1)TFAEEVNAAFR
Gene.15499	99	K	glyceraldehyde-3-phosphate dehydrogenase A, chloroplastic [Chenopodium quinoa]	1	K(1)DSPLDVVVINDSGGVK
Gene.15499	300	K	glyceraldehyde-3-phosphate dehydrogenase A, chloroplastic [Chenopodium quinoa]	1	AVALVLPSLK(1)GK
Gene.15499	185	K	glyceraldehyde-3-phosphate dehydrogenase A, chloroplastic [Chenopodium quinoa]	1	EGAGK(1)HLQAGAK
Gene.15499	192	K	glyceraldehyde-3-phosphate dehydrogenase A, chloroplastic [Chenopodium quinoa]	1	HLQAGAK(1)K
Gene.15499	248	K	glyceraldehyde-3-phosphate dehydrogenase A, chloroplastic [Chenopodium quinoa]	1	FGIIK(1)GTMTTTHSYTGDQR
Gene.15499	115	K	glyceraldehyde-3-phosphate dehydrogenase A, chloroplastic [Chenopodium quinoa]	1	KDSPLDVVVINDSGGVK(1)QASHLLK
Gene.15499	302	K	glyceraldehyde-3-phosphate dehydrogenase A, chloroplastic [Chenopodium quinoa]	1	GK(1)LNGIALR
Gene.15499	343	K	glyceraldehyde-3-phosphate dehydrogenase A, chloroplastic [Chenopodium quinoa]	1	DASEK(1)ELK
Gene.15502	286	K	uroporphyrinogen decarboxylase 1, chloroplastic isoform X1 [Arachis duranensis]	1	QIVDTVK(1)AR
Gene.15503	42	K	PREDICTED: uncharacterized protein LOC108997931 isoform X2 [Juglans regia]	0.836985	YK(0.163)DPK(0.837)QPLNVR
Gene.15503	158	K	PREDICTED: uncharacterized protein LOC108997931 isoform X2 [Juglans regia]	1	DPELVK(1)R
Gene.15503	50	K	PREDICTED: uncharacterized protein LOC108997931 isoform X2 [Juglans regia]	1	VK(1)DLLAR
Gene.15503	426	K	PREDICTED: uncharacterized protein LOC108997931 isoform X2 [Juglans regia]	1	SLVLLK(1)NGK
Gene.15503	420	K	PREDICTED: uncharacterized protein LOC108997931 isoform X2 [Juglans regia]	1	K(1)SLVLLK
Gene.15507	384	K	PREDICTED: protein TOC75-3, chloroplastic [Vitis vinifera]	1	ELPK(1)QLR
Gene.15512	199	K	thioredoxin reductase 2 [Populus trichocarpa]	1	ASK(1)IMQAR
Gene.15512	297	K	thioredoxin reductase 2 [Populus trichocarpa]	1	GVFAAGDVQDK(1)K
Gene.15532	225	K	Serine carboxypeptidase-like 45 isoform B [Glycine soja]	1	K(1)DVQSSFNAK
Gene.15532	298	K	Serine carboxypeptidase-like 45 isoform B [Glycine soja]	1	SLVNSLAK(1)NLGLK
Gene.15532	303	K	Serine carboxypeptidase-like 45 isoform B [Glycine soja]	1	NLGLK(1)TTVPYK
Gene.15532	65	K	Serine carboxypeptidase-like 45 isoform B [Glycine soja]	1	WLEAYPEYK(1)GR
Gene.15544	19	K	hypothetical protein PHAVU_011G035100g [Phaseolus vulgaris]	0.999941	KPVGILHVK(1)VLR
Gene.15593	335	K	PREDICTED: fumarylacetoacetase [Beta vulgaris subsp. vulgaris]	1	ASVVTK(1)SNFK
Gene.15597	120	K	transmembrane 9 superfamily member 7-like [Chenopodium quinoa]	1	EK(1)IDDEYR
Gene.15597	47	K	transmembrane 9 superfamily member 7-like [Chenopodium quinoa]	1	VNK(1)LSSTK
Gene.1560	77	K	putative phosphatidylglycerol/phosphatidylinositol transfer protein [Vitis vinifera]	1	KGDNYAVK(1)VK
Gene.1560	79	K	putative phosphatidylglycerol/phosphatidylinositol transfer protein [Vitis vinifera]	1	VK(1)GVEISPDPVTPGK
Gene.15604	104	K	PREDICTED: probable glutathione S-transferase [Eucalyptus grandis]	1	FWADYVDK(1)K
Gene.15604	33	K	PREDICTED: probable glutathione S-transferase [Eucalyptus grandis]	1	GVDYESK(1)EEDLFNK
Gene.15604	40	K	PREDICTED: probable glutathione S-transferase [Eucalyptus grandis]	1	GVDYESKEEDLFNK(1)GDSLLK
Gene.15604	111	K	PREDICTED: probable glutathione S-transferase [Eucalyptus grandis]	1	VYDAGK(1)K
Gene.15604	26	K	PREDICTED: probable glutathione S-transferase [Eucalyptus grandis]	1	IALAEK(1)GVDYESKEEDLFNK
Gene.15604	125	K	PREDICTED: probable glutathione S-transferase [Eucalyptus grandis]	1	AK(1)EEFVEIMK
Gene.15604	214	K	PREDICTED: probable glutathione S-transferase [Eucalyptus grandis]	1	IHAFVLELK(1)K
Gene.15604	117	K	PREDICTED: probable glutathione S-transferase [Eucalyptus grandis]	1	IWMTK(1)GEEQQK
Gene.15609	166	K	water deficit inducible LP3-like protein, partial [Pseudotsuga menziesii var. menziesii]	1	HHK(1)NLEHVGEIGALAAGGYALYEK
Gene.15609	134	K	water deficit inducible LP3-like protein, partial [Pseudotsuga menziesii var. menziesii]	1	YNESGGGYGGGEGGYGK(1)SATAYGGGGDSYDQPIDTEPANDYEK
Gene.15609	160	K	water deficit inducible LP3-like protein, partial [Pseudotsuga menziesii var. menziesii]	1	SATAYGGGGDSYDQPIDTEPANDYEK(1)EEK
Gene.15609	16	K	water deficit inducible LP3-like protein, partial [Pseudotsuga menziesii var. menziesii]	1	HHK(1)DEEDRPVETTEYSETDAVYSTGDGGGYGGR
Gene.15609	187	K	water deficit inducible LP3-like protein, partial [Pseudotsuga menziesii var. menziesii]	1	NLEHVGEIGALAAGGYALYEK(1)HK
Gene.15609	5	K	water deficit inducible LP3-like protein, partial [Pseudotsuga menziesii var. menziesii]	1	SEEK(1)HHHHLFGR
Gene.15666	194	K	rhodanese-like domain-containing protein 4, chloroplastic [Quercus suber]	1	GDDKPGFLQK(1)LSLK
Gene.15666	164	K	rhodanese-like domain-containing protein 4, chloroplastic [Quercus suber]	1	DVK(1)DMGSPDIR
Gene.15666	236	K	rhodanese-like domain-containing protein 4, chloroplastic [Quercus suber]	1	AAYAIK(1)DGAEGAR
Gene.15666	140	K	rhodanese-like domain-containing protein 4, chloroplastic [Quercus suber]	1	PFGVESAK(1)IAYAK
Gene.1567	204	K	Ribosomal protein [Trema orientale]	1	K(1)QLEAAGAK
Gene.1567	188	K	Ribosomal protein [Trema orientale]	1	DLIEGLPK(1)K
Gene.1567	180	K	Ribosomal protein [Trema orientale]	1	EAK(1)DLIEGLPK
Gene.1567	191	K	Ribosomal protein [Trema orientale]	1	FK(1)EGISK
Gene.1567	166	K	Ribosomal protein [Trema orientale]	1	IGAIK(1)AVR
Gene.1567	212	K	Ribosomal protein [Trema orientale]	1	QLEAAGAK(1)VSIV
Gene.1567	177	K	Ribosomal protein [Trema orientale]	1	ALTNLALK(1)EAK
Gene.1567	196	K	Ribosomal protein [Trema orientale]	1	EGISK(1)EEAEEAK
Gene.15670	97	K	PREDICTED: porphobilinogen deaminase, chloroplastic [Beta vulgaris subsp. vulgaris]	1	TTGDK(1)ILSQPLADIGGK
Gene.15670	183	K	PREDICTED: porphobilinogen deaminase, chloroplastic [Beta vulgaris subsp. vulgaris]	1	K(1)SQLLHR
Gene.15678	142	K	fructose-1,6-bisphosphatase, chloroplastic-like [Cucurbita moschata]	1	APISNLTGVQGAVNIQGEDQK(1)K
Gene.15682	122	K	photosystem I reaction center subunit IV A, chloroplastic [Jatropha curcas]	1	FNK(1)VNYANVSTNNYALDEIEEVK
Gene.15682	82	K	photosystem I reaction center subunit IV A, chloroplastic [Jatropha curcas]	0.942247	AAEEPAPPAPAATEAAPPAAEGGAPPPK(0.058)PPPIGPK(0.942)R
Gene.15695	92	K	60s ribosome protein L19 [Vernicia fordii]	1	LPTK(1)ILWMR
Gene.15733	302	K	Oxysterol-binding protein [Cinnamomum micranthum f. kanehirae]	1	YALEK(1)GDLSK
Gene.15733	284	K	Oxysterol-binding protein [Cinnamomum micranthum f. kanehirae]	1	INSFDTAPK(1)K
Gene.15733	307	K	Oxysterol-binding protein [Cinnamomum micranthum f. kanehirae]	1	GDLSK(1)AGAEK
Gene.15739	65	K	uncharacterized protein LOC111777433 isoform X1 [Cucurbita pepo subsp. pepo]	1	DAFWGK(1)LR
Gene.15742	213	K	PREDICTED: nuclear cap-binding protein subunit 1 isoform X2 [Vitis vinifera]	1	ESLEAK(1)EALLSR
Gene.15782	329	K	Pyruvate phosphate dikinase, PEP/pyruvate-binding protein [Corchorus capsularis]	1	WEQAWTAIK(1)K
Gene.15784	733	K	ATP-dependent zinc metalloprotease FTSH 10, mitochondrial-like [Chenopodium quinoa]	1	TVELVQQHK(1)EQVAK
Gene.15808	264	K	PREDICTED: uncharacterized protein LOC100244432 isoform X1 [Vitis vinifera]	1	LVSTSVK(1)R
Gene.15809	429	K	inner membrane protein PPF-1, chloroplastic [Jatropha curcas]	1	PTPENPAPK(1)R
Gene.15871	162	K	integrin-linked protein kinase 1 [Citrus clementina]	1	WK(1)NTPLADAEGAK
Gene.15896	59	K	coatomer subunit zeta-3-like [Chenopodium quinoa]	1	NILLLDSEGK(1)R
Gene.15901	59	K	60S ribosomal protein L31 [Cynara cardunculus var. scolymus]	1	VDVK(1)LNK
Gene.15901	39	K	60S ribosomal protein L31 [Cynara cardunculus var. scolymus]	1	APNAIK(1)EIR
Gene.15901	9	K	60S ribosomal protein L31 [Cynara cardunculus var. scolymus]	1	K(1)EEVVTR
Gene.15901	114	K	60S ribosomal protein L31 [Cynara cardunculus var. scolymus]	1	GLGTK(1)VIDDEE
Gene.15901	23	K	60S ribosomal protein L31 [Cynara cardunculus var. scolymus]	1	EYTINLHK(1)R
Gene.15901	62	K	60S ribosomal protein L31 [Cynara cardunculus var. scolymus]	1	LNK(1)QIWSR
Gene.15901	47	K	60S ribosomal protein L31 [Cynara cardunculus var. scolymus]	1	FAQK(1)AMGTTDVR
Gene.15910	365	K	protein TIC 100 [Hevea brasiliensis]	1	YAGQWK(1)HGR
Gene.15923	327	K	PREDICTED: succinate dehydrogenase [ubiquinone] flavoprotein subunit, mitochondrial [Gossypium hirsutum]	1	YAPTAK(1)DLASR
Gene.15923	158	K	PREDICTED: succinate dehydrogenase [ubiquinone] flavoprotein subunit, mitochondrial [Gossypium hirsutum]	1	TEEGK(1)IYQR
Gene.15923	479	K	PREDICTED: succinate dehydrogenase [ubiquinone] flavoprotein subunit, mitochondrial [Gossypium hirsutum]	0.999367	LK(0.001)PLPK(0.999)EAGEK
Gene.15923	545	K	PREDICTED: succinate dehydrogenase [ubiquinone] flavoprotein subunit, mitochondrial [Gossypium hirsutum]	1	TWESFHDVNIK(1)DR
Gene.15923	173	K	PREDICTED: succinate dehydrogenase [ubiquinone] flavoprotein subunit, mitochondrial [Gossypium hirsutum]	1	AFGGQSLDFGK(1)GGQAYR
Gene.15923	484	K	PREDICTED: succinate dehydrogenase [ubiquinone] flavoprotein subunit, mitochondrial [Gossypium hirsutum]	1	EAGEK(1)TIAWLDK
Gene.15923	491	K	PREDICTED: succinate dehydrogenase [ubiquinone] flavoprotein subunit, mitochondrial [Gossypium hirsutum]	1	TIAWLDK(1)LR
Gene.15925	25	K	acetolactate synthase 3, chloroplastic [Ziziphus jujuba]	1	IVK(1)EAFFLAK
Gene.15925	239	K	acetolactate synthase 3, chloroplastic [Ziziphus jujuba]	1	LK(1)FPLSFK
Gene.15929	265	K	transcription factor Pur-alpha 1 isoform X1 [Coffea eugenioides]	1	DK(1)VDGIASANIR
Gene.15929	206	K	transcription factor Pur-alpha 1 isoform X1 [Coffea eugenioides]	1	SAELSRPDGVGNNPGFSK(1)VIR
Gene.15929	229	K	transcription factor Pur-alpha 1 isoform X1 [Coffea eugenioides]	1	GHFLK(1)ISEVAGSDR
Gene.15937	454	K	gamma aminobutyrate transaminase 3, chloroplastic-like [Spinacia oleracea]	1	EK(1)NIVQR
Gene.15937	557	K	gamma aminobutyrate transaminase 3, chloroplastic-like [Spinacia oleracea]	1	ALK(1)ETEEYVK
Gene.15944	215	K	PREDICTED: probable GTP-binding protein OBGC2 isoform X1 [Vitis vinifera]	1	IPVPVGTVVK(1)R
Gene.15963	103	K	hypothetical protein EUGRSUZ_B02113 [Eucalyptus grandis]	1	TVK(1)LFSNR
Gene.15963	143	K	hypothetical protein EUGRSUZ_B02113 [Eucalyptus grandis]	1	YVK(1)FQNVR
Gene.15963	55	K	hypothetical protein EUGRSUZ_B02113 [Eucalyptus grandis]	1	GSHTVPNALK(1)QGYR
Gene.15969	165	K	PREDICTED: protochlorophyllide reductase, chloroplastic-like isoform X1 [Nicotiana tomentosiformis]	1	LLLEDLQK(1)SDYSSK
Gene.15969	171	K	PREDICTED: protochlorophyllide reductase, chloroplastic-like isoform X1 [Nicotiana tomentosiformis]	1	SDYSSK(1)R
Gene.15973	466	K	hypothetical protein CRG98_004015 [Punica granatum]	1	QHLINEVK(1)K
Gene.15973	70	K	hypothetical protein CRG98_004015 [Punica granatum]	1	GLQDVLK(1)TNLGPK
Gene.15973	317	K	hypothetical protein CRG98_004015 [Punica granatum]	1	IIELK(1)NK
Gene.15973	93	K	hypothetical protein CRG98_004015 [Punica granatum]	1	LTK(1)DGNTLLK
Gene.15973	162	K	hypothetical protein CRG98_004015 [Punica granatum]	1	VLVDGFEIAK(1)R
Gene.15973	171	K	hypothetical protein CRG98_004015 [Punica granatum]	1	ATLQFLEK(1)FK
Gene.15983	15	K	PREDICTED: peptidyl-prolyl cis-trans isomerase Pin1 [Populus euphratica]	1	ASHILIK(1)HQGSR
Gene.15997	230	K	uracil phosphoribosyltransferase [Morus notabilis]	1	AIEMVK(1)ER
Gene.16011	63	K	60S ribosomal protein L5-like [Manihot esculenta]	1	NK(1)YNTPK
Gene.16011	204	K	60S ribosomal protein L5-like [Manihot esculenta]	1	FAGFSK(1)DNK
Gene.16011	207	K	60S ribosomal protein L5-like [Manihot esculenta]	1	DNK(1)QLDAEVHR
Gene.16011	183	K	60S ribosomal protein L5-like [Manihot esculenta]	1	VFGALK(1)GALDGGLDIPHSDKR
Gene.16011	61	K	60S ribosomal protein L5-like [Manihot esculenta]	1	LINQDK(1)NK
Gene.16011	68	K	60S ribosomal protein L5-like [Manihot esculenta]	1	YNTPK(1)YR
Gene.16011	47	K	60S ribosomal protein L5-like [Manihot esculenta]	1	EGK(1)TDYR
Gene.16011	216	K	60S ribosomal protein L5-like [Manihot esculenta]	1	K(1)YIYGGHVGDYMR
Gene.16011	247	K	60S ribosomal protein L5-like [Manihot esculenta]	1	YQSQFTEYIK(1)K
Gene.16047	127	K	hypothetical protein DCAR_022097 [Daucus carota subsp. sativus]	1	VQGTSDGQTK(1)IVR
Gene.16052	409	K	PREDICTED: asparagine--tRNA ligase, chloroplastic/mitochondrial-like [Populus euphratica]	1	K(1)FEFPVK
Gene.16052	171	K	PREDICTED: asparagine--tRNA ligase, chloroplastic/mitochondrial-like [Populus euphratica]	1	VEK(1)LITVGK
Gene.16055	137	K	prostaglandin E synthase 2-like [Chenopodium quinoa]	1	IVEVNPISK(1)K
Gene.16074	52	K	14-3-3-like protein isoform X2 [Citrus sinensis]	1	EEHVYMAK(1)LAEQAER
Gene.16074	165	K	14-3-3-like protein isoform X2 [Citrus sinensis]	1	VFYLK(1)MK
Gene.16074	125	K	14-3-3-like protein isoform X2 [Citrus sinensis]	1	GNDDHVSTIK(1)DYR
Gene.16074	178	K	14-3-3-like protein isoform X2 [Citrus sinensis]	1	YLAEFK(1)TGAER
Gene.16074	160	K	14-3-3-like protein isoform X2 [Citrus sinensis]	1	LIPSASSGDSK(1)VFYLK
Gene.16074	133	K	14-3-3-like protein isoform X2 [Citrus sinensis]	1	IEK(1)ELSSICEGILK
Gene.16074	184	K	14-3-3-like protein isoform X2 [Citrus sinensis]	1	K(1)EAAENTLTAYK
Gene.16077	19	K	hypothetical protein AQUCO_00800111v1 [Aquilegia coerulea]	1	K(1)LEIDDDQK
Gene.16086	14	K	probable histone H2A variant 3 [Chenopodium quinoa]	1	GLITGGK(1)SGVNK
Gene.1610	238	K	RHD3/Sey1 [Macleaya cordata]	1	NVVETK(1)AR
Gene.16133	458	K	alpha-xylosidase 1-like [Chenopodium quinoa]	1	FALEK(1)GWIVEK
Gene.16150	48	K	PREDICTED: succinate dehydrogenase subunit 7A, mitochondrial-like isoform X1 [Gossypium hirsutum]	1	ALLAK(1)DPALK
Gene.16161	88	K	PREDICTED: ribosome-binding factor PSRP1, chloroplastic [Beta vulgaris subsp. vulgaris]	1	LILQAK(1)NFQVNEALR
Gene.16161	289	K	PREDICTED: ribosome-binding factor PSRP1, chloroplastic [Beta vulgaris subsp. vulgaris]	1	AGGYGLIIPK(1)ADGR
Gene.16161	279	K	PREDICTED: ribosome-binding factor PSRP1, chloroplastic [Beta vulgaris subsp. vulgaris]	1	K(1)AGGYGLIIPK
Gene.1617	18	K	far upstream element-binding protein 1-like isoform X2 [Cucurbita moschata]	1	VGVIIGK(1)GGETIK
Gene.16193	158	K	Ribosomal protein [Trema orientale]	1	K(1)EGEEGEATEEAK
Gene.16194	133	K	40S ribosomal protein S8 [Cynara cardunculus var. scolymus]	1	K(1)EGEEGEAAEEAK
Gene.16198	59	K	40S ribosomal protein S17-like [Chenopodium quinoa]	1	IAGFSTHLMK(1)R
Gene.16198	32	K	40S ribosomal protein S17-like [Chenopodium quinoa]	1	MTLDFHTNK(1)K
Gene.16198	33	K	40S ribosomal protein S17-like [Chenopodium quinoa]	1	K(1)LLEEVAIIPTK
Gene.16198	49	K	40S ribosomal protein S17-like [Chenopodium quinoa]	1	NK(1)IAGFSTHLMK
Gene.16198	72	K	40S ribosomal protein S17-like [Chenopodium quinoa]	1	GISLK(1)LQEEER
Gene.16198	19	K	40S ribosomal protein S17-like [Chenopodium quinoa]	1	QVIEK(1)YYSR
Gene.16198	44	K	40S ribosomal protein S17-like [Chenopodium quinoa]	1	LLEEVAIIPTK(1)R
Gene.16234	97	K	PREDICTED: probable carboxylesterase 12 [Eucalyptus grandis]	1	LYLPLVK(1)GR
Gene.16234	79	K	PREDICTED: probable carboxylesterase 12 [Eucalyptus grandis]	1	SK(1)DVEISSSTSAR
Gene.16237	371	K	hypothetical protein GOBAR_AA01068 [Gossypium barbadense]	1	FEK(1)TLYGSSR
Gene.16237	240	K	hypothetical protein GOBAR_AA01068 [Gossypium barbadense]	1	DMPGTHEFLLLDEGK(1)WQHVK
Gene.16237	245	K	hypothetical protein GOBAR_AA01068 [Gossypium barbadense]	1	WQHVK(1)DTYEIGEGK
Gene.16237	314	K	hypothetical protein GOBAR_AA01068 [Gossypium barbadense]	1	GIFTNVISPTAK(1)AK
Gene.16237	254	K	hypothetical protein GOBAR_AA01068 [Gossypium barbadense]	1	DTYEIGEGK(1)MFSPGNLR
Gene.16237	363	K	hypothetical protein GOBAR_AA01068 [Gossypium barbadense]	1	TQVAYGSK(1)NEIIR
Gene.16237	302	K	hypothetical protein GOBAR_AA01068 [Gossypium barbadense]	1	EK(1)GIFTNVISPTAK
Gene.16237	86	K	hypothetical protein GOBAR_AA01068 [Gossypium barbadense]	1	ATSDK(1)ALIR
Gene.16237	105	K	hypothetical protein GOBAR_AA01068 [Gossypium barbadense]	1	TIAYK(1)VR
Gene.16237	300	K	hypothetical protein GOBAR_AA01068 [Gossypium barbadense]	1	YTGGMVPDVNQIIVK(1)EK
Gene.16252	251	K	PREDICTED: mitochondrial outer membrane protein porin 2-like [Juglans regia]	1	LNNHGK(1)LGALLQHELIPK
Gene.16252	198	K	PREDICTED: mitochondrial outer membrane protein porin 2-like [Juglans regia]	1	GDSIK(1)ASYLHHLDQAK
Gene.16252	78	K	PREDICTED: mitochondrial outer membrane protein porin 2-like [Juglans regia]	1	YK(1)NTQIDVK
Gene.16252	279	K	PREDICTED: mitochondrial outer membrane protein porin 2-like [Juglans regia]	1	ALDK(1)TPR
Gene.16252	209	K	PREDICTED: mitochondrial outer membrane protein porin 2-like [Juglans regia]	1	ASYLHHLDQAK(1)R
Gene.16252	275	K	PREDICTED: mitochondrial outer membrane protein porin 2-like [Juglans regia]	1	SVLTVAGDFDTK(1)ALDK
Gene.16269	287	K	hypothetical protein B456_003G090700 [Gossypium raimondii]	1	FDK(1)TGGK
Gene.16272	131	K	PREDICTED: elongation factor 1-delta-like [Ipomoea nil]	1	AASVK(1)ASIK
Gene.16274	391	K	FAD/NAD(P)-binding domain containing protein [Parasponia andersonii]	1	SK(1)DLFVGK
Gene.16274	350	K	FAD/NAD(P)-binding domain containing protein [Parasponia andersonii]	1	IMLAGGNDSK(1)LK
Gene.16274	233	K	FAD/NAD(P)-binding domain containing protein [Parasponia andersonii]	1	K(1)VQVVLGQK
Gene.16274	323	K	FAD/NAD(P)-binding domain containing protein [Parasponia andersonii]	1	EDK(1)QGYLAQSHAQVTAK
Gene.16274	220	K	FAD/NAD(P)-binding domain containing protein [Parasponia andersonii]	1	LLEFIGEK(1)ASHK
Gene.16274	172	K	FAD/NAD(P)-binding domain containing protein [Parasponia andersonii]	1	LHQYHEDYEK(1)IR
Gene.16274	337	K	FAD/NAD(P)-binding domain containing protein [Parasponia andersonii]	1	QGYLAQSHAQVTAK(1)NLK
Gene.16274	232	K	FAD/NAD(P)-binding domain containing protein [Parasponia andersonii]	1	ALDWLTSK(1)K
Gene.16274	340	K	FAD/NAD(P)-binding domain containing protein [Parasponia andersonii]	1	NLK(1)IMLAGGNDSK
Gene.16274	224	K	FAD/NAD(P)-binding domain containing protein [Parasponia andersonii]	1	ASHK(1)ALDWLTSK
Gene.16274	297	K	FAD/NAD(P)-binding domain containing protein [Parasponia andersonii]	1	VK(1)VDQHLR
Gene.16275	155	K	PREDICTED: elongation factor 1-delta-like [Ipomoea nil]	0.999998	ESGK(1)SSVLMDVKPWDDETDMK
Gene.16275	173	K	PREDICTED: elongation factor 1-delta-like [Ipomoea nil]	1	K(1)LEEAVR
Gene.16275	30	K	PREDICTED: elongation factor 1-delta-like [Ipomoea nil]	1	K(1)LDEYLLAR
Gene.16301	94	K	PREDICTED: threonine dehydratase biosynthetic, chloroplastic, partial [Eucalyptus grandis]	1	GPPLVSAAALK(1)R
Gene.1631	42	K	PREDICTED: 40S ribosomal protein S19-1 [Tarenaya hassleriana]	1	AYASHLK(1)R
Gene.1631	95	K	PREDICTED: 40S ribosomal protein S19-1 [Tarenaya hassleriana]	1	GGIGVGGFK(1)R
Gene.16310	373	K	dihydroxy-acid dehydratase, chloroplastic-like [Chenopodium quinoa]	1	ITGK(1)EGLYFK
Gene.16310	369	K	dihydroxy-acid dehydratase, chloroplastic-like [Chenopodium quinoa]	1	ETGHIQILYGNLAPEGSVAK(1)ITGK
Gene.16310	405	K	dihydroxy-acid dehydratase, chloroplastic-like [Chenopodium quinoa]	1	GK(1)VIIIR
Gene.16320	297	K	3-phosphoshikimate 1-carboxyvinyltransferase [Actinidia chinensis var. chinensis]	1	VNSK(1)GGLPGGK
Gene.16355	165	K	calnexin homolog [Chenopodium quinoa]	1	VHFILK(1)HK
Gene.16355	213	K	calnexin homolog [Chenopodium quinoa]	0.888656	ILIDGEEK(0.889)K(0.111)K
Gene.16355	441	K	calnexin homolog [Chenopodium quinoa]	1	QKVEDEAATGSDGISGIQK(1)K
Gene.16365	166	K	PREDICTED: protein VTE6, chloroplastic isoform X1 [Beta vulgaris subsp. vulgaris]	1	EAQGVAEK(1)R
Gene.16370	66	K	cold shock protein 2-like [Phoenix dactylifera]	1	TK(1)AIDVTGPDGVAISDNR
Gene.16374	120	K	universal stress protein PHOS34 isoform X1 [Ziziphus jujuba]	1	TQVVIGDPK(1)EK
Gene.16436	132	K	uncharacterized protein LOC111300125 isoform X2 [Durio zibethinus]	1	QAAATTTALAK(1)K
Gene.1644	173	K	uncharacterized protein LOC110805647 isoform X1 [Spinacia oleracea]	1	LAFK(1)NSPGSR
Gene.16446	299	K	Cinnamyl alcohol dehydrogenase [Actinidia chinensis var. chinensis]	1	LEK(1)NDVR
Gene.16454	296	K	Reticulon [Handroanthus impetiginosus]	1	K(1)YLLVNDK
Gene.16455	8	K	PREDICTED: reticulon-like protein B4 [Beta vulgaris subsp. vulgaris]	1	AENGEHK(1)EHVAEEEQSFMEK
Gene.16455	255	K	PREDICTED: reticulon-like protein B4 [Beta vulgaris subsp. vulgaris]	1	K(1)QYSVVNEK
Gene.16496	544	K	COP1-interactive protein 1 [Populus trichocarpa]	1	LSNQK(1)LR
Gene.16496	117	K	COP1-interactive protein 1 [Populus trichocarpa]	1	SELESVNNEK(1)R
Gene.16502	243	K	Mitochondrial glycoprotein [Actinidia chinensis var. chinensis]	1	DNK(1)EYLK
Gene.16519	81	K	PREDICTED: ferredoxin--NADP reductase, leaf-type isozyme, chloroplastic [Erythranthe guttata]	1	MEEGVVTNK(1)YRPK
Gene.16519	166	K	PREDICTED: ferredoxin--NADP reductase, leaf-type isozyme, chloroplastic [Erythranthe guttata]	1	TVSLCVK(1)R
Gene.16519	203	K	PREDICTED: ferredoxin--NADP reductase, leaf-type isozyme, chloroplastic [Erythranthe guttata]	1	LTGPVGK(1)EMLMPK
Gene.16519	85	K	PREDICTED: ferredoxin--NADP reductase, leaf-type isozyme, chloroplastic [Erythranthe guttata]	1	YRPK(1)EPYTGR
Gene.16519	179	K	PREDICTED: ferredoxin--NADP reductase, leaf-type isozyme, chloroplastic [Erythranthe guttata]	1	LVYTNDQGEEVK(1)GVCSNFLCDLKPGYEVK
Gene.16519	72	K	PREDICTED: ferredoxin--NADP reductase, leaf-type isozyme, chloroplastic [Erythranthe guttata]	1	K(1)MEEGVVTNK
Gene.16522	670	K	eukaryotic translation initiation factor isoform X1 [Jatropha curcas]	1	LLEHLLAK(1)K
Gene.16522	201	K	eukaryotic translation initiation factor isoform X1 [Jatropha curcas]	1	TVK(1)GILNK
Gene.16522	193	K	eukaryotic translation initiation factor isoform X1 [Jatropha curcas]	1	TTLSDK(1)DR
Gene.16529	148	K	hypothetical protein COLO4_14485 [Corchorus olitorius]	1	TDASDSK(1)LR
Gene.16546	143	K	PREDICTED: probable methyltransferase PMT3 [Beta vulgaris subsp. vulgaris]	1	VPIK(1)WPR
Gene.16555	235	K	SUN domain-containing protein 1-like [Cucurbita maxima]	1	DLLSK(1)EDFTR
Gene.16558	233	K	PREDICTED: 3-ketoacyl-CoA thiolase 2, peroxisomal [Beta vulgaris subsp. vulgaris]	1	AAAATASGK(1)FR
Gene.16558	282	K	PREDICTED: 3-ketoacyl-CoA thiolase 2, peroxisomal [Beta vulgaris subsp. vulgaris]	1	K(1)DGTTTAGNSSQVSDGAGAVLLMK
Gene.16558	249	K	PREDICTED: 3-ketoacyl-CoA thiolase 2, peroxisomal [Beta vulgaris subsp. vulgaris]	1	IVDPK(1)SGDEK
Gene.16559	103	K	PREDICTED: 60S ribosomal protein L18a-like [Gossypium hirsutum]	1	TAIIPAK(1)LCK
Gene.16581	175	K	PREDICTED: pentatricopeptide repeat-containing protein At1g02150 [Beta vulgaris subsp. vulgaris]	1	LPDFQK(1)DK
Gene.16584	100	K	hypothetical protein SOVF_183880 [Spinacia oleracea]	1	LAQSQK(1)SWK
Gene.16589	165	K	hypothetical protein EUGRSUZ_J01758 [Eucalyptus grandis]	1	YGK(1)TDDTGEVSEK
Gene.16589	326	K	hypothetical protein EUGRSUZ_J01758 [Eucalyptus grandis]	1	SLFGFNK(1)K
Gene.16589	303	K	hypothetical protein EUGRSUZ_J01758 [Eucalyptus grandis]	1	SDEFDPLLK(1)R
Gene.16589	175	K	hypothetical protein EUGRSUZ_J01758 [Eucalyptus grandis]	1	TDDTGEVSEK(1)EIIR
Gene.1659	104	K	Ubiquitin-40S ribosomal protein S27a [Vitis vinifera]	1	VK(1)LAVLQFYK
Gene.1659	32	K	Ubiquitin-40S ribosomal protein S27a [Vitis vinifera]	1	TITLEVESSDTIDNVK(1)AK
Gene.1659	11	K	Ubiquitin-40S ribosomal protein S27a [Vitis vinifera]	1	MQIFVK(1)TLTGK
Gene.1659	53	K	Ubiquitin-40S ribosomal protein S27a [Vitis vinifera]	1	LIFAGK(1)QLEDGR
Gene.1659	118	K	Ubiquitin-40S ribosomal protein S27a [Vitis vinifera]	1	VDDSGK(1)VQR
Gene.1659	68	K	Ubiquitin-40S ribosomal protein S27a [Vitis vinifera]	1	TLADYNIQK(1)ESTLHLVLR
Gene.1659	38	K	Ubiquitin-40S ribosomal protein S27a [Vitis vinifera]	1	IQDK(1)EGIPPDQQR
Gene.1659	112	K	Ubiquitin-40S ribosomal protein S27a [Vitis vinifera]	1	LAVLQFYK(1)VDDSGK
Gene.1659	148	K	Ubiquitin-40S ribosomal protein S27a [Vitis vinifera]	1	HYCGK(1)CGLTYLYQK
Gene.1659	16	K	Ubiquitin-40S ribosomal protein S27a [Vitis vinifera]	1	TLTGK(1)TITLEVESSDTIDNVK
Gene.16614	311	K	PREDICTED: uncharacterized protein LOC108995507 [Juglans regia]	1	LIDQIK(1)NSSSR
Gene.16622	297	K	PREDICTED: prolycopene isomerase, chloroplastic [Gossypium raimondii]	1	VLGAGFK(1)R
Gene.16647	128	K	COBW domain-containing protein 1-like [Manihot esculenta]	1	TTLLNHILTADHGK(1)R
Gene.16647	183	K	COBW domain-containing protein 1-like [Manihot esculenta]	1	MIAELVDK(1)K
Gene.16663	71	K	heat shock 70 kDa protein, mitochondrial-like [Manihot esculenta]	1	EK(1)IPSEIAK
Gene.16663	10	K	heat shock 70 kDa protein, mitochondrial-like [Manihot esculenta]	1	ATAK(1)EQQITIR
Gene.16663	100	K	heat shock 70 kDa protein, mitochondrial-like [Manihot esculenta]	1	DNVDEIK(1)AK
Gene.16684	152	K	PREDICTED: bifunctional protein FolD 2 [Beta vulgaris subsp. vulgaris]	1	DSQSYVNMK(1)R
Gene.16684	127	K	PREDICTED: bifunctional protein FolD 2 [Beta vulgaris subsp. vulgaris]	1	DMSQK(1)FGR
Gene.16684	261	K	PREDICTED: bifunctional protein FolD 2 [Beta vulgaris subsp. vulgaris]	1	K(1)AVVVGR
Gene.1669	21	K	spermidine synthase [Spinacia oleracea]	1	K(1)VLVIGGGDGGVLR
Gene.16705	112	K	37 kDa inner envelope membrane protein, chloroplastic-like protein [Corchorus capsularis]	1	K(1)EALEPADLSDR
Gene.16705	84	K	37 kDa inner envelope membrane protein, chloroplastic-like protein [Corchorus capsularis]	1	K(1)EAFWFYR
Gene.16705	162	K	37 kDa inner envelope membrane protein, chloroplastic-like protein [Corchorus capsularis]	1	NVTILDQSPHQLAK(1)AK
Gene.16710	660	K	PREDICTED: endoplasmin homolog [Nicotiana attenuata]	1	DLTK(1)WWK
Gene.16710	537	K	PREDICTED: endoplasmin homolog [Nicotiana attenuata]	1	SIK(1)LGIIEDAANR
Gene.16710	670	K	PREDICTED: endoplasmin homolog [Nicotiana attenuata]	1	ESLASEK(1)VDDVK
Gene.16710	174	K	PREDICTED: endoplasmin homolog [Nicotiana attenuata]	1	GIGMTK(1)EDLIK
Gene.16710	560	K	PREDICTED: endoplasmin homolog [Nicotiana attenuata]	1	FETSK(1)SDGK
Gene.16710	179	K	PREDICTED: endoplasmin homolog [Nicotiana attenuata]	1	EDLIK(1)NLGTIAK
Gene.16710	637	K	PREDICTED: endoplasmin homolog [Nicotiana attenuata]	1	FQNVSK(1)EGLK
Gene.16710	186	K	PREDICTED: endoplasmin homolog [Nicotiana attenuata]	1	NLGTIAK(1)SGTSAFVEK
Gene.16710	570	K	PREDICTED: endoplasmin homolog [Nicotiana attenuata]	1	LTSLDK(1)YISR
Gene.16710	663	K	PREDICTED: endoplasmin homolog [Nicotiana attenuata]	1	WWK(1)ESLASEK
Gene.16710	564	K	PREDICTED: endoplasmin homolog [Nicotiana attenuata]	1	SDGK(1)LTSLDK
Gene.16710	74	K	PREDICTED: endoplasmin homolog [Nicotiana attenuata]	1	LGAVPSGLSTDPDVAK(1)R
Gene.16710	675	K	PREDICTED: endoplasmin homolog [Nicotiana attenuata]	1	VDDVK(1)ISNR
Gene.16710	631	K	PREDICTED: endoplasmin homolog [Nicotiana attenuata]	1	K(1)FQNVSK
Gene.16710	368	K	PREDICTED: endoplasmin homolog [Nicotiana attenuata]	1	GPK(1)EVTEEEYTK
Gene.16710	746	K	PREDICTED: endoplasmin homolog [Nicotiana attenuata]	1	VVVDPEDVK(1)VK
Gene.16710	534	K	PREDICTED: endoplasmin homolog [Nicotiana attenuata]	1	FWNEFGK(1)SIK
Gene.16710	58	K	PREDICTED: endoplasmin homolog [Nicotiana attenuata]	1	IEDK(1)LGAVPSGLSTDPDVAK
Gene.16710	277	K	PREDICTED: endoplasmin homolog [Nicotiana attenuata]	1	DEAGEYLEESK(1)LK
Gene.16710	432	K	PREDICTED: endoplasmin homolog [Nicotiana attenuata]	1	SNLK(1)LYVR
Gene.16742	100	K	vesicle-fusing ATPase [Ziziphus jujuba]	1	IVK(1)VFEDAYR
Gene.16749	437	K	inosine-5'-monophosphate dehydrogenase 2-like [Spinacia oleracea]	1	VADK(1)GSVLK
Gene.16749	425	K	inosine-5'-monophosphate dehydrogenase 2-like [Spinacia oleracea]	1	LK(1)IAQGVVGR
Gene.16773	426	K	Asparagine synthetase [Actinidia chinensis var. chinensis]	1	IEK(1)WIIR
Gene.16773	216	K	Asparagine synthetase [Actinidia chinensis var. chinensis]	1	QAFEK(1)AVLK
Gene.16785	519	K	PREDICTED: pyruvate kinase isozyme G, chloroplastic [Beta vulgaris subsp. vulgaris]	1	ALK(1)LLLSK
Gene.16797	193	K	translation initiation factor IF3-4, chloroplastic-like [Ziziphus jujuba]	1	KFLNDGDK(1)VK
Gene.16797	167	K	translation initiation factor IF3-4, chloroplastic-like [Ziziphus jujuba]	1	ELK(1)MGYNIDSHDYSVR
Gene.16797	107	K	translation initiation factor IF3-4, chloroplastic-like [Ziziphus jujuba]	1	QNMVGVVSK(1)SR
Gene.16797	231	K	translation initiation factor IF3-4, chloroplastic-like [Ziziphus jujuba]	1	FQNDVGELGTQESK(1)DFR
Gene.16797	98	K	translation initiation factor IF3-4, chloroplastic-like [Ziziphus jujuba]	1	LIDEK(1)QNMVGVVSK
Gene.16797	201	K	translation initiation factor IF3-4, chloroplastic-like [Ziziphus jujuba]	1	IIVNLK(1)GR
Gene.16797	186	K	translation initiation factor IF3-4, chloroplastic-like [Ziziphus jujuba]	1	K(1)FLNDGDK
Gene.16797	216	K	translation initiation factor IF3-4, chloroplastic-like [Ziziphus jujuba]	1	DIAINLLK(1)K
Gene.16797	140	K	translation initiation factor IF3-4, chloroplastic-like [Ziziphus jujuba]	1	IMDFDK(1)YR
Gene.16797	195	K	translation initiation factor IF3-4, chloroplastic-like [Ziziphus jujuba]	1	VK(1)IIVNLK
Gene.16809	189	K	ethylene esterase-like protein [Rheum australe]	1	AEK(1)LSDGK
Gene.16809	194	K	ethylene esterase-like protein [Rheum australe]	1	LSDGK(1)YGSVR
Gene.16812	171	K	protochlorophyllide-dependent translocon component 52, chloroplastic [Prunus persica]	1	LIPQAPADGPPVHTFK(1)K
Gene.16814	45	K	beta-glucosidase 44 [Jatropha curcas]	1	LIDYMLK(1)K
Gene.16815	238	K	beta-glucosidase 44-like [Quercus suber]	1	TITYVK(1)ER
Gene.16820	131	K	PREDICTED: proteasome subunit alpha type-4-A [Brassica rapa]	1	YK(1)VHSPDSLSK
Gene.16820	140	K	PREDICTED: proteasome subunit alpha type-4-A [Brassica rapa]	1	VHSPDSLSK(1)LLVK
Gene.16848	206	K	Plastid-lipid-associated protein [Actinidia chinensis var. chinensis]	1	ILGLIPVK(1)APGR
Gene.16848	111	K	Plastid-lipid-associated protein [Actinidia chinensis var. chinensis]	1	K(1)LEALNPTK
Gene.16854	371	K	PREDICTED: uncharacterized protein LOC100244007 [Vitis vinifera]	1	SHIDK(1)VQEMGDVEIQK
Gene.16854	291	K	PREDICTED: uncharacterized protein LOC100244007 [Vitis vinifera]	1	TVEK(1)LFGR
Gene.1687	166	K	PREDICTED: B-cell receptor-associated protein 31 [Beta vulgaris subsp. vulgaris]	1	ILESECAAK(1)K
Gene.1687	181	K	PREDICTED: B-cell receptor-associated protein 31 [Beta vulgaris subsp. vulgaris]	1	TAQTNADALK(1)R
Gene.16887	35	K	PREDICTED: 60S ribosomal protein L28-1 [Beta vulgaris subsp. vulgaris]	1	IQFSK(1)ESNNLYNTHSYK
Gene.16887	131	K	PREDICTED: 60S ribosomal protein L28-1 [Beta vulgaris subsp. vulgaris]	1	SLQVAK(1)SGVK
Gene.16887	85	K	PREDICTED: 60S ribosomal protein L28-1 [Beta vulgaris subsp. vulgaris]	0.999934	QNKPAALQHK(1)TVLK
Gene.16887	72	K	PREDICTED: 60S ribosomal protein L28-1 [Beta vulgaris subsp. vulgaris]	1	DSSVVLATTK(1)TR
Gene.16887	97	K	PREDICTED: 60S ribosomal protein L28-1 [Beta vulgaris subsp. vulgaris]	1	MAK(1)AVSNQVGDNYYRPDLK
Gene.16887	62	K	PREDICTED: 60S ribosomal protein L28-1 [Beta vulgaris subsp. vulgaris]	1	TVTITGK(1)DSSVVLATTK
Gene.16887	47	K	PREDICTED: 60S ribosomal protein L28-1 [Beta vulgaris subsp. vulgaris]	1	ESNNLYNTHSYK(1)YSGLANSK
Gene.16887	113	K	PREDICTED: 60S ribosomal protein L28-1 [Beta vulgaris subsp. vulgaris]	1	AVSNQVGDNYYRPDLK(1)K
Gene.16906	184	K	PREDICTED: very-long-chain 3-oxoacyl-CoA reductase 1-like [Populus euphratica]	1	VTHAVLPVMLK(1)R
Gene.16907	529	K	PREDICTED: preprotein translocase subunit SECY, chloroplastic [Beta vulgaris subsp. vulgaris]	1	VQAEIISQK(1)YK
Gene.16908	204	K	probable mediator of RNA polymerase II transcription subunit 37c [Morus notabilis]	1	LVNHFVQEFK(1)R
Gene.16908	64	K	probable mediator of RNA polymerase II transcription subunit 37c [Morus notabilis]	0.999999	VIAGPGDKPMIVVNYK(1)GEDK
Gene.16912	103	K	unnamed protein product, partial [Vitis vinifera]	1	DLK(1)DALQK
Gene.16948	589	K	Subtilisin-like protease [Actinidia chinensis var. chinensis]	1	NK(1)APILDVASGFK
Gene.16958	50	K	PREDICTED: peroxisomal (S)-2-hydroxy-acid oxidase [Elaeis guineensis]	1	FFQLYVYK(1)DR
Gene.16984	67	K	T-complex protein 1 subunit beta [Cucurbita moschata]	1	SVTVTNDGATILK(1)SLHIDNPAAK
Gene.16984	245	K	T-complex protein 1 subunit beta [Cucurbita moschata]	1	VK(1)IYGAR
Gene.16984	41	K	T-complex protein 1 subunit beta [Cucurbita moschata]	1	TTLGPK(1)GMDK
Gene.16984	8	K	T-complex protein 1 subunit beta [Cucurbita moschata]	1	ILK(1)NDASEEK
Gene.16984	427	K	T-complex protein 1 subunit beta [Cucurbita moschata]	1	K(1)SHAIDAFSR
Gene.16984	144	K	T-complex protein 1 subunit beta [Cucurbita moschata]	1	VVNNK(1)EDAEK
Gene.16984	45	K	T-complex protein 1 subunit beta [Cucurbita moschata]	1	GMDK(1)ILQSTGR
Gene.16997	119	K	carbonic anhydrase isoform 1 [Solanum lycopersicum]	1	ICLPAK(1)AK
Gene.16997	58	K	carbonic anhydrase isoform 1 [Solanum lycopersicum]	1	NIANMVPSYDK(1)TR
Gene.16997	168	K	carbonic anhydrase isoform 1 [Solanum lycopersicum]	1	TLALK(1)GGYYDFVK
Gene.16997	14	K	carbonic anhydrase isoform 1 [Solanum lycopersicum]	1	NPALYGELAK(1)GQSPK
Gene.16997	121	K	carbonic anhydrase isoform 1 [Solanum lycopersicum]	1	AK(1)VQAEHGSASFAEQCTQCEK
Gene.16999	69	K	carbonic anhydrase isoform 1 [Solanum lycopersicum]	1	DGLASK(1)TLALK
Gene.170	191	K	caffeic acid 3-O-methyltransferase-like [Chenopodium quinoa]	1	VFNNGMSNHSTITMK(1)R
Gene.170	330	K	caffeic acid 3-O-methyltransferase-like [Chenopodium quinoa]	1	TVFHVDAIMLAHNPGGK(1)ER
Gene.17012	60	K	NADH dehydrogenase [ubiquinone] flavoprotein 1, mitochondrial [Hevea brasiliensis]	1	THFGGLK(1)DEDR
Gene.17012	105	K	NADH dehydrogenase [ubiquinone] flavoprotein 1, mitochondrial [Hevea brasiliensis]	1	GTDWIVNEMK(1)K
Gene.17029	57	K	PREDICTED: probable leucine-rich repeat receptor-like protein kinase At1g35710 [Ipomoea nil]	1	LSGPIPPQIGTLK(1)R
Gene.17029	291	K	PREDICTED: probable leucine-rich repeat receptor-like protein kinase At1g35710 [Ipomoea nil]	1	LPVEFK(1)NLSR
Gene.17029	417	K	PREDICTED: probable leucine-rich repeat receptor-like protein kinase At1g35710 [Ipomoea nil]	1	LSGGIPAK(1)VLGLK
Gene.17029	422	K	PREDICTED: probable leucine-rich repeat receptor-like protein kinase At1g35710 [Ipomoea nil]	1	VLGLK(1)SLER
Gene.17037	391	K	long chain acyl-CoA synthetase 9, chloroplastic [Carica papaya]	1	LEK(1)FEIPGK
Gene.17037	262	K	long chain acyl-CoA synthetase 9, chloroplastic [Carica papaya]	1	NEAK(1)TNEVYK
Gene.17086	165	K	hypothetical protein JCGZ_23014 [Jatropha curcas]	1	VLEWGEPK(1)VGSAK
Gene.17086	157	K	hypothetical protein JCGZ_23014 [Jatropha curcas]	1	K(1)VLEWGEPK
Gene.17093	215	K	zinc finger, GRF-type [Artemisia annua]	1	LQAIETALK(1)K
Gene.17093	196	K	zinc finger, GRF-type [Artemisia annua]	1	LVAEK(1)ITPTIYK
Gene.17094	109	K	Alcohol dehydrogenase class III/S-(hydroxymethyl)glutathione dehydrogenase [Trema orientale]	1	SGK(1)TNLCGK
Gene.17094	318	K	Alcohol dehydrogenase class III/S-(hydroxymethyl)glutathione dehydrogenase [Trema orientale]	1	VWK(1)GTAFGGFK
Gene.17094	230	K	Alcohol dehydrogenase class III/S-(hydroxymethyl)glutathione dehydrogenase [Trema orientale]	1	IIGIDIDNK(1)K
Gene.17160	329	K	Cysteine Protease [Parasponia andersonii]	1	EK(1)PFWIIK
Gene.1717	42	K	aquaporin [Knorringia sibirica]	1	QPLGTSAQTK(1)DYK
Gene.17197	120	K	pyruvate kinase 1, cytosolic [Spinacia oleracea]	1	TLENLK(1)LAVK
Gene.17197	256	K	pyruvate kinase 1, cytosolic [Spinacia oleracea]	1	QVIK(1)TWGLQNK
Gene.17197	148	K	pyruvate kinase 1, cytosolic [Spinacia oleracea]	1	SK(1)QAITLK
Gene.1720	238	K	Protochlorophyllide reductase, chloroplastic [Cucumis sativus]	1	GYVSEDEAGK(1)R
Gene.1720	166	K	Protochlorophyllide reductase, chloroplastic [Cucumis sativus]	1	GLAGGLNGMNSSAMIDGGDFDGAK(1)AYK
Gene.1720	53	K	Protochlorophyllide reductase, chloroplastic [Cucumis sativus]	1	QFVDSFK(1)QSGR
Gene.1720	228	K	Protochlorophyllide reductase, chloroplastic [Cucumis sativus]	1	YITK(1)GYVSEDEAGKR
Gene.1720	17	K	Protochlorophyllide reductase, chloroplastic [Cucumis sativus]	1	DFLK(1)AEK
Gene.17223	271	K	probable enoyl-CoA hydratase 2, mitochondrial [Durio zibethinus]	1	EISQK(1)GPVAIR
Gene.17223	228	K	probable enoyl-CoA hydratase 2, mitochondrial [Durio zibethinus]	1	SIAK(1)ELIFTGR
Gene.17225	270	K	peptide deformylase 1B, chloroplastic [Manihot esculenta]	1	AK(1)TGLSSPER
Gene.17264	25	K	monodehydroascorbate reductase [Spinacia oleracea]	1	YEELYK(1)ENGVK
Gene.17264	38	K	monodehydroascorbate reductase [Spinacia oleracea]	1	GAMIK(1)TLEAGSDGR
Gene.17264	33	K	monodehydroascorbate reductase [Spinacia oleracea]	1	FMK(1)GAMIK
Gene.17264	198	K	monodehydroascorbate reductase [Spinacia oleracea]	1	IASFWIDEGK(1)LK
Gene.17264	229	K	monodehydroascorbate reductase [Spinacia oleracea]	1	AK(1)LQSASSVEEALEIVHK
Gene.17264	227	K	monodehydroascorbate reductase [Spinacia oleracea]	1	MQPSVDK(1)AK
Gene.1730	18	K	biotin carboxyl carrier protein of acetyl-CoA carboxylase 1, chloroplastic-like [Chenopodium quinoa]	1	LVDSK(1)DIVELR
Gene.17306	144	K	NADH--cytochrome b5 reductase 1-like [Chenopodium quinoa]	1	FK(1)YQPGQVR
Gene.1732	120	K	30S ribosomal protein S21, chloroplastic-like [Chenopodium quinoa]	1	AGVIQEVK(1)R
Gene.17336	145	K	uncharacterized protein LOC110630131 [Manihot esculenta]	1	DIEASVK(1)WLK
Gene.17336	226	K	uncharacterized protein LOC110630131 [Manihot esculenta]	1	ALEEK(1)LK
Gene.17339	309	K	PREDICTED: external alternative NAD(P)H-ubiquinone oxidoreductase B2, mitochondrial [Beta vulgaris subsp. vulgaris]	1	ITAFAEEK(1)FK
Gene.17339	419	K	PREDICTED: external alternative NAD(P)H-ubiquinone oxidoreductase B2, mitochondrial [Beta vulgaris subsp. vulgaris]	1	DK(1)SGTLTVK
Gene.17398	332	K	polyadenylate-binding protein 2-like [Chenopodium quinoa]	1	NLDDSVDDEK(1)LK
Gene.17398	282	K	polyadenylate-binding protein 2-like [Chenopodium quinoa]	1	TVDDK(1)ELYVGR
Gene.17398	347	K	polyadenylate-binding protein 2-like [Chenopodium quinoa]	1	ITSCK(1)VMR
Gene.17398	322	K	polyadenylate-binding protein 2-like [Chenopodium quinoa]	1	FQGANLYVK(1)NLDDSVDDEK
Gene.17398	313	K	polyadenylate-binding protein 2-like [Chenopodium quinoa]	1	EAADK(1)FQGANLYVK
Gene.17398	277	K	polyadenylate-binding protein 2-like [Chenopodium quinoa]	1	AVDALNGK(1)TVDDK
Gene.17398	119	K	polyadenylate-binding protein 2-like [Chenopodium quinoa]	1	K(1)SGAGNIFIK
Gene.17398	212	K	polyadenylate-binding protein 2-like [Chenopodium quinoa]	1	TK(1)FNNVYVK
Gene.17398	132	K	polyadenylate-binding protein 2-like [Chenopodium quinoa]	1	NLDK(1)SIDHK
Gene.17422	88	K	manganese superoxide dismutase [Rheum australe]	1	ALEQLQDAITK(1)GDAPSVAK
Gene.17433	75	K	PREDICTED: LOW QUALITY PROTEIN: pentatricopeptide repeat-containing protein At4g16390, chloroplastic-like [Pyrus x bretschneideri]	1	RPWQAK(1)NIHK
Gene.17434	192	K	Uncharacterized protein	1	GFIDK(1)IK
Gene.17465	170	K	Bifunctional dTDP-4-dehydrorhamnose 3,5-epimerase/dTDP-4-dehydrorhamnose reductase [Actinidia chinensis var. chinensis]	1	NFITK(1)IAR
Gene.17465	133	K	Bifunctional dTDP-4-dehydrorhamnose 3,5-epimerase/dTDP-4-dehydrorhamnose reductase [Actinidia chinensis var. chinensis]	1	EEDSPNFVGSFYSK(1)TK
Gene.17465	258	K	Bifunctional dTDP-4-dehydrorhamnose 3,5-epimerase/dTDP-4-dehydrorhamnose reductase [Actinidia chinensis var. chinensis]	1	SNNELDASK(1)LK
Gene.17471	455	K	PREDICTED: uridine 5'-monophosphate synthase [Beta vulgaris subsp. vulgaris]	1	GIIK(1)AGNPADAAR
Gene.17471	299	K	PREDICTED: uridine 5'-monophosphate synthase [Beta vulgaris subsp. vulgaris]	1	SIADK(1)HNFLIFEDR
Gene.17494	36	K	LOW QUALITY PROTEIN: 2-isopropylmalate synthase 1, chloroplastic-like, partial [Chenopodium quinoa]	1	ADETGLVLGK(1)LSGR
Gene.17494	48	K	LOW QUALITY PROTEIN: 2-isopropylmalate synthase 1, chloroplastic-like, partial [Chenopodium quinoa]	1	LK(1)QLGYTFEGK
Gene.17495	391	K	aspartate aminotransferase, chloroplastic [Morus notabilis]	1	QK(1)LYDSLSAK
Gene.17495	188	K	aspartate aminotransferase, chloroplastic [Morus notabilis]	1	YFPGAK(1)VLISAPTWGNHK
Gene.17495	160	K	aspartate aminotransferase, chloroplastic [Morus notabilis]	1	EQK(1)VATVQGLSGTGSLR
Gene.17495	200	K	aspartate aminotransferase, chloroplastic [Morus notabilis]	1	VLISAPTWGNHK(1)NIFNDAR
Gene.17495	439	K	aspartate aminotransferase, chloroplastic [Morus notabilis]	1	WHVYMTK(1)DGR
Gene.17495	116	K	aspartate aminotransferase, chloroplastic [Morus notabilis]	1	TEELQPYVLDVVK(1)K
Gene.17495	399	K	aspartate aminotransferase, chloroplastic [Morus notabilis]	1	LYDSLSAK(1)DK
Gene.17495	117	K	aspartate aminotransferase, chloroplastic [Morus notabilis]	1	K(1)AENLMLER
Gene.17520	116	K	plastid-lipid-associated protein 6, chloroplastic [Jatropha curcas]	1	LK(1)LLSAVSGLNR
Gene.17520	250	K	plastid-lipid-associated protein 6, chloroplastic [Jatropha curcas]	1	IIFQK(1)TTVK
Gene.17544	320	K	NADH dehydrogenase [ubiquinone] iron-sulfur protein 1, mitochondrial [Ricinus communis]	1	DDWK(1)IIR
Gene.17552	101	K	PREDICTED: uncharacterized protein LOC100241547 [Vitis vinifera]	1	LFGSK(1)GFAAK
Gene.17563	243	K	PREDICTED: uncharacterized protein LOC104897452 [Beta vulgaris subsp. vulgaris]	1	LADDTLGTVEAAK(1)WLHK
Gene.17563	328	K	PREDICTED: uncharacterized protein LOC104897452 [Beta vulgaris subsp. vulgaris]	1	VDSLIDK(1)MLEK
Gene.17563	247	K	PREDICTED: uncharacterized protein LOC104897452 [Beta vulgaris subsp. vulgaris]	1	WLHK(1)VVDR
Gene.17585	205	K	probable pyridoxal 5'-phosphate synthase subunit PDX1 [Quercus suber]	1	NMDDDEVFNYAK(1)K
Gene.17585	99	K	probable pyridoxal 5'-phosphate synthase subunit PDX1 [Quercus suber]	1	QAVTIPVMAK(1)AR
Gene.17585	206	K	probable pyridoxal 5'-phosphate synthase subunit PDX1 [Quercus suber]	1	K(1)IAAPYDLVMQTK
Gene.17585	89	K	probable pyridoxal 5'-phosphate synthase subunit PDX1 [Quercus suber]	1	EIK(1)QAVTIPVMAK
Gene.17585	86	K	probable pyridoxal 5'-phosphate synthase subunit PDX1 [Quercus suber]	1	MSDPQLIK(1)EIK
Gene.17585	218	K	probable pyridoxal 5'-phosphate synthase subunit PDX1 [Quercus suber]	1	IAAPYDLVMQTK(1)QLGR
Gene.176	155	K	PREDICTED: isocitrate dehydrogenase [NADP] [Gossypium raimondii]	1	DLALIIHGSK(1)LSR
Gene.176	145	K	PREDICTED: isocitrate dehydrogenase [NADP] [Gossypium raimondii]	1	MTK(1)DLALIIHGSK
Gene.176	9	K	PREDICTED: isocitrate dehydrogenase [NADP] [Gossypium raimondii]	1	SK(1)YEEAGIWYEHR
Gene.17603	279	K	glyceraldehyde-3-phosphate dehydrogenase GAPCP1, chloroplastic-like [Quercus suber]	1	TVDGPSMK(1)DWR
Gene.17612	27	K	PREDICTED: ATP synthase subunit gamma, mitochondrial-like [Pyrus x bretschneideri]	1	FVVLGEK(1)AK
Gene.17612	108	K	PREDICTED: ATP synthase subunit gamma, mitochondrial-like [Pyrus x bretschneideri]	1	ESEAGGK(1)LGDLDAYEIEGGDSK
Gene.17612	29	K	PREDICTED: ATP synthase subunit gamma, mitochondrial-like [Pyrus x bretschneideri]	1	AK(1)VQLLR
Gene.17640	30	K	PREDICTED: glutathione S-transferase isoform X1 [Eucalyptus grandis]	1	K(1)MFGMETDPSAAQEHEAK
Gene.17640	114	K	PREDICTED: glutathione S-transferase isoform X1 [Eucalyptus grandis]	1	PAWAK(1)VVAAMPH
Gene.17640	96	K	PREDICTED: glutathione S-transferase isoform X1 [Eucalyptus grandis]	1	LFDEK(1)PR
Gene.17654	246	K	protein argonaute 4B-like [Spinacia oleracea]	1	IK(1)TTTSNQEFK
Gene.17654	15	K	protein argonaute 4B-like [Spinacia oleracea]	1	VK(1)ETYDTELGGK
Gene.17660	6	K	hypothetical protein JCGZ_12976 [Jatropha curcas]	1	VFVK(1)TLK
Gene.17660	27	K	hypothetical protein JCGZ_12976 [Jatropha curcas]	1	GTNFEIEVKPEDTVADVK(1)K
Gene.17660	9	K	hypothetical protein JCGZ_12976 [Jatropha curcas]	1	TLK(1)GTNFEIEVKPEDTVADVK
Gene.17660	54	K	hypothetical protein JCGZ_12976 [Jatropha curcas]	1	VLK(1)DNTTLEENK
Gene.17662	55	K	PREDICTED: ubiquitin receptor RAD23d [Beta vulgaris subsp. vulgaris]	1	VLK(1)DSTTLEENK
Gene.17687	273	K	PREDICTED: uncharacterized protein LOC108862770 [Raphanus sativus]	1	VFLTK(1)HYR
Gene.17692	228	K	phospholipase A1-IIdelta [Quercus suber]	1	LK(1)YLIQR
Gene.17692	226	K	phospholipase A1-IIdelta [Quercus suber]	1	TQLLAK(1)LK
Gene.17692	397	K	phospholipase A1-IIdelta [Quercus suber]	1	NK(1)GMVLK
Gene.17692	296	K	phospholipase A1-IIdelta [Quercus suber]	1	FESYSNLK(1)ALHVK
Gene.17692	395	K	phospholipase A1-IIdelta [Quercus suber]	1	VPASWWVEK(1)NK
Gene.17692	77	K	phospholipase A1-IIdelta [Quercus suber]	1	YGK(1)ASLLHK
Gene.17692	335	K	phospholipase A1-IIdelta [Quercus suber]	1	SPYLK(1)DSK
Gene.17692	301	K	phospholipase A1-IIdelta [Quercus suber]	1	ALHVK(1)NEIDLIPHYPAR
Gene.17731	159	K	thioredoxin-like protein AAED1, chloroplastic [Morus notabilis]	1	LIAVGIGTPDK(1)AR
Gene.17739	117	K	hypothetical protein CTI12_AA406420 [Artemisia annua]	1	CGIK(1)TYDDGCMFK
Gene.17739	113	K	hypothetical protein CTI12_AA406420 [Artemisia annua]	1	AQNCQK(1)CGIK
Gene.17769	301	K	26S proteasome non-ATPase regulatory subunit 13 homolog B [Vigna unguiculata]	1	VHGDALNAQPALVANEK(1)K
Gene.17774	153	K	protein GDAP2 homolog [Chenopodium quinoa]	1	K(1)VIHTIGPK
Gene.1778	457	K	PREDICTED: heat shock cognate 70 kDa protein 2-like [Nicotiana sylvestris]	1	TK(1)DNNLLGK
Gene.1778	567	K	PREDICTED: heat shock cognate 70 kDa protein 2-like [Nicotiana sylvestris]	1	ISGK(1)LGPDDK
Gene.1778	506	K	PREDICTED: heat shock cognate 70 kDa protein 2-like [Nicotiana sylvestris]	1	NK(1)ITITNDK
Gene.1778	318	K	PREDICTED: heat shock cognate 70 kDa protein 2-like [Nicotiana sylvestris]	1	K(1)CMEPVEK
Gene.1778	325	K	PREDICTED: heat shock cognate 70 kDa protein 2-like [Nicotiana sylvestris]	1	CMEPVEK(1)CLR
Gene.1778	257	K	PREDICTED: heat shock cognate 70 kDa protein 2-like [Nicotiana sylvestris]	1	K(1)DITGNPR
Gene.1778	74	K	PREDICTED: heat shock cognate 70 kDa protein 2-like [Nicotiana sylvestris]	1	NQVAMNPINTVFDAK(1)R
Gene.1778	334	K	PREDICTED: heat shock cognate 70 kDa protein 2-like [Nicotiana sylvestris]	1	MDK(1)STVHDVVLVGGSTR
Gene.1778	252	K	PREDICTED: heat shock cognate 70 kDa protein 2-like [Nicotiana sylvestris]	1	MVNHFVQEFK(1)R
Gene.1778	563	K	PREDICTED: heat shock cognate 70 kDa protein 2-like [Nicotiana sylvestris]	1	DEK(1)ISGK
Gene.1778	518	K	PREDICTED: heat shock cognate 70 kDa protein 2-like [Nicotiana sylvestris]	1	LSK(1)DEIER
Gene.1778	112	K	PREDICTED: heat shock cognate 70 kDa protein 2-like [Nicotiana sylvestris]	0.99936	LIPGPADK(0.001)PMICVSYK(0.999)GEEK
Gene.1778	163	K	PREDICTED: heat shock cognate 70 kDa protein 2-like [Nicotiana sylvestris]	1	QATK(1)DAGVIAGLNVMR
Gene.1778	191	K	PREDICTED: heat shock cognate 70 kDa protein 2-like [Nicotiana sylvestris]	1	IINEPTAAAIAYGLDK(1)K
Gene.1778	530	K	PREDICTED: heat shock cognate 70 kDa protein 2-like [Nicotiana sylvestris]	1	MVQEAEK(1)YK
Gene.1778	603	K	PREDICTED: heat shock cognate 70 kDa protein 2-like [Nicotiana sylvestris]	1	MK(1)ELESICNPIIAK
Gene.17780	189	K	uncharacterized protein LOC110689642 isoform X2 [Chenopodium quinoa]	1	HNLPDDASK(1)K
Gene.17788	50	K	ATPase, F1 complex, gamma subunit [Corchorus capsularis]	1	NTQK(1)ITEAMK
Gene.17788	130	K	ATPase, F1 complex, gamma subunit [Corchorus capsularis]	1	GLCGGFNNMLIK(1)K
Gene.17788	326	K	ATPase, F1 complex, gamma subunit [Corchorus capsularis]	1	K(1)NLSMVYNR
Gene.17788	153	K	ATPase, F1 complex, gamma subunit [Corchorus capsularis]	1	ALGIEYTVISVGK(1)K
Gene.17788	46	K	ATPase, F1 complex, gamma subunit [Corchorus capsularis]	1	IGSVK(1)NTQK
Gene.17788	56	K	ATPase, F1 complex, gamma subunit [Corchorus capsularis]	1	ITEAMK(1)LVAAAK
Gene.17788	325	K	ATPase, F1 complex, gamma subunit [Corchorus capsularis]	1	MTAMSNASDNANELK(1)K
Gene.17798	42	K	PREDICTED: universal stress protein PHOS32 [Vitis vinifera]	1	VHIVK(1)DHDMK
Gene.17827	150	K	multiple organellar RNA editing factor 2, chloroplastic-like [Chenopodium quinoa]	1	ILGSEEEAK(1)K
Gene.17855	172	K	PREDICTED: probable cytosolic oligopeptidase A [Beta vulgaris subsp. vulgaris]	1	AVK(1)DTAELR
Gene.17855	749	K	PREDICTED: probable cytosolic oligopeptidase A [Beta vulgaris subsp. vulgaris]	1	ATGQK(1)FR
Gene.17855	270	K	PREDICTED: probable cytosolic oligopeptidase A [Beta vulgaris subsp. vulgaris]	1	FSENVLDATK(1)K
Gene.17855	396	K	PREDICTED: probable cytosolic oligopeptidase A [Beta vulgaris subsp. vulgaris]	1	AQELLEK(1)LR
Gene.17883	583	K	plastidic ATP/ADP-transporter-like [Coffea arabica]	1	K(1)EEELEK
Gene.17892	76	K	uncharacterized protein LOC110686970 [Chenopodium quinoa]	0.999673	TSAKPDVVK(1)FR
Gene.17896	236	K	isocitrate dehydrogenase [NADP], chloroplastic/mitochondrial [Carica papaya]	1	ATDTLIDGPGK(1)LK
Gene.17896	435	K	isocitrate dehydrogenase [NADP], chloroplastic/mitochondrial [Carica papaya]	1	LDGNAK(1)LIDFVQK
Gene.17906	228	K	PREDICTED: RAN GTPase-activating protein 2 [Nelumbo nucifera]	1	AVCELVPSTEK(1)LR
Gene.17906	497	K	PREDICTED: RAN GTPase-activating protein 2 [Nelumbo nucifera]	1	MK(1)ALVVDEDK
Gene.17906	305	K	PREDICTED: RAN GTPase-activating protein 2 [Nelumbo nucifera]	1	ALSK(1)ALLR
Gene.17929	106	K	uncharacterized protein LOC105632476 [Jatropha curcas]	1	AK(1)RPIYYDDDDDGLEK
Gene.17939	158	K	photosystem II 22 kDa protein, chloroplastic-like [Chenopodium quinoa]	1	K(1)QVEDGIFGTSGGIGFTK
Gene.17939	269	K	photosystem II 22 kDa protein, chloroplastic-like [Chenopodium quinoa]	1	SALGLK(1)EGGPLFGFTK
Gene.17939	253	K	photosystem II 22 kDa protein, chloroplastic-like [Chenopodium quinoa]	1	GQFIDDPPTGLEK(1)AVIPPGK
Gene.17939	263	K	photosystem II 22 kDa protein, chloroplastic-like [Chenopodium quinoa]	1	GIK(1)SALGLK
Gene.17939	260	K	photosystem II 22 kDa protein, chloroplastic-like [Chenopodium quinoa]	1	AVIPPGK(1)GIK
Gene.17961	152	K	Glucose-6-phosphate/phosphate translocator-related [Theobroma cacao]	1	YGFNDAIAK(1)VGLTK
Gene.17983	170	K	prohibitin-3, mitochondrial [Dorcoceras hygrometricum]	1	VSAMVK(1)ESLIR
Gene.17983	221	K	prohibitin-3, mitochondrial [Dorcoceras hygrometricum]	1	FVVMK(1)AEQER
Gene.17983	216	K	prohibitin-3, mitochondrial [Dorcoceras hygrometricum]	1	SK(1)FVVMK
Gene.17983	264	K	prohibitin-3, mitochondrial [Dorcoceras hygrometricum]	1	IEASK(1)ENAATMSR
Gene.18003	152	K	uncharacterized protein LOC105169238 [Sesamum indicum]	1	K(1)FSGLGQISR
Gene.18003	304	K	uncharacterized protein LOC105169238 [Sesamum indicum]	1	SK(1)LSIAK
Gene.18034	366	K	vacuolar-sorting receptor 4-like [Spinacia oleracea]	1	QEQEAQIGK(1)GSR
Gene.18034	278	K	vacuolar-sorting receptor 4-like [Spinacia oleracea]	1	GYEGK(1)DVVLENLR
Gene.18034	31	K	vacuolar-sorting receptor 4-like [Spinacia oleracea]	1	FVVEK(1)NSLR
Gene.18044	67	K	unnamed protein product [Coffea canephora]	1	KPFAGSSHAK(1)GIVLEK
Gene.18044	95	K	unnamed protein product [Coffea canephora]	1	VQLIK(1)NGK
Gene.18044	79	K	unnamed protein product [Coffea canephora]	1	IGIEAK(1)QPNSAIR
Gene.18044	49	K	unnamed protein product [Coffea canephora]	1	K(1)SHLGNEWK
Gene.18044	73	K	unnamed protein product [Coffea canephora]	1	GIVLEK(1)IGIEAK
Gene.18044	45	K	unnamed protein product [Coffea canephora]	1	WADK(1)SYK
Gene.18046	255	K	uncharacterized protein LOC107015328 [Solanum pennellii]	1	SLK(1)LSDFEQR
Gene.18079	137	K	uncharacterized protein LOC21405500 isoform X2 [Morus notabilis]	1	FPNITK(1)R
Gene.18079	189	K	uncharacterized protein LOC21405500 isoform X2 [Morus notabilis]	1	IEFEK(1)PDK
Gene.18079	131	K	uncharacterized protein LOC21405500 isoform X2 [Morus notabilis]	1	FLDK(1)FPNITK
Gene.18079	192	K	uncharacterized protein LOC21405500 isoform X2 [Morus notabilis]	0.972587	IEFEK(0.027)PDK(0.973)WVAPYQK
Gene.18088	93	K	monodehydroascorbate reductase [Spinacia oleracea]	1	PALTK(1)GYLFPSDK
Gene.18111	295	K	PREDICTED: aldehyde dehydrogenase family 2 member B7, mitochondrial isoform X1 [Beta vulgaris subsp. vulgaris]	1	SLDEVIK(1)R
Gene.18121	222	K	PREDICTED: 3-isopropylmalate dehydratase small subunit 3-like [Nicotiana tabacum]	1	LINHTTGK(1)EYK
Gene.18154	192	K	PREDICTED: eukaryotic translation initiation factor [Ipomoea nil]	1	GDK(1)LSLWTK
Gene.18177	308	K	hypothetical protein GOBAR_AA13907 [Gossypium barbadense]	1	FIDTSSK(1)FGHGR
Gene.18177	167	K	hypothetical protein GOBAR_AA13907 [Gossypium barbadense]	1	GK(1)GYEGVVTR
Gene.18177	55	K	hypothetical protein GOBAR_AA13907 [Gossypium barbadense]	1	SLNTVWAQHLSEEVK(1)R
Gene.18184	71	K	alpha-L-arabinofuranosidase 1 [Quercus suber]	1	GSK(1)ETILTSSDPYDSNTFDNPTK
Gene.18217	468	K	Peptidyl-prolyl cis-trans isomerase [Actinidia chinensis var. chinensis]	1	DAQK(1)LCTK
Gene.18217	269	K	Peptidyl-prolyl cis-trans isomerase [Actinidia chinensis var. chinensis]	1	TVTEVTDDK(1)K
Gene.18217	506	K	Peptidyl-prolyl cis-trans isomerase [Actinidia chinensis var. chinensis]	1	K(1)ALEIDPDNR
Gene.18217	164	K	Peptidyl-prolyl cis-trans isomerase [Actinidia chinensis var. chinensis]	1	ILTQGEK(1)WENPK
Gene.18217	157	K	Peptidyl-prolyl cis-trans isomerase [Actinidia chinensis var. chinensis]	1	K(1)ILTQGEK
Gene.18217	31	K	Peptidyl-prolyl cis-trans isomerase [Actinidia chinensis var. chinensis]	1	VGEEK(1)EIGK
Gene.18217	100	K	Peptidyl-prolyl cis-trans isomerase [Actinidia chinensis var. chinensis]	1	GWDQGIK(1)TMK
Gene.18217	410	K	Peptidyl-prolyl cis-trans isomerase [Actinidia chinensis var. chinensis]	1	DEGNVLFK(1)AGK
Gene.18225	319	K	PREDICTED: UDP-glucuronic acid decarboxylase 5 [Beta vulgaris subsp. vulgaris]	1	ELLGWEPK(1)VK
Gene.18225	177	K	PREDICTED: UDP-glucuronic acid decarboxylase 5 [Beta vulgaris subsp. vulgaris]	1	SCYDEGK(1)R
Gene.18225	311	K	PREDICTED: UDP-glucuronic acid decarboxylase 5 [Beta vulgaris subsp. vulgaris]	1	AK(1)ELLGWEPK
Gene.18288	147	K	eukaryotic translation initiation factor 3 subunit A-like [Durio zibethinus]	1	MNEEAEMK(1)R
Gene.18290	45	K	hypothetical protein MIMGU_mgv1a002717mg [Erythranthe guttata]	1	K(1)ESLQHFK
Gene.18321	137	K	3-oxoacyl-[acyl-carrier-protein] synthase I, chloroplastic [Cucurbita moschata]	1	YCLVAGK(1)K
Gene.18321	99	K	3-oxoacyl-[acyl-carrier-protein] synthase I, chloroplastic [Cucurbita moschata]	1	FDASK(1)FPTR
Gene.18321	182	K	3-oxoacyl-[acyl-carrier-protein] synthase I, chloroplastic [Cucurbita moschata]	1	ALIEK(1)GHR
Gene.18321	342	K	3-oxoacyl-[acyl-carrier-protein] synthase I, chloroplastic [Cucurbita moschata]	1	SDGLGVSSCIK(1)R
Gene.18321	282	K	3-oxoacyl-[acyl-carrier-protein] synthase I, chloroplastic [Cucurbita moschata]	1	NDDPQTASRPWDK(1)NR
Gene.18321	138	K	3-oxoacyl-[acyl-carrier-protein] synthase I, chloroplastic [Cucurbita moschata]	1	K(1)ALEDADLGGEK
Gene.18321	378	K	3-oxoacyl-[acyl-carrier-protein] synthase I, chloroplastic [Cucurbita moschata]	1	K(1)VFTNTSEIK
Gene.18322	133	K	PREDICTED: 3-oxoacyl-[acyl-carrier-protein] synthase I, chloroplastic [Tarenaya hassleriana]	1	NDEPQTASRPWDK(1)DR
Gene.18350	25	K	Transmembrane protein [Actinidia chinensis var. chinensis]	1	IVSAPK(1)AR
Gene.1837	74	K	60S ribosomal protein L3-1 [Ricinus communis]	1	K(1)DIQSQLEK
Gene.1837	155	K	60S ribosomal protein L3-1 [Ricinus communis]	1	DEMVDIIGVTK(1)GK
Gene.1837	85	K	60S ribosomal protein L3-1 [Ricinus communis]	1	K(1)YSTVVR
Gene.1837	310	K	60S ribosomal protein L3-1 [Ricinus communis]	1	FQTTQEK(1)QK
Gene.1837	157	K	60S ribosomal protein L3-1 [Ricinus communis]	1	GK(1)GYEGVVTR
Gene.1837	62	K	60S ribosomal protein L3-1 [Ricinus communis]	1	AFSK(1)YAK
Gene.18401	333	K	hypothetical protein EUGRSUZ_K00927 [Eucalyptus grandis]	1	TLK(1)GSIFGGIK
Gene.18401	241	K	hypothetical protein EUGRSUZ_K00927 [Eucalyptus grandis]	1	IIGIDK(1)NPLK
Gene.18401	101	K	hypothetical protein EUGRSUZ_K00927 [Eucalyptus grandis]	1	AMGHEGVGEVESVGEGVTEFK(1)K
Gene.18404	210	K	actin-interacting protein 1-1-like [Chenopodium quinoa]	1	FITVSSDK(1)K
Gene.18404	255	K	actin-interacting protein 1-1-like [Chenopodium quinoa]	1	QVLTVSADK(1)SAK
Gene.18404	122	K	actin-interacting protein 1-1-like [Chenopodium quinoa]	1	IVASGDGK(1)GK
Gene.18419	92	K	glutathione S-transferase F13-like [Manihot esculenta]	1	QGNPK(1)EAALVK
Gene.18419	197	K	glutathione S-transferase F13-like [Manihot esculenta]	1	PHVSAWWK(1)DITSR
Gene.18419	4	K	glutathione S-transferase F13-like [Manihot esculenta]	1	GLK(1)LYGMPTSTSTAR
Gene.18419	77	K	glutathione S-transferase F13-like [Manihot esculenta]	1	AITTYLCDK(1)YK
Gene.18419	206	K	glutathione S-transferase F13-like [Manihot esculenta]	1	PATK(1)QVANNMTYGEK
Gene.18419	48	K	glutathione S-transferase F13-like [Manihot esculenta]	1	HPSFMAK(1)NPFGK
Gene.18419	79	K	glutathione S-transferase F13-like [Manihot esculenta]	1	YK(1)NQGSDLLR
Gene.18456	283	K	Peptidase M24 [Macleaya cordata]	1	VYQVK(1)SIR
Gene.1846	131	K	protein disulfide-isomerase-like [Rosa chinensis]	1	ELASTYDVK(1)GFPTLK
Gene.1846	225	K	protein disulfide-isomerase-like [Rosa chinensis]	1	SDYEFGHTLDAK(1)HLPR
Gene.1846	287	K	protein disulfide-isomerase-like [Rosa chinensis]	1	DPSNHPYVIK(1)FFNSK
Gene.1846	163	K	protein disulfide-isomerase-like [Rosa chinensis]	1	DAEGIVTYLK(1)K
Gene.1846	144	K	protein disulfide-isomerase-like [Rosa chinensis]	1	NGGK(1)DIQEYK
Gene.1846	164	K	protein disulfide-isomerase-like [Rosa chinensis]	1	K(1)QSGPASLEIK
Gene.1846	292	K	protein disulfide-isomerase-like [Rosa chinensis]	1	FFNSK(1)SPK
Gene.1846	150	K	protein disulfide-isomerase-like [Rosa chinensis]	1	DIQEYK(1)GPR
Gene.18472	191	K	serine protease SPPA, chloroplastic [Spinacia oleracea]	1	YK(1)SAGDQLTR
Gene.18472	251	K	serine protease SPPA, chloroplastic [Spinacia oleracea]	1	LK(1)EDGWITDIK
Gene.18472	229	K	serine protease SPPA, chloroplastic [Spinacia oleracea]	1	ISLVK(1)GK
Gene.18495	163	K	aconitate hydratase, cytoplasmic [Jatropha curcas]	1	NCDGFQVTK(1)DDVEK
Gene.18495	185	K	aconitate hydratase, cytoplasmic [Jatropha curcas]	1	QVEIPFK(1)PAR
Gene.18495	178	K	aconitate hydratase, cytoplasmic [Jatropha curcas]	0.99998	IIDWENSAPK(1)QVEIPFKPAR
Gene.18519	305	K	monodehydroascorbate reductase [Rheum australe]	1	NLFK(1)GQLEEDK
Gene.18519	176	K	monodehydroascorbate reductase [Rheum australe]	1	VQGADAK(1)NILYLR
Gene.18519	316	K	monodehydroascorbate reductase [Rheum australe]	0.999333	GQLEEDK(0.001)GGIK(0.999)TDAFFR
Gene.18519	445	K	monodehydroascorbate reductase [Rheum australe]	1	AIAK(1)VAK
Gene.18519	363	K	monodehydroascorbate reductase [Rheum australe]	1	SAEQAVK(1)AIK
Gene.18519	88	K	monodehydroascorbate reductase [Rheum australe]	1	PALSK(1)AYLFPEGAAR
Gene.18519	169	K	monodehydroascorbate reductase [Rheum australe]	1	LTDFK(1)VQGADAK
Gene.18519	62	K	monodehydroascorbate reductase [Rheum australe]	1	EFAK(1)QGVQPGELAIISK
Gene.18519	423	K	monodehydroascorbate reductase [Rheum australe]	1	FGSYWIK(1)DGK
Gene.18519	301	K	monodehydroascorbate reductase [Rheum australe]	1	PLK(1)NLFK
Gene.18577	244	K	signal recognition particle receptor subunit beta-like [Chenopodium quinoa]	1	VSAHSK(1)EFIR
Gene.18622	16	K	PREDICTED: pyrophosphate--fructose 6-phosphate 1-phosphotransferase subunit alpha [Beta vulgaris subsp. vulgaris]	1	ELSDLQK(1)QR
Gene.18647	80	K	PREDICTED: probable NADH dehydrogenase [ubiquinone] 1 alpha subcomplex subunit 12 [Elaeis guineensis]	1	WVEYGSK(1)DR
Gene.18647	10	K	PREDICTED: probable NADH dehydrogenase [ubiquinone] 1 alpha subcomplex subunit 12 [Elaeis guineensis]	1	GVVK(1)AIR
Gene.18647	15	K	PREDICTED: probable NADH dehydrogenase [ubiquinone] 1 alpha subcomplex subunit 12 [Elaeis guineensis]	1	EK(1)GLSNFIR
Gene.18668	147	K	hypothetical protein COLO4_04503 [Corchorus olitorius]	1	VDSTGILYANVDSVSDPDSFK(1)K
Gene.18668	52	K	hypothetical protein COLO4_04503 [Corchorus olitorius]	1	LLALLVK(1)K
Gene.18668	163	K	hypothetical protein COLO4_04503 [Corchorus olitorius]	1	EAVK(1)PSSGGLGK
Gene.18668	156	K	hypothetical protein COLO4_04503 [Corchorus olitorius]	1	ELGHIFGK(1)IEK
Gene.18671	183	K	hypothetical protein SOVF_014010 [Spinacia oleracea]	1	IAAGNGVGK(1)ILVGR
Gene.18671	622	K	hypothetical protein SOVF_014010 [Spinacia oleracea]	1	VYIEQFEPDSSK(1)HEMDAQTALK
Gene.18675	102	K	uncharacterized protein LOC112513757 [Cynara cardunculus var. scolymus]	1	GLDAAEK(1)QIETAEK
Gene.18679	53	K	hypothetical protein B456_006G108100 [Gossypium raimondii]	1	VLAVDVYNDK(1)IK
Gene.18679	77	K	hypothetical protein B456_006G108100 [Gossypium raimondii]	1	INIK(1)HDSR
Gene.18679	55	K	hypothetical protein B456_006G108100 [Gossypium raimondii]	1	IK(1)HLLEPDTLPWADR
Gene.18687	161	K	hypothetical protein SOVF_130930 [Spinacia oleracea]	1	RPQGIFISLK(1)DK
Gene.1869	185	K	glucose-6-phosphate 1-dehydrogenase [Boehmeria nivea]	1	IVVEK(1)PFGK
Gene.1869	83	K	glucose-6-phosphate 1-dehydrogenase [Boehmeria nivea]	1	ITDAELK(1)DR
Gene.1869	94	K	glucose-6-phosphate 1-dehydrogenase [Boehmeria nivea]	1	GYLMQEK(1)DATPK
Gene.1869	10	K	glucose-6-phosphate 1-dehydrogenase [Boehmeria nivea]	1	GTGEWHLEK(1)R
Gene.187	36	K	glutathione-S-transferase 2 [Rheum australe]	1	IWTTK(1)GEEQEK
Gene.18716	76	K	PREDICTED: alpha-mannosidase At3g26720-like [Beta vulgaris subsp. vulgaris]	1	QHVANDYAK(1)R
Gene.18716	263	K	PREDICTED: alpha-mannosidase At3g26720-like [Beta vulgaris subsp. vulgaris]	1	LTFSTDGTK(1)PIHYSNSK
Gene.18716	460	K	PREDICTED: alpha-mannosidase At3g26720-like [Beta vulgaris subsp. vulgaris]	1	LLK(1)DDGR
Gene.18736	472	K	uncharacterized protein LOC105646232 isoform X2 [Jatropha curcas]	1	LLSNLK(1)ADPDTPESK
Gene.18736	481	K	uncharacterized protein LOC105646232 isoform X2 [Jatropha curcas]	1	ADPDTPESK(1)LLVPLK
Gene.18736	444	K	uncharacterized protein LOC105646232 isoform X2 [Jatropha curcas]	1	YNK(1)ELISK
Gene.18743	237	K	hypothetical protein CRG98_002839 [Punica granatum]	1	FDPAK(1)LR
Gene.18743	226	K	hypothetical protein CRG98_002839 [Punica granatum]	0.99996	GKPATVIDK(1)DEGLGK
Gene.18743	48	K	hypothetical protein CRG98_002839 [Punica granatum]	1	LGSIAIGAALK(1)R
Gene.1875	94	K	PREDICTED: kirola-like [Erythranthe guttata]	1	DVDGDLQK(1)FYK
Gene.18802	205	K	(S)-2-hydroxy-acid oxidase GLO1 isoform X1 [Rosa chinensis]	1	SLK(1)EITR
Gene.18802	72	K	(S)-2-hydroxy-acid oxidase GLO1 isoform X1 [Rosa chinensis]	1	SLSWK(1)DVK
Gene.18808	11	K	PREDICTED: phosphomethylpyrimidine synthase, chloroplastic isoform X2 [Beta vulgaris subsp. vulgaris]	1	EK(1)LGLPR
Gene.18808	354	K	PREDICTED: phosphomethylpyrimidine synthase, chloroplastic isoform X2 [Beta vulgaris subsp. vulgaris]	1	DDVK(1)AGVIAYK
Gene.18827	149	K	uncharacterized protein LOC110700033 isoform X1 [Chenopodium quinoa]	1	SIETEK(1)IDVEK
Gene.18845	35	K	1-deoxy-D-xylulose 5-phosphate reductoisomerase, chloroplastic [Phoenix dactylifera]	1	TFK(1)PQLVAVR
Gene.18847	124	K	fe-S cluster assembly factor HCF101, chloroplastic isoform X1 [Ziziphus jujuba]	1	LAFIDVAK(1)GVR
Gene.18865	718	K	5-methyltetrahydropteroyltriglutamate--homocysteine methyltransferase [Chenopodium quinoa]	1	SDEK(1)LLSVFR
Gene.18865	412	K	5-methyltetrahydropteroyltriglutamate--homocysteine methyltransferase [Chenopodium quinoa]	1	ALAGQK(1)DEAFFSANAAAQASR
Gene.18865	795	K	5-methyltetrahydropteroyltriglutamate--homocysteine methyltransferase [Chenopodium quinoa]	1	YAEVKPALLNMVAAAK(1)LLR
Gene.18865	446	K	5-methyltetrahydropteroyltriglutamate--homocysteine methyltransferase [Chenopodium quinoa]	1	AAVALK(1)ESDHR
Gene.18865	68	K	5-methyltetrahydropteroyltriglutamate--homocysteine methyltransferase [Chenopodium quinoa]	0.99991	FALESFWDGK(1)SSAEDLKK
Gene.18865	505	K	5-methyltetrahydropteroyltriglutamate--homocysteine methyltransferase [Chenopodium quinoa]	1	VSEEEYVK(1)SIK
Gene.18865	508	K	5-methyltetrahydropteroyltriglutamate--homocysteine methyltransferase [Chenopodium quinoa]	1	SIK(1)EEISK
Gene.18865	513	K	5-methyltetrahydropteroyltriglutamate--homocysteine methyltransferase [Chenopodium quinoa]	1	SIKEEISK(1)VVK
Gene.18865	440	K	5-methyltetrahydropteroyltriglutamate--homocysteine methyltransferase [Chenopodium quinoa]	1	VTNADVQK(1)AAVALK
Gene.18865	182	K	5-methyltetrahydropteroyltriglutamate--homocysteine methyltransferase [Chenopodium quinoa]	1	AVEEYK(1)EAK
Gene.18865	75	K	5-methyltetrahydropteroyltriglutamate--homocysteine methyltransferase [Chenopodium quinoa]	1	SSAEDLK(1)K
Gene.18865	497	K	5-methyltetrahydropteroyltriglutamate--homocysteine methyltransferase [Chenopodium quinoa]	1	K(1)VSEEEYVK
Gene.18865	236	K	5-methyltetrahydropteroyltriglutamate--homocysteine methyltransferase [Chenopodium quinoa]	1	EVVSELK(1)AAGAK
Gene.18865	406	K	5-methyltetrahydropteroyltriglutamate--homocysteine methyltransferase [Chenopodium quinoa]	1	VVEVNALAK(1)ALAGQK
Gene.18865	465	K	5-methyltetrahydropteroyltriglutamate--homocysteine methyltransferase [Chenopodium quinoa]	1	LDAQQK(1)K
Gene.18865	313	K	5-methyltetrahydropteroyltriglutamate--homocysteine methyltransferase [Chenopodium quinoa]	1	GTK(1)TNDLIK
Gene.18865	319	K	5-methyltetrahydropteroyltriglutamate--homocysteine methyltransferase [Chenopodium quinoa]	1	TNDLIK(1)AGFPSGK
Gene.18865	657	K	5-methyltetrahydropteroyltriglutamate--homocysteine methyltransferase [Chenopodium quinoa]	1	K(1)SEHAFYLK
Gene.18865	779	K	5-methyltetrahydropteroyltriglutamate--homocysteine methyltransferase [Chenopodium quinoa]	1	K(1)YAEVKPALLNMVAAAK
Gene.18865	784	K	5-methyltetrahydropteroyltriglutamate--homocysteine methyltransferase [Chenopodium quinoa]	1	YAEVK(1)PALLNMVAAAK
Gene.18899	138	K	universal stress protein PHOS34-like [Chenopodium quinoa]	1	HHAAVLMVGNHGYGAIK(1)R
Gene.18917	116	K	uncharacterized protein LOC105649701 [Jatropha curcas]	1	LSDQSLDEPSK(1)K
Gene.18930	735	K	phosphoenolpyruvate carboxylase 2 [Chenopodium quinoa]	1	SIVFK(1)EPR
Gene.18931	22	K	Phosphoenolpyruvate carboxylase [Actinidia chinensis var. chinensis]	1	ILVPGK(1)VSDDDK
Gene.18945	156	K	stress-response A/B barrel domain-containing protein UP3 [Spinacia oleracea]	1	LQLVK(1)LK
Gene.18945	101	K	stress-response A/B barrel domain-containing protein UP3 [Spinacia oleracea]	1	TK(1)DDLATYSAHPDHLSCVR
Gene.18945	224	K	stress-response A/B barrel domain-containing protein UP3 [Spinacia oleracea]	1	LEGNEVIDK(1)EK
Gene.18945	226	K	stress-response A/B barrel domain-containing protein UP3 [Spinacia oleracea]	0.956809	LEGNEVIDK(0.043)EK(0.957)EK
Gene.18945	47	K	stress-response A/B barrel domain-containing protein UP3 [Spinacia oleracea]	1	YVEHVVLFNVK(1)EDTDASK
Gene.18953	232	K	pyruvate kinase 1, cytosolic-like isoform X1 [Durio zibethinus]	1	AALDYGK(1)EAGVIK
Gene.18953	105	K	pyruvate kinase 1, cytosolic-like isoform X1 [Durio zibethinus]	1	VFNQDSYFK(1)K
Gene.18953	168	K	pyruvate kinase 1, cytosolic-like isoform X1 [Durio zibethinus]	1	LK(1)TDQLK
Gene.18965	83	K	peptidyl-prolyl cis-trans isomerase CYP19-4-like [Coffea arabica]	1	ALCTGEK(1)GTGK
Gene.18965	66	K	peptidyl-prolyl cis-trans isomerase CYP19-4-like [Coffea arabica]	1	IVMGLFGK(1)AVPK
Gene.18965	44	K	peptidyl-prolyl cis-trans isomerase CYP19-4-like [Coffea arabica]	1	EVTHK(1)VFFDVEIDGKPSGR
Gene.18992	493	K	PREDICTED: pentatricopeptide repeat-containing protein At3g02650, mitochondrial [Beta vulgaris subsp. vulgaris]	1	EK(1)GLFLPGITR
Gene.18993	361	K	signal recognition particle 54 kDa protein, chloroplastic isoform X1 [Jatropha curcas]	1	PIK(1)LVGR
Gene.18993	167	K	signal recognition particle 54 kDa protein, chloroplastic isoform X1 [Jatropha curcas]	1	GVRPDQQLVK(1)IVR
Gene.19008	467	K	PREDICTED: valine--tRNA ligase, mitochondrial 1 [Juglans regia]	1	EAVTK(1)ALK
Gene.19019	114	K	NAD-dependent malic enzyme 65 kDa isoform, mitochondrial [Chenopodium quinoa]	1	DGPTDPNALAK(1)WR
Gene.19040	207	K	JAB1/MPN/MOV34 metalloenzyme [Trema orientale]	1	LVALK(1)GLDAR
Gene.19045	128	K	PREDICTED: magnesium-chelatase subunit ChlD, chloroplastic [Beta vulgaris subsp. vulgaris]	1	EIGGIAISGK(1)R
Gene.19045	587	K	PREDICTED: magnesium-chelatase subunit ChlD, chloroplastic [Beta vulgaris subsp. vulgaris]	1	MQNAK(1)GAALK
Gene.191	137	K	V-type proton ATPase subunit C [Prunus persica]	1	VEDDLK(1)VR
Gene.19143	119	K	hypothetical protein SOVF_074530 [Spinacia oleracea]	1	SINFNDK(1)TK
Gene.19143	105	K	hypothetical protein SOVF_074530 [Spinacia oleracea]	1	VTK(1)DGVTVAK
Gene.19164	71	K	lectin [Limonium bicolor]	1	GKFEQNLSNLK(1)GK
Gene.19174	89	K	uncharacterized protein LOC110696598 [Chenopodium quinoa]	1	SPITADAIVGGEK(1)R
Gene.19198	156	K	peroxidase 12 [Jatropha curcas]	1	K(1)DGLTFATR
Gene.19198	258	K	peroxidase 12 [Jatropha curcas]	1	FDNK(1)YYLNLMNR
Gene.19208	157	K	glutamate--tRNA ligase, chloroplastic/mitochondrial [Spinacia oleracea]	1	NALYK(1)QYAEK
Gene.19210	187	K	hypothetical protein MANES_12G055400, partial [Manihot esculenta]	1	SLAFLGTPK(1)LK
Gene.19223	206	K	dnaJ protein [Cinnamomum micranthum f. kanehirae]	1	GTGETINDK(1)DR
Gene.19223	31	K	dnaJ protein [Cinnamomum micranthum f. kanehirae]	1	NASQDDLK(1)K
Gene.19223	140	K	dnaJ protein [Cinnamomum micranthum f. kanehirae]	1	VSLDDLYNGTTK(1)K
Gene.19230	588	K	probable methionine--tRNA ligase [Chenopodium quinoa]	1	ELRDEEVEVYQEK(1)FAGSQADR
Gene.19230	21	K	probable methionine--tRNA ligase [Chenopodium quinoa]	1	APILPVPGK(1)R
Gene.19230	761	K	probable methionine--tRNA ligase [Chenopodium quinoa]	1	IHFPGFEGEPDDVLNPK(1)K
Gene.19251	250	K	Protein TIC 55 like [Actinidia chinensis var. chinensis]	1	TDWSAK(1)R
Gene.1927	92	K	light-harvesting complex-like protein 3 isotype 1, chloroplastic [Citrus sinensis]	1	AEQLGSAASK(1)R
Gene.1927	242	K	light-harvesting complex-like protein 3 isotype 1, chloroplastic [Citrus sinensis]	1	QWQATWK(1)EDSSSGSK
Gene.19280	283	K	DNA gyrase subunit A, chloroplastic/mitochondrial isoform X1 [Manihot esculenta]	1	LEELLSSK(1)K
Gene.19289	231	K	hypothetical protein CDL15_Pgr007501 [Punica granatum]	1	TFYAQK(1)AK
Gene.19289	225	K	hypothetical protein CDL15_Pgr007501 [Punica granatum]	1	AK(1)TFYAQK
Gene.193	51	K	PREDICTED: chaperone protein ClpC, chloroplastic [Juglans regia]	1	LAEEGK(1)LDPVIGR
Gene.19366	25	K	PREDICTED: pre-mRNA-processing factor 19 [Vitis vinifera]	1	TSGLLYEK(1)R
Gene.19366	168	K	PREDICTED: pre-mRNA-processing factor 19 [Vitis vinifera]	1	AAEDDGLGPDGK(1)K
Gene.19370	200	K	unknown [Glycine max]	1	FAWK(1)IQR
Gene.19370	265	K	unknown [Glycine max]	1	LIMK(1)EGVK
Gene.19370	291	K	unknown [Glycine max]	1	K(1)LTCSYPGIK
Gene.19370	134	K	unknown [Glycine max]	1	ANDFDLMYEQVK(1)AMK
Gene.19370	216	K	unknown [Glycine max]	1	GHSLESIK(1)ASIEAR
Gene.19370	144	K	unknown [Glycine max]	1	AVEK(1)PIYNHVTGLLDPPELIKPPK
Gene.19370	114	K	unknown [Glycine max]	1	EK(1)GVTALDPR
Gene.19370	223	K	unknown [Glycine max]	1	K(1)PDFDAFIDPQK
Gene.19388	145	K	PREDICTED: NADH dehydrogenase [ubiquinone] iron-sulfur protein 4, mitochondrial [Nelumbo nucifera]	1	SYSDNFK(1)WK
Gene.19388	75	K	PREDICTED: NADH dehydrogenase [ubiquinone] iron-sulfur protein 4, mitochondrial [Nelumbo nucifera]	1	WK(1)INFLSTQK
Gene.19392	170	K	Succinyl-CoA ligase [ADP-forming] subunit alpha-1, mitochondrial [Gossypium arboreum]	1	VK(1)AALLSQTK
Gene.19392	319	K	Succinyl-CoA ligase [ADP-forming] subunit alpha-1, mitochondrial [Gossypium arboreum]	1	MGHAGAIVSGGK(1)GTAQDK
Gene.19392	330	K	Succinyl-CoA ligase [ADP-forming] subunit alpha-1, mitochondrial [Gossypium arboreum]	1	ALK(1)AAGATVVESPAK
Gene.19392	178	K	Succinyl-CoA ligase [ADP-forming] subunit alpha-1, mitochondrial [Gossypium arboreum]	1	AALLSQTK(1)TR
Gene.19397	210	K	PREDICTED: purple acid phosphatase 3-like isoform X1 [Tarenaya hassleriana]	1	WK(1)LVVGHHTIR
Gene.19397	175	K	PREDICTED: purple acid phosphatase 3-like isoform X1 [Tarenaya hassleriana]	1	YFSPEEEK(1)DHSYDWR
Gene.19400	94	K	D-xylose-proton symporter-like 3, chloroplastic [Vitis vinifera]	1	EK(1)AIVALGR
Gene.19400	110	K	D-xylose-proton symporter-like 3, chloroplastic [Vitis vinifera]	1	GRPAGDK(1)LSER
Gene.19411	276	K	PREDICTED: heat shock protein 82 [Nicotiana attenuata]	1	K(1)PEEITK
Gene.19411	282	K	PREDICTED: heat shock protein 82 [Nicotiana attenuata]	0.999995	KPEEITK(1)DEYASFYK
Gene.19411	445	K	PREDICTED: heat shock protein 82 [Nicotiana attenuata]	1	YHSTK(1)SGDEMTSLK
Gene.19411	419	K	PREDICTED: heat shock protein 82 [Nicotiana attenuata]	1	FYDAFSK(1)NIK
Gene.19411	257	K	PREDICTED: heat shock protein 82 [Nicotiana attenuata]	1	IK(1)EVSHEWQLINK
Gene.19411	422	K	PREDICTED: heat shock protein 82 [Nicotiana attenuata]	1	NIK(1)LGIHEDSQNRPK
Gene.19411	592	K	PREDICTED: heat shock protein 82 [Nicotiana attenuata]	1	IMK(1)AQALR
Gene.19411	553	K	PREDICTED: heat shock protein 82 [Nicotiana attenuata]	1	IIK(1)EILGDK
Gene.19411	562	K	PREDICTED: heat shock protein 82 [Nicotiana attenuata]	1	VEK(1)VVVSDR
Gene.19411	61	K	PREDICTED: heat shock protein 82 [Nicotiana attenuata]	1	SK(1)LDAQPELFIR
Gene.19411	321	K	PREDICTED: heat shock protein 82 [Nicotiana attenuata]	1	AILFVPK(1)R
Gene.19411	76	K	PREDICTED: heat shock protein 82 [Nicotiana attenuata]	1	LVPDK(1)ANK
Gene.19411	270	K	PREDICTED: heat shock protein 82 [Nicotiana attenuata]	1	QK(1)PIWLR
Gene.19411	550	K	PREDICTED: heat shock protein 82 [Nicotiana attenuata]	1	SFESLCK(1)IIK
Gene.19446	145	K	coatomer subunit delta-like [Ziziphus jujuba]	1	LHK(1)LVIQSK
Gene.19446	298	K	coatomer subunit delta-like [Ziziphus jujuba]	1	LNVTLK(1)R
Gene.19446	156	K	coatomer subunit delta-like [Ziziphus jujuba]	1	INDTK(1)DVMK
Gene.19446	151	K	coatomer subunit delta-like [Ziziphus jujuba]	1	LVIQSK(1)INDTK
Gene.19448	249	K	PREDICTED: coatomer subunit delta [Cucumis sativus]	1	GSGMQLGGTK(1)R
Gene.1945	64	K	uncharacterized protein A4U43_C07F7410 [Asparagus officinalis]	1	INK(1)MLSCAGADR
Gene.1945	37	K	uncharacterized protein A4U43_C07F7410 [Asparagus officinalis]	1	IACNK(1)YMTK
Gene.1945	41	K	uncharacterized protein A4U43_C07F7410 [Asparagus officinalis]	1	YMTK(1)FAGK
Gene.19467	65	K	uncharacterized protein LOC110726796 isoform X1 [Chenopodium quinoa]	1	GYLAK(1)GIILK
Gene.19478	408	K	monocopper oxidase-like protein SKU5 [Morus notabilis]	1	LADEYK(1)VK
Gene.19483	466	K	elongation factor Tu, chloroplastic [Cajanus cajan]	1	EGGK(1)TVGAGVIGK
Gene.19483	94	K	elongation factor Tu, chloroplastic [Cajanus cajan]	0.999281	NK(0.001)PHVNIGTIGHVDHGK(0.999)TTLTAALTMALASLGGSAPK
Gene.19483	420	K	elongation factor Tu, chloroplastic [Cajanus cajan]	1	TTDVTGK(1)VTQIMNDKDEESK
Gene.19483	115	K	elongation factor Tu, chloroplastic [Cajanus cajan]	1	K(1)YDEIDAAPEER
Gene.19483	79	K	elongation factor Tu, chloroplastic [Cajanus cajan]	1	NK(1)PHVNIGTIGHVDHGK
Gene.19483	392	K	elongation factor Tu, chloroplastic [Cajanus cajan]	1	FEAVVYVLK(1)K
Gene.19483	363	K	elongation factor Tu, chloroplastic [Cajanus cajan]	1	GIQK(1)IDIQR
Gene.19483	433	K	elongation factor Tu, chloroplastic [Cajanus cajan]	1	DEESK(1)MVMPGDR
Gene.19488	145	K	PREDICTED: 30S ribosomal protein 3, chloroplastic [Beta vulgaris subsp. vulgaris]	1	VLLESK(1)PWISQK
Gene.19488	93	K	PREDICTED: 30S ribosomal protein 3, chloroplastic [Beta vulgaris subsp. vulgaris]	0.999913	LGVVVKPTDK(1)PR
Gene.19488	132	K	PREDICTED: 30S ribosomal protein 3, chloroplastic [Beta vulgaris subsp. vulgaris]	1	K(1)DAWEELK
Gene.19567	40	K	peptidyl-prolyl cis-trans isomerase CYP38, chloroplastic isoform X2 [Ricinus communis]	1	SLIVSGLAESK(1)K
Gene.19567	73	K	peptidyl-prolyl cis-trans isomerase CYP38, chloroplastic isoform X2 [Ricinus communis]	1	DAVAPK(1)QK
Gene.19567	9	K	peptidyl-prolyl cis-trans isomerase CYP38, chloroplastic isoform X2 [Ricinus communis]	1	VAGLK(1)ALDSVER
Gene.19567	29	K	peptidyl-prolyl cis-trans isomerase CYP38, chloroplastic isoform X2 [Ricinus communis]	1	QMK(1)SLIVSGLAESK
Gene.19567	41	K	peptidyl-prolyl cis-trans isomerase CYP38, chloroplastic isoform X2 [Ricinus communis]	1	K(1)EHGIELLDK
Gene.19583	81	K	low-temperature inducible [Rheum australe]	1	LDETSGIGK(1)YVDK
Gene.19583	92	K	low-temperature inducible [Rheum australe]	1	AEDYLHK(1)YHSSDSQHTGAGTEGEDYAPVSDHGR
Gene.19583	53	K	low-temperature inducible [Rheum australe]	1	TSSIDK(1)AR
Gene.19583	85	K	low-temperature inducible [Rheum australe]	1	YVDK(1)AEDYLHK
Gene.19583	72	K	low-temperature inducible [Rheum australe]	1	YGK(1)LDETSGIGK
Gene.19583	125	K	low-temperature inducible [Rheum australe]	1	DEDK(1)QEDYAAPVSDHR
Gene.19589	165	K	Cation-transporting P-type ATPase [Corchorus olitorius]	1	SLAVAMQEVPEK(1)SK
Gene.19589	102	K	Cation-transporting P-type ATPase [Corchorus olitorius]	1	ANIQEVHFLPFNPVDK(1)R
Gene.19589	48	K	Cation-transporting P-type ATPase [Corchorus olitorius]	1	NLVEVFAK(1)DMDK
Gene.19589	570	K	Cation-transporting P-type ATPase [Corchorus olitorius]	1	AAK(1)WVLSQR
Gene.19589	133	K	Cation-transporting P-type ATPase [Corchorus olitorius]	1	GAPEQILELSQEK(1)DEIAGK
Gene.19589	553	K	Cation-transporting P-type ATPase [Corchorus olitorius]	1	K(1)TAFTSK
Gene.19589	564	K	Cation-transporting P-type ATPase [Corchorus olitorius]	1	SFGK(1)DDR
Gene.19589	120	K	Cation-transporting P-type ATPase [Corchorus olitorius]	1	ASK(1)GAPEQILELSQEKDEIAGK
Gene.19589	114	K	Cation-transporting P-type ATPase [Corchorus olitorius]	1	TAITYIDSDGK(1)WYR
Gene.19589	9	K	Cation-transporting P-type ATPase [Corchorus olitorius]	1	LSQQGAITK(1)R
Gene.19589	52	K	Cation-transporting P-type ATPase [Corchorus olitorius]	1	DMDK(1)DTVVLLAAR
Gene.19589	265	K	Cation-transporting P-type ATPase [Corchorus olitorius]	1	ADGFAGVFPEHK(1)YEIVK
Gene.19589	216	K	Cation-transporting P-type ATPase [Corchorus olitorius]	1	MITGDQLAIAK(1)ETGR
Gene.19589	293	K	Cation-transporting P-type ATPase [Corchorus olitorius]	1	HVVGMTGDGVNDAPALK(1)K
Gene.19597	152	K	magnesium-protoporphyrin IX monomethyl ester [oxidative] cyclase, chloroplastic [Durio zibethinus]	1	EFK(1)EAADK
Gene.19597	157	K	magnesium-protoporphyrin IX monomethyl ester [oxidative] cyclase, chloroplastic [Durio zibethinus]	1	EAADK(1)IDGPMR
Gene.19597	96	K	magnesium-protoporphyrin IX monomethyl ester [oxidative] cyclase, chloroplastic [Durio zibethinus]	1	TTAIK(1)ESLLTPR
Gene.19603	173	K	hypothetical protein COLO4_24921 [Corchorus olitorius]	1	QAAK(1)TEIEK
Gene.19603	199	K	hypothetical protein COLO4_24921 [Corchorus olitorius]	1	IIYK(1)VHDEAK
Gene.19603	110	K	hypothetical protein COLO4_24921 [Corchorus olitorius]	1	SEATNYESVYGEPIPTK(1)ELAQR
Gene.19622	59	K	Ribosomal_S25 domain-containing protein [Cephalotus follicularis]	1	YK(1)LTTPSVLSDR
Gene.19622	57	K	Ribosomal_S25 domain-containing protein [Cephalotus follicularis]	1	ILVEAAK(1)YK
Gene.19622	82	K	Ribosomal_S25 domain-containing protein [Cephalotus follicularis]	1	MIK(1)ELMAR
Gene.19672	137	K	dihydrolipoyllysine-residue acetyltransferase component 2 of pyruvate dehydrogenase complex, mitochondrial-like [Manihot esculenta]	1	GQLNALQEASGGK(1)R
Gene.19673	275	K	PREDICTED: dihydrolipoyllysine-residue acetyltransferase component 2 of pyruvate dehydrogenase complex, mitochondrial-like [Gossypium hirsutum]	1	LAEDNNVPLSSIK(1)GTGPDGR
Gene.19681	122	K	prolyl endopeptidase-like [Chenopodium quinoa]	1	LTK(1)LFDYQR
Gene.19719	173	K	PGR5-like protein 1A, chloroplastic-like protein [Corchorus olitorius]	1	LK(1)DGGSQIVVEGPR
Gene.19719	89	K	PGR5-like protein 1A, chloroplastic-like protein [Corchorus olitorius]	1	ILQYCSIDK(1)K
Gene.19722	75	K	10 kDa chaperonin, mitochondrial [Sesamum indicum]	1	SNEGNHIPVSVK(1)EGDTVLLPEYGGTQVK
Gene.19722	36	K	10 kDa chaperonin, mitochondrial [Sesamum indicum]	1	IVPPAK(1)TSAGILLPEK
Gene.19722	30	K	10 kDa chaperonin, mitochondrial [Sesamum indicum]	1	VLVEK(1)IVPPAK
Gene.19722	54	K	10 kDa chaperonin, mitochondrial [Sesamum indicum]	1	LNSGK(1)IIAVGPGLR
Gene.19723	119	K	PREDICTED: photosystem II stability/assembly factor HCF136, chloroplastic [Nelumbo nucifera]	1	QTILETK(1)DGGDTWVPR
Gene.19723	383	K	PREDICTED: photosystem II stability/assembly factor HCF136, chloroplastic [Nelumbo nucifera]	1	K(1)GFVLGNDGVLLR
Gene.19723	148	K	PREDICTED: photosystem II stability/assembly factor HCF136, chloroplastic [Nelumbo nucifera]	1	FNSISFK(1)GK
Gene.19723	364	K	PREDICTED: photosystem II stability/assembly factor HCF136, chloroplastic [Nelumbo nucifera]	1	DK(1)AADNIAANLYSVK
Gene.19723	150	K	PREDICTED: photosystem II stability/assembly factor HCF136, chloroplastic [Nelumbo nucifera]	1	GK(1)EGWIVGK
Gene.19723	377	K	PREDICTED: photosystem II stability/assembly factor HCF136, chloroplastic [Nelumbo nucifera]	0.998887	AADNIAANLYSVK(0.999)FIDDK(0.001)K
Gene.19736	25	K	cyclophilin 1 [Aeschynomene indica]	1	VYFDMTVGGK(1)PVGR
Gene.19753	64	K	Ribosomal protein [Parasponia andersonii]	1	PTAGPLRPIVHGQTLK(1)YNMK
Gene.19753	176	K	Ribosomal protein [Parasponia andersonii]	1	SFK(1)AYDK
Gene.19753	15	K	Ribosomal protein [Parasponia andersonii]	1	K(1)HWQNYVK
Gene.19753	14	K	Ribosomal protein [Parasponia andersonii]	1	HNNVIPNGHFK(1)K
Gene.19753	73	K	Ribosomal protein [Parasponia andersonii]	1	AGK(1)GFSLEELK
Gene.19753	44	K	Ribosomal protein [Parasponia andersonii]	1	AVK(1)IFPR
Gene.19760	33	K	PREDICTED: hexokinase-1 [Beta vulgaris subsp. vulgaris]	1	FVASEGEGLHPEPDK(1)QR
Gene.19762	115	K	synaptotagmin-5 [Quercus suber]	1	FSK(1)LTLGTVAPK
Gene.19768	209	K	hydroxyacylglutathione hydrolase cytoplasmic-like [Chenopodium quinoa]	1	IAEK(1)LAWAQNQR
Gene.19768	53	K	hydroxyacylglutathione hydrolase cytoplasmic-like [Chenopodium quinoa]	1	VAK(1)DNGADLK
Gene.19768	36	K	hydroxyacylglutathione hydrolase cytoplasmic-like [Chenopodium quinoa]	1	K(1)AAAVDPVEPEK
Gene.19778	446	K	glycerol kinase-like [Coffea arabica]	1	DAGEK(1)GEVTNDK
Gene.19785	434	K	basic 7S globulin-like [Chenopodium quinoa]	1	LGTSCSK(1)FK
Gene.19785	317	K	basic 7S globulin-like [Chenopodium quinoa]	1	NMK(1)TVPTPTNR
Gene.19785	310	K	basic 7S globulin-like [Chenopodium quinoa]	1	PFVDLYVAK(1)AK
Gene.19785	326	K	basic 7S globulin-like [Chenopodium quinoa]	1	K(1)FGACFDPNSIR
Gene.1979	195	K	transmembrane protein 205 isoform X2 [Citrus clementina]	1	EQNIGEEVGWSK(1)NR
Gene.1979	211	K	transmembrane protein 205 isoform X2 [Citrus clementina]	1	ANPELAAMNK(1)K
Gene.19811	139	K	eukaryotic translation initiation factor 3 subunit M-like [Chenopodium quinoa]	0.999909	LISGK(1)VAQQPSDKPALR
Gene.19825	215	K	eukaryotic translation initiation factor 4E-1-like [Chenopodium quinoa]	1	NASNEAAQTSIGHQWK(1)K
Gene.19842	17	K	PREDICTED: V-type proton ATPase catalytic subunit A [Nelumbo nucifera]	1	LTTFEDSEK(1)ESEYGYVR
Gene.19875	323	K	UTP--glucose-1-phosphate uridylyltransferase [Corchorus olitorius]	1	MEIIPNPK(1)EVDGIK
Gene.19875	346	K	UTP--glucose-1-phosphate uridylyltransferase [Corchorus olitorius]	1	FFDK(1)AVGANVPR
Gene.19875	205	K	UTP--glucose-1-phosphate uridylyltransferase [Corchorus olitorius]	1	NSGK(1)LDHFLSQGK
Gene.19875	402	K	UTP--glucose-1-phosphate uridylyltransferase [Corchorus olitorius]	1	TNPANPSIELGPEFK(1)K
Gene.19875	457	K	UTP--glucose-1-phosphate uridylyltransferase [Corchorus olitorius]	1	LEIPDGK(1)VIENK
Gene.19875	257	K	UTP--glucose-1-phosphate uridylyltransferase [Corchorus olitorius]	1	TLADVK(1)GGTLISYEGK
Gene.19906	99	K	PREDICTED: uncharacterized protein LOC105948974 [Erythranthe guttata]	0.988396	NTSPATSSK(0.988)DVDK(0.012)FPGR
Gene.19906	103	K	PREDICTED: uncharacterized protein LOC105948974 [Erythranthe guttata]	1	DVDK(1)FPGR
Gene.19945	135	K	PREDICTED: fumarate hydratase 1, mitochondrial [Cucumis sativus]	1	EGTTLK(1)EAALK
Gene.19951	137	K	chaperone protein ClpB1 [Chenopodium quinoa]	1	EAGVASAK(1)VR
Gene.19975	429	K	cullin-associated NEDD8-dissociated protein 1 [Ricinus communis]	1	IVK(1)SINR
Gene.19989	252	K	Aminomethyltransferaseprecursor [Actinidia chinensis var. chinensis]	1	AILEK(1)SEGK
Gene.19989	370	K	Aminomethyltransferaseprecursor [Actinidia chinensis var. chinensis]	1	NIAMGYVK(1)SGNHK
Gene.19989	387	K	Aminomethyltransferaseprecursor [Actinidia chinensis var. chinensis]	1	GK(1)SYDGSVTK
Gene.19989	94	K	Aminomethyltransferaseprecursor [Actinidia chinensis var. chinensis]	1	GK(1)DCIPFLEK
Gene.19989	138	K	Aminomethyltransferaseprecursor [Actinidia chinensis var. chinensis]	1	VK(1)DDHIYLVVNAGCR
Gene.19989	361	K	Aminomethyltransferaseprecursor [Actinidia chinensis var. chinensis]	1	NDKGESVGEVTSGGFSPCLK(1)K
Gene.19989	168	K	Aminomethyltransferaseprecursor [Actinidia chinensis var. chinensis]	1	AK(1)GGDVSWYIHDER
Gene.19989	153	K	Aminomethyltransferaseprecursor [Actinidia chinensis var. chinensis]	1	DK(1)DLAHIEEHMK
Gene.19989	163	K	Aminomethyltransferaseprecursor [Actinidia chinensis var. chinensis]	1	DLAHIEEHMK(1)AFK
Gene.19989	362	K	Aminomethyltransferaseprecursor [Actinidia chinensis var. chinensis]	1	K(1)NIAMGYVK
Gene.19989	136	K	Aminomethyltransferaseprecursor [Actinidia chinensis var. chinensis]	1	GGAIDDTVITK(1)VK
Gene.19989	344	K	Aminomethyltransferaseprecursor [Actinidia chinensis var. chinensis]	1	NDK(1)GESVGEVTSGGFSPCLK
Gene.19989	379	K	Aminomethyltransferaseprecursor [Actinidia chinensis var. chinensis]	1	AGTK(1)VSIVIR
Gene.19989	37	K	Aminomethyltransferaseprecursor [Actinidia chinensis var. chinensis]	1	K(1)TALYDFHVANGGK
Gene.19991	60	K	PREDICTED: LOW QUALITY PROTEIN: kinesin-like protein KCA2 [Prunus mume]	1	HVWTSK(1)LQR
Gene.19991	181	K	PREDICTED: LOW QUALITY PROTEIN: kinesin-like protein KCA2 [Prunus mume]	1	VNTGDDNLSNPK(1)K
Gene.19991	106	K	PREDICTED: LOW QUALITY PROTEIN: kinesin-like protein KCA2 [Prunus mume]	1	YLGVLADK(1)TR
Gene.19991	543	K	PREDICTED: LOW QUALITY PROTEIN: kinesin-like protein KCA2 [Prunus mume]	1	IEK(1)EQNAQLR
Gene.19993	119	K	uncharacterized protein LOC110811594 [Carica papaya]	1	ETK(1)QFTYK
Gene.19993	150	K	uncharacterized protein LOC110811594 [Carica papaya]	1	LSAGDVGDK(1)SK
Gene.20002	371	K	hypothetical protein SOVF_125310 [Spinacia oleracea]	1	YK(1)IWLQK
Gene.20011	25	K	60S ribosomal protein L35 [Actinidia chinensis var. chinensis]	1	ELK(1)AELALLR
Gene.20011	97	K	60S ribosomal protein L35 [Actinidia chinensis var. chinensis]	1	LTK(1)HQASLK
Gene.20017	201	K	4-hydroxy-3-methylbut-2-en-1-yl diphosphate synthase (ferredoxin), chloroplastic isoform X4 [Durio zibethinus]	1	AAELQQGVAPFEEK(1)HR
Gene.20017	529	K	4-hydroxy-3-methylbut-2-en-1-yl diphosphate synthase (ferredoxin), chloroplastic isoform X4 [Durio zibethinus]	1	IDLYVGK(1)TVVQR
Gene.20017	253	K	4-hydroxy-3-methylbut-2-en-1-yl diphosphate synthase (ferredoxin), chloroplastic isoform X4 [Durio zibethinus]	1	APELFYK(1)SLAAK
Gene.2002	117	K	cell division control protein 48 homolog E-like [Spinacia oleracea]	1	NVK(1)LAEDVDLEK
Gene.20026	51	K	PREDICTED: peroxisomal membrane protein 11D [Theobroma cacao]	1	FMSNGQPGTAQNVDK(1)STSLAR
Gene.20039	21	K	PREDICTED: stromal 70 kDa heat shock-related protein, chloroplastic-like [Nicotiana tomentosiformis]	1	FLNDK(1)VGK
Gene.20039	70	K	PREDICTED: stromal 70 kDa heat shock-related protein, chloroplastic-like [Nicotiana tomentosiformis]	1	IINEPTAASLAYGFEK(1)K
Gene.20039	24	K	PREDICTED: stromal 70 kDa heat shock-related protein, chloroplastic-like [Nicotiana tomentosiformis]	1	VGK(1)AVVTVPAYFNDSQR
Gene.20039	16	K	PREDICTED: stromal 70 kDa heat shock-related protein, chloroplastic-like [Nicotiana tomentosiformis]	1	LVDDASK(1)FLNDK
Gene.20039	9	K	PREDICTED: stromal 70 kDa heat shock-related protein, chloroplastic-like [Nicotiana tomentosiformis]	1	K(1)LVDDASK
Gene.2004	124	K	60S ribosomal protein L5-like [Chenopodium quinoa]	1	K(1)YIYGGHVADYMR
Gene.2007	261	K	hypothetical protein CISIN_1g021868mg [Citrus sinensis]	1	TLK(1)NDGPLAFYK
Gene.2007	54	K	hypothetical protein CISIN_1g021868mg [Citrus sinensis]	1	AVGGDALPK(1)YR
Gene.20086	591	K	coatomer subunit gamma [Quercus suber]	1	EVK(1)SQPLSEK
Gene.20086	393	K	coatomer subunit gamma [Quercus suber]	1	SLCLK(1)FPLK
Gene.20086	418	K	coatomer subunit gamma [Quercus suber]	1	EEGGFEYK(1)K
Gene.20106	288	K	eukaryotic translation initiation factor 2 subunit alpha homolog [Momordica charantia]	1	LVVK(1)EAPR
Gene.20108	84	K	eukaryotic translation initiation factor 2 subunit alpha homolog [Cucurbita moschata]	0.952692	VDK(0.047)EK(0.953)GYIDLSK
Gene.20108	91	K	eukaryotic translation initiation factor 2 subunit alpha homolog [Cucurbita moschata]	1	GYIDLSK(1)R
Gene.20108	288	K	eukaryotic translation initiation factor 2 subunit alpha homolog [Cucurbita moschata]	1	LTVK(1)EAAR
Gene.20122	237	K	adenosylhomocysteinase [Sesamum indicum]	1	SK(1)FDNLYGCR
Gene.20122	159	K	adenosylhomocysteinase [Sesamum indicum]	1	AEEEYAK(1)SGK
Gene.20122	53	K	adenosylhomocysteinase [Sesamum indicum]	1	TEFGPSQPLK(1)GAR
Gene.20122	446	K	adenosylhomocysteinase [Sesamum indicum]	1	HLDEK(1)VAALHLGK
Gene.20122	7	K	adenosylhomocysteinase [Sesamum indicum]	1	SLTVEK(1)TSSGR
Gene.20122	282	K	adenosylhomocysteinase [Sesamum indicum]	1	GCAAALK(1)AGGAR
Gene.20122	17	K	adenosylhomocysteinase [Sesamum indicum]	1	IK(1)DMSLADFGR
Gene.20122	441	K	adenosylhomocysteinase [Sesamum indicum]	1	EVYVLPK(1)HLDEK
Gene.20122	211	K	adenosylhomocysteinase [Sesamum indicum]	1	IVGVSEETTTGVK(1)R
Gene.20122	434	K	adenosylhomocysteinase [Sesamum indicum]	1	K(1)EVYVLPK
Gene.20122	372	K	adenosylhomocysteinase [Sesamum indicum]	1	ITIK(1)PQTDR
Gene.20136	136	K	PREDICTED: probable glutamyl endopeptidase, chloroplastic isoform X1 [Vitis vinifera]	1	DK(1)ILFLK
Gene.20136	461	K	PREDICTED: probable glutamyl endopeptidase, chloroplastic isoform X1 [Vitis vinifera]	1	DIVYTEPAEPAPGEK(1)PAVLHK
Gene.20136	698	K	PREDICTED: probable glutamyl endopeptidase, chloroplastic isoform X1 [Vitis vinifera]	1	SK(1)DAAGQVR
Gene.20144	53	K	14-3-3-like protein D isoform X2 [Ricinus communis]	1	NLLSVGYK(1)NVVGSR
Gene.20144	72	K	14-3-3-like protein D isoform X2 [Ricinus communis]	1	ILSSIEQK(1)EESR
Gene.20144	144	K	14-3-3-like protein D isoform X2 [Ricinus communis]	0.997586	YLAEFK(0.002)PSSEK(0.998)K
Gene.20144	31	K	14-3-3-like protein D isoform X2 [Ricinus communis]	1	YDEMVDAMK(1)K
Gene.20167	283	K	PREDICTED: SNF1-related protein kinase catalytic subunit alpha KIN10 isoform X1 [Pyrus x bretschneideri]	1	IK(1)GGIYTLPSHLSPGAR
Gene.20184	243	K	importin subunit alpha-1 [Morus notabilis]	1	GKPQPAFEQTK(1)PALPALQR
Gene.20184	487	K	importin subunit alpha-1 [Morus notabilis]	1	IENLQSHDNNEIYEK(1)AVK
Gene.20184	100	K	importin subunit alpha-1 [Morus notabilis]	1	K(1)LLSIER
Gene.2019	261	K	CBS domain-containing protein [Actinidia chinensis var. chinensis]	1	AALQIK(1)R
Gene.20198	196	K	COP9 signalosome, subunit CSN8 [Corchorus olitorius]	1	LDQSK(1)LQR
Gene.20199	363	K	PREDICTED: uncharacterized protein LOC104900216 [Beta vulgaris subsp. vulgaris]	1	IPVISNVDAQPHSDPETIK(1)K
Gene.20199	405	K	PREDICTED: uncharacterized protein LOC104900216 [Beta vulgaris subsp. vulgaris]	1	VIAGIVK(1)R
Gene.20199	386	K	PREDICTED: uncharacterized protein LOC104900216 [Beta vulgaris subsp. vulgaris]	1	TLFNK(1)GLK
Gene.20216	286	K	PREDICTED: 50S ribosomal protein L1, chloroplastic isoform X2 [Juglans regia]	1	ADK(1)TGIVHLPFGK
Gene.20216	156	K	PREDICTED: 50S ribosomal protein L1, chloroplastic isoform X2 [Juglans regia]	1	QMSSVK(1)FVETAEAHFR
Gene.20216	118	K	PREDICTED: 50S ribosomal protein L1, chloroplastic isoform X2 [Juglans regia]	1	AALLLK(1)R
Gene.20216	248	K	PREDICTED: 50S ribosomal protein L1, chloroplastic isoform X2 [Juglans regia]	1	VASLGK(1)ILGPR
Gene.20216	279	K	PREDICTED: 50S ribosomal protein L1, chloroplastic isoform X2 [Juglans regia]	1	QGK(1)VEFR
Gene.20216	202	K	PREDICTED: 50S ribosomal protein L1, chloroplastic isoform X2 [Juglans regia]	1	VAVLAQGEK(1)IDEAK
Gene.20216	193	K	PREDICTED: 50S ribosomal protein L1, chloroplastic isoform X2 [Juglans regia]	1	GTGQTVK(1)VAVLAQGEK
Gene.20216	112	K	PREDICTED: 50S ribosomal protein L1, chloroplastic isoform X2 [Juglans regia]	1	TGK(1)AALLLK
Gene.20216	319	K	PREDICTED: 50S ribosomal protein L1, chloroplastic isoform X2 [Juglans regia]	1	SVETNK(1)PSGAK
Gene.20216	172	K	PREDICTED: 50S ribosomal protein L1, chloroplastic isoform X2 [Juglans regia]	1	LNIDPK(1)YNDQQLR
Gene.20216	186	K	PREDICTED: 50S ribosomal protein L1, chloroplastic isoform X2 [Juglans regia]	1	ATVNLPK(1)GTGQTVK
Gene.20216	132	K	PREDICTED: 50S ribosomal protein L1, chloroplastic isoform X2 [Juglans regia]	1	FLEIQK(1)LR
Gene.20216	242	K	PREDICTED: 50S ribosomal protein L1, chloroplastic isoform X2 [Juglans regia]	1	LIASPDMMPK(1)VASLGK
Gene.20228	304	K	30S ribosomal protein S5, chloroplastic-like [Chenopodium quinoa]	1	ATVCAVQK(1)MR
Gene.20228	219	K	30S ribosomal protein S5, chloroplastic-like [Chenopodium quinoa]	1	EVIEAVQK(1)AATDAR
Gene.20228	235	K	30S ribosomal protein S5, chloroplastic-like [Chenopodium quinoa]	1	NIITIPLTK(1)YSTFPHR
Gene.20228	150	K	30S ribosomal protein S5, chloroplastic-like [Chenopodium quinoa]	1	DVYVMDSK(1)VK
Gene.20228	211	K	30S ribosomal protein S5, chloroplastic-like [Chenopodium quinoa]	1	AK(1)EVIEAVQK
Gene.20244	877	K	ATP-dependent zinc metalloprotease FTSH 12, chloroplastic-like [Chenopodium quinoa]	1	LAFATLTK(1)R
Gene.20252	252	K	isopentenyl-diphosphate Delta-isomerase I-like [Spinacia oleracea]	1	K(1)VDAGEEGLK
Gene.2027	60	K	hypothetical protein CISIN_1g0430221mg, partial [Citrus sinensis]	1	K(1)DNTFVYMCGLK
Gene.2027	18	K	hypothetical protein CISIN_1g0430221mg, partial [Citrus sinensis]	1	EK(1)APENFR
Gene.2027	40	K	hypothetical protein CISIN_1g0430221mg, partial [Citrus sinensis]	1	GEK(1)MYIQTR
Gene.2027	71	K	hypothetical protein CISIN_1g0430221mg, partial [Citrus sinensis]	1	DNTFVYMCGLK(1)GMEK
Gene.2027	101	K	hypothetical protein CISIN_1g0430221mg, partial [Citrus sinensis]	1	K(1)QEQWNVEVY
Gene.20270	504	K	ABC transporter F family member 1 [Jatropha curcas]	1	NLSDGQK(1)SR
Gene.20276	54	K	Nuclear RNA export factor like, partial [Actinidia chinensis var. chinensis]	1	K(1)EISSSGR
Gene.20279	64	K	outer envelope pore protein 16, chloroplastic [Amborella trichopoda]	1	NSIEHSLK(1)R
Gene.20283	421	K	probable methyltransferase PMT2 [Chenopodium quinoa]	1	LLCWEK(1)K
Gene.20306	166	K	asparagine--tRNA ligase, cytoplasmic 1 [Populus trichocarpa]	1	TK(1)LTLEFLR
Gene.20306	145	K	asparagine--tRNA ligase, cytoplasmic 1 [Populus trichocarpa]	1	VELK(1)VVK
Gene.20306	526	K	asparagine--tRNA ligase, cytoplasmic 1 [Populus trichocarpa]	1	LDVIQK(1)R
Gene.20306	148	K	asparagine--tRNA ligase, cytoplasmic 1 [Populus trichocarpa]	1	VVK(1)VLEVGPVDPAK
Gene.20318	280	K	PREDICTED: argininosuccinate synthase, chloroplastic [Beta vulgaris subsp. vulgaris]	1	TTTGSVSLK(1)LYK
Gene.20318	283	K	PREDICTED: argininosuccinate synthase, chloroplastic [Beta vulgaris subsp. vulgaris]	1	LYK(1)GSVTVVGR
Gene.20318	58	K	PREDICTED: argininosuccinate synthase, chloroplastic [Beta vulgaris subsp. vulgaris]	1	EVGADAVSHGCTGK(1)GNDQVR
Gene.20318	205	K	PREDICTED: argininosuccinate synthase, chloroplastic [Beta vulgaris subsp. vulgaris]	1	LVGMK(1)SR
Gene.20318	98	K	PREDICTED: argininosuccinate synthase, chloroplastic [Beta vulgaris subsp. vulgaris]	1	EDAIEYAK(1)K
Gene.20318	136	K	PREDICTED: argininosuccinate synthase, chloroplastic [Beta vulgaris subsp. vulgaris]	1	NLWHISHEGDVLEDPANEPK(1)K
Gene.20318	23	K	PREDICTED: argininosuccinate synthase, chloroplastic [Beta vulgaris subsp. vulgaris]	1	K(1)YLLGTSMAR
Gene.20322	90	K	PREDICTED: ruBisCO large subunit-binding protein subunit beta, chloroplastic [Nelumbo nucifera]	1	LADLVGVTLGPK(1)GR
Gene.20322	188	K	PREDICTED: ruBisCO large subunit-binding protein subunit beta, chloroplastic [Nelumbo nucifera]	1	ALVAELK(1)SISK
Gene.20322	480	K	PREDICTED: ruBisCO large subunit-binding protein subunit beta, chloroplastic [Nelumbo nucifera]	1	LASK(1)VDAIK
Gene.20322	445	K	PREDICTED: ruBisCO large subunit-binding protein subunit beta, chloroplastic [Nelumbo nucifera]	1	TETELK(1)EK
Gene.20322	327	K	PREDICTED: ruBisCO large subunit-binding protein subunit beta, chloroplastic [Nelumbo nucifera]	1	GSLK(1)IAAMK
Gene.20322	99	K	PREDICTED: ruBisCO large subunit-binding protein subunit beta, chloroplastic [Nelumbo nucifera]	1	NVVLESK(1)YGSPK
Gene.20322	366	K	PREDICTED: ruBisCO large subunit-binding protein subunit beta, chloroplastic [Nelumbo nucifera]	1	DEVGLSLEK(1)AGK
Gene.20322	533	K	PREDICTED: ruBisCO large subunit-binding protein subunit beta, chloroplastic [Nelumbo nucifera]	1	VLSSDDPK(1)FGYNAATGK
Gene.20322	426	K	PREDICTED: ruBisCO large subunit-binding protein subunit beta, chloroplastic [Nelumbo nucifera]	1	IAK(1)LSSGVAVIQVGAR
Gene.20322	369	K	PREDICTED: ruBisCO large subunit-binding protein subunit beta, chloroplastic [Nelumbo nucifera]	1	AGK(1)EVLGHAAK
Gene.20322	192	K	PREDICTED: ruBisCO large subunit-binding protein subunit beta, chloroplastic [Nelumbo nucifera]	1	SISK(1)QVK
Gene.20322	332	K	PREDICTED: ruBisCO large subunit-binding protein subunit beta, chloroplastic [Nelumbo nucifera]	1	IAAMK(1)APGYAER
Gene.20322	377	K	PREDICTED: ruBisCO large subunit-binding protein subunit beta, chloroplastic [Nelumbo nucifera]	1	EVLGHAAK(1)IVLYK
Gene.20322	501	K	PREDICTED: ruBisCO large subunit-binding protein subunit beta, chloroplastic [Nelumbo nucifera]	1	LGADIVK(1)R
Gene.20322	382	K	PREDICTED: ruBisCO large subunit-binding protein subunit beta, chloroplastic [Nelumbo nucifera]	1	IVLYK(1)ESSTIVGDGTTQEAVSR
Gene.20322	485	K	PREDICTED: ruBisCO large subunit-binding protein subunit beta, chloroplastic [Nelumbo nucifera]	1	VDAIK(1)ATLENDEQK
Gene.20331	22	K	glycerate dehydrogenase [Ziziphus jujuba]	1	VVSTK(1)SMPGTR
Gene.20331	46	K	glycerate dehydrogenase [Ziziphus jujuba]	1	VEICTEK(1)K
Gene.20331	256	K	glycerate dehydrogenase [Ziziphus jujuba]	1	TTYHLVNK(1)ER
Gene.20331	15	K	glycerate dehydrogenase [Ziziphus jujuba]	1	PISIEVWNPSGK(1)YR
Gene.20339	19	K	auxin-responsive protein SAUR65-like [Ziziphus jujuba]	1	LK(1)ELLNR
Gene.20342	183	K	PREDICTED: proteasome subunit beta type-4 [Solanum tuberosum]	1	LLEK(1)CMR
Gene.20372	107	K	uncharacterized protein LOC110778372 [Spinacia oleracea]	0.999981	KPTSVPEVAK(1)QR
Gene.20388	349	K	tryptophan synthase beta subunit [Persicaria tinctoria]	1	LIGVEAAGFGLDSGK(1)HAATLTK
Gene.20388	182	K	tryptophan synthase beta subunit [Persicaria tinctoria]	1	INNAVAQALLAK(1)R
Gene.20388	293	K	tryptophan synthase beta subunit [Persicaria tinctoria]	1	EFHAVIGK(1)ETR
Gene.20393	159	K	translation initiation factor IF-2, chloroplastic-like [Chenopodium quinoa]	1	LETAGSQK(1)LDGK
Gene.20393	289	K	translation initiation factor IF-2, chloroplastic-like [Chenopodium quinoa]	1	RPPTLLDVGAAPK(1)SR
Gene.20393	683	K	translation initiation factor IF-2, chloroplastic-like [Chenopodium quinoa]	1	GTVIEAGLDK(1)SK
Gene.20393	609	K	translation initiation factor IF-2, chloroplastic-like [Chenopodium quinoa]	1	IDK(1)DGANPDR
Gene.20400	561	K	pentatricopeptide repeat-containing protein At3g49240, mitochondrial-like [Durio zibethinus]	1	LIEQK(1)EK
Gene.20404	128	K	40S ribosomal protein S9-2 isoform B [Glycine soja]	1	LQTLVFK(1)AGMAK
Gene.20404	78	K	40S ribosomal protein S9-2 isoform B [Glycine soja]	1	MLLTLDEK(1)NPR
Gene.20415	74	K	hypothetical protein TanjilG_15607 [Lupinus angustifolius]	1	FTEGK(1)DGK
Gene.20415	149	K	hypothetical protein TanjilG_15607 [Lupinus angustifolius]	1	EAVK(1)HFGK
Gene.20415	50	K	hypothetical protein TanjilG_15607 [Lupinus angustifolius]	1	FNAVILK(1)R
Gene.20415	59	K	hypothetical protein TanjilG_15607 [Lupinus angustifolius]	1	VNK(1)APLSLSR
Gene.20415	163	K	hypothetical protein TanjilG_15607 [Lupinus angustifolius]	1	APGVPHSHTK(1)PYVR
Gene.20415	56	K	hypothetical protein TanjilG_15607 [Lupinus angustifolius]	1	LFMSK(1)VNK
Gene.20415	43	K	hypothetical protein TanjilG_15607 [Lupinus angustifolius]	1	TGSK(1)FNAVILK
Gene.20517	306	K	elongation factor 2-like [Sesamum indicum]	1	LGVTMK(1)SDEK
Gene.20517	239	K	elongation factor 2-like [Sesamum indicum]	1	FGVDESK(1)MMER
Gene.20517	579	K	elongation factor 2-like [Sesamum indicum]	1	TVMSK(1)SPNK
Gene.20517	389	K	elongation factor 2-like [Sesamum indicum]	1	MIPASDK(1)GR
[truncated: 2,335 more rows]

## Sheet: Experiment 1
Protein accession	Position	Amino acid	Protein description	Localization probability	PEP	Score	Modified sequence	Charge	Mass error [ppm]	MS/MS Count
Gene.10016	137	K	PREDICTED: 3-hydroxyisobutyryl-CoA hydrolase-like protein 3, mitochondrial isoform X1 [Beta vulgaris subsp. vulgaris]	1	0.000696054	93.096	GVVAEIQK(1)DK	2	-2.7308	1
Gene.10016	139	K	PREDICTED: 3-hydroxyisobutyryl-CoA hydrolase-like protein 3, mitochondrial isoform X1 [Beta vulgaris subsp. vulgaris]	1	0.00226201	86.136	DK(1)STPLVQK	2	0.23074	1
Gene.10025	37	K	hypothetical protein DCAR_015290 [Daucus carota subsp. sativus]	1	0.0281504	86.205	TTVTDDK(1)R	2	0.23147	1
Gene.10026	137	K	PREDICTED: nascent polypeptide-associated complex subunit beta-like [Daucus carota subsp. sativus]	1	0.0119663	106.91	K(1)LAEQFQK	2	4.1552	1
Gene.10026	114	K	PREDICTED: nascent polypeptide-associated complex subunit beta-like [Daucus carota subsp. sativus]	1	0.0135633	58.755	VQASIAANTWVVSGSPQTK(1)K	3	1.8928	1
Gene.10029	8	K	PREDICTED: nascent polypeptide-associated complex subunit beta-like [Daucus carota subsp. sativus]	1	0.02129	57.59	LIK(1)MAGAVR	2	1.9341	1
Gene.10042	345	K	D-3-phosphoglycerate dehydrogenase 1, chloroplastic [Arachis ipaensis]	1	0.00120088	88.948	DSK(1)LIQHER	3	-0.2516	3
Gene.10042	431	K	D-3-phosphoglycerate dehydrogenase 1, chloroplastic [Arachis ipaensis]	1	0.031206	57.164	SVK(1)VTYASAR	2	1.3439	1
Gene.10042	210	K	D-3-phosphoglycerate dehydrogenase 1, chloroplastic [Arachis ipaensis]	1	0.00261681	83.045	NK(1)YVGVSLVGK	2	1.3874	1
Gene.10042	202	K	D-3-phosphoglycerate dehydrogenase 1, chloroplastic [Arachis ipaensis]	1	3.11776e-14	168.74	NVAQADASIK(1)AGEWK	2	-0.029243	1
Gene.10042	297	K	D-3-phosphoglycerate dehydrogenase 1, chloroplastic [Arachis ipaensis]	1	0.0139819	55.188	MLNDETFAK(1)MK	2	0.042907	1
Gene.10065	38	K	40S ribosomal protein S26-1-like [Carica papaya]	1	0.0113592	94.262	GHVK(1)FIR	2	-0.23795	2
Gene.10065	128	K	40S ribosomal protein S26-1-like [Carica papaya]	1	0.0308214	49.188	DDMPK(1)TGAPGGAPR	2	0.28979	1
Gene.10073	79	K	CBL-interacting protein kinase 18-like [Ziziphus jujuba]	1	0.0322137	71.141	LK(1)EVDAR	2	-0.96685	1
Gene.10079	170	K	cyanate hydratase [Jatropha curcas]	1	0.00458525	61.127	YLPHTEQK(1)SEHMVSTSK	4	1.0858	3
Gene.10079	35	K	cyanate hydratase [Jatropha curcas]	1	0.00293673	111.95	VLQTIK(1)EK	2	0.15154	2
Gene.10079	147	K	cyanate hydratase [Jatropha curcas]	1	0.0140432	88.954	IK(1)GVDGK	2	-0.24194	2
Gene.10079	67	K	cyanate hydratase [Jatropha curcas]	1	0.00271586	71.03	QAHLK(1)PETAPK	3	0.42338	1
Gene.10079	162	K	cyanate hydratase [Jatropha curcas]	1	2.48795e-11	145.86	VVVTLDGK(1)YLPHTEQK	3	1.619	2
Gene.10079	179	K	cyanate hydratase [Jatropha curcas]	1	0.00110226	84.198	SEHMVSTSK(1)LR	3	-0.32949	2
Gene.10079	73	K	cyanate hydratase [Jatropha curcas]	0.999862	0.0155018	57.434	QAHLKPETAPK(1)LR	3	-0.10856	1
Gene.10086	480	K	PREDICTED: probable acyl-CoA dehydrogenase IBR3 [Beta vulgaris subsp. vulgaris]	1	0.0235252	109.01	K(1)ILFDGK	2	0.44393	1
Gene.10104	203	K	dolichyl-diphosphooligosaccharide--protein glycosyltransferase subunit 1A [Spinacia oleracea]	1	0.000139614	92.792	LDNTK(1)THGSEIK	3	-0.21984	1
Gene.10114	189	K	PREDICTED: 60S ribosomal protein L18-2 [Beta vulgaris subsp. vulgaris]	1	0.00266625	64.104	APGVPQSHTK(1)PYVR	3	0.054044	1
Gene.10114	100	K	PREDICTED: 60S ribosomal protein L18-2 [Beta vulgaris subsp. vulgaris]	1	0.0210419	66.692	FMEGK(1)DDK	2	-0.50814	1
Gene.1012	231	K	50S ribosomal protein L3, chloroplastic [Chenopodium quinoa]	1	0.0476217	77.282	GFQGGIK(1)R	2	-1.931	2
Gene.1012	136	K	50S ribosomal protein L3, chloroplastic [Chenopodium quinoa]	1	4.88288e-08	121.54	VVPVTVIGFK(1)EGNIVTQVK	3	-1.0207	2
Gene.1012	177	K	50S ribosomal protein L3, chloroplastic [Chenopodium quinoa]	0.999166	1.21567e-05	95.822	K(0.001)PELGHLSK(0.999)SGIIPLR	4	-0.6608	1
Gene.1012	169	K	50S ribosomal protein L3, chloroplastic [Chenopodium quinoa]	1	0.00160157	93.096	K(1)PELGHLSK	3	0.06451	1
Gene.1012	318	K	50S ribosomal protein L3, chloroplastic [Chenopodium quinoa]	1	0.00541695	91.9	IVGK(1)NIPK	2	-0.2538	1
Gene.1012	314	K	50S ribosomal protein L3, chloroplastic [Chenopodium quinoa]	1	0.00636037	80.688	ITPAK(1)IVGK	2	0.40656	2
Gene.1012	168	K	50S ribosomal protein L3, chloroplastic [Chenopodium quinoa]	0.984311	0.0307072	42.475	LK(0.984)K(0.016)PELGHLSK	3	-1.2718	1
Gene.10124	101	K	ribose-phosphate pyrophosphokinase 1 [Spinacia oleracea]	1	0.00683322	83.087	LSDAPLAIVDK(1)R	2	0.56265	1
Gene.10152	77	K	26S proteasome non-ATPase regulatory subunit 4 homolog [Cucurbita pepo subsp. pepo]	1	6.42872e-12	148.2	GSTSQDVAMSENTTATQTDK(1)GK	3	0.13512	1
Gene.10152	44	K	26S proteasome non-ATPase regulatory subunit 4 homolog [Cucurbita pepo subsp. pepo]	1	2.2675e-09	166.04	K(1)AADDASSQGNVEK	2	-0.23168	1
Gene.10154	198	K	hypothetical protein B456_006G060200 [Gossypium raimondii]	1	0.0307527	61.679	VFLDPK(1)AR	2	0.63412	1
Gene.10161	234	K	ATP-dependent Clp protease proteolytic subunit-related protein 4, chloroplastic-like [Papaver somniferum]	1	0.00143283	104.2	TELVK(1)LYAR	2	1.7053	1
Gene.10161	229	K	ATP-dependent Clp protease proteolytic subunit-related protein 4, chloroplastic-like [Papaver somniferum]	1	1.51761e-05	139.76	EITNVK(1)TELVK	2	0.80345	2
Gene.10161	288	K	ATP-dependent Clp protease proteolytic subunit-related protein 4, chloroplastic-like [Papaver somniferum]	1	0.0509916	75.738	GVVADLK(1)R	2	-0.038138	1
Gene.10161	242	K	ATP-dependent Clp protease proteolytic subunit-related protein 4, chloroplastic-like [Papaver somniferum]	1	1.06048e-10	179.14	HTGK(1)THEQIEEDIR	3	-0.16706	1
Gene.10167	76	K	NAD(P)H-quinone oxidoreductase subunit M, chloroplastic [Prunus avium]	1	7.14373e-13	197.88	TPQPVEK(1)QENVQSK	2	0.052095	1
Gene.1019	174	K	isoleucine--tRNA ligase, cytoplasmic-like [Chenopodium quinoa]	1	0.0269954	71.296	VSDFK(1)GR	2	-0.53971	1
Gene.1019	310	K	isoleucine--tRNA ligase, cytoplasmic-like [Chenopodium quinoa]	1	0.0107917	58.32	HK(1)IDHLVIPSSR	3	0.4195	1
Gene.10209	185	K	eukaryotic initiation factor 4A-like [Hevea brasiliensis]	1	0.0355521	50.108	VLINYGLPVK(1)K	2	-0.90698	1
Gene.10216	59	K	hypothetical protein DCAR_030425 [Daucus carota subsp. sativus]	1	0.0124504	79.469	LSEDK(1)VK	2	1.1623	1
Gene.10229	32	K	translocase of chloroplast 120, chloroplastic-like [Cucurbita moschata]	1	8.35653e-05	100.18	GGEGEPAGEGK(1)QTR	2	-0.37675	1
Gene.10251	197	K	geranylgeranyl diphosphate reductase, chloroplastic-like [Chenopodium quinoa]	1	7.71711e-05	93.729	SPDSPYVLQYTSYDEK(1)TGGAGQR	3	0.32986	1
Gene.10251	141	K	geranylgeranyl diphosphate reductase, chloroplastic-like [Chenopodium quinoa]	1	0.00852907	60.161	TLK(1)PHEYIGMVR	3	-0.50717	1
Gene.10251	390	K	geranylgeranyl diphosphate reductase, chloroplastic-like [Chenopodium quinoa]	1	0.0188709	113.7	K(1)YWPTYK	2	-0.0014533	1
Gene.10251	305	K	geranylgeranyl diphosphate reductase, chloroplastic-like [Chenopodium quinoa]	1	0.043648	53.756	ALPK(1)IDGGR	2	-0.15072	1
Gene.10251	293	K	geranylgeranyl diphosphate reductase, chloroplastic-like [Chenopodium quinoa]	1	0.0138248	121.31	K(1)FQLATR	2	0.080135	2
Gene.10251	242	K	geranylgeranyl diphosphate reductase, chloroplastic-like [Chenopodium quinoa]	1	0.0219624	81.191	IK(1)IPDEK	2	-1.3125	1
Gene.10251	355	K	geranylgeranyl diphosphate reductase, chloroplastic-like [Chenopodium quinoa]	1	4.86142e-09	141.82	CSGEGIYFAAK(1)SGR	2	-1.7723	1
Gene.10264	57	K	PREDICTED: 60S ribosomal protein L28-1 [Beta vulgaris subsp. vulgaris]	1	1.05886e-45	310.46	YSGLANSK(1)TVTIQPSGK	2	0.14168	1
Gene.10264	66	K	PREDICTED: 60S ribosomal protein L28-1 [Beta vulgaris subsp. vulgaris]	1	2.28655e-12	146.88	TVTIQPSGK(1)DNTIVLATTK	3	0.32755	1
Gene.10264	101	K	PREDICTED: 60S ribosomal protein L28-1 [Beta vulgaris subsp. vulgaris]	1	8.53474e-24	207.56	MAK(1)AVNNQVGDNYYRPDLK	3	0.12785	1
Gene.10264	37	K	PREDICTED: 60S ribosomal protein L28-1 [Beta vulgaris subsp. vulgaris]	1	8.05687e-12	149.73	IQFSK(1)ESNNLYNSHSYK	3	-0.74196	1
Gene.10264	76	K	PREDICTED: 60S ribosomal protein L28-1 [Beta vulgaris subsp. vulgaris]	1	2.21616e-06	143.25	DNTIVLATTK(1)TR	2	1.0288	1
Gene.10264	117	K	PREDICTED: 60S ribosomal protein L28-1 [Beta vulgaris subsp. vulgaris]	1	4.99118e-12	159.34	AVNNQVGDNYYRPDLK(1)K	3	0.29723	2
Gene.10264	135	K	PREDICTED: 60S ribosomal protein L28-1 [Beta vulgaris subsp. vulgaris]	1	0.0133321	63.624	SLQVSK(1)SGVK	2	-0.60323	1
Gene.10266	124	K	ruBisCO large subunit-binding protein subunit alpha [Citrus sinensis]	1	1.08003e-18	188.86	NVVLDEFGSPK(1)VVNDGVTIAR	3	0.12961	3
Gene.10266	403	K	ruBisCO large subunit-binding protein subunit alpha [Citrus sinensis]	1	6.70658e-18	183.01	VTITK(1)DSTTFIADAASKDELQAR	3	1.1184	5
Gene.10266	440	K	ruBisCO large subunit-binding protein subunit alpha [Citrus sinensis]	1	5.30472e-28	245.96	ELTETDSVYDSEK(1)LAER	2	-0.12502	3
Gene.10266	156	K	ruBisCO large subunit-binding protein subunit alpha [Citrus sinensis]	1	6.29646e-12	147.04	EVASK(1)TNDSAGDGTTTASVLAR	3	-0.12313	4
Gene.10266	546	K	ruBisCO large subunit-binding protein subunit alpha [Citrus sinensis]	1	8.69546e-06	113.93	ALVAPASLIAHNAGVEGEVVVEK(1)VK	3	-0.35835	2
Gene.10266	307	K	ruBisCO large subunit-binding protein subunit alpha [Citrus sinensis]	1	0.000160046	98.676	ISAIK(1)DIIPLLEK	2	-0.52405	1
Gene.10266	193	K	ruBisCO large subunit-binding protein subunit alpha [Citrus sinensis]	1	5.00452e-08	126.07	LGLLSVTSGANPVSLK(1)K	2	-0.33524	2
Gene.10266	606	K	ruBisCO large subunit-binding protein subunit alpha [Citrus sinensis]	0.939531	0.0105499	75.376	AK(0.06)PK(0.94)SGAAAPQQGLMV	2	-0.11982	1
Gene.10266	456	K	ruBisCO large subunit-binding protein subunit alpha [Citrus sinensis]	1	0.000200121	90.084	LSGGVAVIK(1)VGAATETELEDR	2	0.049139	1
Gene.10266	315	K	ruBisCO large subunit-binding protein subunit alpha [Citrus sinensis]	1	0.000248954	90.412	DIIPLLEK(1)TTQLR	2	0.37517	1
Gene.10266	99	K	ruBisCO large subunit-binding protein subunit alpha [Citrus sinensis]	1	0.00130047	77.221	AALQAGIDK(1)LADAVGLTLGPR	2	-0.80334	1
Gene.10266	353	K	ruBisCO large subunit-binding protein subunit alpha [Citrus sinensis]	1	1.32489e-11	162.29	GILNVAAIK(1)APGFGER	2	0.42311	1
Gene.10266	302	K	ruBisCO large subunit-binding protein subunit alpha [Citrus sinensis]	1	1.20071e-06	155.48	VLVTDQK(1)ISAIK	2	-0.070782	5
Gene.10266	415	K	ruBisCO large subunit-binding protein subunit alpha [Citrus sinensis]	1	3.87323e-23	197.75	DSTTFIADAASK(1)DELQAR	3	-0.99478	4
Gene.10281	52	K	Uncharacterized protein CEY00_Acc21510 [Actinidia chinensis var. chinensis]	1	0.00765306	89.886	AAENVYIK(1)K	2	0.77394	1
Gene.10281	58	K	Uncharacterized protein CEY00_Acc21510 [Actinidia chinensis var. chinensis]	1	0.00422406	101.54	MEQEK(1)LAK	2	-1.3339	1
Gene.10281	100	K	Uncharacterized protein CEY00_Acc21510 [Actinidia chinensis var. chinensis]	1	1.04978e-46	262.77	ATTGSGGPVSDATPSGPSSSASNVSTDK(1)YR	3	0.19646	1
Gene.10285	420	K	CLP protease regulatory subunit CLPX1, mitochondrial-like [Chenopodium quinoa]	1	0.00818541	69.721	ILYGK(1)GSLDR	2	1.0509	1
Gene.10293	97	K	probable inactive receptor kinase At2g26730 [Manihot esculenta]	1	0.037788	46.797	AVLEEGTTVVVK(1)R	2	-3.2822	1
Gene.10333	13	K	uncharacterized protein LOC110621422 [Manihot esculenta]	1	0.00200697	123.86	LK(1)LIEPLK	2	-0.42781	1
Gene.10339	70	K	uncharacterized protein At2g17340 [Morus notabilis]	1	9.64242e-09	147.73	AEDDDTVSDSK(1)EK	2	-0.15956	1
Gene.10342	42	K	RNA recognition motif domain [Macleaya cordata]	0.999988	0.0450178	100.19	K(1)PLKEAK	2	0.32738	1
Gene.10352	320	K	protein PLASTID MOVEMENT IMPAIRED 1 [Prunus persica]	1	0.0382556	72.325	NAWDSEK(1)QR	2	-2.1905	1
Gene.1037	197	K	hypothetical protein CRG98_029238 [Punica granatum]	1	2.76728e-05	120.06	LVDQAFGK(1)GVK	2	-0.18549	3
Gene.1037	189	K	hypothetical protein CRG98_029238 [Punica granatum]	1	7.64333e-06	102.89	LLPLRPGVAK(1)LVDQAFGK	3	-0.037522	2
Gene.1037	227	K	hypothetical protein CRG98_029238 [Punica granatum]	1	3.17755e-09	151.56	AEK(1)IQIFAGDVVPR	2	0.53352	1
Gene.1037	168	K	hypothetical protein CRG98_029238 [Punica granatum]	1	9.96403e-07	166.45	K(1)TELFMALIEK	2	0.64303	1
Gene.1037	279	K	hypothetical protein CRG98_029238 [Punica granatum]	1	0.00296986	79.659	AAGMK(1)CIVTK	2	-0.91247	1
Gene.1037	143	K	hypothetical protein CRG98_029238 [Punica granatum]	1	3.51478e-09	157.33	MTAYFNK(1)VGWPEK	2	-4.2015	3
Gene.1037	158	K	hypothetical protein CRG98_029238 [Punica granatum]	1	0.00162127	92.538	K(1)EFVASLHK	3	-0.17147	2
Gene.1037	166	K	hypothetical protein CRG98_029238 [Punica granatum]	1	6.59202e-06	168.22	KEFVASLHK(1)R	3	-0.051294	3
Gene.1037	200	K	hypothetical protein CRG98_029238 [Punica granatum]	1	7.56628e-05	107.99	GVK(1)VAVCSTSNEK	2	0.5291	1
Gene.1037	179	K	hypothetical protein CRG98_029238 [Punica granatum]	1	0.00325494	73.499	K(1)LLPLRPGVAK	3	0.32601	1
Gene.1037	178	K	hypothetical protein CRG98_029238 [Punica granatum]	1	1.56321e-05	121.02	TELFMALIEK(1)K	2	0.44424	4
Gene.10371	124	K	20 kDa chaperonin, chloroplastic-like [Chenopodium quinoa]	1	3.52026e-10	150.7	TKPQTGDVVAVGPGK(1)K	2	-0.58826	3
Gene.10371	251	K	20 kDa chaperonin, chloroplastic-like [Chenopodium quinoa]	1	2.14129e-27	218.79	YAGNDLK(1)GEDGSDYIALR	2	-1.0758	3
Gene.10371	97	K	20 kDa chaperonin, chloroplastic-like [Chenopodium quinoa]	1	9.22533e-12	147.17	IVDEK(1)TVGGILLPSSIK	2	-3.8382	2
Gene.10371	188	K	20 kDa chaperonin, chloroplastic-like [Chenopodium quinoa]	1	0.000190232	106.67	VLIK(1)VAEVEEK	2	0.11055	2
Gene.10371	111	K	20 kDa chaperonin, chloroplastic-like [Chenopodium quinoa]	1	0.000727777	84.508	TK(1)PQTGDVVAVGPGK	2	0.62333	1
Gene.10371	81	K	20 kDa chaperonin, chloroplastic-like [Chenopodium quinoa]	1	0.000433587	104.43	YTSIK(1)PLGDR	2	0.21144	2
Gene.10371	109	K	20 kDa chaperonin, chloroplastic-like [Chenopodium quinoa]	1	0.00208351	77.068	TVGGILLPSSIK(1)TK	2	1.4799	1
Gene.10371	136	K	20 kDa chaperonin, chloroplastic-like [Chenopodium quinoa]	1	7.42405e-11	149.97	LPLSVK(1)AGSGVIYSK	2	-0.36272	1
Gene.10371	179	K	20 kDa chaperonin, chloroplastic-like [Chenopodium quinoa]	1	0.00410383	102.51	DLK(1)PLNDR	2	-0.492	1
Gene.10371	195	K	20 kDa chaperonin, chloroplastic-like [Chenopodium quinoa]	1	3.09474e-18	184.78	VAEVEEK(1)TAGGLFLSEAAK	3	1.5744	3
Gene.10379	84	K	PREDICTED: copper transport protein ATX1-like [Capsicum annuum]	1	2.3616e-11	144.3	GNVQPEAVLQTVSK(1)TGK	2	0.32571	1
Gene.10379	70	K	PREDICTED: copper transport protein ATX1-like [Capsicum annuum]	1	9.1421e-06	94.61	VTVK(1)GNVQPEAVLQTVSK	3	-0.096732	1
Gene.10391	156	K	PREDICTED: putative glutathione peroxidase 7, chloroplastic [Pyrus x bretschneideri]	1	6.63926e-05	153.11	FK(1)AEFPIFDK	2	0.41527	2
Gene.10391	70	K	PREDICTED: putative glutathione peroxidase 7, chloroplastic [Pyrus x bretschneideri]	1	0.0180412	52.101	ATSGK(1)SVHDFTVK	3	-0.19446	2
Gene.10391	89	K	PREDICTED: putative glutathione peroxidase 7, chloroplastic [Pyrus x bretschneideri]	1	0.047671	55.37	EVSLSK(1)FK	2	-2.2841	1
Gene.10391	224	K	PREDICTED: putative glutathione peroxidase 7, chloroplastic [Pyrus x bretschneideri]	1	8.7041e-23	243.9	YPPTTSPLQLENDIK(1)K	3	-0.80704	2
Gene.10391	202	K	PREDICTED: putative glutathione peroxidase 7, chloroplastic [Pyrus x bretschneideri]	1	0.00607178	89.752	FLVDK(1)NGK	2	-1.074	1
Gene.10391	78	K	PREDICTED: putative glutathione peroxidase 7, chloroplastic [Pyrus x bretschneideri]	1	0.00261182	66.326	SVHDFTVK(1)DIDK	3	-0.13149	1
Gene.104	65	K	Chorismate synthase [Macleaya cordata]	1	0.0231929	79.474	VAAGAVAK(1)K	2	0.34578	1
Gene.104	235	K	Chorismate synthase [Macleaya cordata]	0.999995	0.00351666	66.538	LAFKPTSTIGK(1)K	3	2.4299e-06	1
Gene.10445	197	K	33 kDa ribonucleoprotein, chloroplastic [Spinacia oleracea]	1	2.41478e-09	196.48	LYVSNLQWK(1)VR	2	0.97786	1
Gene.10445	261	K	33 kDa ribonucleoprotein, chloroplastic [Spinacia oleracea]	1	0.00312784	83.862	AIILK(1)FSEIK	2	0.63543	1
Gene.10445	164	K	33 kDa ribonucleoprotein, chloroplastic [Spinacia oleracea]	1	0.00542273	91.853	VIK(1)VEYAK	2	3.8684	1
Gene.10445	169	K	33 kDa ribonucleoprotein, chloroplastic [Spinacia oleracea]	0.999938	3.50013e-08	131.09	VEYAK(1)ALKPQTSVPSDAIR	3	2.169	1
Gene.10445	188	K	33 kDa ribonucleoprotein, chloroplastic [Spinacia oleracea]	1	5.90155e-05	90.759	ETPHK(1)LYVSNLQWK	3	1.255	1
Gene.10445	266	K	33 kDa ribonucleoprotein, chloroplastic [Spinacia oleracea]	1	0.0115664	93.561	FSEIK(1)SK	2	-0.09602	1
Gene.10477	327	K	PREDICTED: 4-hydroxy-tetrahydrodipicolinate synthase, chloroplastic [Vitis vinifera]	1	0.00477411	87.184	LPYVPLPLTK(1)R	2	0.32764	1
Gene.10477	337	K	PREDICTED: 4-hydroxy-tetrahydrodipicolinate synthase, chloroplastic [Vitis vinifera]	1	0.00325264	77.74	VEFVNLVNK(1)IGR	2	0.82721	1
Gene.10477	284	K	PREDICTED: 4-hydroxy-tetrahydrodipicolinate synthase, chloroplastic [Vitis vinifera]	1	0.0371665	68.312	NPSLNK(1)K	2	-0.91767	1
Gene.10477	65	K	PREDICTED: 4-hydroxy-tetrahydrodipicolinate synthase, chloroplastic [Vitis vinifera]	1	0.0100961	72.275	SLK(1)LITAIK	2	-0.089199	1
Gene.10478	491	K	alpha-amylase 3, chloroplastic-like [Chenopodium quinoa]	1	0.0139349	81.017	SLVSDISSK(1)K	2	1.1025	2
Gene.10483	299	K	PREDICTED: pyruvate kinase isozyme G, chloroplastic [Beta vulgaris subsp. vulgaris]	1	0.00188767	93.345	DAK(1)VVHELK	2	0.593	1
Gene.10496	81	K	unnamed protein product, partial [Vitis vinifera]	1	0.00200693	80.245	LVLEDGSVWK(1)AK	2	0.47928	2
Gene.10496	66	K	unnamed protein product, partial [Vitis vinifera]	1	0.0108984	58.304	TTTAVALGERPWK(1)TSDAR	3	-0.53302	1
Gene.10510	123	K	PREDICTED: oxygen-evolving enhancer protein 1, chloroplastic-like [Nicotiana tabacum]	1	1.22012e-07	126.93	GTGTANQCPTLASGVDSFAFK(1)PGK	3	-0.585	2
Gene.10510	131	K	PREDICTED: oxygen-evolving enhancer protein 1, chloroplastic-like [Nicotiana tabacum]	1	0.0139807	102.07	K(1)FCLEPTK	2	0.16094	1
Gene.10510	272	K	PREDICTED: oxygen-evolving enhancer protein 1, chloroplastic-like [Nicotiana tabacum]	1	2.58028e-13	162.77	ENIK(1)NTTSSK	2	0.18971	2
Gene.10510	241	K	PREDICTED: oxygen-evolving enhancer protein 1, chloroplastic-like [Nicotiana tabacum]	1	0.00364469	82.417	GSSFLDPK(1)GR	2	0.22749	2
Gene.10510	280	K	PREDICTED: oxygen-evolving enhancer protein 1, chloroplastic-like [Nicotiana tabacum]	1	0.0410256	52.863	GK(1)ITLSVTQSK	2	0.048155	1
Gene.10510	142	K	PREDICTED: oxygen-evolving enhancer protein 1, chloroplastic-like [Nicotiana tabacum]	1	0.000640787	95.483	FTVK(1)AESVSK	2	0.59106	2
Gene.10510	102	K	PREDICTED: oxygen-evolving enhancer protein 1, chloroplastic-like [Nicotiana tabacum]	1	7.91136e-37	243.92	TYLEVK(1)GTGTANQCPTLASGVDSFAFKPGK	3	0.59379	2
Gene.10510	138	K	PREDICTED: oxygen-evolving enhancer protein 1, chloroplastic-like [Nicotiana tabacum]	1	0.000415593	93.345	FCLEPTK(1)FTVK	2	0.52641	2
Gene.10510	268	K	PREDICTED: oxygen-evolving enhancer protein 1, chloroplastic-like [Nicotiana tabacum]	1	1.96441e-18	243.11	GGSTGYDNAVALPAGGRGDEEELQK(1)ENIK	3	-0.36022	4
Gene.10510	158	K	PREDICTED: oxygen-evolving enhancer protein 1, chloroplastic-like [Nicotiana tabacum]	1	5.42888e-07	120.92	NAPPDFQNTK(1)LMTR	2	-1.7061	6
Gene.10510	148	K	PREDICTED: oxygen-evolving enhancer protein 1, chloroplastic-like [Nicotiana tabacum]	1	5.16698e-15	186.42	AESVSK(1)NAPPDFQNTK	2	0.43931	3
Gene.10510	96	K	PREDICTED: oxygen-evolving enhancer protein 1, chloroplastic-like [Nicotiana tabacum]	1	2.27087e-27	245.96	LTFDEIQSK(1)TYLEVK	3	-0.69421	3
Gene.10510	187	K	PREDICTED: oxygen-evolving enhancer protein 1, chloroplastic-like [Nicotiana tabacum]	1	1.84599e-12	159.77	FEEK(1)DGIDYAAVTVQLPGGER	3	-0.19444	2
Gene.10510	126	K	PREDICTED: oxygen-evolving enhancer protein 1, chloroplastic-like [Nicotiana tabacum]	1	1.00979e-45	252.44	PGK(1)YTAK	2	1.5169	4
Gene.10512	149	K	PREDICTED: photosynthetic NDH subunit of lumenal location 4, chloroplastic [Beta vulgaris subsp. vulgaris]	1	0.0137513	77.923	IGVGK(1)VIR	2	0.032524	1
Gene.1052	197	K	scopoletin glucosyltransferase-like [Quercus suber]	1	0.000154147	120.36	AAEEK(1)QSGIR	2	0.048581	1
Gene.1052	453	K	scopoletin glucosyltransferase-like [Quercus suber]	1	0.000914521	90.05	AAELK(1)EMAWK	2	0.14108	1
Gene.1052	39	K	scopoletin glucosyltransferase-like [Quercus suber]	1	3.07292e-08	123.63	GVK(1)ATLITTPANAPVFTK	2	-0.65407	1
Gene.1052	264	K	scopoletin glucosyltransferase-like [Quercus suber]	1	0.00543493	69.815	K(1)AAIDEHECLR	3	0.96843	1
Gene.10550	225	K	PREDICTED: uncharacterized protein LOC104905332 [Beta vulgaris subsp. vulgaris]	1	0.0228771	80.294	GLK(1)VALR	2	-0.43914	1
Gene.10556	155	K	PREDICTED: 60S ribosomal protein L10a [Daucus carota subsp. sativus]	1	0.0205408	67.464	STVK(1)FQLK	2	-1.7214	1
Gene.10556	53	K	PREDICTED: 60S ribosomal protein L10a [Daucus carota subsp. sativus]	1	0.00127229	79.492	FSGSVK(1)LPHIPR	3	-0.54255	2
Gene.10556	3	K	PREDICTED: 60S ribosomal protein L10a [Daucus carota subsp. sativus]	1	0.00122295	111.61	SK(1)LSNDALR	2	-0.034824	3
Gene.10556	129	K	PREDICTED: 60S ribosomal protein L10a [Daucus carota subsp. sativus]	1	0.00194917	85.355	LLGPGLNK(1)AGK	2	0.13634	2
Gene.10556	146	K	PREDICTED: 60S ribosomal protein L10a [Daucus carota subsp. sativus]	1	4.21132e-13	163.62	FPTLVSHQESLENK(1)VNETK	3	0.79734	1
Gene.10556	132	K	PREDICTED: 60S ribosomal protein L10a [Daucus carota subsp. sativus]	1	0.000566314	68.41	AGK(1)FPTLVSHQESLENK	3	-0.58149	1
Gene.10556	151	K	PREDICTED: 60S ribosomal protein L10a [Daucus carota subsp. sativus]	1	0.00177041	96.143	VNETK(1)STVK	2	-0.014423	1
Gene.10556	117	K	PREDICTED: 60S ribosomal protein L10a [Daucus carota subsp. sativus]	1	4.48992e-15	180.09	YHAFLASEAVIK(1)QIPR	3	0.27222	2
Gene.10556	105	K	PREDICTED: 60S ribosomal protein L10a [Daucus carota subsp. sativus]	1	0.00308057	71.879	K(1)YHAFLASEAVIK	3	0.01951	1
Gene.10556	195	K	PREDICTED: 60S ribosomal protein L10a [Daucus carota subsp. sativus]	1	0.0235547	108.98	K(1)NWQNVR	2	0.40334	2
Gene.10559	90	K	60S ribosomal protein L10a-3 [Olea europaea var. sylvestris]	1	0.00420927	85.533	VNEIK(1)ATVK	2	0.1895	1
Gene.10559	94	K	60S ribosomal protein L10a-3 [Olea europaea var. sylvestris]	1	0.047671	55.37	ATVK(1)FQLK	2	0.62611	1
Gene.10559	150	K	60S ribosomal protein L10a-3 [Olea europaea var. sylvestris]	1	0.0129924	67.897	STMGK(1)PYR	2	-2.8148	2
Gene.10561	154	K	PREDICTED: cytochrome c1-2, heme protein, mitochondrial isoform X2 [Vitis vinifera]	1	0.0436057	61.962	PGK(1)LSDR	2	0.20272	1
Gene.10574	83	K	uclacyanin-2-like [Chenopodium quinoa]	1	3.79344e-08	136.64	DAYASCDASSATSTDNSGK(1)TSHK	3	-0.66662	1
Gene.10584	347	K	cystathionine beta-lyase, chloroplastic-like [Chenopodium quinoa]	1	0.00375579	67.519	K(1)VNYAGLPGHPGR	3	0.11068	1
Gene.10585	131	K	PREDICTED: uncharacterized protein LOC100268143 [Vitis vinifera]	1	0.000100597	110.55	EISAAYEVLSDEK(1)K	2	1.7142	1
Gene.10585	116	K	PREDICTED: uncharacterized protein LOC100268143 [Vitis vinifera]	0.999941	0.00349925	61.962	QYHPDVNKEPGATDK(1)FK	4	-0.69339	1
Gene.10585	118	K	PREDICTED: uncharacterized protein LOC100268143 [Vitis vinifera]	1	2.61808e-05	91.789	FK(1)EISAAYEVLSDEK	3	-0.33078	1
Gene.10589	348	K	G patch domain-containing protein TGH [Cicer arietinum]	1	0.0431727	57.047	SIQK(1)EQGR	2	0.085309	1
Gene.10603	231	K	glutamate dehydrogenase 1 [Jatropha curcas]	1	3.14243e-05	101.17	LIHEQGGK(1)IVAVSDITGAIK	3	-0.3858	1
Gene.10603	66	K	glutamate dehydrogenase 1 [Jatropha curcas]	1	0.0214437	66.073	GPMK(1)GGIR	2	-0.84891	1
Gene.10603	23	K	glutamate dehydrogenase 1 [Jatropha curcas]	1	0.000130584	131.82	LLGLDSK(1)LEK	2	-0.2831	2
Gene.10603	26	K	glutamate dehydrogenase 1 [Jatropha curcas]	1	7.06974e-06	176.95	LEK(1)SLLIPFR	2	-0.013897	2
Gene.10603	305	K	glutamate dehydrogenase 1 [Jatropha curcas]	1	6.76454e-09	140.73	AK(1)FIIEAANHPTDPEADEILGK	3	-0.20613	1
Gene.10603	171	K	glutamate dehydrogenase 1 [Jatropha curcas]	1	0.0103065	51.688	FHGHSPAVVTGK(1)PIDLGGSLGR	4	-0.39183	1
Gene.10603	325	K	glutamate dehydrogenase 1 [Jatropha curcas]	1	9.52644e-18	173.56	FIIEAANHPTDPEADEILGK(1)K	3	-0.77603	1
Gene.10606	108	K	PREDICTED: putative ubiquitin-conjugating enzyme E2 38 [Beta vulgaris subsp. vulgaris]	1	0.0509817	51.066	VPELNSK(1)GK	2	0.69972	1
Gene.10617	169	K	Inactive shikimate kinase [Actinidia chinensis var. chinensis]	1	0.0489387	76.679	QLILSDK(1)K	2	1.8395	1
Gene.10620	326	K	PREDICTED: 2-hydroxyacyl-CoA lyase [Vitis vinifera]	0.999999	0.0115792	60.161	KPYLGIVGDAK(1)K	3	0.1233	2
Gene.10620	17	K	PREDICTED: 2-hydroxyacyl-CoA lyase [Vitis vinifera]	1	7.88189e-05	107.65	IDGNVLAAK(1)ALAK	2	-0.47217	2
Gene.10620	135	K	PREDICTED: 2-hydroxyacyl-CoA lyase [Vitis vinifera]	1	0.000104453	143.24	LSAK(1)ATSIDR	2	0.1829	2
Gene.10620	316	K	PREDICTED: 2-hydroxyacyl-CoA lyase [Vitis vinifera]	1	0.00832471	83.53	K(1)PYLGIVGDAK	2	-0.047871	2
Gene.10620	358	K	PREDICTED: 2-hydroxyacyl-CoA lyase [Vitis vinifera]	1	0.00895119	102.41	AK(1)DNVLK	2	-0.61394	3
Gene.10620	363	K	PREDICTED: 2-hydroxyacyl-CoA lyase [Vitis vinifera]	1	0.000101893	108.91	DNVLK(1)MEAQLAK	2	-0.8963	3
Gene.10620	355	K	PREDICTED: 2-hydroxyacyl-CoA lyase [Vitis vinifera]	1	0.00828378	83.573	SHPWVEAISK(1)K	3	-0.090661	2
Gene.10620	195	K	PREDICTED: 2-hydroxyacyl-CoA lyase [Vitis vinifera]	0.972624	2.13847e-06	114.01	NHK(0.027)PK(0.973)ETLIGESEIAK	3	0.29994	1
Gene.10620	223	K	PREDICTED: 2-hydroxyacyl-CoA lyase [Vitis vinifera]	1	8.94545e-06	97.081	SAQRPLIVFGK(1)GAAYSR	3	0.16841	1
Gene.10621	215	K	Transcription factor [Actinidia chinensis var. chinensis]	1	0.0390541	68.847	YENSVVNK(1)K	2	1.0162	1
Gene.10629	209	K	PREDICTED: leukotriene A-4 hydrolase homolog [Beta vulgaris subsp. vulgaris]	1	0.00209177	66.215	QLSAVMSAK(1)HVER	3	-1.4037	1
Gene.10629	458	K	PREDICTED: leukotriene A-4 hydrolase homolog [Beta vulgaris subsp. vulgaris]	1	0.0236792	79.148	PAFDEFLK(1)K	2	1.6753	1
Gene.1063	59	K	ferredoxin [Quercus suber]	1	0.00033491	108.7	VK(1)LITPEGEK	2	-0.054799	1
Gene.10636	515	K	hypothetical protein BVC80_1245g9 [Macleaya cordata]	1	0.000521053	86.18	AATAK(1)DINVR	2	0.047787	1
Gene.10649	19	K	aminopeptidase M1-like [Chenopodium quinoa]	1	0.00304137	119.21	LPQFAVPK(1)R	2	1.1415	1
Gene.10649	293	K	aminopeptidase M1-like [Chenopodium quinoa]	1	0.000281828	83.37	ETALLYDEK(1)HSAAANK	3	-0.36354	1
Gene.10665	81	K	GDP-mannose 3,5-epimerase 1 [Theobroma cacao]	1	0.0021424	64.52	LK(1)SEGHYIIASDWK	3	0.75485	1
Gene.10665	324	K	GDP-mannose 3,5-epimerase 1 [Theobroma cacao]	1	0.00208827	64.313	K(1)LPIHHIPGPEGVR	4	0.77778	1
Gene.10665	60	K	GDP-mannose 3,5-epimerase 1 [Theobroma cacao]	1	0.00130859	88.948	EPYWPSEK(1)LR	2	0.27091	1
Gene.10665	93	K	GDP-mannose 3,5-epimerase 1 [Theobroma cacao]	1	0.0195232	58.32	SEGHYIIASDWK(1)K	3	0.048387	1
Gene.10665	349	K	GDP-mannose 3,5-epimerase 1 [Theobroma cacao]	1	0.00340694	83.081	EK(1)LGWAPTMK	2	-0.32585	4
Gene.10665	219	K	GDP-mannose 3,5-epimerase 1 [Theobroma cacao]	1	0.00106135	81.565	LASEELCK(1)HYTK	3	0.20992	1
Gene.10665	245	K	GDP-mannose 3,5-epimerase 1 [Theobroma cacao]	1	1.24941e-07	122.97	FHNIYGPFGTWK(1)GGR	3	0.15051	3
Gene.10665	347	K	GDP-mannose 3,5-epimerase 1 [Theobroma cacao]	1	0.000122407	135.8	NSDNTLIK(1)EK	2	-0.13864	2
Gene.10666	190	K	PREDICTED: GDP-mannose 3,5-epimerase 2 [Theobroma cacao]	1	5.9297e-06	143	HYTK(1)DFGVECR	3	-0.92302	1
Gene.10671	100	K	unnamed protein product, partial [Vitis vinifera]	1	0.000869955	96.143	SK(1)MIYASSK	2	-2.6205	2
Gene.10671	17	K	unnamed protein product, partial [Vitis vinifera]	1	0.00441761	119.29	LK(1)FMELK	2	-0.28392	3
Gene.10671	107	K	unnamed protein product, partial [Vitis vinifera]	1	0.00103667	99.815	MIYASSK(1)DR	2	-0.22306	3
Gene.10690	56	K	Histone domain-containing protein [Cephalotus follicularis]	1	0.000716218	99.283	EGGAVAGDK(1)K	2	1.9437	5
Gene.10690	47	K	Histone domain-containing protein [Cephalotus follicularis]	1	0.000104864	97.223	LPK(1)EGGAVAGDK	2	0.20388	5
Gene.10692	145	K	PREDICTED: NAD(P)H-quinone oxidoreductase subunit O, chloroplastic isoform X1 [Vitis vinifera]	1	1.82567e-05	101.92	EK(1)YLNSVNYLSVDHPPYYK	3	-0.36149	1
Gene.10692	210	K	PREDICTED: NAD(P)H-quinone oxidoreductase subunit O, chloroplastic isoform X1 [Vitis vinifera]	1	0.0097523	84.083	SDK(1)LDYER	2	-2.2543	1
Gene.10713	632	K	uncharacterized protein LOC111023902 [Momordica charantia]	0.999853	0.00178126	81.92	LLDSVK(1)ELKPK	3	0.75838	1
Gene.10717	71	K	photosynthetic NDH subunit of subcomplex B 3, chloroplastic [Vigna radiata var. radiata]	1	0.0369653	72.928	AVSGEK(1)LLR	2	0.93023	1
Gene.10760	333	K	PAM domain (PCI/PINT associated module) protein isoform 1 [Theobroma cacao]	1	4.33227e-09	144.88	SVAEK(1)FASTFNTDR	2	1.5475	1
Gene.10760	303	K	PAM domain (PCI/PINT associated module) protein isoform 1 [Theobroma cacao]	1	0.0211062	56.548	TIFVQK(1)GMEK	2	-1.2136	1
Gene.10760	41	K	PAM domain (PCI/PINT associated module) protein isoform 1 [Theobroma cacao]	1	7.22819e-06	107.93	DIASLIETGSYK(1)K	2	-2.3111	1
Gene.10761	83	K	PREDICTED: uncharacterized protein OsI_027940 [Beta vulgaris subsp. vulgaris]	1	5.65969e-23	248.36	VNVEESK(1)INYGPR	2	0.2794	1
Gene.10761	118	K	PREDICTED: uncharacterized protein OsI_027940 [Beta vulgaris subsp. vulgaris]	1	1.7985e-11	160.43	GDDKPPHYVK(1)VDWDK	3	-0.041328	1
Gene.10761	24	K	PREDICTED: uncharacterized protein OsI_027940 [Beta vulgaris subsp. vulgaris]	1	0.000733523	99.139	HPEVK(1)WAQR	3	-0.69879	2
Gene.10761	100	K	PREDICTED: uncharacterized protein OsI_027940 [Beta vulgaris subsp. vulgaris]	1	0.00567198	113.5	AEK(1)TWWK	2	0.76232	2
Gene.10767	76	K	uncharacterized protein LOC110799193 [Spinacia oleracea]	1	2.41727e-14	169.06	SSADVTDSADQVPIEK(1)R	2	-0.31019	1
Gene.10780	106	K	60S ribosomal protein L22-3 [Chenopodium quinoa]	1	0.00347247	100.19	YLK(1)YLTK	2	-0.35	3
Gene.10780	75	K	60S ribosomal protein L22-3 [Chenopodium quinoa]	1	2.55594e-08	138.98	VGGK(1)AGALGDSVTVTR	2	-0.17563	1
Gene.10780	36	K	60S ribosomal protein L22-3 [Chenopodium quinoa]	1	0.0144615	63.216	GAAAGVAK(1)GK	2	0.42151	1
Gene.10780	102	K	60S ribosomal protein L22-3 [Chenopodium quinoa]	1	1.25216e-09	198.32	ITVTSDSNFSK(1)R	2	1.0282	3
Gene.10804	356	K	protein plastid transcriptionally active 16, chloroplastic-like isoform X1 [Chenopodium quinoa]	1	0.000419726	82.59	QVYTEAVAK(1)AEAEEK	3	0.082139	1
Gene.10804	365	K	protein plastid transcriptionally active 16, chloroplastic-like isoform X1 [Chenopodium quinoa]	1	8.84907e-05	106.58	AAK(1)AAESAQEATK	2	0.49829	1
Gene.10804	70	K	protein plastid transcriptionally active 16, chloroplastic-like isoform X1 [Chenopodium quinoa]	1	2.60057e-08	140.82	KPFQFNFGK(1)LPDIK	3	-0.22914	1
Gene.10804	462	K	protein plastid transcriptionally active 16, chloroplastic-like isoform X1 [Chenopodium quinoa]	1	0.00110133	112.11	VVAK(1)QPTTR	2	-0.57246	2
Gene.10804	61	K	protein plastid transcriptionally active 16, chloroplastic-like isoform X1 [Chenopodium quinoa]	0.817453	5.26159e-05	106.11	STSSDGDDGDPSPSSK(0.817)K(0.183)PFQFNFGK	3	-0.88234	1
Gene.10804	266	K	protein plastid transcriptionally active 16, chloroplastic-like isoform X1 [Chenopodium quinoa]	1	0.020406	82.716	YTFIK(1)TK	2	0.6651	2
Gene.10804	62	K	protein plastid transcriptionally active 16, chloroplastic-like isoform X1 [Chenopodium quinoa]	1	0.00169192	149.82	K(1)PFQFNFGK	2	-0.88868	2
Gene.10804	410	K	protein plastid transcriptionally active 16, chloroplastic-like isoform X1 [Chenopodium quinoa]	1	0.000181024	102.87	AK(1)GFGAGISWDK	2	-0.0066739	1
Gene.10816	130	K	60S ribosomal protein L17-2 [Quercus suber]	1	4.1246e-18	177.08	GLDVDSLYISHIQVNEAQK(1)QR	3	1.1703	1
Gene.10816	60	K	60S ribosomal protein L17-2 [Quercus suber]	1	9.49995e-08	118.52	SYLEDVLVHK(1)QAIPFR	3	0.4149	1
Gene.10816	50	K	60S ribosomal protein L17-2 [Quercus suber]	1	1.514e-06	136.38	AK(1)SYLEDVLVHK	3	-0.16246	2
Gene.10816	165	K	60S ribosomal protein L17-2 [Quercus suber]	1	6.73135e-10	216.84	K(1)EQETQLTTSK	2	-0.25856	3
Gene.10816	111	K	60S ribosomal protein L17-2 [Quercus suber]	1	1.04851e-45	245.26	NAESNAEMK(1)GLDVDSLYISHIQVNEAQK	3	-0.59424	1
Gene.10816	175	K	60S ribosomal protein L17-2 [Quercus suber]	1	1.99699e-07	168.76	EQETQLTTSK(1)SK	2	-0.050107	2
Gene.10816	48	K	60S ribosomal protein L17-2 [Quercus suber]	1	0.0500203	71.501	KMPLVK(1)AK	2	-0.044685	1
Gene.10823	57	K	uncharacterized protein LOC109805504 [Cajanus cajan]	1	4.04142e-12	150.69	ATSDDSDCNSEECAPEK(1)EVGK	3	-0.5881	1
Gene.10823	61	K	uncharacterized protein LOC109805504 [Cajanus cajan]	1	0.0110726	61.622	EVGK(1)VSMEWVAEDR	2	3.3059	2
Gene.10840	354	K	PREDICTED: uroporphyrinogen decarboxylase [Beta vulgaris subsp. vulgaris]	1	0.0151205	77.058	IMDTVK(1)K	2	1.6481	2
Gene.10840	234	K	PREDICTED: uroporphyrinogen decarboxylase [Beta vulgaris subsp. vulgaris]	1	0.000625513	96.143	FATSMAK(1)YVK	2	-0.32572	2
Gene.10840	138	K	PREDICTED: uroporphyrinogen decarboxylase [Beta vulgaris subsp. vulgaris]	1	2.76728e-05	120.06	GK(1)GPVIFNPLR	2	-0.19878	2
Gene.1085	155	K	aerolysin-like protein FEM32 [Rumex acetosa]	1	0.0167426	48.131	AHK(1)IQLLHVCESGQR	4	-0.3487	1
Gene.1085	88	K	aerolysin-like protein FEM32 [Rumex acetosa]	1	1.01427e-05	127.83	SK(1)TVDGLVHIR	3	-0.042826	2
Gene.1085	280	K	aerolysin-like protein FEM32 [Rumex acetosa]	1	0.0363363	59.597	ESGK(1)SWCR	2	0.0096835	1
Gene.1085	36	K	aerolysin-like protein FEM32 [Rumex acetosa]	1	0.00177041	96.143	EK(1)ANDAFLR	2	1.4243	1
Gene.1085	56	K	aerolysin-like protein FEM32 [Rumex acetosa]	1	0.00774876	70.942	DK(1)ATAAEAAK	2	-0.13009	1
Gene.1085	374	K	aerolysin-like protein FEM32 [Rumex acetosa]	1	4.33134e-10	167.69	IYNVSSVEK(1)YSDTR	2	-1.0443	1
Gene.1085	485	K	aerolysin-like protein FEM32 [Rumex acetosa]	1	5.66017e-06	124.12	VK(1)DLMTDGQVR	2	0.7144	3
Gene.10872	351	K	PREDICTED: 3-ketoacyl-CoA synthase 19 [Beta vulgaris subsp. vulgaris]	1	0.0162789	61.815	AVIDGVGK(1)GLR	2	-0.39494	2
Gene.10908	235	K	fasciclin-like arabinogalactan protein 10 [Ricinus communis]	1	0.00411135	78.098	AK(1)GVPDLSK	2	-0.78565	1
Gene.1093	61	K	PREDICTED: syntaxin-71-like [Capsicum annuum]	1	3.68946e-05	160.75	AELASNEK(1)NR	2	0.087009	2
Gene.1093	230	K	PREDICTED: syntaxin-71-like [Capsicum annuum]	1	0.00653761	64.39	LK(1)HTVTQLR	3	-0.3469	1
Gene.10936	11	K	PREDICTED: TBC1 domain family member 13-like isoform X1 [Juglans regia]	1	0.034196	69.198	IPEK(1)ALK	2	-0.049535	1
Gene.10958	215	K	Glutamyl-tRNA(Gln) amidotransferase A subunit [Parasponia andersonii]	1	0.0307194	61.691	TLVQK(1)SFK	2	0.073006	1
Gene.10958	83	K	Glutamyl-tRNA(Gln) amidotransferase A subunit [Parasponia andersonii]	1	0.00940767	65.179	SMNSFDSK(1)PLK	2	-1.019	1
Gene.10961	281	K	hydroxymethylglutaryl-CoA synthase-like [Chenopodium quinoa]	1	6.12087e-06	122.46	NASSINEEAK(1)EK	2	-0.2298	1
Gene.10961	310	K	hydroxymethylglutaryl-CoA synthase-like [Chenopodium quinoa]	1	1.44915e-06	123.1	ASQQVAK(1)PFYDTK	2	-0.2242	1
Gene.10961	303	K	hydroxymethylglutaryl-CoA synthase-like [Chenopodium quinoa]	1	0.000164383	108.2	DLEK(1)ASQQVAK	2	1.9826	1
Gene.10961	91	K	hydroxymethylglutaryl-CoA synthase-like [Chenopodium quinoa]	1	7.35048e-05	108.23	LEVGSETVLDK(1)SK	2	-1.1448	1
Gene.10970	92	K	unnamed protein product, partial [Vitis vinifera]	1	0.000122276	135.86	NK(1)WESSSWGR	2	-0.49224	2
Gene.10970	123	K	unnamed protein product, partial [Vitis vinifera]	1	0.0218086	69.383	IMLAK(1)IK	2	-0.039215	3
Gene.10970	28	K	unnamed protein product, partial [Vitis vinifera]	1	8.36501e-05	110.31	VALINYGK(1)EYGR	2	-0.24938	1
Gene.10970	118	K	unnamed protein product, partial [Vitis vinifera]	1	0.00728466	107.43	FK(1)IMLAK	2	-0.40144	4
Gene.1098	97	K	PREDICTED: 4-hydroxy-3-methylbut-2-enyl diphosphate reductase, chloroplastic-like [Daucus carota subsp. sativus]	1	0.0526098	61.423	GIPSYWIDSEK(1)R	2	1.0078	1
Gene.1098	108	K	PREDICTED: 4-hydroxy-3-methylbut-2-enyl diphosphate reductase, chloroplastic-like [Daucus carota subsp. sativus]	1	0.0125444	56.527	IAYK(1)LLHGELVEK	3	-4.1754	1
Gene.10985	137	K	glutathione S-transferase U8-like [Quercus suber]	1	0.00704423	79.148	FLDK(1)ELEGK	2	-4.2301	1
Gene.10985	207	K	glutathione S-transferase U8-like [Quercus suber]	1	0.0339743	60.478	AK(1)LVAFFR	2	-0.2296	1
Gene.10985	29	K	glutathione S-transferase U8-like [Quercus suber]	1	0.00497137	95.502	LK(1)GVEYER	2	-0.09024	2
Gene.10997	159	K	PREDICTED: protein LHCP TRANSLOCATION DEFECT [Ipomoea nil]	1	7.22035e-09	153.32	AGASYTVK(1)DADGR	2	-0.58795	2
Gene.11000	119	K	uncharacterized protein At2g37660, chloroplastic-like [Chenopodium quinoa]	1	0.0278151	61.11	AK(1)TLFGEQDGQK	2	-4.462	1
Gene.1104	88	K	enhancer of flavonoid production [Dianthus caryophyllus]	1	0.0479629	50.354	VAEFFPTK(1)YLK	2	-1.3704	1
Gene.1104	132	K	enhancer of flavonoid production [Dianthus caryophyllus]	1	0.000134848	108.58	IVVENANVAETIK(1)K	2	2.3706	1
Gene.11072	4	K	basic leucine zipper and W2 domain-containing protein 2-like [Olea europaea var. sylvestris]	0.999841	0.00181435	80.287	SSK(1)EKPTLGGTR	2	0.64957	1
Gene.11072	172	K	basic leucine zipper and W2 domain-containing protein 2-like [Olea europaea var. sylvestris]	1	0.0127302	52.898	LSGLPPETIFHPLLK(1)DNLVAK	3	-1.3313	1
Gene.11072	252	K	basic leucine zipper and W2 domain-containing protein 2-like [Olea europaea var. sylvestris]	1	0.0218541	81.297	IFEVK(1)LK	2	0.23453	1
Gene.11085	201	K	oxalate--CoA ligase [Sesamum indicum]	1	0.00351231	107.29	TATGK(1)IQR	2	0.16301	1
Gene.11091	22	K	dnaJ protein homolog [Helianthus annuus]	0.999939	5.52798e-06	106.57	YYEVLGVSK(1)SASQDDLKK	3	2.3694	1
Gene.11113	71	K	soluble inorganic pyrophosphatase 2 isoform X1 [Ziziphus jujuba]	1	0.000410895	93.623	YELDK(1)TSGLIK	2	1.5052	1
Gene.11113	66	K	soluble inorganic pyrophosphatase 2 isoform X1 [Ziziphus jujuba]	1	0.0108721	95.909	VK(1)YELDK	2	1.3755	1
Gene.11134	296	K	PREDICTED: pyruvate kinase 1, cytosolic isoform X1 [Vitis vinifera]	1	0.000111873	103.08	VFLFQK(1)SAVHR	3	-0.23808	1
Gene.11134	77	K	PREDICTED: pyruvate kinase 1, cytosolic isoform X1 [Vitis vinifera]	1	0.0329085	65.627	TLDNLK(1)VAMR	2	3.8273	1
Gene.11136	244	K	hypothetical protein EUGRSUZ_F03433 [Eucalyptus grandis]	1	1.44535e-12	160.55	VVVSSCGHDGPFGATGVK(1)R	3	0.6148	2
Gene.11136	63	K	hypothetical protein EUGRSUZ_F03433 [Eucalyptus grandis]	1	0.00124121	85.006	FNFEPIK(1)ESIVSR	2	0.81421	1
Gene.11136	194	K	hypothetical protein EUGRSUZ_F03433 [Eucalyptus grandis]	1	0.0143544	50.831	LFNAVAAEDLIVK(1)NDR	3	0.78914	1
Gene.11140	130	K	PREDICTED: 50S ribosomal protein L21, chloroplastic [Nelumbo nucifera]	1	9.63533e-07	158.34	IILNK(1)VLLVGTK	2	-0.12156	1
Gene.11140	169	K	PREDICTED: 50S ribosomal protein L21, chloroplastic [Nelumbo nucifera]	1	0.0146184	67.035	VVVFK(1)YK	2	-3.4696	3
Gene.11140	125	K	PREDICTED: 50S ribosomal protein L21, chloroplastic [Nelumbo nucifera]	1	0.00017372	103.43	DASVNDK(1)IILNK	2	-0.69158	2
Gene.11141	87	K	PREDICTED: 14 kDa zinc-binding protein [Gossypium raimondii]	1	0.000421652	74.141	DIAPQAPTHILVIPK(1)VR	3	0.14409	1
Gene.11141	118	K	PREDICTED: 14 kDa zinc-binding protein [Gossypium raimondii]	1	4.33074e-07	136.3	LVAK(1)QEGLDDGYR	2	-0.32895	2
Gene.11155	97	K	uncharacterized protein LOC105637663 [Jatropha curcas]	1	0.0281295	56.527	NVK(1)EAPAAADLQR	2	1.3908	1
Gene.11159	79	K	PREDICTED: monodehydroascorbate reductase 4, peroxisomal [Vitis vinifera]	1	0.018848	84.244	LTPK(1)WYK	2	-0.54549	1
Gene.11172	308	K	imidazole glycerol phosphate synthase hisHF, chloroplastic isoform X1 [Quercus suber]	1	0.00181654	85.813	ANDK(1)GDLVVTK	2	0.12621	1
Gene.11172	585	K	imidazole glycerol phosphate synthase hisHF, chloroplastic isoform X1 [Quercus suber]	1	0.0271091	76.85	K(1)EVPVQAVK	2	1.2531	1
Gene.11186	205	K	Peptidase S10 [Macleaya cordata]	1	0.00771207	68.536	YVPAIGYHILK(1)R	3	1.5023	1
Gene.11208	256	K	PREDICTED: sorting and assembly machinery component 50 homolog B [Vitis vinifera]	1	0.00870328	86.794	FSSYK(1)ER	2	0.24076	1
Gene.11217	158	K	cinnamoyl-CoA reductase 1 [Cinnamomum micranthum f. kanehirae]	1	0.0430196	66.19	K(1)QLWYPISK	2	0.77922	1
Gene.11217	42	K	cinnamoyl-CoA reductase 1 [Cinnamomum micranthum f. kanehirae]	1	0.00225283	159.09	DIKDEK(1)ETK	2	-0.20029	1
Gene.11217	116	K	cinnamoyl-CoA reductase 1 [Cinnamomum micranthum f. kanehirae]	1	3.20936e-06	111.66	GTEYVLEAAK(1)QQGVGR	3	-0.14549	1
Gene.11217	45	K	cinnamoyl-CoA reductase 1 [Cinnamomum micranthum f. kanehirae]	1	0.000982831	71.241	ETK(1)HLLALEGADASR	3	-0.21508	2
Gene.11217	171	K	cinnamoyl-CoA reductase 1 [Cinnamomum micranthum f. kanehirae]	1	0.00123522	92.428	TMAEK(1)AAWK	2	-0.83038	3
Gene.11245	185	K	uncharacterized protein LOC113849380 [Abrus precatorius]	1	0.00044974	85.563	SGK(1)LSALEASGSGGFK	2	2.2293	1
Gene.11252	397	K	unnamed protein product, partial [Vitis vinifera]	1	0.000569721	107.9	HTIQNK(1)LHR	3	0.94834	1
Gene.11264	214	K	uncharacterized protein LOC110727679 [Chenopodium quinoa]	1	0.0015951	89.08	NRPLSEK(1)LK	3	-0.24796	1
Gene.11264	226	K	uncharacterized protein LOC110727679 [Chenopodium quinoa]	1	0.01461	77.062	SGEDIDSAVK(1)R	2	2.1456	1
Gene.11269	56	K	PREDICTED: cysteine proteinase inhibitor 1 [Beta vulgaris subsp. vulgaris]	1	4.86693e-05	92.932	DLNDPYVVDVAK(1)FAVSEHNK	3	0.49767	1
Gene.11281	87	K	PREDICTED: CBS domain-containing protein CBSX3, mitochondrial [Fragaria vesca subsp. vesca]	1	2.30117e-12	154.49	IEEHGFESTTISDVLEAK(1)GK	3	-0.17709	2
Gene.11282	104	K	hypothetical protein CISIN_1g028667mg [Citrus sinensis]	1	4.73785e-06	105	IEEHGFESTTIADILK(1)GK	3	0.80276	2
Gene.11295	119	K	Ribosome recycling factor [Parasponia andersonii]	1	0.000554703	123.6	MEK(1)TIENLR	2	2.7857	2
Gene.11295	229	K	Ribosome recycling factor [Parasponia andersonii]	1	0.000128412	132.88	MTEEGK(1)VALR	2	-0.48028	1
Gene.11295	245	K	Ribosome recycling factor [Parasponia andersonii]	1	0.00437613	119.57	AYEK(1)LQK	2	0.3847	2
Gene.11295	111	K	Ribosome recycling factor [Parasponia andersonii]	1	0.0519487	53.775	SIIEK(1)DVK	2	-0.48645	1
Gene.11295	223	K	Ribosome recycling factor [Parasponia andersonii]	1	0.00047781	102.52	VAAK(1)MTEEGK	2	2.7076	1
Gene.11323	69	K	ATP-dependent Clp protease ATP-binding subunit CLPT2, chloroplastic-like isoform X2 [Spinacia oleracea]	0.999858	0.0104165	61.48	VKDESIK(1)LLGK	3	0.20945	1
Gene.11323	101	K	ATP-dependent Clp protease ATP-binding subunit CLPT2, chloroplastic-like isoform X2 [Spinacia oleracea]	1	2.81724e-05	119.27	ALNWAVDEK(1)LK	2	0.51607	1
Gene.1133	63	K	GTP-binding nuclear protein Ran-3 [Arachis duranensis]	1	0.00278037	127.76	HLTGEFEK(1)K	3	0.17637	2
Gene.1133	49	K	GTP-binding nuclear protein Ran-3 [Arachis duranensis]	1	3.2878e-08	138.19	LVIVGDGGTGK(1)TTFVK	2	-0.086744	2
Gene.1133	125	K	GTP-binding nuclear protein Ran-3 [Arachis duranensis]	1	0.000138904	99.5	LTYK(1)NVPTWHR	3	-0.27375	2
Gene.1133	160	K	GTP-binding nuclear protein Ran-3 [Arachis duranensis]	1	0.00778037	72.23	AK(1)QVTFHR	3	-0.15764	2
Gene.1133	168	K	GTP-binding nuclear protein Ran-3 [Arachis duranensis]	1	8.95716e-05	121.68	K(1)NLQYYEISAK	2	-1.6544	1
Gene.11336	126	K	aspartyl protease family protein At5g10770-like [Spinacia oleracea]	1	0.0373889	81.972	K(1)SVNLPAR	2	-0.12093	1
Gene.1134	434	K	Hsp70-interacting protein 1 [Vitis labrusca]	1	0.00177464	70.089	NPANLAK(1)HQANPK	3	0.016701	1
Gene.1134	440	K	Hsp70-interacting protein 1 [Vitis labrusca]	1	0.00186134	69.03	HQANPK(1)VAPIIAK	3	0.13623	1
Gene.1134	217	K	Hsp70-interacting protein 1 [Vitis labrusca]	1	7.30181e-15	168.69	DANAALEINPDSAK(1)GYK	2	-0.0069055	2
Gene.1134	301	K	Hsp70-interacting protein 1 [Vitis labrusca]	1	1.85882e-05	134.38	AEAQAAYEK(1)AK	2	0.32165	1
Gene.11344	84	K	magnesium-chelatase subunit ChlI, chloroplastic [Quercus suber]	1	0.023719	79.469	LAK(1)ESQR	2	0.95617	1
Gene.11344	219	K	magnesium-chelatase subunit ChlI, chloroplastic [Quercus suber]	1	0.000109293	108.35	AFEPGLLAK(1)ANR	2	0.21341	2
Gene.11346	27	K	Magnesium chelatase [Macleaya cordata]	1	0.00319991	87.806	GTGK(1)STTVR	2	-0.87389	5
Gene.11346	118	K	Magnesium chelatase [Macleaya cordata]	1	0.000109293	108.35	AFEPGLLAK(1)ANR	2	0.21341	2
Gene.11346	227	K	Magnesium chelatase [Macleaya cordata]	1	1.0797e-05	90.706	VTYEEEQEK(1)LQQQIGAAR	3	-3.2218	1
Gene.11346	202	K	Magnesium chelatase [Macleaya cordata]	1	0.00716149	108.46	VK(1)IVEER	2	-0.96084	1
Gene.11346	281	K	Magnesium chelatase [Macleaya cordata]	1	0.00377945	105.14	ALASLK(1)GR	2	0.10395	1
Gene.11346	109	K	Magnesium chelatase [Macleaya cordata]	1	5.35964e-12	165.34	ALTEGVK(1)AFEPGLLAK	2	1.4189	1
Gene.11346	215	K	Magnesium chelatase [Macleaya cordata]	1	0.00065739	130.41	FDMNPK(1)EFR	2	-1.5179	3
Gene.11346	72	K	Magnesium chelatase [Macleaya cordata]	1	0.00382244	81.92	GEK(1)LEISLTK	2	-0.33483	1
Gene.11346	275	K	Magnesium chelatase [Macleaya cordata]	1	0.0083409	76.228	AAK(1)ALASLK	2	1.8388	1
Gene.11360	29	K	GDP-mannose 3',5'-epimerase [Solanum melongena]	1	0.0229432	80.229	LTK(1)SDFR	2	0.22554	1
Gene.11365	147	K	PREDICTED: heat shock 70 kDa protein, mitochondrial-like [Nelumbo nucifera]	1	4.52193e-05	113.24	NAK(1)VIENAEGAR	2	0.0841	1
Gene.11367	154	K	hypothetical protein EUGRSUZ_E00871 [Eucalyptus grandis]	1	0.00646866	69.721	VVVPTK(1)DFAQK	2	-0.71041	1
Gene.11367	165	K	hypothetical protein EUGRSUZ_E00871 [Eucalyptus grandis]	1	0.0113295	63.673	HYHDLK(1)ER	3	1.6172	3
Gene.11367	198	K	hypothetical protein EUGRSUZ_E00871 [Eucalyptus grandis]	1	0.0303233	67.385	K(1)LIGATDPQK	2	1.2214	2
Gene.11367	121	K	hypothetical protein EUGRSUZ_E00871 [Eucalyptus grandis]	1	0.00130256	86.288	TFIAIK(1)PDGVQR	2	1.9482	1
Gene.1137	157	K	4,5-dioxygenase-like protein, partial [Fallopia convolvulus]	1	0.0189707	49.216	VK(1)ELLMQSGVER	2	4.1545	1
Gene.11371	200	K	Uncharacterized protein	1	3.99221e-09	146.84	SESDSGSK(1)ISELEK	2	1.8039	1
Gene.11371	244	K	Uncharacterized protein	1	2.52293e-17	241.84	LDELESEIVQVK(1)K	2	1.4579	1
Gene.11371	207	K	Uncharacterized protein	1	0.000501994	122.7	K(1)IETLQESER	2	0.41054	1
Gene.11371	228	K	Uncharacterized protein	1	0.000383022	106.62	ESAVAEEK(1)AK	2	-0.087579	1
Gene.11371	111	K	Uncharacterized protein	1	0.016644	83.862	K(1)LEAAETER	2	0.27364	2
Gene.11371	176	K	Uncharacterized protein	1	0.0159962	74.464	EK(1)SALSEK	2	2.428	2
Gene.11381	191	K	PREDICTED: bifunctional protein FolD 4, chloroplastic isoform X1 [Beta vulgaris subsp. vulgaris]	1	4.32284e-12	149.53	ILNAVGIEK(1)DVDGFHPLNIGR	3	0.26327	1
Gene.11381	98	K	PREDICTED: bifunctional protein FolD 4, chloroplastic isoform X1 [Beta vulgaris subsp. vulgaris]	1	0.00746714	66.267	EEIAAEVSK(1)LK	2	-4.325	1
Gene.11381	118	K	PREDICTED: bifunctional protein FolD 4, chloroplastic isoform X1 [Beta vulgaris subsp. vulgaris]	1	0.0162261	96.668	K(1)DSATYVR	2	-1.257	1
Gene.11381	82	K	PREDICTED: bifunctional protein FolD 4, chloroplastic isoform X1 [Beta vulgaris subsp. vulgaris]	1	0.000328419	91.62	IIDGK(1)SVALQIR	2	-0.2565	1
Gene.11392	115	K	26S proteasome regulatory subunit 4-like A [Vitis vinifera]	1	4.24254e-06	117.93	LKPQEEK(1)TEEDR	3	-3.0573	1
Gene.11399	224	K	DExH-box ATP-dependent RNA helicase DExH15 chloroplastic [Quercus suber]	1	0.000659234	77.776	LTSEITDDAIDK(1)K	2	1.5243	1
Gene.11411	60	K	Uncharacterized protein	1	0.0089588	75.213	GLFDFMK(1)K	2	-0.99443	2
Gene.11411	93	K	Uncharacterized protein	1	3.35373e-08	130.56	VQVSEHEEEEEK(1)HDHGSTLR	4	0.28114	3
Gene.11411	62	K	Uncharacterized protein	1	6.03836e-18	172.24	K(1)EEADKPVQEEVFVSEFADK	3	-0.94286	1
Gene.11415	342	K	carbamoyl-phosphate synthase large chain, chloroplastic [Spinacia oleracea]	1	0.00108127	69.258	TVPFVSK(1)AIGHPLAK	3	-1.1473	1
Gene.11415	378	K	carbamoyl-phosphate synthase large chain, chloroplastic [Spinacia oleracea]	1	3.4014e-05	107.93	HVSFK(1)EAVLPFEK	3	1.6539	1
Gene.11415	301	K	carbamoyl-phosphate synthase large chain, chloroplastic [Spinacia oleracea]	1	0.0121182	80.438	NWTLK(1)LAK	2	-1.0605	1
Gene.11415	176	K	carbamoyl-phosphate synthase large chain, chloroplastic [Spinacia oleracea]	1	0.000559077	99.013	IVQPK(1)GGIAR	2	-0.076264	1
Gene.11419	470	K	ribosomal L1 domain-containing protein 1-like [Citrus sinensis]	1	0.01461	77.062	TELGEADGAK(1)K	2	-2.3997	1
Gene.11436	203	K	protein DJ-1 homolog B-like [Chenopodium quinoa]	1	0.00235803	86.014	LVEQLCGK(1)EK	2	2.8818	1
Gene.11436	179	K	protein DJ-1 homolog B-like [Chenopodium quinoa]	1	0.00444289	76.728	VEQDGK(1)VVTSR	2	-0.73489	2
Gene.11436	122	K	protein DJ-1 homolog B-like [Chenopodium quinoa]	1	0.0141453	77.541	DCGVLESMVK(1)K	2	-2.2246	1
Gene.11442	133	K	hypothetical protein COLO4_16933 [Corchorus olitorius]	1	0.00905238	85.161	DFTEK(1)EAR	2	0.0098514	1
Gene.11446	50	K	PREDICTED: uncharacterized protein LOC105782316 [Gossypium raimondii]	1	0.000552835	99.283	VNK(1)YDGGWEK	2	0.61481	3
Gene.11446	57	K	PREDICTED: uncharacterized protein LOC105782316 [Gossypium raimondii]	1	0.0108004	109.71	YDGGWEK(1)K	2	-0.28722	2
Gene.11446	91	K	PREDICTED: uncharacterized protein LOC105782316 [Gossypium raimondii]	1	1.59164e-07	139.86	VLSNVEK(1)SGLLSK	2	0.92852	1
Gene.11474	190	K	PREDICTED: bifunctional aspartate aminotransferase and glutamate/aspartate-prephenate aminotransferase-like [Nelumbo nucifera]	1	7.28096e-05	113.61	VLESTLTDK(1)SR	2	0.86725	1
Gene.11474	428	K	PREDICTED: bifunctional aspartate aminotransferase and glutamate/aspartate-prephenate aminotransferase-like [Nelumbo nucifera]	1	0.000189759	178.83	NAISLLK(1)R	2	-1.1447	1
Gene.11487	273	K	ribose-phosphate pyrophosphokinase 4 [Chenopodium quinoa]	1	0.00258231	81.972	FIHK(1)NDGSK	3	0.15925	1
Gene.11487	188	K	ribose-phosphate pyrophosphokinase 4 [Chenopodium quinoa]	1	0.00383444	85.554	IVVAFPDDGAWK(1)R	2	1.8722	1
Gene.11499	399	K	Hydroxymethylpyrimidine kinase [Actinidia chinensis var. chinensis]	1	0.000480851	90.434	SK(1)GIPILINDR	2	0.20557	1
Gene.11511	214	K	uncharacterized protein LOC105631826 [Jatropha curcas]	1	0.00114831	90.614	AFTGTSDPLGK(1)R	2	1.0261	1
Gene.11530	86	K	uncharacterized protein LOC111303399 isoform X2 [Durio zibethinus]	1	0.00364765	87.241	EVIMVDPVEAK(1)R	2	-1.6809	1
Gene.11531	272	K	unknown [Lotus japonicus]	0.989708	0.00132391	76.358	IIEFAEK(0.01)PK(0.99)GEQLK	3	0.6573	1
Gene.11531	476	K	unknown [Lotus japonicus]	1	0.0137513	77.923	AIIDK(1)NAR	2	0.1714	2
Gene.11531	369	K	unknown [Lotus japonicus]	1	0.0195941	71.933	K(1)PVPDFSFYDR	2	-0.29819	1
Gene.11531	280	K	unknown [Lotus japonicus]	1	6.12346e-11	144.97	AMK(1)VDTTILGLDDER	2	3.3567	2
Gene.11531	248	K	unknown [Lotus japonicus]	1	9.83424e-15	183.31	ETDADITVAALPMDEK(1)R	2	-0.61892	2
Gene.11531	226	K	unknown [Lotus japonicus]	1	1.26679e-05	118.9	MDYEK(1)FIQAHR	3	-1.4736	2
Gene.11531	277	K	unknown [Lotus japonicus]	1	0.0115427	71.379	GEQLK(1)AMK	2	0.5322	2
Gene.11531	456	K	unknown [Lotus japonicus]	1	5.46445e-07	128.35	LLAAK(1)GSVAIGIGK	2	1.7897	1
Gene.11531	415	K	unknown [Lotus japonicus]	1	9.29552e-05	95.477	NCK(1)IHHSVIGLR	4	0.30711	1
Gene.11531	257	K	unknown [Lotus japonicus]	1	7.08031e-05	102.65	ATAFGLMK(1)IDEEGR	2	0.044064	1
Gene.11531	270	K	unknown [Lotus japonicus]	1	0.0161432	59.908	IIEFAEK(1)PK	2	-0.014694	1
Gene.11542	245	K	probable inactive ATP-dependent zinc metalloprotease FTSHI 5, chloroplastic [Ziziphus jujuba]	1	0.0206997	54.259	MYDLAYDK(1)AK	2	0.33329	1
Gene.11569	159	K	PREDICTED: psbP-like protein 1, chloroplastic [Beta vulgaris subsp. vulgaris]	1	0.00291039	123.5	K(1)VLAPSNQK	2	0.26189	1
Gene.11569	158	K	PREDICTED: psbP-like protein 1, chloroplastic [Beta vulgaris subsp. vulgaris]	1	2.43491e-10	150.39	DFGPPQEVAETLIK(1)K	2	-0.42099	1
Gene.11569	174	K	PREDICTED: psbP-like protein 1, chloroplastic [Beta vulgaris subsp. vulgaris]	1	2.04641e-06	145.29	LIQAK(1)EQDVDGK	2	-0.27393	3
Gene.11569	169	K	PREDICTED: psbP-like protein 1, chloroplastic [Beta vulgaris subsp. vulgaris]	1	0.0229432	80.229	TK(1)LIQAK	2	-1.0357	1
Gene.11569	97	K	PREDICTED: psbP-like protein 1, chloroplastic [Beta vulgaris subsp. vulgaris]	1	0.00805214	84.615	GFLPVMDK(1)K	2	0.58275	3
Gene.11569	167	K	PREDICTED: psbP-like protein 1, chloroplastic [Beta vulgaris subsp. vulgaris]	1	0.00047781	102.52	VLAPSNQK(1)TK	2	-0.45611	2
Gene.11578	51	K	hypothetical protein SOVF_104270 [Spinacia oleracea]	1	0.00595122	96.143	HIIEDTWK(1)K	2	0.39912	1
Gene.11580	87	K	Eukaryotic initiation factor 4A-3 [Vitis vinifera]	1	0.0403077	54.982	AIEPIIK(1)GR	2	-0.67251	1
Gene.11580	211	K	Eukaryotic initiation factor 4A-3 [Vitis vinifera]	1	0.00229199	84.169	GFK(1)DQIYDVYR	2	-1.9149	1
Gene.11597	127	K	heme oxygenase-like [Trema orientale]	1	2.99208e-06	114.75	IVEK(1)APVPSYAEFTNTGLER	3	2.1865	1
Gene.11597	216	K	heme oxygenase-like [Trema orientale]	1	1.75701e-05	135.99	ILNNK(1)ELEFYK	2	-0.26691	1
Gene.11603	158	K	Indole-3-glycerol phosphate synthase, chloroplastic [Vitis vinifera]	1	0.0107028	70.908	EK(1)TPLVALK	2	-0.04989	1
Gene.11603	156	K	Indole-3-glycerol phosphate synthase, chloroplastic [Vitis vinifera]	1	5.65076e-06	180.19	NTEVTQLK(1)EK	2	0.38473	2
Gene.11603	165	K	Indole-3-glycerol phosphate synthase, chloroplastic [Vitis vinifera]	1	0.0184511	91.318	TPLVALK(1)K	2	-0.20583	1
Gene.11605	82	K	heme oxygenase, partial [Betula platyphylla]	1	0.00176207	96.342	GK(1)GFVEEMR	2	1.291	2
Gene.11609	35	K	putative cytochrome c oxidase subunit 5b-like [Arachis ipaensis]	1	0.000113754	108.01	EEPAVVK(1)SVYDR	2	-0.92826	1
Gene.11609	28	K	putative cytochrome c oxidase subunit 5b-like [Arachis ipaensis]	1	4.08769e-35	234.23	DILEINHPVGPFGTK(1)EEPAVVK	3	0.99434	1
Gene.11623	81	K	malonate--CoA ligase [Spinacia oleracea]	1	0.00171037	129.42	FTQVK(1)NDR	2	1.5472	1
Gene.11628	243	K	PREDICTED: ribonuclease III domain-containing protein RNC1, chloroplastic [Vitis vinifera]	1	0.00590272	128.57	VFALIGK(1)R	2	-1.2703	1
Gene.11634	59	K	PREDICTED: mitochondrial outer membrane protein porin of 36 kDa [Vitis vinifera]	1	1.463e-05	100.77	KGDLLFADVSTK(1)LVNK	3	0.0047752	1
Gene.11634	63	K	PREDICTED: mitochondrial outer membrane protein porin of 36 kDa [Vitis vinifera]	1	7.13641e-06	155.48	LVNK(1)NVTTDVK	2	-0.40599	2
Gene.11634	28	K	PREDICTED: mitochondrial outer membrane protein porin of 36 kDa [Vitis vinifera]	1	1.79633e-08	139.67	DYQSDHK(1)FTVTTYSSTGVAITSSATK	3	1.3012	1
Gene.11634	48	K	PREDICTED: mitochondrial outer membrane protein porin of 36 kDa [Vitis vinifera]	1	0.000151428	113.25	K(1)GDLLFADVSTK	2	0.51696	1
Gene.11634	47	K	PREDICTED: mitochondrial outer membrane protein porin of 36 kDa [Vitis vinifera]	1	0.000140638	89.859	FTVTTYSSTGVAITSSATK(1)K	3	0.5681	1
Gene.11635	74	K	hypothetical protein CDL15_Pgr009623 [Punica granatum]	1	3.89878e-12	151.28	VDTK(1)SNVFTTVTIDEPAPGLK	3	-0.010972	1
Gene.11635	63	K	hypothetical protein CDL15_Pgr009623 [Punica granatum]	1	4.37546e-05	115.33	LINK(1)NITTDVK	2	-0.11626	1
Gene.11635	228	K	hypothetical protein CDL15_Pgr009623 [Punica granatum]	1	1.09205e-08	127.32	LTIGTQHALDPLTLVK(1)AR	3	0.81982	1
Gene.11635	70	K	hypothetical protein CDL15_Pgr009623 [Punica granatum]	1	0.0127523	63.091	NITTDVK(1)VDTK	2	0.29313	1
Gene.11635	3	K	hypothetical protein CDL15_Pgr009623 [Punica granatum]	1	0.000295652	94.122	VK(1)GPGLYSDIGK	2	-0.43875	3
Gene.11635	102	K	hypothetical protein CDL15_Pgr009623 [Punica granatum]	1	1.74014e-10	182.89	AIFNFIVPDQK(1)SGK	2	-0.35553	1
Gene.11635	236	K	hypothetical protein CDL15_Pgr009623 [Punica granatum]	1	0.000211957	78.674	VDNHGK(1)ANALIQHEWRPK	4	-0.46787	1
Gene.11635	267	K	hypothetical protein CDL15_Pgr009623 [Punica granatum]	1	0.000203214	114.79	SAK(1)IGLALALKP	2	-0.17574	1
Gene.11635	13	K	hypothetical protein CDL15_Pgr009623 [Punica granatum]	1	8.91046e-05	121.9	GPGLYSDIGK(1)K	2	-3.0939	5
Gene.11635	264	K	hypothetical protein CDL15_Pgr009623 [Punica granatum]	1	0.0333793	69.998	AIEK(1)SAK	2	1.0588	2
Gene.11638	114	K	PREDICTED: ATP-dependent Clp protease adapter protein CLPS1, chloroplastic [Beta vulgaris subsp. vulgaris]	1	0.00421116	101.65	HTEK(1)LVAK	2	0.27633	1
Gene.11644	72	K	NADPH-dependent aldo-keto reductase, chloroplastic [Citrus clementina]	1	0.0334421	72.607	LIEEGVVK(1)R	2	0.096266	1
Gene.11644	151	K	NADPH-dependent aldo-keto reductase, chloroplastic [Citrus clementina]	1	0.000124359	101.89	AMEALYDSGK(1)AK	2	-0.47952	2
Gene.11644	153	K	NADPH-dependent aldo-keto reductase, chloroplastic [Citrus clementina]	1	0.00058558	89.43	AK(1)AIGVSNFSTK	2	-0.49156	2
Gene.11669	291	K	plasma membrane ATPase 4 [Ziziphus jujuba]	1	0.0318464	71.501	DYGK(1)EER	2	-0.16725	1
Gene.11670	90	K	PREDICTED: plasma membrane ATPase-like [Musa acuminata subsp. malaccensis]	1	0.0038332	67.019	EIHFLPFNPVDK(1)R	3	-0.4495	1
Gene.11674	155	K	PREDICTED: psbP domain-containing protein 5, chloroplastic [Vitis vinifera]	1	0.0448243	56.432	DK(1)STWTAK	2	-2.3101	1
Gene.11674	256	K	PREDICTED: psbP domain-containing protein 5, chloroplastic [Vitis vinifera]	1	0.0140625	79.596	K(1)TVDSFR	2	-0.23501	1
Gene.11680	295	K	probable 2-oxoglutarate-dependent dioxygenase At5g05600 [Chenopodium quinoa]	1	0.00153976	101.65	VIVNPNK(1)DR	2	-0.27108	1
Gene.11680	111	K	probable 2-oxoglutarate-dependent dioxygenase At5g05600 [Chenopodium quinoa]	1	0.000136382	93.345	EFFHLPMETK(1)QK	3	-0.15767	1
Gene.11680	313	K	probable 2-oxoglutarate-dependent dioxygenase At5g05600 [Chenopodium quinoa]	1	0.0403077	54.982	DDILIK(1)PAK	2	-0.6575	1
Gene.11681	360	K	papain-like cysteine proteinase isoform I [Ipomoea batatas]	0.999877	0.000129473	113.93	FK(1)EKPYWIIK	3	-0.12418	1
Gene.11681	362	K	papain-like cysteine proteinase isoform I [Ipomoea batatas]	1	0.0272934	62.969	EK(1)PYWIIK	2	-0.079524	1
Gene.11685	175	K	PREDICTED: alpha-glucosidase-like [Populus euphratica]	1	9.63453e-08	124.2	GVLVSPALEK(1)GSTSVDAYFPR	3	0.93443	1
Gene.11685	113	K	PREDICTED: alpha-glucosidase-like [Populus euphratica]	1	0.000572327	74.876	DHSSIGTKPQELYVWESVAESAK(1)K	4	-1.6291	1
Gene.11695	135	K	protein phosphatase 2C 57 isoform X1 [Sesamum indicum]	1	0.0268371	58.743	DLSAFK(1)GSLK	2	-4.1096	1
Gene.11703	456	K	ABC transporter F family member 4-like [Chenopodium quinoa]	1	0.00502304	85.862	FQAAK(1)ESR	2	-2.505	1
Gene.11703	451	K	ABC transporter F family member 4-like [Chenopodium quinoa]	1	0.00652561	110.61	AK(1)FQAAK	2	2.2448	1
Gene.1171	30	K	hypothetical protein PHAVU_001G247900g [Phaseolus vulgaris]	1	7.88068e-08	114.55	HEAANACAEAAHAYK(1)K	3	-0.094934	1
Gene.11715	173	K	hypothetical protein SOVF_181480, partial [Spinacia oleracea]	1	0.00680321	68.563	QVK(1)IIGSYGAR	2	-1.7971	1
Gene.11715	224	K	hypothetical protein SOVF_181480, partial [Spinacia oleracea]	1	0.000205887	93.614	AYEDLNQGK(1)IIGR	2	-0.76242	1
Gene.11717	188	K	S-formylglutathione hydrolase [Capsicum annuum]	1	0.00298713	120.99	K(1)TGVPLLLR	2	-0.22306	1
Gene.11758	48	K	PREDICTED: 26S protease regulatory subunit S10B homolog B [Prunus mume]	1	0.000244392	90.05	LLQHK(1)ELESR	3	0.060656	1
Gene.11763	398	K	26S protease regulatory subunit s10b-like protein [Trifolium pratense]	0.999694	0.0337575	41.542	KLESSAHYSADFGK(1)E	3	-0.14833	1
Gene.11763	212	K	26S protease regulatory subunit s10b-like protein [Trifolium pratense]	1	9.62779e-08	118.21	VVSSAIIDK(1)YIGESAR	3	0.30869	1
Gene.11763	375	K	26S protease regulatory subunit s10b-like protein [Trifolium pratense]	1	0.000111021	90.412	DYVIHEDFMK(1)AVR	3	-0.50095	1
Gene.11763	320	K	26S protease regulatory subunit s10b-like protein [Trifolium pratense]	1	0.00192296	68.277	LEILK(1)IHASGIAK	3	0.0045618	1
Gene.11763	186	K	26S protease regulatory subunit s10b-like protein [Trifolium pratense]	1	8.42007e-08	119.47	GVLLYGPPGTGK(1)TLLAR	2	-0.53055	1
Gene.11763	26	K	26S protease regulatory subunit s10b-like protein [Trifolium pratense]	1	7.85313e-05	149.96	LLQQK(1)ELESR	2	0.47566	1
Gene.11764	203	K	Methylthioribose kinase [Actinidia chinensis var. chinensis]	1	0.00819547	59.709	WTTPHLDK(1)DAEAVR	3	-0.4335	1
Gene.11764	89	K	Methylthioribose kinase [Actinidia chinensis var. chinensis]	1	0.0135421	55.724	AYFEAVALK(1)EHGR	3	-1.5382	1
Gene.11771	81	K	14-3-3-like protein B [Carica papaya]	1	2.02532e-06	110.8	IVSSIEQK(1)EESR	2	-0.083333	1
Gene.11771	154	K	14-3-3-like protein B [Carica papaya]	1	0.000735395	99.991	K(1)AAAEDTMVSYK	2	-2.198	1
Gene.11771	148	K	14-3-3-like protein B [Carica papaya]	1	0.00892162	74.92	YLAEFK(1)AGK	2	1.2855	1
Gene.11771	86	K	14-3-3-like protein B [Carica papaya]	1	0.000287018	108.47	K(1)NDDHVVLVR	3	0.53501	3
Gene.11777	215	K	PREDICTED: haloacid dehalogenase-like hydrolase domain-containing protein At4g39970 [Beta vulgaris subsp. vulgaris]	1	0.0247572	56.514	AAGK(1)LLAVCSAATK	2	2.3136	1
Gene.11777	268	K	PREDICTED: haloacid dehalogenase-like hydrolase domain-containing protein At4g39970 [Beta vulgaris subsp. vulgaris]	0.999986	0.0247662	51.939	KPDPSIYITAAK(1)K	3	-1.044	1
Gene.11777	153	K	PREDICTED: haloacid dehalogenase-like hydrolase domain-containing protein At4g39970 [Beta vulgaris subsp. vulgaris]	1	0.0011891	80.31	WYFK(1)EHGWPTSK	3	-0.11634	2
Gene.11777	211	K	PREDICTED: haloacid dehalogenase-like hydrolase domain-containing protein At4g39970 [Beta vulgaris subsp. vulgaris]	1	0.000422681	94.692	LMDETK(1)AAGK	2	3.4863	3
Gene.11804	59	K	40S ribosomal protein S7 [Papaver somniferum]	1	0.000369995	104.22	K(1)AVVVHVPYR	3	-0.26712	1
Gene.11804	91	K	40S ribosomal protein S7 [Papaver somniferum]	1	2.15883e-06	143.94	FSGK(1)DVIVIATR	2	0.30112	1
Gene.11820	269	K	PREDICTED: heat shock protein 90-6, mitochondrial [Beta vulgaris subsp. vulgaris]	1	0.00517989	138.37	ITLYLK(1)R	2	0.11345	1
Gene.11839	214	K	PREDICTED: CBS domain-containing protein CBSCBSPB3-like isoform X1 [Populus euphratica]	1	0.0299873	73.324	FEDQK(1)GR	2	0.45882	1
Gene.11847	92	K	PREDICTED: proteasome subunit alpha type-2-B [Vitis vinifera]	1	0.00539317	131.41	K(1)QAEQYYR	2	-0.69932	2
Gene.11847	50	K	PREDICTED: proteasome subunit alpha type-2-B [Vitis vinifera]	1	0.00959036	79.492	AANGVVIATEK(1)K	2	0.80199	1
Gene.11847	63	K	PREDICTED: proteasome subunit alpha type-2-B [Vitis vinifera]	1	8.55283e-05	113.54	LPSILVDEASVK(1)K	2	0.017281	2
Gene.11847	165	K	PREDICTED: proteasome subunit alpha type-2-B [Vitis vinifera]	1	1.91214e-06	134.18	ASAMGK(1)NVSNAK	2	-0.01521	4
Gene.11847	102	K	PREDICTED: proteasome subunit alpha type-2-B [Vitis vinifera]	1	0.000195321	94.781	LYK(1)ESIPVTQLVR	2	0.63312	1
Gene.11847	171	K	PREDICTED: proteasome subunit alpha type-2-B [Vitis vinifera]	1	0.000310826	99.539	NVSNAK(1)TFLEK	2	0.49169	2
Gene.11849	273	K	PREDICTED: photosynthetic NDH subunit of subcomplex B 2, chloroplastic [Juglans regia]	1	0.0288738	74.415	VTILK(1)NK	2	-0.083012	1
Gene.11849	114	K	PREDICTED: photosynthetic NDH subunit of subcomplex B 2, chloroplastic [Juglans regia]	1	1.19684e-27	230.05	EK(1)GGVGLVINQASEPNVK	2	-0.22151	1
Gene.11857	572	K	Acyltransferase-like protein [Actinidia chinensis var. chinensis]	1	0.000345336	81.656	LLSSK(1)SHVLLYPGGVR	3	0.13609	1
Gene.11866	255	K	Peptidase S10 [Macleaya cordata]	1	0.0129213	67.334	K(1)WSEATDAR	2	-3.7064	1
Gene.11874	70	K	stromal 70 kDa heat shock-related protein, chloroplastic-like [Lactuca sativa]	1	0.00473893	117.16	DK(1)QALQR	2	-0.54223	3
Gene.11874	68	K	stromal 70 kDa heat shock-related protein, chloroplastic-like [Lactuca sativa]	1	0.000151582	121.61	DEGIDLLK(1)DK	2	0.0061395	4
Gene.11874	82	K	stromal 70 kDa heat shock-related protein, chloroplastic-like [Lactuca sativa]	1	0.000419539	153.24	LTESAEK(1)AK	2	0.15876	1
Gene.11882	345	K	PREDICTED: ubiquitin carboxyl-terminal hydrolase 6-like [Daucus carota subsp. sativus]	1	0.033949	98.523	K(1)QLDIPR	2	0.31146	1
Gene.11882	59	K	PREDICTED: ubiquitin carboxyl-terminal hydrolase 6-like [Daucus carota subsp. sativus]	1	0.00776631	65.232	DDADWSK(1)LGVK	2	-0.93467	1
Gene.11882	249	K	PREDICTED: ubiquitin carboxyl-terminal hydrolase 6-like [Daucus carota subsp. sativus]	1	2.54703e-08	135.38	VYCQESGEESSEK(1)EHPYSLK	3	-2.103	1
Gene.11882	293	K	PREDICTED: ubiquitin carboxyl-terminal hydrolase 6-like [Daucus carota subsp. sativus]	1	0.0360386	56.548	SAVYIK(1)ESR	2	2.6638	1
Gene.11899	50	K	BAG family molecular chaperone regulator 7 [Ricinus communis]	1	0.000742512	80.026	RPAVNELYLQK(1)LSDR	3	-0.94559	1
Gene.11899	93	K	BAG family molecular chaperone regulator 7 [Ricinus communis]	1	0.028396	62.558	YK(1)VTAEIK	2	-0.37876	1
Gene.11899	145	K	BAG family molecular chaperone regulator 7 [Ricinus communis]	1	0.00152709	77.324	TYTWTATIGGDK(1)GEK	2	-0.52021	1
Gene.11899	77	K	BAG family molecular chaperone regulator 7 [Ricinus communis]	1	0.000238004	102.65	K(1)YTWTAEIGGPVER	2	-2.01	1
Gene.11899	61	K	BAG family molecular chaperone regulator 7 [Ricinus communis]	1	0.000285346	110.84	VSALESK(1)FDR	2	0.36846	1
Gene.119	42	K	60S ribosomal protein L12 [Capsicum annuum]	1	6.51787e-08	133.84	VTGGEVGAASSLAPK(1)IGPLGLSPK	3	-0.24358	2
Gene.119	158	K	60S ribosomal protein L12 [Capsicum annuum]	1	1.86161e-12	159.95	EILGTCVSVGCTVDGK(1)DPK	2	-0.41988	1
Gene.119	98	K	60S ribosomal protein L12 [Capsicum annuum]	1	0.0114027	94.114	ALK(1)EPER	2	0.47525	3
Gene.119	63	K	60S ribosomal protein L12 [Capsicum annuum]	1	0.0490496	60.895	ETAK(1)DWK	2	-0.21397	1
Gene.119	111	K	60S ribosomal protein L12 [Capsicum annuum]	1	4.24252e-06	106.93	NIK(1)HNGNISMDDVIEIAK	3	0.46066	2
Gene.119	135	K	60S ribosomal protein L12 [Capsicum annuum]	1	9.67232e-05	109	SMAK(1)ELAGSVK	2	0.13185	4
Gene.11906	163	K	PREDICTED: acyl carrier protein 4, chloroplastic [Eucalyptus grandis]	1	0.00645903	92.538	K(1)QLALPAEK	2	-0.36259	2
Gene.11906	156	K	PREDICTED: acyl carrier protein 4, chloroplastic [Eucalyptus grandis]	1	5.46303e-06	125.82	AETVEK(1)VSEIVR	2	2.384	1
Gene.11906	171	K	PREDICTED: acyl carrier protein 4, chloroplastic [Eucalyptus grandis]	1	2.9948e-05	103.79	QLALPAEK(1)EVTGESK	2	-0.57842	1
Gene.11924	32	K	60s ribosomal protein l30-2, partial [Nicotiana attenuata]	1	0.00159999	88.134	FTLGYK(1)TVLK	2	0.0013616	1
Gene.11924	36	K	60s ribosomal protein l30-2, partial [Nicotiana attenuata]	1	0.0136945	89.296	TVLK(1)TLR	2	-3.2153	2
Gene.11924	26	K	60s ribosomal protein l30-2, partial [Nicotiana attenuata]	1	0.0179466	63.184	SGK(1)FTLGYK	2	-0.92972	1
Gene.11924	23	K	60s ribosomal protein l30-2, partial [Nicotiana attenuata]	1	0.00711432	70.028	LALVMK(1)SGK	2	-0.21989	2
Gene.11928	408	K	hypothetical protein CCACVL1_29994 [Corchorus capsularis]	1	0.000808472	89.301	SSK(1)VDATIDSK	2	0.162	1
Gene.11928	65	K	hypothetical protein CCACVL1_29994 [Corchorus capsularis]	1	0.00498913	95.358	AK(1)IELLNK	2	0.25235	1
Gene.11943	116	K	Alcohol dehydrogenase superfamily, zinc-type [Corchorus capsularis]	1	0.000258042	93.345	SDGCHHVILYK(1)K	3	-0.9829	1
Gene.11963	155	K	PREDICTED: 40S ribosomal protein S4-3 [Eucalyptus grandis]	1	2.67485e-05	113.4	YPDPLIK(1)ANDTIK	2	-0.70166	1
Gene.11963	245	K	PREDICTED: 40S ribosomal protein S4-3 [Eucalyptus grandis]	1	0.00329759	80.69	GIK(1)LTIIEEAR	2	-0.79038	1
Gene.11963	80	K	PREDICTED: 40S ribosomal protein S4-3 [Eucalyptus grandis]	1	0.0001681	86.213	TDK(1)TYPAGFMDVVSIPK	2	-1.0183	2
Gene.11963	22	K	PREDICTED: 40S ribosomal protein S4-3 [Eucalyptus grandis]	1	0.000379506	85.554	HWMLDK(1)LGGAFAPK	3	-0.88326	1
Gene.11963	106	K	PREDICTED: 40S ribosomal protein S4-3 [Eucalyptus grandis]	1	0.00542273	91.853	LLYDTK(1)GR	2	0.3316	4
Gene.11963	30	K	PREDICTED: 40S ribosomal protein S4-3 [Eucalyptus grandis]	1	0.015457	53.592	LGGAFAPK(1)PSSGPHK	3	0.81104	1
Gene.11963	16	K	PREDICTED: 40S ribosomal protein S4-3 [Eucalyptus grandis]	1	0.00269712	71.176	LNAPK(1)HWMLDK	3	-0.21419	3
Gene.11963	255	K	PREDICTED: 40S ribosomal protein S4-3 [Eucalyptus grandis]	1	0.00272982	129.42	K(1)LQTQAATA	2	0.32924	1
Gene.11963	240	K	PREDICTED: 40S ribosomal protein S4-3 [Eucalyptus grandis]	0.99997	0.032346	47.712	GTKPWISLPK(1)GK	3	0.40226	2
Gene.11963	161	K	PREDICTED: 40S ribosomal protein S4-3 [Eucalyptus grandis]	1	8.42342e-10	173.72	ANDTIK(1)LDLETGK	2	-0.85115	2
Gene.11963	233	K	PREDICTED: 40S ribosomal protein S4-3 [Eucalyptus grandis]	1	0.0425054	53.08	GTK(1)PWISLPK	2	0.75411	1
Gene.11963	120	K	PREDICTED: 40S ribosomal protein S4-3 [Eucalyptus grandis]	1	0.00180868	89.55	LHSIRDDEAK(1)FK	3	-0.40043	5
Gene.11963	75	K	PREDICTED: 40S ribosomal protein S4-3 [Eucalyptus grandis]	1	0.0046171	84.615	HVLVDNK(1)VR	2	-0.059508	2
Gene.11963	134	K	PREDICTED: 40S ribosomal protein S4-3 [Eucalyptus grandis]	1	2.69461e-18	182.82	SVQFGQK(1)GIPYINTYDGR	3	-0.61427	2
Gene.11963	202	K	PREDICTED: 40S ribosomal protein S4-3 [Eucalyptus grandis]	1	2.17389e-18	181.82	HK(1)GSFETIHVTDSQGHEFATR	4	-0.22331	2
Gene.11963	196	K	PREDICTED: 40S ribosomal protein S4-3 [Eucalyptus grandis]	1	0.00737328	107.74	VGVIK(1)NR	2	0.30388	1
Gene.11978	28	K	glyceraldehyde-3 phosphate dehydrogenase [Knorringia sibirica]	1	9.8709e-05	109.16	AVGK(1)VLPVLNGK	2	-0.24108	2
Gene.11978	142	K	glyceraldehyde-3 phosphate dehydrogenase [Knorringia sibirica]	1	2.90722e-06	136.24	VVDLICHMAK(1)SL	2	-1.3689	4
Gene.11978	36	K	glyceraldehyde-3 phosphate dehydrogenase [Knorringia sibirica]	1	2.31908e-08	138.55	VLPVLNGK(1)LTGMAFR	3	-1.0237	2
Gene.11978	68	K	glyceraldehyde-3 phosphate dehydrogenase [Knorringia sibirica]	1	0.00540543	100.02	AASYEDIK(1)R	2	-0.19276	8
Gene.11978	78	K	glyceraldehyde-3 phosphate dehydrogenase [Knorringia sibirica]	1	0.00523462	93.374	EASEGK(1)MK	2	-0.014236	7
Gene.11978	107	K	glyceraldehyde-3 phosphate dehydrogenase [Knorringia sibirica]	1	6.7047e-13	151.04	SSIFDAK(1)AGIALNDHFAK	3	0.42457	3
Gene.11978	60	K	glyceraldehyde-3 phosphate dehydrogenase [Knorringia sibirica]	1	2.98455e-06	138.45	LEK(1)AASYEDIKR	3	0.16364	5
Gene.11978	72	K	glyceraldehyde-3 phosphate dehydrogenase [Knorringia sibirica]	1	0.00169055	98.048	VIK(1)EASEGK	2	-0.20637	4
Gene.11978	24	K	glyceraldehyde-3 phosphate dehydrogenase [Knorringia sibirica]	1	6.55007e-05	93.371	AASFNIIPSSTGAAK(1)AVGK	2	0.66599	2
Gene.11991	52	K	Calreticulin-3, partial [Dichanthelium oligosanthes]	1	0.00180235	87.568	SNEGK(1)AGSFK	2	2.6591	2
Gene.12013	231	K	20 kDa chaperonin, chloroplastic [Spinacia oleracea]	1	1.82908e-27	222.51	YAGNDFK(1)GSDGSAYIALR	2	-1.8925	1
Gene.12013	189	K	20 kDa chaperonin, chloroplastic [Spinacia oleracea]	1	2.36808e-05	107.92	EK(1)PSVGTVIAVGPGPLDEEGK	3	0.07962	1
Gene.12013	210	K	20 kDa chaperonin, chloroplastic [Spinacia oleracea]	1	9.13033e-12	166.77	K(1)PLSVSAGNTVLYSK	2	-0.18478	1
Gene.12013	61	K	20 kDa chaperonin, chloroplastic [Spinacia oleracea]	1	0.0195635	55.721	FTSVK(1)PMADR	2	-0.40598	1
Gene.12013	224	K	20 kDa chaperonin, chloroplastic [Spinacia oleracea]	1	2.40639e-09	141.5	KPLSVSAGNTVLYSK(1)YAGNDFK	3	0.5392	1
Gene.12013	168	K	20 kDa chaperonin, chloroplastic [Spinacia oleracea]	1	4.37546e-05	115.33	VLIK(1)VAEAEEK	2	-1.432	1
Gene.12020	49	K	calreticulin-3-like isoform X1 [Chenopodium quinoa]	1	0.0174791	57.888	SEGK(1)AGSFK	2	-0.082644	1
Gene.12020	290	K	calreticulin-3-like isoform X1 [Chenopodium quinoa]	1	0.00509383	76.064	IKNPNYK(1)GK	3	2.3511	1
Gene.12022	105	K	protein CURVATURE THYLAKOID 1B, chloroplastic [Ziziphus jujuba]	1	0.000578795	89.46	TIQGAWDK(1)VEDK	2	0.56187	1
Gene.12048	324	K	plastidic glucose transporter 4 [Spinacia oleracea]	1	0.00283269	84.687	AVTALYGK(1)ER	2	-0.31136	1
Gene.12048	310	K	plastidic glucose transporter 4 [Spinacia oleracea]	1	1.88525e-07	139.48	WLFQQGK(1)TVEAEK	2	-0.13979	1
Gene.12048	316	K	plastidic glucose transporter 4 [Spinacia oleracea]	1	3.41529e-10	173.06	TVEAEK(1)AVTALYGK	2	1.6804	1
Gene.12076	163	K	tubulin alpha chain [Cynara cardunculus var. scolymus]	1	0.00756558	119.29	LSVDYGK(1)K	2	-0.3183	3
Gene.12076	112	K	tubulin alpha chain [Cynara cardunculus var. scolymus]	1	9.93139e-09	139.34	GHYTIGK(1)EIVDLCLDR	3	-0.37844	1
Gene.12076	401	K	tubulin alpha chain [Cynara cardunculus var. scolymus]	1	0.00135826	119.29	FDLMYAK(1)R	2	-0.49949	5
Gene.12076	60	K	tubulin alpha chain [Cynara cardunculus var. scolymus]	1	1.34189e-11	109.41	TVGGGDDAFNTFFSETGAGK(1)HVPR	3	0.63331	2
Gene.12076	96	K	tubulin alpha chain [Cynara cardunculus var. scolymus]	1	5.87749e-35	248.7	QLFHPEQLISGK(1)EDAANNFAR	3	0.094848	5
Gene.12076	336	K	tubulin alpha chain [Cynara cardunculus var. scolymus]	1	0.000264969	96.464	DVNAAVATIK(1)TK	2	0.42847	1
Gene.12098	412	K	PREDICTED: probable beta-D-xylosidase 7 [Beta vulgaris subsp. vulgaris]	1	0.000716764	92.201	NNAK(1)LLPLPR	2	-0.26723	1
Gene.12098	351	K	PREDICTED: probable beta-D-xylosidase 7 [Beta vulgaris subsp. vulgaris]	1	0.0250213	63.816	LAVK(1)QIDR	2	-0.23287	1
Gene.12111	209	K	Cytochrome P450 89A2 like [Actinidia chinensis var. chinensis]	1	0.038763	64.803	LDEK(1)QIR	2	0.36626	1
Gene.12144	112	K	NADH-cytochrome b5 reductase-like protein [Morus notabilis]	1	0.000396284	120.99	VSHNTK(1)MFR	3	-0.70793	2
Gene.12144	198	K	NADH-cytochrome b5 reductase-like protein [Morus notabilis]	1	0.0280842	75.189	GPIEK(1)LR	2	1.038	2
Gene.12144	255	K	NADH-cytochrome b5 reductase-like protein [Morus notabilis]	1	0.000104057	102.73	K(1)LDILASSHPNLK	3	1.0863	1
Gene.12144	193	K	NADH-cytochrome b5 reductase-like protein [Morus notabilis]	1	0.000646761	81.448	LKPGDVLEVK(1)GPIEK	3	-0.15523	1
Gene.12144	288	K	NADH-cytochrome b5 reductase-like protein [Morus notabilis]	1	0.00330888	73.881	GGVGFISK(1)DMALK	2	-0.81851	1
Gene.12146	124	K	NADH-cytochrome b5 reductase-like protein [Morus notabilis]	1	0.0100237	64.82	LK(1)PGDVLEVR	2	0.59921	1
Gene.12146	84	K	NADH-cytochrome b5 reductase-like protein [Morus notabilis]	1	3.55243e-28	263.75	ASLGEDDQGK(1)PQYVIR	2	-1.0103	2
Gene.12146	206	K	NADH-cytochrome b5 reductase-like protein [Morus notabilis]	1	3.99367e-08	125.23	LDTLASSHPNFK(1)VYYTVSK	3	-0.23155	1
Gene.12146	259	K	NADH-cytochrome b5 reductase-like protein [Morus notabilis]	1	5.14794e-05	91.589	HVAGEK(1)PNEWAQGQVSGILK	3	3.969	1
Gene.12146	213	K	NADH-cytochrome b5 reductase-like protein [Morus notabilis]	1	0.000515896	100.88	VYYTVSK(1)ASK	2	-0.37352	1
Gene.12146	51	K	NADH-cytochrome b5 reductase-like protein [Morus notabilis]	1	0.000409146	117.81	VNHNTK(1)MFR	3	-0.25059	3
Gene.12146	227	K	NADH-cytochrome b5 reductase-like protein [Morus notabilis]	1	3.51492e-05	107.65	GGLGHVSK(1)DMVVK	3	-0.5551	1
Gene.12146	115	K	NADH-cytochrome b5 reductase-like protein [Morus notabilis]	1	0.00803733	60.157	IYPGGK(1)MSQHLAK	3	1.0336	4
Gene.12146	137	K	NADH-cytochrome b5 reductase-like protein [Morus notabilis]	1	0.0313452	60.589	GPMEK(1)LK	2	-1.4484	2
Gene.12146	34	K	NADH-cytochrome b5 reductase-like protein [Morus notabilis]	1	0.000888901	88.101	TALNPEK(1)WVGFR	2	-0.75174	2
Gene.12146	145	K	NADH-cytochrome b5 reductase-like protein [Morus notabilis]	1	0.0192798	69.998	YTPNMK(1)K	2	-0.15347	5
Gene.12146	219	K	NADH-cytochrome b5 reductase-like protein [Morus notabilis]	1	0.0332066	40.767	EWK(1)GGLGHVSK	3	-0.021007	1
Gene.12152	6	K	Aldo/keto reductase [Macleaya cordata]	1	0.0161501	116.73	K(1)LVEEGK	2	0.11761	1
Gene.12152	179	K	Aldo/keto reductase [Macleaya cordata]	1	0.00296249	111.74	PDAVK(1)GFR	2	-0.38602	1
Gene.12152	111	K	Aldo/keto reductase [Macleaya cordata]	1	2.66464e-05	121.68	VFEK(1)VQEMAIR	2	-3.8878	2
Gene.12152	14	K	Aldo/keto reductase [Macleaya cordata]	1	3.51288e-07	118.19	IK(1)YIGLSEACASTIR	2	0.25855	1
Gene.12152	107	K	Aldo/keto reductase [Macleaya cordata]	1	0.000729783	76.341	FHPENMQHNEK(1)VFEK	3	-0.11792	2
Gene.12167	158	K	ras-related protein RABB1b [Hevea brasiliensis]	1	6.00795e-05	92.792	AVSK(1)EEGEQFAK	2	-0.067348	1
Gene.12168	69	K	peroxisomal membrane protein PEX14 [Spinacia oleracea]	1	0.000791542	96.034	VK(1)GSPIIHR	3	-0.1051	1
Gene.12183	139	K	geranylgeranyl pyrophosphate synthase [Elaeagnus umbellata]	1	0.00574101	97.635	YSLLAGGK(1)R	2	-0.42879	2
Gene.12184	148	K	Uncharacterized protein	1	0.0213968	52.167	DK(1)IPGLHSK	3	-0.51605	1
Gene.12198	192	K	flagellar radial spoke protein 5 isoform X2 [Manihot esculenta]	1	6.74752e-07	133.16	IK(1)TVALTNFDTER	2	2.8533	1
Gene.12198	186	K	flagellar radial spoke protein 5 isoform X2 [Manihot esculenta]	1	0.000120019	136.96	HLTDLK(1)DAGK	2	0.14665	2
Gene.12198	125	K	flagellar radial spoke protein 5 isoform X2 [Manihot esculenta]	1	0.00309865	74.392	ERPPEYLDK(1)VR	3	1.0602	1
Gene.12216	92	K	ras-related protein RABE1c-like [Durio zibethinus]	1	4.19697e-06	106.28	NIEQHASDNVNK(1)ILVGNK	3	1.0749	2
Gene.12216	112	K	ras-related protein RABE1c-like [Durio zibethinus]	1	3.4572e-06	111.77	AVPTSK(1)GQALADEYGIK	2	0.77882	1
Gene.12216	98	K	ras-related protein RABE1c-like [Durio zibethinus]	1	1.08808e-06	126.32	ILVGNK(1)ADMDESK	2	3.7023	2
Gene.12216	31	K	ras-related protein RABE1c-like [Durio zibethinus]	1	0.0222248	88.921	TIELDGK(1)R	2	-0.56779	1
Gene.12216	105	K	ras-related protein RABE1c-like [Durio zibethinus]	1	0.00474949	135	ADMDESK(1)R	2	1.6885	2
Gene.12217	55	K	hypothetical protein MIMGU_mgv1a012444mg [Erythranthe guttata]	1	0.000438506	104.22	TVEQDGK(1)TIK	2	1.4372	2
Gene.12218	20	K	PREDICTED: GTP-binding protein YPTM2 [Beta vulgaris subsp. vulgaris]	1	6.19439e-07	133.88	LLVGNK(1)NDLTSNK	2	0.54489	1
Gene.12229	582	K	Protein TolB like [Actinidia chinensis var. chinensis]	1	0.013783	64.711	VFK(1)SGAGGR	2	0.0086917	1
Gene.12229	337	K	Protein TolB like [Actinidia chinensis var. chinensis]	1	5.52849e-07	125.82	HVELFDLVK(1)GEFK	3	-0.67572	1
Gene.12233	182	K	Plant VAMP (vesicle-associated membrane protein) family protein isoform 1 [Theobroma cacao]	1	2.41801e-31	286.09	LTEEK(1)ASAIQQNQK	2	-0.3834	1
Gene.12233	21	K	Plant VAMP (vesicle-associated membrane protein) family protein isoform 1 [Theobroma cacao]	1	0.0381838	94.262	FPFELK(1)K	2	0.69986	1
Gene.12233	167	K	Plant VAMP (vesicle-associated membrane protein) family protein isoform 1 [Theobroma cacao]	1	1.00151e-10	143.88	LDDLK(1)GNSSEDLISK	2	-1.5063	1
Gene.12251	166	K	30S ribosomal protein S1, chloroplastic [Chenopodium quinoa]	1	0.000635174	73.833	SSAYLPLQEACIHK(1)IK	3	-0.10211	1
Gene.12251	261	K	30S ribosomal protein S1, chloroplastic [Chenopodium quinoa]	1	1.95933e-23	250.89	SPAEELIEK(1)EIPLK	2	1.498	1
Gene.12251	132	K	30S ribosomal protein S1, chloroplastic [Chenopodium quinoa]	1	5.79585e-06	124.12	YDFNSEMGTK(1)VK	2	-0.76122	1
Gene.12251	91	K	30S ribosomal protein S1, chloroplastic [Chenopodium quinoa]	1	0.0529402	51.463	LK(1)DMFDEAYER	2	1.4647	1
Gene.12251	224	K	30S ribosomal protein S1, chloroplastic [Chenopodium quinoa]	1	0.00646773	89.142	GK(1)IVGANK	2	0.25437	1
Gene.12251	266	K	30S ribosomal protein S1, chloroplastic [Chenopodium quinoa]	1	5.90251e-05	91.657	EIPLK(1)FVEVDEEQSR	2	1.8949	1
Gene.12251	364	K	30S ribosomal protein S1, chloroplastic [Chenopodium quinoa]	1	0.0103294	61.235	K(1)LEPTPGDMIR	2	-1.173	2
Gene.12251	168	K	30S ribosomal protein S1, chloroplastic [Chenopodium quinoa]	1	0.000468937	84.173	IK(1)HVQEAGIVPGVR	3	-1.187	1
Gene.12251	222	K	30S ribosomal protein S1, chloroplastic [Chenopodium quinoa]	1	1.78824e-05	115.33	QLQAEDVVVK(1)GK	2	-0.6747	2
Gene.12251	377	K	30S ribosomal protein S1, chloroplastic [Chenopodium quinoa]	1	0.00495824	95.608	NPK(1)LVFEK	2	-0.34757	2
Gene.12256	202	K	PREDICTED: novel plant SNARE 13 [Beta vulgaris subsp. vulgaris]	1	0.0488528	50.786	ASQLVK(1)EIGR	2	1.2441	1
Gene.12266	120	K	putative 60S ribosomal protein L35 [Rheum australe]	1	0.0148533	57.55	LTK(1)HQANLK	3	-3.1913	1
Gene.12266	37	K	putative 60S ribosomal protein L35 [Rheum australe]	1	6.82091e-05	112.94	TK(1)VDLLAQLK	2	-0.0085303	1
Gene.12266	126	K	putative 60S ribosomal protein L35 [Rheum australe]	1	0.0122899	67.334	HQANLK(1)TER	2	-0.17549	1
Gene.1227	342	K	PREDICTED: AAA-ATPase At3g28580-like [Beta vulgaris subsp. vulgaris]	1	0.0509019	46.462	ALLDQGK(1)VK	2	2.07	1
Gene.12270	205	K	Splicing factor-like protein [Trema orientale]	1	5.70775e-09	156.81	SFFSEK(1)GNVLSAK	2	-0.2702	2
Gene.12270	212	K	Splicing factor-like protein [Trema orientale]	1	0.00732713	67.08	GNVLSAK(1)VSR	2	0.11242	2
Gene.12270	142	K	Splicing factor-like protein [Trema orientale]	1	1.2365e-12	160.47	TVEDANTAIEK(1)LDGTELGGR	3	0.012863	4
Gene.12270	117	K	Splicing factor-like protein [Trema orientale]	1	0.00177037	85.973	AEVLLDK(1)YSGR	2	-0.053155	2
Gene.12270	110	K	Splicing factor-like protein [Trema orientale]	1	1.24377e-15	183.77	IVEEHGAVEK(1)AEVLLDK	3	0.22387	2
Gene.12271	174	K	membrane steroid-binding protein 1 isoform X2 [Ricinus communis]	1	0.0493038	60.799	FMSK(1)YVK	2	-1.4591	1
Gene.12275	113	K	peroxidase P7-like [Chenopodium quinoa]	1	2.52893e-08	135.08	GFEVIDAIK(1)ANVEAECR	3	0.9883	2
Gene.12281	403	K	PREDICTED: T-complex protein 1 subunit gamma [Beta vulgaris subsp. vulgaris]	1	0.0562306	58.167	NIIK(1)NPK	2	-0.99186	1
Gene.12281	527	K	PREDICTED: T-complex protein 1 subunit gamma [Beta vulgaris subsp. vulgaris]	1	0.0275152	69.721	IDDIVSGIK(1)K	2	-2.6216	1
Gene.12281	221	K	PREDICTED: T-complex protein 1 subunit gamma [Beta vulgaris subsp. vulgaris]	1	0.00346512	72.891	GVMFNK(1)DVVAPGK	2	0.31069	1
Gene.12281	286	K	PREDICTED: T-complex protein 1 subunit gamma [Beta vulgaris subsp. vulgaris]	1	0.00764872	71.221	FK(1)PDLVITEK	2	2.8144	1
Gene.12281	502	K	PREDICTED: T-complex protein 1 subunit gamma [Beta vulgaris subsp. vulgaris]	1	5.57292e-07	134.68	IWDSYTVK(1)AQTFK	2	3.1666	1
Gene.12281	494	K	PREDICTED: T-complex protein 1 subunit gamma [Beta vulgaris subsp. vulgaris]	1	0.020851	60.161	EAK(1)IWDSYTVK	2	1.1501	1
Gene.12281	114	K	PREDICTED: T-complex protein 1 subunit gamma [Beta vulgaris subsp. vulgaris]	1	0.0519396	47.187	K(1)YHPTVICR	3	0.75228	1
Gene.12281	381	K	PREDICTED: T-complex protein 1 subunit gamma [Beta vulgaris subsp. vulgaris]	1	0.00348354	76.728	GASK(1)DLLNEVER	2	-2.1131	1
Gene.12281	425	K	PREDICTED: T-complex protein 1 subunit gamma [Beta vulgaris subsp. vulgaris]	1	0.000411041	93.614	QK(1)SSSIEGIEK	2	-0.3987	1
Gene.1229	101	K	PREDICTED: universal stress protein PHOS32-like [Juglans regia]	1	0.00028727	100.93	VVAK(1)VYWGDAR	2	0.1412	2
Gene.1229	15	K	PREDICTED: universal stress protein PHOS32-like [Juglans regia]	1	3.86263e-05	112.08	SVGVAVDFSK(1)SSK	2	-0.045791	2
Gene.12326	255	K	dynamin-related protein 5A-like [Chenopodium quinoa]	1	0.00132982	76.759	LQFDK(1)HLSMDNVR	3	-0.40608	1
Gene.12333	93	K	50S ribosomal protein L11, chloroplastic [Lactuca sativa]	1	4.47955e-12	159.14	LALEAGK(1)ATPAPPVGPALGSK	2	-0.10978	1
Gene.12333	157	K	50S ribosomal protein L11, chloroplastic [Lactuca sativa]	1	8.39673e-06	104.2	TPPASVLLLK(1)AAGAEK	3	-0.67832	1
Gene.1237	60	K	type II metacaspase [Hevea brasiliensis]	1	1.13146e-08	139.19	QK(1)TGNDDIDVGK	2	-0.26633	1
Gene.12370	71	K	unknown [Picea sitchensis]	1	8.36901e-07	187.99	K(1)LAVNLIPFPR	2	-0.65788	2
Gene.12378	314	K	hypothetical protein CCACVL1_17189 [Corchorus capsularis]	1	0.0405247	91.906	LVQSEK(1)K	2	1.5019	1
Gene.1238	104	K	glycine-rich cell wall structural protein 1.8 [Vigna unguiculata]	1	0.0229721	73.499	TVAIAEIIK(1)K	2	-0.42995	1
Gene.12402	67	K	40S ribosomal protein S11 [Populus trichocarpa]	1	0.000320908	95.362	NIGLGFK(1)TPR	2	-0.56199	1
Gene.12402	142	K	40S ribosomal protein S11 [Populus trichocarpa]	1	0.0186215	57.106	VK(1)EGDHVIIGQCR	3	0.65108	1
Gene.12402	165	K	40S ribosomal protein S11 [Populus trichocarpa]	1	2.03245e-09	141.55	FNVLK(1)VIPAGSAAGGK	3	-0.69804	2
Gene.12402	80	K	40S ribosomal protein S11 [Populus trichocarpa]	1	0.000787168	104.07	EATEGTYIDK(1)K	2	0.28352	2
Gene.12402	176	K	40S ribosomal protein S11 [Populus trichocarpa]	1	0.0205672	65.179	VIPAGSAAGGK(1)K	2	0.067201	2
Gene.12402	119	K	40S ribosomal protein S11 [Populus trichocarpa]	1	0.055629	48.561	NYLHWVK(1)K	3	-0.013439	1
Gene.12402	60	K	40S ribosomal protein S11 [Populus trichocarpa]	1	0.000155545	119.68	FWK(1)NIGLGFK	2	-0.50042	2
Gene.12402	34	K	40S ribosomal protein S11 [Populus trichocarpa]	1	0.0237342	79.454	AFLK(1)QPK	2	0.86352	2
Gene.12402	37	K	40S ribosomal protein S11 [Populus trichocarpa]	1	0.0117466	68.557	QPK(1)VFLSSK	2	-0.052596	2
Gene.12411	233	K	NADPH-dependent aldo-keto reductase, chloroplastic-like [Spinacia oleracea]	1	0.047671	55.37	MVSEK(1)LGK	2	1.3428	1
Gene.12411	67	K	NADPH-dependent aldo-keto reductase, chloroplastic-like [Spinacia oleracea]	1	0.0267809	86.833	EIGLVLK(1)K	2	0.04611	1
Gene.12411	155	K	NADPH-dependent aldo-keto reductase, chloroplastic-like [Spinacia oleracea]	1	0.00976356	61.532	AMETLYDLGK(1)TR	2	-0.91111	2
Gene.12411	68	K	NADPH-dependent aldo-keto reductase, chloroplastic-like [Spinacia oleracea]	1	0.03211	73.499	K(1)LFDEGIVK	2	-0.1151	1
Gene.12411	168	K	NADPH-dependent aldo-keto reductase, chloroplastic-like [Spinacia oleracea]	1	0.000515328	120.77	K(1)LGDLLQVAR	2	0.20166	2
Gene.12411	137	K	NADPH-dependent aldo-keto reductase, chloroplastic-like [Spinacia oleracea]	0.999705	0.00115306	65.954	GSSGTKPEDMLK(1)PDIASTWK	3	-2.0664	1
Gene.12411	166	K	NADPH-dependent aldo-keto reductase, chloroplastic-like [Spinacia oleracea]	1	0.00119653	107.79	AIGVSNFSK(1)K	2	0.19989	1
Gene.12411	292	K	NADPH-dependent aldo-keto reductase, chloroplastic-like [Spinacia oleracea]	1	0.000109185	103.44	YIK(1)GEELVHEK	3	-1.0647	1
Gene.12411	76	K	NADPH-dependent aldo-keto reductase, chloroplastic-like [Spinacia oleracea]	1	0.00330941	114.89	LFDEGIVK(1)R	2	0.95445	1
Gene.12424	320	K	PREDICTED: alpha-1,4-glucan-protein synthase [UDP-forming] 2 [Beta vulgaris subsp. vulgaris]	1	0.00490146	78.903	LGK(1)VDDYFIK	2	1.0056	1
Gene.12424	95	K	PREDICTED: alpha-1,4-glucan-protein synthase [UDP-forming] 2 [Beta vulgaris subsp. vulgaris]	1	1.12918e-05	115.68	K(1)YIYTIDDDCFVAK	2	-0.15643	1
Gene.12424	73	K	PREDICTED: alpha-1,4-glucan-protein synthase [UDP-forming] 2 [Beta vulgaris subsp. vulgaris]	1	0.000260307	96.82	ILGPK(1)ASCISFK	2	0.47789	1
Gene.12424	266	K	PREDICTED: alpha-1,4-glucan-protein synthase [UDP-forming] 2 [Beta vulgaris subsp. vulgaris]	1	0.000366069	77.871	TGLPYIWHSK(1)ASNPFVNLK	3	0.29825	1
Gene.12424	108	K	PREDICTED: alpha-1,4-glucan-protein synthase [UDP-forming] 2 [Beta vulgaris subsp. vulgaris]	1	4.05364e-18	177.67	YIYTIDDDCFVAK(1)DPSGK	2	-1.582	1
Gene.12444	197	K	cysteine synthase-like isoform X1 [Durio zibethinus]	1	0.000116305	138.76	YLK(1)EQNPNIK	2	-0.48463	1
Gene.12444	194	K	cysteine synthase-like isoform X1 [Durio zibethinus]	1	1.97943e-25	206.74	VDALVSGIGTGGTITGSGK(1)YLK	2	0.40628	1
Gene.12444	5	K	cysteine synthase-like isoform X1 [Durio zibethinus]	1	0.00156133	104.2	AEVK(1)IGIAK	2	-0.26061	1
Gene.12449	271	K	sugar transport protein 14-like [Chenopodium quinoa]	1	0.0545152	58.819	SVK(1)NPFR	2	-0.50778	1
Gene.12449	236	K	sugar transport protein 14-like [Chenopodium quinoa]	1	0.00188083	136.11	GK(1)LEEGR	2	0.60528	1
Gene.12488	437	K	glutamate--glyoxylate aminotransferase 2 [Chenopodium quinoa]	1	1.66037e-17	170.18	LLEATGISTVPGSGFGQK(1)EGVFHMR	3	0.73023	3
Gene.12488	39	K	glutamate--glyoxylate aminotransferase 2 [Chenopodium quinoa]	1	2.72257e-05	95.57	K(1)IIFTNVGNPHALGQK	3	0.62983	1
Gene.12488	463	K	glutamate--glyoxylate aminotransferase 2 [Chenopodium quinoa]	1	8.08626e-18	239.75	K(1)FNDAFMEEYEDNR	2	1.1257	5
Gene.12488	291	K	glutamate--glyoxylate aminotransferase 2 [Chenopodium quinoa]	1	2.77012e-30	243.23	ELQLVSYHTVSK(1)GYWGECGQR	3	0.37052	1
Gene.12488	114	K	glutamate--glyoxylate aminotransferase 2 [Chenopodium quinoa]	1	0.00217295	143.96	K(1)ECAEFIER	2	-1.5884	2
Gene.12488	279	K	glutamate--glyoxylate aminotransferase 2 [Chenopodium quinoa]	1	3.69484e-18	184.95	VLMDMGPPISK(1)ELQLVSYHTVSK	3	0.40295	1
Gene.12488	268	K	glutamate--glyoxylate aminotransferase 2 [Chenopodium quinoa]	1	0.00142473	81.185	K(1)VLMDMGPPISK	2	-1.4138	1
Gene.12488	17	K	glutamate--glyoxylate aminotransferase 2 [Chenopodium quinoa]	1	0.0529333	87.284	K(1)CQYAVR	2	0.8463	1
Gene.12488	4	K	glutamate--glyoxylate aminotransferase 2 [Chenopodium quinoa]	1	1.39299e-18	218.12	SPK(1)ALDYESLNPNVK	3	-0.32354	3
Gene.12488	462	K	glutamate--glyoxylate aminotransferase 2 [Chenopodium quinoa]	1	0.000235723	79.88	TTILPAEEEMPAIMESFK(1)K	3	0.12361	1
Gene.12488	357	K	glutamate--glyoxylate aminotransferase 2 [Chenopodium quinoa]	1	8.54355e-10	173.44	FAQESK(1)GILESLR	2	-0.10013	2
Gene.12488	54	K	glutamate--glyoxylate aminotransferase 2 [Chenopodium quinoa]	1	5.57025e-13	165.1	IIFTNVGNPHALGQK(1)PLTFPR	3	0.0066529	2
Gene.12506	52	K	PREDICTED: esterase OVCA2-like [Beta vulgaris subsp. vulgaris]	1	0.00600312	95.775	SSAGILEK(1)R	2	2.5823	1
Gene.12510	234	K	PREDICTED: 28 kDa ribonucleoprotein, chloroplastic [Beta vulgaris subsp. vulgaris]	1	1.14166e-06	133.48	LASAGVVLLGDPK(1)K	2	-0.067939	1
Gene.12510	260	K	PREDICTED: 28 kDa ribonucleoprotein, chloroplastic [Beta vulgaris subsp. vulgaris]	1	1.2439e-18	161.99	EAEAALSSLEGK(1)ELLGR	2	-0.99853	1
Gene.12510	247	K	PREDICTED: 28 kDa ribonucleoprotein, chloroplastic [Beta vulgaris subsp. vulgaris]	1	0.000677611	94.09	SAGYGFVSFATK(1)R	2	-0.036243	1
Gene.12521	183	K	ATPase 10, plasma membrane-type-like [Quercus suber]	1	4.10746e-05	104.23	LLEGDSLK(1)IDQSALTGESLPVTK	3	0.36443	2
Gene.12521	61	K	ATPase 10, plasma membrane-type-like [Quercus suber]	1	0.0288132	58.596	LIEK(1)PENK	2	0.80653	1
Gene.12521	198	K	ATPase 10, plasma membrane-type-like [Quercus suber]	1	0.0140209	59.579	IDQSALTGESLPVTK(1)K	3	0.65311	1
Gene.12521	199	K	ATPase 10, plasma membrane-type-like [Quercus suber]	1	3.40826e-08	146.59	K(1)TGDEVFSGSICK	2	-0.27751	1
Gene.12530	222	K	PREDICTED: protein argonaute 1 [Beta vulgaris subsp. vulgaris]	1	0.0292176	49.298	FPLRPGK(1)GSTGVR	3	-0.038169	1
Gene.12543	52	K	Proteasome subunit alpha type-5 [Actinidia chinensis var. chinensis]	1	0.000564145	115.91	EGVVLAVEK(1)R	2	-1.0805	1
Gene.12543	207	K	Proteasome subunit alpha type-5 [Actinidia chinensis var. chinensis]	1	1.96215e-17	205.66	QVMEEK(1)VTPNNVDIAK	2	-0.59154	1
Gene.12543	43	K	Proteasome subunit alpha type-5 [Actinidia chinensis var. chinensis]	1	0.000457623	90.861	TK(1)EGVVLAVEK	2	0.38653	1
Gene.12544	87	K	hypothetical protein BVC80_1543g153 [Macleaya cordata]	1	1.86836e-12	162.43	GK(1)APITQQLPGESDQDFADFSSK	3	-0.6345	2
Gene.12544	75	K	hypothetical protein BVC80_1543g153 [Macleaya cordata]	1	4.01274e-05	98.943	LLVK(1)EGHQVTLFTR	3	0.24173	2
Gene.12544	108	K	hypothetical protein BVC80_1543g153 [Macleaya cordata]	1	0.0234973	41.422	APITQQLPGESDQDFADFSSK(1)ILHLK	3	0.58245	1
Gene.12544	55	K	hypothetical protein BVC80_1543g153 [Macleaya cordata]	1	0.0262073	53.124	K(1)VLIMGGTR	2	-1.3854	2
Gene.12544	113	K	hypothetical protein BVC80_1543g153 [Macleaya cordata]	1	0.0122953	80.165	ILHLK(1)GDR	2	-0.27919	2
Gene.12550	363	K	L-ascorbate oxidase homolog [Hevea brasiliensis]	1	1.26212e-40	312.48	LQNSAGQVNQK(1)QR	2	-0.18842	1
Gene.12550	210	K	L-ascorbate oxidase homolog [Hevea brasiliensis]	1	6.00365e-17	194.59	GSGAAFTVEQGK(1)TYR	2	0.36677	1
Gene.12570	187	K	PREDICTED: uncharacterized protein LOC103323080 [Prunus mume]	1	0.0474729	61.494	LK(1)FIGNK	2	0.45382	1
Gene.12572	217	K	Pyruvate kinase, cytosolic isozyme [Capsicum baccatum]	1	0.00417778	83.862	K(1)GSDLVHVR	3	1.0138	1
Gene.12572	40	K	Pyruvate kinase, cytosolic isozyme [Capsicum baccatum]	1	0.0319225	50.452	SVPMLEK(1)LLK	2	0.091852	1
Gene.12572	234	K	Pyruvate kinase, cytosolic isozyme [Capsicum baccatum]	1	0.00938395	86.794	K(1)IQLMSK	2	-1.421	2
Gene.12572	129	K	Pyruvate kinase, cytosolic isozyme [Capsicum baccatum]	1	4.40524e-06	122.34	GTEEMISMSYK(1)K	2	-0.63219	1
Gene.12572	99	K	Pyruvate kinase, cytosolic isozyme [Capsicum baccatum]	1	0.018385	64.265	DEK(1)PIQLK	2	-1.5611	2
Gene.12572	483	K	Pyruvate kinase, cytosolic isozyme [Capsicum baccatum]	1	1.80772e-18	177.67	AIQK(1)GLCQPGDAVVALHR	3	0.52291	1
Gene.12572	23	K	Pyruvate kinase, cytosolic isozyme [Capsicum baccatum]	1	0.000225228	99.498	TK(1)IVCTLGPASR	2	-1.8378	1
Gene.12572	43	K	Pyruvate kinase, cytosolic isozyme [Capsicum baccatum]	1	0.0420703	53.237	LLK(1)AGMSVAR	2	1.2314	1
Gene.12572	96	K	Pyruvate kinase, cytosolic isozyme [Capsicum baccatum]	0.997568	0.0161759	57.034	TGFLK(0.998)DEK(0.002)PIQLK	3	0.056959	1
Gene.12572	478	K	Pyruvate kinase, cytosolic isozyme [Capsicum baccatum]	1	6.35894e-08	121.82	ATDAESTEVILEAALK(1)K	3	0.24095	1
Gene.12588	124	K	L-ascorbate peroxidase 1, cytosolic-like [Solanum pennellii]	1	0.000176708	86.911	VDLEK(1)PPVEGR	2	-0.016959	3
Gene.12588	147	K	L-ascorbate peroxidase 1, cytosolic-like [Solanum pennellii]	1	1.34799e-34	223.97	NVFIK(1)QMGLTDQDIVALSGAHTLGR	3	0.31213	3
Gene.12588	52	K	L-ascorbate peroxidase 1, cytosolic-like [Solanum pennellii]	1	8.60749e-12	144.5	LAWHSAGTFDVSTK(1)TGGPFGTMR	3	-0.51934	6
Gene.12588	63	K	L-ascorbate peroxidase 1, cytosolic-like [Solanum pennellii]	1	2.24059e-18	173.98	FK(1)EELAHGANNGLDVALR	3	-0.37491	2
Gene.12588	3	K	L-ascorbate peroxidase 1, cytosolic-like [Solanum pennellii]	1	9.08531e-09	149.02	GK(1)CYPTVSEEYQK	2	-0.50947	1
Gene.12588	30	K	L-ascorbate peroxidase 1, cytosolic-like [Solanum pennellii]	1	1.17257e-10	182.37	GLIAEK(1)NCAPIMLR	2	-1.0829	2
Gene.12603	245	K	JAB domain-containing protein/MitMem_reg domain-containing protein [Cephalotus follicularis]	1	0.036817	50.703	MLLNLHK(1)K	3	0.0037003	2
Gene.12603	247	K	JAB domain-containing protein/MitMem_reg domain-containing protein [Cephalotus follicularis]	1	0.039123	52.247	K(1)WTDGLTLQR	2	2.6226	1
Gene.12610	269	K	alpha-1,4 glucan phosphorylase L isozyme, chloroplastic/amyloplastic isoform X2 [Ziziphus jujuba]	1	0.00036043	73.057	AEQGSDGK(1)THWIGGEDIK	3	0.5539	1
Gene.12610	293	K	alpha-1,4 glucan phosphorylase L isozyme, chloroplastic/amyloplastic isoform X2 [Ziziphus jujuba]	1	0.0375265	59.153	TK(1)TTINLR	2	0.94653	1
Gene.12610	223	K	alpha-1,4 glucan phosphorylase L isozyme, chloroplastic/amyloplastic isoform X2 [Ziziphus jujuba]	1	0.025233	77.984	HGLFK(1)QR	2	0.49504	1
Gene.12614	198	K	uncharacterized protein At1g32220, chloroplastic isoform X1 [Carica papaya]	1	0.0179995	82.954	K(1)AESEVLSK	2	-0.084463	1
Gene.12614	222	K	uncharacterized protein At1g32220, chloroplastic isoform X1 [Carica papaya]	1	0.0182091	91.9	PGFIYGK(1)R	2	2.0739	1
Gene.12617	50	K	PREDICTED: proliferating cell nuclear antigen [Nicotiana sylvestris]	1	0.011575	87.258	LIQGSLLK(1)K	2	0.11355	1
Gene.12625	141	K	peroxidase 64-like [Chenopodium quinoa]	1	2.439e-09	141.13	DVVVLSGGPSWQVQK(1)GR	2	0.50225	1
Gene.12625	80	K	peroxidase 64-like [Chenopodium quinoa]	1	1.5275e-08	159.5	GCDASVLLDSTK(1)K	2	-1	1
Gene.12625	222	K	peroxidase 64-like [Chenopodium quinoa]	1	0.000919263	70.452	IHNFDSTHDIDPTLQASFAAK(1)LR	4	1.4104	1
Gene.12635	325	K	3-dehydroquinate synthase, chloroplastic [Manihot esculenta]	1	0.000264425	80.737	DPSALAYAIK(1)R	2	1.7224	1
Gene.12737	274	K	Ribosomal protein [Parasponia andersonii]	1	0.000116039	102.53	EEHAAIK(1)ASGK	2	-2.851	3
Gene.12737	87	K	Ribosomal protein [Parasponia andersonii]	1	0.0546309	48.048	AK(1)DSQAIR	2	-0.84591	1
Gene.12737	85	K	Ribosomal protein [Parasponia andersonii]	1	7.0218e-06	117.86	EVGAFADAEK(1)AK	2	1.2232	2
Gene.12737	75	K	Ribosomal protein [Parasponia andersonii]	1	0.00013625	101.3	ILK(1)EVGAFADAEK	2	-0.32356	2
Gene.12737	278	K	Ribosomal protein [Parasponia andersonii]	1	0.0127441	79.474	ASGK(1)SFFK	2	-1.0192	1
Gene.12737	267	K	Ribosomal protein [Parasponia andersonii]	1	0.00179114	74.392	TALSK(1)EEHAAIK	3	0.36213	1
Gene.12744	149	K	PREDICTED: 50S ribosomal protein L4, chloroplastic-like [Nelumbo nucifera]	1	0.00428776	63.062	TPLRPGGGVIFGPK(1)PK	3	1.672	1
Gene.12744	207	K	PREDICTED: 50S ribosomal protein L4, chloroplastic-like [Nelumbo nucifera]	1	0.0121075	80.455	WGLDPK(1)EK	2	0.22768	1
Gene.12744	156	K	PREDICTED: 50S ribosomal protein L4, chloroplastic-like [Nelumbo nucifera]	1	0.00166503	130.27	DWSIK(1)INR	2	-1.1539	2
Gene.12744	78	K	PREDICTED: 50S ribosomal protein L4, chloroplastic-like [Nelumbo nucifera]	1	6.03301e-15	172.93	VGETFLNLK(1)TAPPETAR	2	0.89328	1
Gene.12744	193	K	PREDICTED: 50S ribosomal protein L4, chloroplastic-like [Nelumbo nucifera]	1	0.000912804	104.42	TK(1)EFIAAMK	2	0.36963	2
Gene.12744	200	K	PREDICTED: 50S ribosomal protein L4, chloroplastic-like [Nelumbo nucifera]	1	0.00367822	135.84	EFIAAMK(1)R	2	-0.0827	4
Gene.12744	151	K	PREDICTED: 50S ribosomal protein L4, chloroplastic-like [Nelumbo nucifera]	1	0.00415256	121.05	PK(1)DWSIK	2	-0.33187	1
Gene.12744	100	K	PREDICTED: 50S ribosomal protein L4, chloroplastic-like [Nelumbo nucifera]	1	0.00104076	109.79	ALTTDLTNK(1)R	2	-0.5246	1
Gene.12758	91	K	PREDICTED: 60S ribosomal protein L35 [Elaeis guineensis]	1	0.0562266	123.72	PLDLRPK(1)K	2	-4.268	1
Gene.12780	127	K	Cu/Zn superoxide dismutase, partial [Knorringia sibirica]	1	0.000518305	70.837	AVVVHADPDDLGK(1)GGHELSK	3	0.67844	4
Gene.12780	3	K	Cu/Zn superoxide dismutase, partial [Knorringia sibirica]	1	0.00522785	93.429	VK(1)AVVVLK	2	0.036069	1
Gene.12780	134	K	Cu/Zn superoxide dismutase, partial [Knorringia sibirica]	1	0.00096858	71.529	GGHELSK(1)STGNAGGR	3	-0.39439	2
Gene.12782	118	K	UDP-glucose 6-dehydrogenase 1 [Citrus clementina]	1	0.00364469	82.417	MIADVSK(1)SDK	2	1.1233	2
Gene.12782	139	K	UDP-glucose 6-dehydrogenase 1 [Citrus clementina]	1	4.53667e-05	96.673	TAEAIEK(1)ILTHNSK	3	0.34533	1
Gene.12782	307	K	UDP-glucose 6-dehydrogenase 1 [Citrus clementina]	1	2.73388e-07	174.52	LNDYQK(1)NR	2	-0.19431	1
Gene.12782	454	K	UDP-glucose 6-dehydrogenase 1 [Citrus clementina]	1	0.0107028	70.908	NVVNVDK(1)LR	2	0.64511	1
Gene.12782	121	K	UDP-glucose 6-dehydrogenase 1 [Citrus clementina]	1	0.0115824	81.263	SDK(1)IVVEK	2	0.21783	1
Gene.12782	357	K	UDP-glucose 6-dehydrogenase 1 [Citrus clementina]	1	0.0340848	60.436	GLLGDK(1)AR	2	0.55506	1
Gene.12782	132	K	UDP-glucose 6-dehydrogenase 1 [Citrus clementina]	1	0.030367	55.724	STVPVK(1)TAEAIEK	2	1.4539	1
Gene.12782	126	K	UDP-glucose 6-dehydrogenase 1 [Citrus clementina]	1	0.000351016	97.163	IVVEK(1)STVPVK	2	-0.25616	2
Gene.12808	399	K	Serine carboxypeptidase-like [Parasponia andersonii]	1	4.67035e-05	108.7	ALHLFSDFVK(1)GR	3	-0.11502	1
Gene.12815	258	K	PREDICTED: uncharacterized protein LOC104089917 [Nicotiana tomentosiformis]	1	0.000136485	159.79	LPTLLVLNK(1)K	2	-0.40145	1
Gene.12823	309	K	hsp70-Hsp90 organizing protein 3 [Jatropha curcas]	1	0.00604656	62.799	DFDK(1)AVDHYSK	3	0.47725	1
Gene.12823	458	K	hsp70-Hsp90 organizing protein 3 [Jatropha curcas]	1	0.00781759	117.89	HYTESIK(1)R	2	0.49776	1
Gene.12823	303	K	hsp70-Hsp90 organizing protein 3 [Jatropha curcas]	1	0.0399845	68.224	EAGNAAYK(1)K	2	0.28795	1
Gene.12823	295	K	hsp70-Hsp90 organizing protein 3 [Jatropha curcas]	1	0.000666722	94.363	EK(1)EAGNAAYK	2	0.41611	1
Gene.12823	133	K	hsp70-Hsp90 organizing protein 3 [Jatropha curcas]	1	0.00103271	99.752	NYSESVSAYK(1)K	2	0.80423	1
Gene.12823	465	K	hsp70-Hsp90 organizing protein 3 [Jatropha curcas]	1	2.43124e-05	125.36	NPNDPK(1)AFSNR	2	-3.7377	1
Gene.12823	110	K	hsp70-Hsp90 organizing protein 3 [Jatropha curcas]	1	3.43778e-09	150.05	TVELNPSWSK(1)GYSR	2	-0.20081	1
Gene.12829	101	K	Uncharacterized protein TCM_033826 isoform 1 [Theobroma cacao]	1	8.38359e-07	121.13	GVGGEEIK(1)DGGSER	2	-2.8013	1
Gene.12829	150	K	Uncharacterized protein TCM_033826 isoform 1 [Theobroma cacao]	1	0.0106636	56.956	LRPEHQK(1)AVLER	4	0.62337	1
Gene.12848	227	K	PREDICTED: uridine kinase-like protein 1, chloroplastic isoform X1 [Beta vulgaris subsp. vulgaris]	1	0.00268	85.355	K(1)FADVIIPR	2	0.17682	1
Gene.12864	206	K	PREDICTED: prohibitin-1, mitochondrial [Nicotiana attenuata]	1	0.00480444	116.73	AK(1)FVVEK	2	-0.58978	1
Gene.12864	55	K	PREDICTED: prohibitin-1, mitochondrial [Nicotiana attenuata]	1	0.0346152	68.787	IYGIK(1)DK	2	-1.2289	1
Gene.12864	211	K	PREDICTED: prohibitin-1, mitochondrial [Nicotiana attenuata]	1	1.44845e-05	125.97	FVVEK(1)AEQDKK	3	0.54503	2
Gene.12865	243	K	non-functional NADPH-dependent codeinone reductase 2-like [Chenopodium quinoa]	1	0.0271512	58.63	GK(1)TSAQVALR	2	0.0042727	1
Gene.12908	6	K	cytochome b5, partial [Olea europaea]	1	0.00220971	94.767	K(1)VFVFEEVSK	2	-1.4506	1
Gene.12908	88	K	cytochome b5, partial [Olea europaea]	1	9.11187e-11	161.04	YYIGNVDVSTVPLK(1)R	2	0.79443	1
Gene.12908	15	K	cytochome b5, partial [Olea europaea]	1	5.91348e-05	90.707	VFVFEEVSK(1)HDSSK	3	1.9448	1
Gene.1291	214	K	clathrin light chain 2 [Spinacia oleracea]	1	5.52662e-38	312.78	LNADTNK(1)TQNR	2	0.11756	1
Gene.1291	230	K	clathrin light chain 2 [Spinacia oleracea]	1	5.71742e-06	143.96	VFLSNQEK(1)FHK	3	0.5856	1
Gene.1291	325	K	clathrin light chain 2 [Spinacia oleracea]	1	1.45466e-05	113.52	TGK(1)AGAQGVASAAK	2	-0.71882	1
Gene.12913	172	K	katanin p80 WD40 repeat-containing subunit B1 homolog isoform X1 [Populus trichocarpa]	1	0.032626	49.3	LWDVEEAK(1)MVR	2	-0.18895	1
Gene.12918	155	K	uncharacterized protein At1g32220, chloroplastic [Solanum pennellii]	1	0.00495804	103.19	AAADQGVK(1)R	2	-0.12406	1
Gene.12919	190	K	stomatin-like protein 2, mitochondrial [Spinacia oleracea]	1	4.74825e-05	166.66	AEILEAEGK(1)R	2	0.48262	1
Gene.12919	283	K	stomatin-like protein 2, mitochondrial [Spinacia oleracea]	1	0.0255309	46.069	LVHTQPVK(1)SIPGR	3	-0.69413	1
Gene.12920	122	K	60S ribosomal protein L13a-2 [Capsella rubella]	1	0.0107	96.492	AK(1)VVYER	2	0.35365	1
Gene.12921	203	K	PREDICTED: 60S ribosomal protein L13a-2 [Eucalyptus grandis]	1	0.00498913	95.358	AEK(1)AAVEK	2	-1.4954	1
Gene.12921	145	K	PREDICTED: 60S ribosomal protein L13a-2 [Eucalyptus grandis]	1	0.000423697	92.866	MVVPDALK(1)VLR	2	0.10796	7
Gene.12921	85	K	PREDICTED: 60S ribosomal protein L13a-2 [Eucalyptus grandis]	1	0.0229115	42.031	MNTK(1)PSHGPIHFR	4	-0.13717	1
Gene.12921	174	K	PREDICTED: 60S ribosomal protein L13a-2 [Eucalyptus grandis]	1	8.92121e-14	166.6	LSSEVGWNHYETIK(1)ELEAK	3	-0.026721	1
Gene.12921	154	K	PREDICTED: 60S ribosomal protein L13a-2 [Eucalyptus grandis]	1	0.00068525	101.72	GHK(1)YCLLGR	3	-0.57196	1
Gene.12921	134	K	PREDICTED: 60S ribosomal protein L13a-2 [Eucalyptus grandis]	1	0.0260692	57.267	VFEGVPPPYDK(1)TK	2	-0.43768	2
Gene.12921	45	K	PREDICTED: 60S ribosomal protein L13a-2 [Eucalyptus grandis]	1	3.97067e-10	169.8	LASIVAK(1)ELLSGQR	2	-0.89891	1
Gene.12921	208	K	PREDICTED: 60S ribosomal protein L13a-2 [Eucalyptus grandis]	1	1.9681e-11	148.15	AAVEK(1)LGSQLDVLAAVK	2	0.78193	1
Gene.12936	123	K	PREDICTED: arginine--tRNA ligase, cytoplasmic-like isoform X1 [Juglans regia]	1	0.0283997	59.35	TWAPK(1)LPIK	2	-0.14808	1
Gene.12936	239	K	PREDICTED: arginine--tRNA ligase, cytoplasmic-like isoform X1 [Juglans regia]	1	0.00158492	100.57	LQGGDSK(1)YR	2	1.745	1
Gene.12936	102	K	PREDICTED: arginine--tRNA ligase, cytoplasmic-like isoform X1 [Juglans regia]	1	0.00321299	109.71	ISK(1)IWLAK	2	-0.21106	1
Gene.12936	111	K	PREDICTED: arginine--tRNA ligase, cytoplasmic-like isoform X1 [Juglans regia]	1	0.0311964	72.138	SVDK(1)MLR	2	-3.596	1
Gene.12936	448	K	PREDICTED: arginine--tRNA ligase, cytoplasmic-like isoform X1 [Juglans regia]	1	0.00218847	120.46	YADLK(1)NNR	2	4.0094	1
Gene.12936	409	K	PREDICTED: arginine--tRNA ligase, cytoplasmic-like isoform X1 [Juglans regia]	1	6.59328e-06	156.58	LVDLLDEAK(1)NR	2	-0.49402	2
Gene.12936	257	K	PREDICTED: arginine--tRNA ligase, cytoplasmic-like isoform X1 [Juglans regia]	1	0.0187283	70.256	NEFQK(1)VYK	2	-1.7561	1
Gene.12936	223	K	PREDICTED: arginine--tRNA ligase, cytoplasmic-like isoform X1 [Juglans regia]	1	0.000588688	97.734	FDTDSVFK(1)EK	2	0.32983	3
Gene.1294	131	K	clathrin light chain 2 [Spinacia oleracea]	1	3.92358e-06	155.88	NQIIEEAEEYK(1)R	2	1.7334	1
Gene.1294	162	K	clathrin light chain 2 [Spinacia oleracea]	1	0.000152227	97.734	VYLGNQEK(1)FHK	3	0.10934	2
Gene.1294	139	K	clathrin light chain 2 [Spinacia oleracea]	1	0.00953514	78.113	K(1)LSIETNK	2	0.2	1
Gene.1294	146	K	clathrin light chain 2 [Spinacia oleracea]	1	9.03402e-07	174.57	LSIETNK(1)TQNR	2	0.6933	1
Gene.1294	224	K	clathrin light chain 2 [Spinacia oleracea]	1	0.0161728	86.866	HILVK(1)LK	2	-0.036816	1
Gene.1294	257	K	clathrin light chain 2 [Spinacia oleracea]	1	0.000144609	105.65	TTK(1)GGVQVEAAK	2	0.7641	1
Gene.1294	211	K	clathrin light chain 2 [Spinacia oleracea]	1	0.0104293	71.524	PGK(1)PTDLSR	2	-0.12111	1
Gene.12941	147	K	isocitrate lyase isoform X1 [Spinacia oleracea]	1	0.00141381	120.15	MSMSK(1)EER	2	-1.4856	2
Gene.12941	181	K	isocitrate lyase isoform X1 [Spinacia oleracea]	1	0.00994694	83.783	LCK(1)LFAER	2	0.55153	1
Gene.12941	283	K	isocitrate lyase isoform X1 [Spinacia oleracea]	1	1.57213e-09	160.84	GLASLLFEGTK(1)AGK	2	0.030558	2
Gene.12941	509	K	isocitrate lyase isoform X1 [Spinacia oleracea]	1	3.93638e-18	174.63	INDVDTLAHQK(1)WSGANYYDR	3	0.29399	2
Gene.12941	316	K	isocitrate lyase isoform X1 [Spinacia oleracea]	1	7.93173e-05	113.22	IK(1)SMNAGEGEK	2	-1.1502	2
Gene.12941	377	K	isocitrate lyase isoform X1 [Spinacia oleracea]	1	0.0022022	84.479	FK(1)GSVEAAVLR	2	0.44445	1
Gene.12941	535	K	isocitrate lyase isoform X1 [Spinacia oleracea]	1	1.69201e-18	188.44	TVQGGITSTAAMGK(1)GVTEEQFK	3	1.1813	4
Gene.12941	201	K	isocitrate lyase isoform X1 [Spinacia oleracea]	1	6.90885e-08	132.84	GAAGVHIEDQSSITK(1)K	3	0.37535	2
Gene.12941	44	K	isocitrate lyase isoform X1 [Spinacia oleracea]	1	3.08577e-11	190.27	GTMK(1)QSYPSNETAK	2	-0.044386	1
Gene.12941	325	K	isocitrate lyase isoform X1 [Spinacia oleracea]	1	0.000319576	92.295	SMNAGEGEK(1)AWR	2	-0.60123	1
Gene.12941	54	K	isocitrate lyase isoform X1 [Spinacia oleracea]	1	0.000639465	106.67	QSYPSNETAK(1)K	2	-0.012106	2
Gene.12950	165	K	hypothetical protein SOVF_190280 [Spinacia oleracea]	0.97512	0.00426477	79.148	VLEVDK(0.025)EK(0.975)K	3	0.30528	1
Gene.12991	153	K	VAMP-like protein YKT61 [Durio zibethinus]	1	0.00045135	88.596	ELDETK(1)IILHK	3	-1.0002	1
Gene.13005	16	K	PREDICTED: sugar transporter ERD6-like 6 [Eucalyptus grandis]	1	0.0483257	43.502	K(1)PFLHTGSWYR	3	1.0188	1
Gene.13020	32	K	S-adenosylmethionine synthase 2 [Momordica charantia]	1	0.00014307	125.75	AEVDYEK(1)IVR	2	0.16532	4
Gene.13020	296	K	S-adenosylmethionine synthase 2 [Momordica charantia]	1	5.15141e-05	114.87	IPDK(1)EILQIVK	2	-0.48757	2
Gene.13020	329	K	S-adenosylmethionine synthase 2 [Momordica charantia]	1	0.000896838	83.182	YLK(1)TAAYGHFGR	3	-0.5684	1
Gene.13027	90	K	PREDICTED: ankyrin repeat domain-containing protein 2A isoform X2 [Elaeis guineensis]	1	0.00131936	136.75	VDALDK(1)NR	2	0.067795	3
Gene.13037	93	K	uncharacterized protein LOC107423511 [Ziziphus jujuba]	1	0.000793596	131.46	TPFEK(1)QPDK	2	-0.21761	2
Gene.13037	136	K	uncharacterized protein LOC107423511 [Ziziphus jujuba]	1	0.0261648	106.36	K(1)DESLGK	2	0.027245	1
Gene.13037	73	K	uncharacterized protein LOC107423511 [Ziziphus jujuba]	1	6.65305e-07	161.93	VASGSK(1)QAYICR	2	0.29829	2
Gene.13037	107	K	uncharacterized protein LOC107423511 [Ziziphus jujuba]	1	0.000666117	106.2	YFCPVCGAPK(1)R	2	-2.7782	3
Gene.13058	161	K	Geranylgeranyl pyrophosphate synthase, chloroplastic [Glycine soja]	1	0.0312393	54.982	LMGIDK(1)SR	2	0.42223	1
Gene.13058	155	K	Geranylgeranyl pyrophosphate synthase, chloroplastic [Glycine soja]	1	0.020386	56.205	VTYPK(1)LMGIDK	2	-0.40756	1
Gene.13058	140	K	Geranylgeranyl pyrophosphate synthase, chloroplastic [Glycine soja]	1	1.75701e-05	135.99	SSEELGK(1)TAGK	2	-0.35097	1
Gene.13058	150	K	Geranylgeranyl pyrophosphate synthase, chloroplastic [Glycine soja]	1	0.00455923	76.326	DLLADK(1)VTYPK	2	3.1065	2
Gene.13069	520	K	FGGY carbohydrate kinase domain-containing protein-like [Chenopodium quinoa]	1	0.0325818	54.486	K(1)YSSLHEAMK	3	-0.1803	1
Gene.13073	196	K	UDP-glycose: glycosyltransferase UGT89D6 [Fagopyrum esculentum]	1	0.0109234	82.279	DVAATK(1)QR	2	0.52141	1
Gene.13082	366	K	PREDICTED: metacaspase-4 [Theobroma cacao]	1	0.000303845	146.88	TEAYAGAGK(1)R	2	-0.022417	1
Gene.13124	63	K	unnamed protein product [Coffea canephora]	1	7.95783e-23	243.04	FVDSASGK(1)TFPTFDPR	2	-1.9571	2
Gene.13124	105	K	unnamed protein product [Coffea canephora]	1	0.00607438	71.085	GPWPK(1)LTAYER	2	0.30918	2
Gene.13124	100	K	unnamed protein product [Coffea canephora]	1	0.00316863	75.197	EAFDK(1)GPWPK	2	0.32896	1
Gene.13124	290	K	unnamed protein product [Coffea canephora]	1	0.00963524	61.409	SNLK(1)PVTLELGGK	2	4.0391	1
Gene.13127	34	K	uncharacterized protein LOC110707533 [Chenopodium quinoa]	1	0.00488565	61.593	TIEVHDATK(1)K	3	-0.19122	1
Gene.13128	334	K	PREDICTED: insulin-degrading enzyme-like 1, peroxisomal [Theobroma cacao]	1	0.00309297	117.52	K(1)EAEVAALK	2	0.85421	1
Gene.13128	71	K	PREDICTED: insulin-degrading enzyme-like 1, peroxisomal [Theobroma cacao]	1	0.00025545	112.13	FFIIK(1)EALTK	2	-0.051866	1
Gene.13128	342	K	PREDICTED: insulin-degrading enzyme-like 1, peroxisomal [Theobroma cacao]	1	0.000315156	99.283	EAEVAALK(1)LVK	2	-0.59461	1
Gene.13128	346	K	PREDICTED: insulin-degrading enzyme-like 1, peroxisomal [Theobroma cacao]	1	0.00092661	111.26	K(1)QDLIDLFDK	2	-0.78651	1
Gene.13134	112	K	14-3-3 protein [Rheum australe]	1	1.05903e-05	137.62	K(1)EAAENTLLAYK	2	0.38047	1
Gene.13134	53	K	14-3-3 protein [Rheum australe]	1	0.0186091	51.643	GNEDHVTIIK(1)DYR	3	-2.1545	1
Gene.13134	58	K	14-3-3 protein [Rheum australe]	1	0.00495137	83.862	SK(1)IETELSK	2	2.2767	1
Gene.13148	274	K	prolyl-tRNA synthetase associated domain-containing protein 1-like [Coffea arabica]	1	2.13059e-05	130.1	GK(1)STNTVQTSR	2	-0.11865	1
Gene.13169	233	K	hypothetical protein CICLE_v10025937mg [Citrus clementina]	1	0.00144295	85.672	VAPLLDIMGK(1)SK	2	-0.99826	1
Gene.13169	296	K	hypothetical protein CICLE_v10025937mg [Citrus clementina]	1	0.0381627	58.916	LK(1)GPSMVK	2	-1.4426	1
Gene.13169	187	K	hypothetical protein CICLE_v10025937mg [Citrus clementina]	1	5.28609e-07	115.57	VK(1)ATGALFLEAPVSGSK	2	2.0712	1
Gene.13169	218	K	hypothetical protein CICLE_v10025937mg [Citrus clementina]	1	3.42032e-05	107.39	KPAEDGQLIFLTAGDK(1)SLYDK	3	-0.92889	2
Gene.13169	202	K	hypothetical protein CICLE_v10025937mg [Citrus clementina]	1	0.000119165	80.488	ATGALFLEAPVSGSK(1)K	2	-0.34243	1
Gene.13174	174	K	PREDICTED: glyoxylate/succinic semialdehyde reductase 1 [Beta vulgaris subsp. vulgaris]	1	0.000274517	85.227	ISEAVTSK(1)GGQFVEAPVSGSK	3	-1.1108	1
Gene.13174	187	K	PREDICTED: glyoxylate/succinic semialdehyde reductase 1 [Beta vulgaris subsp. vulgaris]	1	4.986e-07	138.21	GGQFVEAPVSGSK(1)K	2	0.084009	1
Gene.1318	48	K	Ribosomal protein L24 [Corchorus olitorius]	1	4.69065e-06	129.76	SK(1)AEGEPGQIIK	2	-0.060416	1
Gene.13187	39	K	unknown, partial [Glycine max]	1	0.0192798	69.998	ELDEMK(1)K	2	-0.30687	1
Gene.13187	58	K	unknown, partial [Glycine max]	1	0.00223027	107.57	EMQAK(1)IEK	2	1.9451	1
Gene.13205	138	K	citrate synthase, mitochondrial-like [Chenopodium quinoa]	1	3.21927e-10	201.08	VPSK(1)EQVDALSK	2	-0.40669	2
Gene.13205	146	K	citrate synthase, mitochondrial-like [Chenopodium quinoa]	1	2.97821e-05	116.74	EQVDALSK(1)ELR	2	0.020311	2
Gene.13211	434	K	xylulose kinase-like [Chenopodium quinoa]	1	2.31787e-05	155.97	ALIEGQLLSK(1)R	2	1.4024	1
Gene.1325	128	K	isoflavone reductase-like protein [Abrus precatorius]	1	6.82797e-05	103.14	TTALEPAK(1)SAFTTK	2	-0.87866	1
Gene.1325	134	K	isoflavone reductase-like protein [Abrus precatorius]	1	0.000372977	98.04	SAFTTK(1)SMIR	2	0.55499	4
Gene.1325	46	K	isoflavone reductase-like protein [Abrus precatorius]	1	0.0068112	68.536	EATLSDPVK(1)GK	2	-1.0676	1
Gene.1325	7	K	isoflavone reductase-like protein [Abrus precatorius]	1	0.00224328	75.968	SK(1)ILVIGGTGYIGK	2	0.19297	1
Gene.1325	101	K	isoflavone reductase-like protein [Abrus precatorius]	1	2.63752e-06	140.24	IISAIK(1)EAGNVK	2	0.57829	1
Gene.1325	178	K	isoflavone reductase-like protein [Abrus precatorius]	1	0.000328419	91.62	DK(1)VVIMGDGNIK	2	0.40922	1
Gene.1325	48	K	isoflavone reductase-like protein [Abrus precatorius]	1	0.0165154	73.665	GK(1)LLDGFK	2	0.15582	1
Gene.13267	161	K	probable Xaa-Pro aminopeptidase P [Prunus avium]	1	6.31228e-18	171.3	ERPSAQINPVIVQK(1)VEFAGR	3	0.65226	1
Gene.13267	130	K	probable Xaa-Pro aminopeptidase P [Prunus avium]	1	0.00389411	104.21	AFSVK(1)QQK	2	-0.42953	1
Gene.13267	514	K	probable Xaa-Pro aminopeptidase P [Prunus avium]	1	0.0552651	47.712	VPLWK(1)DGLDYR	2	3.163	1
Gene.13267	184	K	probable Xaa-Pro aminopeptidase P [Prunus avium]	1	0.0208255	82.305	LAQDK(1)AR	2	0.56825	4
Gene.1327	22	K	unknown [Zea mays]	1	7.39544e-18	205.98	EAFSLFDK(1)DGDGCITTK	2	2.4519	1
Gene.1327	87	K	unknown [Zea mays]	1	6.53596e-13	211.22	DTDSEEELK(1)EAFR	2	0.34897	2
Gene.1327	95	K	unknown [Zea mays]	1	3.73655e-15	188.27	VFDK(1)DQNGFISAAELR	2	-0.426	2
Gene.1327	78	K	unknown [Zea mays]	1	1.5803e-07	166.24	MK(1)DTDSEEELKEAFR	3	1.1391	8
Gene.1327	31	K	unknown [Zea mays]	1	5.11756e-11	147.64	DGDGCITTK(1)ELGTVMR	2	-2.6011	1
Gene.13271	204	K	inositol monophosphatase [Spinacia oleracea]	1	0.0199123	62.463	INALLYK(1)VR	2	1.5142	1
Gene.13271	51	K	inositol monophosphatase [Spinacia oleracea]	1	9.0145e-06	131.82	GFYQTK(1)QVEHK	3	0.68551	1
Gene.13271	188	K	inositol monophosphatase [Spinacia oleracea]	1	2.10111e-05	130.56	DK(1)QTIDATTNR	2	0.45814	1
Gene.13273	50	K	putative aconitate hydratase, cytoplasmic [Chenopodium quinoa]	1	0.00605603	61.409	VVK(1)FTFHGQPAELK	3	0.67669	1
Gene.13273	32	K	putative aconitate hydratase, cytoplasmic [Chenopodium quinoa]	1	3.49124e-05	101.2	SDWHSCLDNK(1)VGFK	3	-0.11044	2
Gene.13273	36	K	putative aconitate hydratase, cytoplasmic [Chenopodium quinoa]	1	0.00852902	68.76	VGFK(1)GFAVPK	2	0.1519	1
Gene.13273	330	K	putative aconitate hydratase, cytoplasmic [Chenopodium quinoa]	1	1.12003e-05	147.24	DSPAAK(1)FLLER	2	0.19095	2
Gene.13273	386	K	putative aconitate hydratase, cytoplasmic [Chenopodium quinoa]	1	0.000538877	66.201	TLHIPTGEK(1)LSVFDAAMR	3	0.50084	1
Gene.13273	430	K	putative aconitate hydratase, cytoplasmic [Chenopodium quinoa]	1	0.00260134	77.597	GPMLQGVK(1)AVIAK	2	-0.33514	1
Gene.13273	377	K	putative aconitate hydratase, cytoplasmic [Chenopodium quinoa]	1	1.86799e-06	111.77	FLNGEVGPK(1)TLHIPTGEK	3	0.15921	1
Gene.13273	435	K	putative aconitate hydratase, cytoplasmic [Chenopodium quinoa]	1	0.000950145	115.71	AVIAK(1)SFER	2	-0.3856	2
Gene.13273	397	K	putative aconitate hydratase, cytoplasmic [Chenopodium quinoa]	1	8.64676e-18	169.51	YK(1)EAGHDTIVLAGAEYGSGSSR	3	-0.82111	2
Gene.13273	19	K	putative aconitate hydratase, cytoplasmic [Chenopodium quinoa]	1	0.0456582	52.482	VPLK(1)DMK	2	1.0387	2
Gene.13273	340	K	putative aconitate hydratase, cytoplasmic [Chenopodium quinoa]	1	0.00301541	120.06	K(1)DFNSYGSR	2	0.82604	2
Gene.13273	100	K	putative aconitate hydratase, cytoplasmic [Chenopodium quinoa]	1	0.00198409	80.96	ACELGLEVK(1)PWVK	2	-4.1368	1
Gene.13283	17	K	stearoyl-[acyl-carrier-protein] 9-desaturase, chloroplastic-like [Chenopodium quinoa]	1	0.0170253	72.879	VDMK(1)QIEK	2	1.3021	1
Gene.13290	533	K	Formate--tetrahydrofolate ligase [Actinidia chinensis var. chinensis]	1	0.000139434	88.768	IEAIAK(1)SYGASGVEYSEQAEK	3	1.0065	1
Gene.13290	50	K	Formate--tetrahydrofolate ligase [Actinidia chinensis var. chinensis]	1	1.10154e-05	100.43	ELNLSPSHYDLYGK(1)YK	3	1.3644	2
Gene.13290	217	K	Formate--tetrahydrofolate ligase [Actinidia chinensis var. chinensis]	1	3.78427e-06	127.3	TNPEDLSPEEAK(1)R	2	-0.010751	1
Gene.13290	64	K	Formate--tetrahydrofolate ligase [Actinidia chinensis var. chinensis]	1	1.69788e-06	149.49	VLLSVLDDLK(1)GK	2	0.78764	1
Gene.13290	418	K	Formate--tetrahydrofolate ligase [Actinidia chinensis var. chinensis]	1	0.00250317	63.754	MHGGGPDVVAGK(1)PLDK	3	-1.0209	1
Gene.13290	579	K	Formate--tetrahydrofolate ligase [Actinidia chinensis var. chinensis]	1	7.62345e-13	165.38	TQYSFSHIASEK(1)GAPSGFVLPIR	3	3.4818	1
Gene.13290	406	K	Formate--tetrahydrofolate ligase [Actinidia chinensis var. chinensis]	0.999474	0.0154551	49.708	ALK(0.999)MHGGGPDVVAGK(0.001)PLDK	4	-0.41219	1
Gene.13290	173	K	Formate--tetrahydrofolate ligase [Actinidia chinensis var. chinensis]	1	1.81177e-11	157.86	IFHETSQSDK(1)ALFNR	3	-0.612	2
Gene.13290	244	K	Formate--tetrahydrofolate ligase [Actinidia chinensis var. chinensis]	1	0.000722708	105.2	K(1)ITIGQGPEEK	2	0.82693	1
Gene.13290	525	K	Formate--tetrahydrofolate ligase [Actinidia chinensis var. chinensis]	1	0.000243475	98.105	FLYPLDTSIK(1)EK	2	1.6411	3
Gene.13303	78	K	PREDICTED: uncharacterized protein At2g34160 [Vitis vinifera]	1	2.94255e-08	132.79	K(1)ITTSTVDINESGGRPIQK	3	0.9123	1
Gene.13304	147	K	D-glycerate 3-kinase, chloroplastic isoform X2 [Spinacia oleracea]	1	6.2745e-05	104.21	VAESIDK(1)WLLYGSK	2	1.4703	1
Gene.13304	154	K	D-glycerate 3-kinase, chloroplastic isoform X2 [Spinacia oleracea]	1	0.000159621	117.7	WLLYGSK(1)LCR	2	-2.2759	1
Gene.13304	133	K	D-glycerate 3-kinase, chloroplastic isoform X2 [Spinacia oleracea]	1	7.92164e-05	107.6	GPLLDK(1)MGITSEK	2	0.70097	1
Gene.13304	301	K	D-glycerate 3-kinase, chloroplastic isoform X2 [Spinacia oleracea]	1	0.000116636	126.24	YNK(1)SAYNGR	2	0.11898	1
Gene.13306	77	K	PREDICTED: uncharacterized protein At2g34160 [Musa acuminata subsp. malaccensis]	1	0.0393375	68.657	NNGLVVEK(1)K	2	2.8304	1
Gene.13306	96	K	PREDICTED: uncharacterized protein At2g34160 [Musa acuminata subsp. malaccensis]	1	4.86041e-08	132.79	ITTSTVDINESGGRPVQK(1)AK	3	-0.19501	1
Gene.13306	29	K	PREDICTED: uncharacterized protein At2g34160 [Musa acuminata subsp. malaccensis]	1	0.0356894	82.75	IQVSNTK(1)K	2	0.85873	1
Gene.13309	112	K	uncharacterized protein LOC111311750 isoform X2 [Durio zibethinus]	1	0.014144	77.318	EK(1)VQLINK	2	-0.59339	1
Gene.13310	69	K	dihydrolipoyllysine-residue acetyltransferase component 5 of pyruvate dehydrogenase complex, chloroplastic-like [Chenopodium quinoa]	1	0.0394562	58.433	SEGDK(1)LSK	2	-0.82725	1
Gene.13310	64	K	dihydrolipoyllysine-residue acetyltransferase component 5 of pyruvate dehydrogenase complex, chloroplastic-like [Chenopodium quinoa]	1	0.00342634	80.245	IISWIK(1)SEGDK	2	0.79216	1
Gene.13310	178	K	dihydrolipoyllysine-residue acetyltransferase component 5 of pyruvate dehydrogenase complex, chloroplastic-like [Chenopodium quinoa]	1	1.37406e-05	99.044	LAAAAAISSHPASEGGK(1)R	3	0.037149	1
Gene.13310	361	K	dihydrolipoyllysine-residue acetyltransferase component 5 of pyruvate dehydrogenase complex, chloroplastic-like [Chenopodium quinoa]	1	0.0031858	67.385	WNELVEK(1)AHAK	3	2.9096	1
Gene.13310	187	K	dihydrolipoyllysine-residue acetyltransferase component 5 of pyruvate dehydrogenase complex, chloroplastic-like [Chenopodium quinoa]	1	0.00604157	95.502	VVASPYAK(1)K	2	-0.14401	1
Gene.13334	147	K	PREDICTED: ACT domain-containing protein ACR11 [Beta vulgaris subsp. vulgaris]	1	0.000398331	107.65	K(1)VEDPELLEAIR	2	0.19825	1
Gene.13334	251	K	PREDICTED: ACT domain-containing protein ACR11 [Beta vulgaris subsp. vulgaris]	1	0.0258537	51.528	AK(1)FHVSYR	3	0.62162	2
Gene.13334	133	K	PREDICTED: ACT domain-containing protein ACR11 [Beta vulgaris subsp. vulgaris]	1	1.86799e-06	111.77	ANVFLDSSGK(1)HNTFAITR	3	0.099746	2
Gene.13349	159	K	4-hydroxy-3-methylbut-2-enyl diphosphate reductase, chloroplastic [Morus notabilis]	1	0.00129997	72.433	LWITNEIIHNPTVNK(1)R	3	0.18057	1
Gene.13349	98	K	4-hydroxy-3-methylbut-2-enyl diphosphate reductase, chloroplastic [Morus notabilis]	1	2.95573e-05	117.09	EYTSDVIK(1)TLK	2	-0.64628	1
Gene.13359	50	K	eukaryotic translation initiation factor 3 subunit J [Jatropha curcas]	1	0.00023953	98.406	LSMTSLK(1)AADAK	2	0.35288	1
Gene.13364	123	K	hypothetical protein CEY00_Acc27270 [Actinidia chinensis var. chinensis]	1	0.00704423	79.148	DVSK(1)LEVFR	2	-0.0014947	2
Gene.13364	68	K	hypothetical protein CEY00_Acc27270 [Actinidia chinensis var. chinensis]	1	1.49802e-06	115.68	HQLSDK(1)DQIVSDLR	3	-0.0073573	2
Gene.13364	100	K	hypothetical protein CEY00_Acc27270 [Actinidia chinensis var. chinensis]	1	1.19932e-07	123.72	LAAAQQEK(1)EVLLQEK	3	0.74981	1
Gene.13364	107	K	hypothetical protein CEY00_Acc27270 [Actinidia chinensis var. chinensis]	1	0.0026353	73.296	EVLLQEK(1)DHLSNTVR	3	0.29329	1
Gene.1337	262	K	PREDICTED: coatomer subunit epsilon-1 [Vitis vinifera]	1	1.0967e-05	95.236	YLSQLK(1)LSHPDHMLVK	4	0.26956	1
Gene.13378	368	K	Calmodulin-domain protein kinase 9 isoform 1 [Theobroma cacao]	1	0.00651926	110.63	FK(1)QLALK	2	0.23552	1
Gene.13378	325	K	Calmodulin-domain protein kinase 9 isoform 1 [Theobroma cacao]	1	0.0555508	44.377	MLTQDPK(1)K	2	-1.4395	1
Gene.13392	170	K	LOW QUALITY PROTEIN: trigger factor-like protein TIG, Chloroplastic [Carica papaya]	1	0.00490819	103.55	ATVESILK(1)R	2	0.24293	1
Gene.13392	183	K	LOW QUALITY PROTEIN: trigger factor-like protein TIG, Chloroplastic [Carica papaya]	1	0.000122462	88.768	TLPHAMSSVTGK(1)ALK	3	0.74708	1
Gene.13392	505	K	LOW QUALITY PROTEIN: trigger factor-like protein TIG, Chloroplastic [Carica papaya]	1	0.000198189	85.805	EVQNSIQEFK(1)AHQQEYDEEHVK	4	-0.701	1
Gene.13392	396	K	LOW QUALITY PROTEIN: trigger factor-like protein TIG, Chloroplastic [Carica papaya]	1	1.79142e-17	211.49	AK(1)EQATDNVILDQLR	2	2.0904	1
Gene.13392	464	K	LOW QUALITY PROTEIN: trigger factor-like protein TIG, Chloroplastic [Carica papaya]	1	1.40932e-09	139.9	AVNEYLEHEK(1)ENIVEVIK	3	-0.63403	3
Gene.13392	482	K	LOW QUALITY PROTEIN: trigger factor-like protein TIG, Chloroplastic [Carica papaya]	1	7.64468e-08	139.32	QNLAVGDIFK(1)R	2	0.25988	5
Gene.13392	162	K	LOW QUALITY PROTEIN: trigger factor-like protein TIG, Chloroplastic [Carica papaya]	1	3.31022e-07	137.62	ASVQK(1)ATVESILK	2	1.9442	1
Gene.13392	229	K	LOW QUALITY PROTEIN: trigger factor-like protein TIG, Chloroplastic [Carica papaya]	1	0.00568429	72.434	WVPENGYK(1)NLK	2	-2.8754	1
Gene.13392	186	K	LOW QUALITY PROTEIN: trigger factor-like protein TIG, Chloroplastic [Carica papaya]	1	0.00700091	67.879	ALK(1)DSIGITTK	2	1.2921	1
Gene.13392	256	K	LOW QUALITY PROTEIN: trigger factor-like protein TIG, Chloroplastic [Carica papaya]	1	0.000884833	146.27	HK(1)SIGLLR	2	-0.25106	1
Gene.1340	348	K	Copper-resistance protein [Trema orientale]	1	0.000355321	83.404	PNPQGSFHYGQVPITK(1)R	3	1.2974	1
Gene.13400	77	K	PREDICTED: pyruvate dehydrogenase E1 component subunit beta-3, chloroplastic [Beta vulgaris subsp. vulgaris]	1	1.09942e-05	91.276	ADASASTK(1)TGHEVLLFEALR	3	0.31868	1
Gene.13400	125	K	PREDICTED: pyruvate dehydrogenase E1 component subunit beta-3, chloroplastic [Beta vulgaris subsp. vulgaris]	1	0.00053685	99.973	GLAQK(1)YGDLR	2	0.82795	2
Gene.13461	153	K	unnamed protein product, partial [Vitis vinifera]	1	0.00434071	107.57	YYAEQNLK(1)K	2	-2.3108	1
Gene.13493	27	K	heat shock cognate protein 80 [Cicer arietinum]	1	0.00177164	96.113	VEK(1)VIVSDR	2	0.093307	2
Gene.13493	24	K	heat shock cognate protein 80 [Cicer arietinum]	1	0.00667245	79.986	EILGDK(1)VEK	2	-0.5082	1
Gene.13493	73	K	heat shock cognate protein 80 [Cicer arietinum]	1	3.70046e-07	162.23	DSSAGGYMSSK(1)K	2	0.15129	3
Gene.13493	9	K	heat shock cognate protein 80 [Cicer arietinum]	1	0.0138749	77.732	QK(1)FEGLCK	2	0.78326	2
Gene.13493	15	K	heat shock cognate protein 80 [Cicer arietinum]	1	0.0083437	76.221	FEGLCK(1)VIK	2	0.30364	2
Gene.13507	123	K	PREDICTED: codeine O-demethylase [Beta vulgaris subsp. vulgaris]	1	0.00197887	97.734	K(1)FFALPMEEK	2	0.46562	1
Gene.13509	136	K	guanosine nucleotide diphosphate dissociation inhibitor 2-like [Chenopodium quinoa]	1	0.000540452	117.14	SPLMGLFEK(1)R	2	-1.0894	1
Gene.13509	53	K	guanosine nucleotide diphosphate dissociation inhibitor 2-like [Chenopodium quinoa]	1	0.000246683	86.8	NDYYGGESTSHNLIQLWK(1)K	3	-1.2153	1
Gene.13509	206	K	guanosine nucleotide diphosphate dissociation inhibitor 2-like [Chenopodium quinoa]	1	7.09641e-06	144.51	YLENPALDTVK(1)R	2	1.9708	1
Gene.13512	191	K	guanosine nucleotide diphosphate dissociation inhibitor 1 [Citrus clementina]	1	0.00276652	90.306	SQLMGLFEK(1)R	2	-1.3999	1
Gene.13512	261	K	guanosine nucleotide diphosphate dissociation inhibitor 1 [Citrus clementina]	1	8.7315e-10	204.48	YLNESAFDTVK(1)K	2	-1.6136	2
Gene.13512	207	K	guanosine nucleotide diphosphate dissociation inhibitor 1 [Citrus clementina]	1	0.0359344	67.494	YDEK(1)DPK	2	-0.53227	1
Gene.13512	264	K	guanosine nucleotide diphosphate dissociation inhibitor 1 [Citrus clementina]	1	0.000295779	110.39	MK(1)LYSESLAR	2	-1.4942	1
Gene.13522	306	K	PREDICTED: uncharacterized protein At5g02240-like [Juglans regia]	1	0.000383001	86.367	AFDLASK(1)PEGEGTPTK	2	-1.3672	1
Gene.13522	94	K	PREDICTED: uncharacterized protein At5g02240-like [Juglans regia]	1	0.00551752	91.087	TGK(1)IVYEK	2	0.1933	2
Gene.13522	266	K	PREDICTED: uncharacterized protein At5g02240-like [Juglans regia]	1	8.63231e-18	212.95	ELLVGK(1)DDELLQTETR	2	-1.4792	1
Gene.13522	299	K	PREDICTED: uncharacterized protein At5g02240-like [Juglans regia]	1	1.8687e-08	123.55	FK(1)AFDLASKPEGEGTPTK	3	0.41496	1
Gene.13522	119	K	PREDICTED: uncharacterized protein At5g02240-like [Juglans regia]	1	0.0180959	48.146	TEESK(1)TQIGGADDVYVGDIR	3	0.011945	1
Gene.13522	315	K	PREDICTED: uncharacterized protein At5g02240-like [Juglans regia]	1	4.49548e-18	173.21	AFDLASKPEGEGTPTK(1)DFK	3	-0.28299	1
Gene.13522	99	K	PREDICTED: uncharacterized protein At5g02240-like [Juglans regia]	1	0.0272219	76.035	IVYEK(1)LK	2	0.7058	1
Gene.13522	201	K	PREDICTED: uncharacterized protein At5g02240-like [Juglans regia]	1	0.0134814	52.91	AAGVK(1)QIVLVGSMGGTNPDNPLNK	3	0.32124	1
Gene.13522	255	K	PREDICTED: uncharacterized protein At5g02240-like [Juglans regia]	1	1.88445e-06	147.24	AGGLQDK(1)PGGVR	2	-0.3769	1
Gene.13522	196	K	PREDICTED: uncharacterized protein At5g02240-like [Juglans regia]	1	0.000312099	92.866	NQIDAAK(1)AAGVK	2	-0.044642	4
Gene.13528	85	K	hypothetical protein B456_003G040200 [Gossypium raimondii]	1	6.32815e-12	197.19	K(1)TVTAMDVVYALK	3	-1.6956	5
Gene.13528	97	K	hypothetical protein B456_003G040200 [Gossypium raimondii]	1	4.10482e-07	130.16	TVTAMDVVYALK(1)R	2	0.80101	5
Gene.13528	37	K	hypothetical protein B456_003G040200 [Gossypium raimondii]	1	1.74525e-06	148.92	DNIQGITK(1)PAIR	2	0.22683	3
Gene.13528	14	K	hypothetical protein B456_003G040200 [Gossypium raimondii]	1	0.0493038	60.799	GGK(1)GLGK	2	0.23425	1
Gene.13535	137	K	DEA(D/H)-box RNA helicase family protein [Sesuvium portulacastrum]	1	0.0412873	70.908	AIK(1)DVGYEK	2	0.12888	1
Gene.13535	512	K	DEA(D/H)-box RNA helicase family protein [Sesuvium portulacastrum]	1	0.000943121	95.273	ATAPTVDSDVK(1)R	2	1.38	1
Gene.13547	166	K	60S ribosomal protein L8-1 [Chenopodium quinoa]	0.999989	1.40988e-05	111.83	TEKPLLK(1)AGNAYHK	3	-0.071017	1
Gene.13547	173	K	60S ribosomal protein L8-1 [Chenopodium quinoa]	1	0.0036303	76.679	AGNAYHK(1)FR	3	0.058483	2
Gene.13547	162	K	60S ribosomal protein L8-1 [Chenopodium quinoa]	1	0.0120574	91.9	TEK(1)PLLK	2	-0.1475	2
Gene.13547	219	K	60S ribosomal protein L8-1 [Chenopodium quinoa]	1	1.27731e-05	113.86	DAPPGQK(1)VGLIAAR	2	0.78703	2
Gene.13547	183	K	60S ribosomal protein L8-1 [Chenopodium quinoa]	1	0.0106945	96.51	NCWPK(1)VR	2	-0.16923	1
Gene.13556	269	K	acetolactate synthase small subunit 1, chloroplastic-like isoform X1 [Hevea brasiliensis]	0.999998	1.53002e-07	128.07	FSAASYPDLAGK(1)EPVDTISEPPKR	3	0.33249	1
Gene.13556	283	K	acetolactate synthase small subunit 1, chloroplastic-like isoform X1 [Hevea brasiliensis]	1	0.00880105	67.999	FK(1)GDAISSSR	2	0.35236	1
Gene.13556	168	K	acetolactate synthase small subunit 1, chloroplastic-like isoform X1 [Hevea brasiliensis]	1	2.03397e-07	168.31	VEDISK(1)EPQVER	2	0.60669	1
Gene.13574	83	K	patellin-3-like [Chenopodium quinoa]	1	5.15101e-10	184.11	EAEESVAESGSGK(1)K	2	1.2404	1
Gene.13574	268	K	patellin-3-like [Chenopodium quinoa]	1	0.0152	99.136	TFSTQEK(1)R	2	2.4946	1
Gene.13595	197	K	probable zinc metalloprotease EGY2, chloroplastic isoform X2 [Chenopodium quinoa]	1	0.0011223	111.61	GK(1)SDQSYEK	2	-0.87047	1
Gene.13619	535	K	PREDICTED: pyruvate kinase isozyme A, chloroplastic [Gossypium raimondii]	1	0.00351231	107.29	TFSLLK(1)AR	2	-0.62372	1
Gene.13635	273	K	Hopanoid-associated sugar epimerase [Trema orientale]	1	0.0305324	72.789	NEK(1)LNGR	2	-0.27168	1
Gene.13635	386	K	Hopanoid-associated sugar epimerase [Trema orientale]	1	0.00132995	80.758	DLK(1)AQSK	2	0.63064	2
Gene.13646	421	K	PREDICTED: adenylosuccinate synthetase 2, chloroplastic [Beta vulgaris subsp. vulgaris]	1	9.97446e-11	143.97	DADGTPIK(1)SFPADLR	2	2.9114	1
Gene.13646	189	K	PREDICTED: adenylosuccinate synthetase 2, chloroplastic [Beta vulgaris subsp. vulgaris]	1	9.73365e-09	147.52	EAELSK(1)SFIGTTK	2	-0.45544	1
Gene.13646	239	K	PREDICTED: adenylosuccinate synthetase 2, chloroplastic [Beta vulgaris subsp. vulgaris]	1	0.00738345	65.329	FK(1)DFNYSTAMLR	2	0.40878	1
Gene.13646	256	K	PREDICTED: adenylosuccinate synthetase 2, chloroplastic [Beta vulgaris subsp. vulgaris]	1	0.0123277	106.04	EEVENYK(1)R	2	1.6261	1
Gene.13646	196	K	PREDICTED: adenylosuccinate synthetase 2, chloroplastic [Beta vulgaris subsp. vulgaris]	1	0.0185549	91.069	SFIGTTK(1)R	2	-1.1111	1
Gene.1365	274	K	hypothetical protein CUMW_058020 [Citrus unshiu]	1	1.62956e-07	109.1	LSVAEK(1)LGADGIVK	2	-0.24718	1
Gene.1365	323	K	hypothetical protein CUMW_058020 [Citrus unshiu]	1	0.000588688	97.734	TFTTALK(1)ATR	2	-1.6487	2
Gene.13655	88	K	RecName: Full=Cytochrome c	1	3.29807e-18	213.02	QSGTTAGYSYSTANK(1)NK	2	0.31823	1
Gene.13655	43	K	RecName: Full=Cytochrome c	1	0.054786	58.716	AGEK(1)IFK	2	1.0824	1
Gene.13674	460	K	PREDICTED: pentatricopeptide repeat-containing protein At3g59040 isoform X1 [Solanum tuberosum]	1	0.000460875	103.26	GYAK(1)VNDTQK	2	1.4182	1
Gene.13677	36	K	protein MEMO1 [Spinacia oleracea]	1	6.89653e-06	119.39	ESGLTK(1)SSDVR	2	-0.30546	1
Gene.13693	170	K	aspartate aminotransferase, mitochondrial [Spinacia oleracea]	1	5.55391e-05	92.265	VSQK(1)TYHYYNPESK	3	-0.55571	1
Gene.13693	116	K	aspartate aminotransferase, mitochondrial [Spinacia oleracea]	1	0.00333965	68.42	LAYGENSEFIK(1)DNR	2	-1.1964	1
Gene.13693	335	K	aspartate aminotransferase, mitochondrial [Spinacia oleracea]	1	0.017969	71.425	NLWLK(1)EVK	2	1.0182	1
Gene.13693	227	K	aspartate aminotransferase, mitochondrial [Spinacia oleracea]	1	0.036828	56.258	EISQLFK(1)VK	2	0.24082	1
Gene.13693	68	K	aspartate aminotransferase, mitochondrial [Spinacia oleracea]	1	0.0494438	48.527	DDDGK(1)PVVLECVR	2	0.78744	1
Gene.13693	140	K	aspartate aminotransferase, mitochondrial [Spinacia oleracea]	1	0.0105909	110.22	LFADFQK(1)R	2	-0.8127	1
Gene.13697	22	K	PREDICTED: 40S ribosomal protein SA-like [Cucumis melo]	1	0.00623382	60.158	AVLK(1)FAQYTGAHAIAGR	3	1.1558	1
Gene.13697	99	K	PREDICTED: 40S ribosomal protein SA-like [Cucumis melo]	1	1.51985e-06	122.18	YVDVGIPANNK(1)GK	2	-0.13973	3
Gene.13723	282	K	PREDICTED: caffeoylshikimate esterase [Vitis vinifera]	1	0.023461	61.161	ASSSDK(1)ELK	2	-0.45903	1
Gene.13732	155	K	uncharacterized protein LOC103634684 [Zea mays]	1	9.62399e-05	97.904	AAVSSPGVSAVGSIK(1)K	2	1.5591	1
Gene.13751	279	K	PREDICTED: probable UDP-arabinopyranose mutase 5 isoform X1 [Daucus carota subsp. sativus]	1	0.0184879	71.342	K(1)EWVGMK	2	1.5413	1
Gene.13758	118	K	PREDICTED: 30S ribosomal protein S17, chloroplastic [Daucus carota subsp. sativus]	1	0.00287465	83.081	K(1)YQAHDPENR	3	0.56835	1
Gene.13758	146	K	PREDICTED: 30S ribosomal protein S17, chloroplastic [Daucus carota subsp. sativus]	1	2.59594e-05	114.71	TK(1)NFVALAPAPR	2	2.8656	1
Gene.13761	166	K	uridine kinase-like protein 3 [Hevea brasiliensis]	1	0.000341666	85.976	FVKPAFDDFILPTK(1)K	3	-0.82908	1
Gene.13762	292	K	Steroid reductase [Handroanthus impetiginosus]	0.967987	0.0344215	47.894	LFNGK(0.968)DGK(0.032)PK	3	-1.2557	1
Gene.13763	189	K	aldose 1-epimerase isoform X1 [Citrus sinensis]	1	0.0158959	75.739	DTPFDFTSEK(1)R	2	-0.67247	1
Gene.13777	271	K	PREDICTED: probable L-ascorbate peroxidase 6, chloroplastic [Juglans regia]	0.996947	0.0161285	57.434	SGWGK(0.003)PETK(0.997)YTK	3	0.44993	1
Gene.13777	339	K	PREDICTED: probable L-ascorbate peroxidase 6, chloroplastic [Juglans regia]	1	3.16339e-06	108.71	YAVDQEAFFK(1)DYADAHAK	3	-0.1683	1
Gene.13777	298	K	PREDICTED: probable L-ascorbate peroxidase 6, chloroplastic [Juglans regia]	1	0.0001889	115	FDNSYFK(1)DIK	2	0.34433	1
Gene.13777	329	K	PREDICTED: probable L-ascorbate peroxidase 6, chloroplastic [Juglans regia]	1	0.0297045	42.257	VYAEK(1)YAVDQEAFFK	3	1.6982	1
Gene.13777	347	K	PREDICTED: probable L-ascorbate peroxidase 6, chloroplastic [Juglans regia]	1	0.0136741	55.011	DYADAHAK(1)LSNLGAK	3	-0.29845	1
Gene.13777	171	K	PREDICTED: probable L-ascorbate peroxidase 6, chloroplastic [Juglans regia]	1	0.00667769	88.819	LLQPIK(1)DK	2	-0.30518	1
Gene.13780	109	K	PREDICTED: probable L-ascorbate peroxidase 6, chloroplastic isoform X2 [Vigna angularis]	1	0.00126528	71.879	ELLQSK(1)FCHPIMVR	3	-0.30777	1
Gene.13780	326	K	PREDICTED: probable L-ascorbate peroxidase 6, chloroplastic isoform X2 [Vigna angularis]	1	1.14187e-07	126.32	VYAEK(1)YAVDQEAFFQDYAEAHAK	3	-0.18609	1
Gene.13787	119	K	binding partner of ACD11 1 isoform X2 [Sesamum indicum]	1	0.00142023	87.184	GFLLGK(1)DAVNK	2	-1.0203	1
Gene.13787	165	K	binding partner of ACD11 1 isoform X2 [Sesamum indicum]	1	0.029185	57.034	ITIGTAIVNDK(1)VK	2	2.8165	1
Gene.13787	178	K	binding partner of ACD11 1 isoform X2 [Sesamum indicum]	1	0.00312717	110.41	FQVSEK(1)TK	2	-0.67572	1
Gene.13787	167	K	binding partner of ACD11 1 isoform X2 [Sesamum indicum]	1	0.0351887	66.692	VK(1)EVDAK	2	0.16977	1
Gene.13787	126	K	binding partner of ACD11 1 isoform X2 [Sesamum indicum]	1	0.0493829	58.716	AK(1)ALDEK	2	-0.72292	1
Gene.13805	197	K	glutathione-S-transferase [Rheum australe]	1	1.93924e-07	169.46	PK(1)LAEWVEELNK	2	0.74888	2
Gene.13805	67	K	glutathione-S-transferase [Rheum australe]	1	0.00235157	117.4	EK(1)VNPANK	2	0.015587	2
Gene.13805	139	K	glutathione-S-transferase [Rheum australe]	1	1.48385e-11	152.89	GGDTTK(1)AADAEFDYLEK	3	0.40486	5
Gene.13805	51	K	glutathione-S-transferase [Rheum australe]	1	5.66822e-08	131.56	IK(1)LVGINLQNRPDWYK	3	1.7007	1
Gene.13805	226	K	glutathione-S-transferase [Rheum australe]	1	9.01636e-05	94.023	TDPDQLLPYLK(1)SR	3	-0.48701	1
Gene.13805	215	K	glutathione-S-transferase [Rheum australe]	1	0.000121052	92.939	ETK(1)TDPDQLLPYLK	2	-0.14488	1
Gene.13805	212	K	glutathione-S-transferase [Rheum australe]	1	0.0148556	76.221	IEAYK(1)ETK	2	-0.21899	2
Gene.13805	49	K	glutathione-S-transferase [Rheum australe]	1	0.0276774	70.912	GLQEK(1)IK	2	0.5049	1
Gene.13805	73	K	glutathione-S-transferase [Rheum australe]	1	0.0011232	68.413	VNPANK(1)VPALEHDGK	3	0.010215	1
Gene.13805	44	K	glutathione-S-transferase [Rheum australe]	1	0.00321299	109.71	NYK(1)GLQEK	2	0.13379	2
Gene.13805	133	K	glutathione-S-transferase [Rheum australe]	1	7.33943e-06	116.24	IYGAFK(1)GGDTTK	2	-0.1319	3
Gene.13805	65	K	glutathione-S-transferase [Rheum australe]	1	1.69784e-05	98.281	LVGINLQNRPDWYK(1)EK	3	1.5168	4
Gene.13805	110	K	glutathione-S-transferase [Rheum australe]	1	3.1032e-33	254.8	YVDSNFEGPSLYPDEPAK(1)R	2	0.50969	1
Gene.13805	150	K	glutathione-S-transferase [Rheum australe]	1	1.05841e-10	142.54	AADAEFDYLEK(1)ALQK	2	-1.1301	1
Gene.13837	315	K	probable inactive ATP-dependent zinc metalloprotease FTSHI 4, chloroplastic [Spinacia oleracea]	1	0.00820293	69.672	LALGSLGK(1)SR	2	0.4503	1
Gene.13837	378	K	probable inactive ATP-dependent zinc metalloprotease FTSHI 4, chloroplastic [Spinacia oleracea]	1	0.0369729	44.299	GVLLHGPPGTGK(1)TLLAK	3	0.43825	1
Gene.13845	95	K	thioredoxin H-type [Coffea arabica]	1	0.000504264	101.38	LVEK(1)VVGANK	2	0.23636	2
Gene.13845	91	K	thioredoxin H-type [Coffea arabica]	1	0.0153839	87.639	DGK(1)LVEK	2	-0.030077	2
Gene.13845	54	K	thioredoxin H-type [Coffea arabica]	1	0.000934147	95.477	FIAPILADLAK(1)K	2	-0.43666	1
Gene.13845	110	K	thioredoxin H-type [Coffea arabica]	1	0.0047921	62.077	DLLQSTIAK(1)HATMPV	3	-0.29232	1
Gene.13857	391	K	acetylornithine aminotransferase, mitochondrial [Chenopodium quinoa]	1	0.0248487	46.88	VLAGNQHVK(1)EVR	3	-0.055863	1
Gene.13857	61	K	acetylornithine aminotransferase, mitochondrial [Chenopodium quinoa]	1	0.00813427	69.864	TK(1)EIIETDAK	2	0.070922	1
Gene.13866	124	K	uncharacterized protein LOC110628078 [Manihot esculenta]	1	2.94088e-05	93.909	NLEDAFEEGGVLHGK(1)K	3	2.6806	1
Gene.13889	33	K	probable 2-carboxy-D-arabinitol-1-phosphatase isoform X1 [Jatropha curcas]	1	6.21461e-05	100.22	ASK(1)DTAAAISR	2	0.31713	1
Gene.13912	215	K	uncharacterized protein LOC110413636 isoform X1 [Herrania umbratica]	1	0.000883958	121.5	VEVLK(1)QLQK	2	-0.27505	1
Gene.13912	173	K	uncharacterized protein LOC110413636 isoform X1 [Herrania umbratica]	1	0.0059302	66.004	FASSK(1)IYIVTTK	2	-0.14928	1
Gene.13912	94	K	uncharacterized protein LOC110413636 isoform X1 [Herrania umbratica]	1	8.59263e-05	112.83	LLLETK(1)VPAIR	2	-0.17031	1
Gene.13912	239	K	uncharacterized protein LOC110413636 isoform X1 [Herrania umbratica]	1	0.00544479	82.75	LATLK(1)NVIK	2	0.038802	1
Gene.1392	76	K	Aspartyl-tRNA synthetase [Handroanthus impetiginosus]	1	0.00337089	83.182	DVQSK(1)VSAGR	2	-0.44044	1
Gene.13924	73	K	Vesicle transport v-SNARE like [Actinidia chinensis var. chinensis]	1	0.00225067	107.32	GMLLAK(1)LR	2	-1.3147	2
Gene.13930	253	K	uncharacterized protein LOC110714804 [Chenopodium quinoa]	1	0.00347772	107.57	VK(1)VIGIDR	2	-0.2751	1
Gene.13932	103	K	Aspartyl/Asparaginyl-tRNA synthetase [Macleaya cordata]	1	0.0101305	98.418	YLK(1)TTLR	2	0.23863	1
Gene.13938	96	K	PREDICTED: translation machinery-associated protein 22 [Beta vulgaris subsp. vulgaris]	1	0.0348316	97.635	K(1)EVIIEK	2	1.2299	1
Gene.13939	413	K	Protein RETICULATA-RELATED 4 like [Actinidia chinensis var. chinensis]	1	0.00300543	111.39	WTGVQK(1)ER	2	-0.40894	1
Gene.13939	157	K	Protein RETICULATA-RELATED 4 like [Actinidia chinensis var. chinensis]	1	2.21711e-06	111.77	TMNTLPADLAAAVK(1)EGR	3	-0.03141	2
Gene.13955	269	K	ATP-citrate synthase alpha chain protein 1 [Ziziphus jujuba]	1	0.0019823	91.087	FTVLNPK(1)GR	2	-0.39259	1
Gene.13955	225	K	ATP-citrate synthase alpha chain protein 1 [Ziziphus jujuba]	1	5.0116e-09	158.42	GELDDTAAFK(1)NFK	2	-0.90242	2
Gene.13955	16	K	ATP-citrate synthase alpha chain protein 1 [Ziziphus jujuba]	1	0.0346152	68.787	LLK(1)EHFK	2	-1.0006	1
Gene.13955	65	K	ATP-citrate synthase alpha chain protein 1 [Ziziphus jujuba]	1	8.75764e-05	105.65	LVVKPDMLFGK(1)R	3	-0.059463	2
Gene.13976	138	K	40S ribosomal protein S2-4-like [Abrus precatorius]	1	0.000260207	102.53	DEVMK(1)IMPVQK	2	0.29091	1
Gene.13976	133	K	40S ribosomal protein S2-4-like [Abrus precatorius]	1	5.31308e-08	121.44	EHQIVDTLIGPSLK(1)DEVMK	3	0.97546	1
Gene.1399	135	K	lactate dehydrogenase [Camellia sinensis]	1	0.0318425	70.912	NVALFK(1)K	2	0.012807	1
Gene.14005	317	K	PREDICTED: glycine-rich RNA-binding protein 2, mitochondrial [Beta vulgaris subsp. vulgaris]	1	6.14136e-05	103.02	AGDYEPNEQPDRDEDENDDFAK(1)R	3	0.090017	1
Gene.14022	309	K	PREDICTED: glucan endo-1,3-beta-glucosidase [Beta vulgaris subsp. vulgaris]	1	0.00492932	63.091	NLIGHVK(1)NGTPK	3	0.54899	1
Gene.14022	73	K	PREDICTED: glucan endo-1,3-beta-glucosidase [Beta vulgaris subsp. vulgaris]	1	0.00323987	94.85	TNGISK(1)MR	2	-0.40807	1
Gene.14026	22	K	PREDICTED: histone H3-like centromeric protein CSE4 [Brassica rapa]	1	0.0245339	72.2	K(1)SAPATGGVK	2	-0.35215	1
Gene.14026	74	K	PREDICTED: histone H3-like centromeric protein CSE4 [Brassica rapa]	1	7.20845e-06	155.33	EIAQDFK(1)TDLR	2	0.16485	6
Gene.14026	18	K	PREDICTED: histone H3-like centromeric protein CSE4 [Brassica rapa]	1	0.00454678	98.933	QLATK(1)AAR	2	0.12969	3
Gene.14026	117	K	PREDICTED: histone H3-like centromeric protein CSE4 [Brassica rapa]	1	7.5565e-05	102.57	VTIMPK(1)DMQLAR	2	-0.56623	6
Gene.14026	51	K	PREDICTED: histone H3-like centromeric protein CSE4 [Brassica rapa]	1	0.000117922	137.98	YQK(1)STELLIR	2	-0.34841	4
Gene.14057	321	K	PREDICTED: delta-aminolevulinic acid dehydratase, chloroplastic isoform X1 [Vitis vinifera]	1	5.96348e-07	184.24	K(1)TYQMNPANYR	2	-1.1145	2
Gene.14057	187	K	PREDICTED: delta-aminolevulinic acid dehydratase, chloroplastic isoform X1 [Vitis vinifera]	1	8.95927e-10	105.46	VPDALK(1)SPTGDEAYYENGLVPR	3	-0.24591	1
Gene.14057	167	K	PREDICTED: delta-aminolevulinic acid dehydratase, chloroplastic isoform X1 [Vitis vinifera]	1	0.00239754	73.499	HGLLEEVAK(1)AR	3	0.37095	1
Gene.14058	65	K	PREDICTED: delta-aminolevulinic acid dehydratase, chloroplastic isoform X1 [Vitis vinifera]	1	0.000981415	114.97	IESTQK(1)TGR	2	1.0462	1
Gene.14081	101	K	probable ADP-ribosylation factor GTPase-activating protein AGD8 [Morus notabilis]	1	0.0498319	51.488	QILAK(1)EVAK	2	1.935	1
Gene.14083	261	K	omega-hydroxypalmitate O-feruloyl transferase-like [Chenopodium quinoa]	1	0.0137658	55.899	AK(1)AHLDLGPSPK	3	-1.9104	1
Gene.14098	191	K	DEAD-box ATP-dependent RNA helicase 3, chloroplastic isoform X2 [Morus notabilis]	1	0.00608225	127.56	LVDALEK(1)R	2	-0.75088	2
Gene.14098	409	K	DEAD-box ATP-dependent RNA helicase 3, chloroplastic isoform X2 [Morus notabilis]	1	0.0133338	74.611	LYAIPATGTSK(1)R	2	-0.97717	2
Gene.14098	433	K	DEAD-box ATP-dependent RNA helicase 3, chloroplastic isoform X2 [Morus notabilis]	1	0.00331452	114.86	TIVFTQTK(1)R	2	0.63481	1
Gene.14098	425	K	DEAD-box ATP-dependent RNA helicase 3, chloroplastic isoform X2 [Morus notabilis]	1	0.00108682	88.338	GGK(1)TIVFTQTK	2	0.023421	2
Gene.14110	71	K	putative 26S proteasome AAA-ATPase subunit RPT6a [Rheum australe]	1	0.00459755	98.523	QK(1)VNNLQR	2	-1.0935	1
Gene.14110	121	K	putative 26S proteasome AAA-ATPase subunit RPT6a [Rheum australe]	1	0.0028336	74.841	VLVK(1)VHPEGK	3	-0.17432	1
Gene.14111	98	K	hypothetical protein JCGZ_12396 [Jatropha curcas]	1	1.09166e-08	127.32	VFLGHK(1)QYFVSSDVGAGK	3	-0.89348	1
Gene.14111	130	K	hypothetical protein JCGZ_12396 [Jatropha curcas]	1	3.54601e-09	168.83	EDPGGADAPNGK(1)K	2	-0.52181	1
Gene.14119	1036	K	PREDICTED: uncharacterized protein LOC104887530 isoform X1 [Beta vulgaris subsp. vulgaris]	1	4.4889e-07	128.85	AAAHVGIYEK(1)TVR	3	-0.37262	1
Gene.14119	838	K	PREDICTED: uncharacterized protein LOC104887530 isoform X1 [Beta vulgaris subsp. vulgaris]	1	0.0229561	47.302	K(1)EIVSHDIR	3	-0.45737	1
Gene.14130	359	K	PREDICTED: 2-oxoisovalerate dehydrogenase subunit beta 1, mitochondrial [Prunus mume]	1	0.0257783	63.534	NK(1)ILDVIK	2	-0.013927	1
Gene.14140	277	K	protein SGT1 homolog [Chenopodium quinoa]	1	0.00169055	98.048	PTYPSSK(1)SK	2	-3.2074	1
Gene.14162	6	K	cytochrome b5-like [Spinacia oleracea]	1	1.45247e-05	104.84	GGEGK(1)VFTLADVAQHNTSK	3	-0.47601	1
Gene.14176	106	K	Photosystem II repair protein PSB27-H1, chloroplastic [Glycine soja]	1	1.18565e-05	145.91	DASNSWVAK(1)YR	2	-0.35224	2
Gene.14176	111	K	Photosystem II repair protein PSB27-H1, chloroplastic [Glycine soja]	1	0.0112773	94.539	EK(1)ALLGR	2	0.057547	2
Gene.14177	168	K	PREDICTED: eukaryotic translation initiation factor 5-like [Daucus carota subsp. sativus]	0.999999	0.00262327	68.164	LK(1)EGEAADEELKK	3	-1.4109	1
Gene.14183	254	K	uncharacterized protein LOC18054840 [Citrus clementina]	1	6.77429e-14	217.91	TPDLESPK(1)YQILK	2	1.6124	1
Gene.14183	373	K	uncharacterized protein LOC18054840 [Citrus clementina]	1	5.88471e-06	158.02	PTEDVVLEK(1)EK	2	2.4591	2
Gene.14195	44	K	uncharacterized protein LOC100813036 [Glycine max]	1	0.018848	84.244	VDLLK(1)NK	2	-0.020041	2
Gene.14195	184	K	uncharacterized protein LOC100813036 [Glycine max]	1	0.0103214	83.206	NVGK(1)QVVR	2	0.50561	1
Gene.14215	152	K	diaminopimelate decarboxylase 1, chloroplastic-like [Durio zibethinus]	1	0.000342022	78.964	ANNNLK(1)ILEHLR	3	-0.096691	1
Gene.14215	120	K	diaminopimelate decarboxylase 1, chloroplastic-like [Durio zibethinus]	1	3.63074e-10	108.57	VQEVVESVENRPFYLYSK(1)PQITR	3	0.058771	1
Gene.14215	177	K	diaminopimelate decarboxylase 1, chloroplastic-like [Durio zibethinus]	1	0.00108682	88.338	LALK(1)AGFDPSR	2	0.35083	1
Gene.14215	255	K	diaminopimelate decarboxylase 1, chloroplastic-like [Durio zibethinus]	1	0.023719	79.469	SSK(1)FGIR	2	-0.9256	1
Gene.14215	80	K	diaminopimelate decarboxylase 1, chloroplastic-like [Durio zibethinus]	0.999998	5.02342e-08	119.8	SKPADAK(1)TVAFNHCFSK	3	-1.1429	1
Gene.14231	149	K	basic 7S globulin-like [Chenopodium quinoa]	1	4.31527e-05	98.281	PASLPK(1)FQFGCANDK	2	-0.60451	1
Gene.14250	136	K	O-linked GlcNAc transferase-like protein [Rheum australe]	1	6.57587e-06	107.98	AYSSLLEDNSVDQVIHK(1)R	3	3.1202	1
Gene.14253	118	K	uncharacterized protein LOC8279780 [Ricinus communis]	1	0.0209092	42.818	QHHTTGTGFIK(1)EEGTK	4	0.57786	1
Gene.14253	41	K	uncharacterized protein LOC8279780 [Ricinus communis]	1	0.00357671	80.755	DHFEGLAPK(1)R	3	-0.71725	1
Gene.14264	467	K	sucrose synthase 1 [Amaranthus cruentus/Amaranthus hypocondriacus mixed library]	1	0.000203671	93.859	SNWEAISK(1)GGLQR	2	-2.0378	1
Gene.14264	309	K	sucrose synthase 1 [Amaranthus cruentus/Amaranthus hypocondriacus mixed library]	1	8.48175e-08	140.82	VK(1)NMTGLVEWYGK	2	-0.24761	1
Gene.14264	97	K	sucrose synthase 1 [Amaranthus cruentus/Amaranthus hypocondriacus mixed library]	1	0.0545257	58.815	NEK(1)GIVR	2	0.070617	1
Gene.14264	264	K	sucrose synthase 1 [Amaranthus cruentus/Amaranthus hypocondriacus mixed library]	1	6.50715e-05	104.18	FNIVSPGADHSIYFPYTEEK(1)K	3	-1.0597	2
Gene.14264	347	K	sucrose synthase 1 [Amaranthus cruentus/Amaranthus hypocondriacus mixed library]	1	0.0110936	70.028	DIEEK(1)AEMK	2	-0.7955	1
Gene.14264	48	K	sucrose synthase 1 [Amaranthus cruentus/Amaranthus hypocondriacus mixed library]	1	0.00300305	81.709	IK(1)QQGLDIVPK	2	-0.52955	1
Gene.14277	157	K	3-oxo-Delta(4,5)-steroid 5-beta-reductase-like [Prunus avium]	1	0.000113918	112.13	SK(1)EHGFLGFR	3	-0.099806	2
Gene.14277	168	K	3-oxo-Delta(4,5)-steroid 5-beta-reductase-like [Prunus avium]	1	1.7684e-05	102.33	NTK(1)NSFISWIDK	2	-1.3924	1
Gene.14282	443	K	LL-diaminopimelate aminotransferase, chloroplastic-like [Spinacia oleracea]	1	0.0399678	92.467	VSAFGK(1)R	2	0.37765	1
Gene.14282	207	K	LL-diaminopimelate aminotransferase, chloroplastic-like [Spinacia oleracea]	1	0.0494063	60.76	EDEK(1)YGK	2	2.1831	1
Gene.14282	452	K	LL-diaminopimelate aminotransferase, chloroplastic-like [Spinacia oleracea]	1	0.0051759	101.65	DNILEACK(1)R	2	1.2652	1
Gene.14282	134	K	LL-diaminopimelate aminotransferase, chloroplastic-like [Spinacia oleracea]	1	1.49938e-07	121.48	AQGLSTIGGYSGYGAEQGEK(1)PLR	3	0.82071	1
Gene.14282	255	K	LL-diaminopimelate aminotransferase, chloroplastic-like [Spinacia oleracea]	1	2.94561e-05	117.25	EQLTK(1)LVQFAK	2	0.3626	1
Gene.14296	202	K	Elongation factor Ts like [Actinidia chinensis var. chinensis]	1	0.00283641	80.688	LDLDHPK(1)LK	3	-0.42139	2
Gene.1430	230	K	benzyl alcohol O-benzoyltransferase-like [Ziziphus jujuba]	1	0.00018173	110.38	GADAPSVLPVWK(1)R	2	1.0986	1
Gene.14309	191	K	uncharacterized protein LOC110717360 [Chenopodium quinoa]	1	1.60549e-17	212.24	VLSSVDQTK(1)DLAGDR	2	0.5662	2
Gene.14309	174	K	uncharacterized protein LOC110717360 [Chenopodium quinoa]	1	0.0140902	61.989	DANK(1)VGDSIVNK	2	-0.99078	1
Gene.14309	206	K	uncharacterized protein LOC110717360 [Chenopodium quinoa]	1	0.000158486	104.59	SFSVDLK(1)EGTSK	2	0.62309	1
Gene.14309	144	K	uncharacterized protein LOC110717360 [Chenopodium quinoa]	1	0.000266521	93.345	SLSGMK(1)GSVSK	2	0.17978	1
Gene.14317	345	K	6-phosphogluconate dehydrogenase, putative [Ricinus communis]	1	0.0314881	71.852	IK(1)LAYQR	2	-0.49879	1
Gene.14317	204	K	6-phosphogluconate dehydrogenase, putative [Ricinus communis]	1	2.5621e-05	113.52	VK(1)DDLADGFLVDK	2	-2.6015	1
Gene.14317	219	K	6-phosphogluconate dehydrogenase, putative [Ricinus communis]	1	0.00293673	111.95	ILDK(1)TGMK	2	-0.41285	2
Gene.14317	256	K	6-phosphogluconate dehydrogenase, putative [Ricinus communis]	1	0.00177041	96.143	YLSGLK(1)EER	2	-0.51437	1
Gene.14317	442	K	6-phosphogluconate dehydrogenase, putative [Ricinus communis]	1	0.0428512	79.469	K(1)GNVAAFH	2	1.5963	1
Gene.1432	19	K	uncharacterized protein LOC106773834 [Vigna radiata var. radiata]	1	0.0290372	74.255	AAK(1)SLSR	2	0.10024	1
Gene.14329	260	K	uncharacterized protein LOC110732290 [Chenopodium quinoa]	1	0.00714386	67.385	DAAVADVNK(1)FR	2	-3.5399	1
Gene.14356	103	K	zinc finger BED domain-containing protein DAYSLEEPER-like [Chenopodium quinoa]	1	0.0542566	58.917	SSVK(1)YVK	2	-2.3876	1
Gene.14376	69	K	PREDICTED: transmembrane protein 87A [Beta vulgaris subsp. vulgaris]	1	0.0502579	60.436	FEK(1)ITFR	2	1.3843	1
Gene.14385	57	K	la protein 1 [Spinacia oleracea]	1	0.00131205	81.92	MK(1)SHLGLGALK	3	-0.9395	1
Gene.14410	211	K	28 kDa ribonucleoprotein, chloroplastic-like [Hevea brasiliensis]	1	0.000151324	121.73	FLTVNK(1)AAPR	2	0.48543	1
Gene.14415	198	K	L-ascorbate peroxidase 2, cytosolic [Olea europaea var. sylvestris]	1	7.11912e-12	160.45	ELLSGEK(1)EGLIQLPSDK	2	-2.7581	1
Gene.14430	560	K	PREDICTED: L-arabinokinase [Beta vulgaris subsp. vulgaris]	1	0.0469395	52.549	AYDVK(1)ASTR	2	-0.07277	1
Gene.14430	554	K	PREDICTED: L-arabinokinase [Beta vulgaris subsp. vulgaris]	1	1.50983e-07	129.76	YVDHGDPVTDINPK(1)R	3	-0.61345	1
Gene.14431	47	K	PREDICTED: arginase 1, mitochondrial [Tarenaya hassleriana]	1	0.0381593	65.313	LK(1)GELLR	2	-0.38859	1
Gene.14433	353	K	PREDICTED: peroxisomal fatty acid beta-oxidation multifunctional protein MFP2 [Beta vulgaris subsp. vulgaris]	1	0.00362016	106.42	VK(1)ANLQSR	2	0.94095	1
Gene.14433	50	K	PREDICTED: peroxisomal fatty acid beta-oxidation multifunctional protein MFP2 [Beta vulgaris subsp. vulgaris]	1	0.000110041	95.067	DDVK(1)AIVVTGAGGK	2	-0.065634	1
Gene.14433	369	K	PREDICTED: peroxisomal fatty acid beta-oxidation multifunctional protein MFP2 [Beta vulgaris subsp. vulgaris]	1	0.00497137	95.502	MTQEK(1)FEK	2	0.37974	1
Gene.14433	206	K	PREDICTED: peroxisomal fatty acid beta-oxidation multifunctional protein MFP2 [Beta vulgaris subsp. vulgaris]	1	0.0137403	85.807	K(1)PWVSSLYR	2	0.6736	1
Gene.14433	372	K	PREDICTED: peroxisomal fatty acid beta-oxidation multifunctional protein MFP2 [Beta vulgaris subsp. vulgaris]	1	0.00895661	74.841	FEK(1)TLSLLK	2	2.8136	1
Gene.14434	85	K	unnamed protein product [Coffea canephora]	1	0.0401268	71.451	EEVEAK(1)TAK	2	0.044664	1
Gene.14434	17	K	unnamed protein product [Coffea canephora]	1	0.0166419	62.162	HVK(1)SEDGEILTR	3	-0.57715	1
Gene.14461	38	K	PREDICTED: RNA-binding protein 8A-like [Nelumbo nucifera]	1	0.00435684	68.033	LK(1)SAITGGSSAPK	2	0.25841	1
Gene.14461	49	K	PREDICTED: RNA-binding protein 8A-like [Nelumbo nucifera]	1	0.0082504	81.239	SAITGGSSAPK(1)K	2	0.45274	1
Gene.14461	57	K	PREDICTED: RNA-binding protein 8A-like [Nelumbo nucifera]	1	0.00414544	81.017	GFK(1)EESDAER	2	-1.3318	1
Gene.14500	419	K	5'-adenylylsulfate reductase 1, chloroplastic [Citrus clementina]	1	0.000333766	98.182	ADGENK(1)EFAAR	2	0.4652	1
Gene.14503	75	K	methylcrotonoyl-CoA carboxylase subunit alpha, mitochondrial [Morus notabilis]	1	9.66727e-06	93.371	HQK(1)IIEEAPAPNVTEDFR	3	-0.33117	1
Gene.14503	298	K	methylcrotonoyl-CoA carboxylase subunit alpha, mitochondrial [Morus notabilis]	1	0.000805901	74.955	FKDDLFVDSNEATMK(1)K	3	-0.5909	1
Gene.14503	283	K	methylcrotonoyl-CoA carboxylase subunit alpha, mitochondrial [Morus notabilis]	1	0.00736327	61.11	GEVETHFIEK(1)FK	3	0.40551	1
Gene.14503	273	K	methylcrotonoyl-CoA carboxylase subunit alpha, mitochondrial [Morus notabilis]	1	5.65849e-05	91.812	AFEK(1)GEVETHFIEK	3	-0.86006	1
Gene.14506	81	K	methylcrotonoyl-CoA carboxylase subunit alpha, mitochondrial [Spinacia oleracea]	1	0.00051021	85.536	DSLHVK(1)FADEAIR	3	-0.35615	1
Gene.14506	154	K	methylcrotonoyl-CoA carboxylase subunit alpha, mitochondrial [Spinacia oleracea]	1	0.0222831	61.593	DMGDK(1)SASK	2	-0.058658	1
Gene.14532	50	K	UGT4 [Fagopyrum tataricum]	1	8.1377e-07	131.35	LPVPNDK(1)LDAFIR	2	0.21408	1
Gene.14532	452	K	UGT4 [Fagopyrum tataricum]	1	0.00231076	86.898	TK(1)EMSVLAR	2	0.86783	1
Gene.14532	307	K	UGT4 [Fagopyrum tataricum]	1	7.71633e-05	110.8	AQVK(1)QLAAGLER	2	-0.23916	1
Gene.14532	187	K	UGT4 [Fagopyrum tataricum]	1	9.44343e-06	114.89	FPGFK(1)NPVPLK	2	-1.5477	1
Gene.14532	420	K	UGT4 [Fagopyrum tataricum]	1	0.0543106	43.808	FNMATK(1)K	2	1.3828	1
Gene.14558	269	K	PREDICTED: glucose-1-phosphate adenylyltransferase large subunit 3, chloroplastic/amyloplastic isoform X1 [Beta vulgaris subsp. vulgaris]	1	0.00407892	81.95	VMSFSEK(1)PK	2	0.12848	3
Gene.14558	467	K	PREDICTED: glucose-1-phosphate adenylyltransferase large subunit 3, chloroplastic/amyloplastic isoform X1 [Beta vulgaris subsp. vulgaris]	1	0.0186357	70.399	IK(1)DCIIDK	2	-0.4332	1
Gene.14558	75	K	PREDICTED: glucose-1-phosphate adenylyltransferase large subunit 3, chloroplastic/amyloplastic isoform X1 [Beta vulgaris subsp. vulgaris]	1	0.000980165	143.7	VK(1)EPEQEK	2	0.29347	1
Gene.14558	455	K	PREDICTED: glucose-1-phosphate adenylyltransferase large subunit 3, chloroplastic/amyloplastic isoform X1 [Beta vulgaris subsp. vulgaris]	1	6.42396e-09	139.12	SMLAEGK(1)VPIGIGENTK	2	0.49986	1
Gene.14558	183	K	PREDICTED: glucose-1-phosphate adenylyltransferase large subunit 3, chloroplastic/amyloplastic isoform X1 [Beta vulgaris subsp. vulgaris]	1	0.00707113	84.821	K(1)WFQGTADAVR	2	-1.2069	1
Gene.14558	256	K	PREDICTED: glucose-1-phosphate adenylyltransferase large subunit 3, chloroplastic/amyloplastic isoform X1 [Beta vulgaris subsp. vulgaris]	1	7.77621e-07	122.63	ASDFGLMK(1)IDDTGR	2	-1.4037	2
Gene.14558	465	K	PREDICTED: glucose-1-phosphate adenylyltransferase large subunit 3, chloroplastic/amyloplastic isoform X1 [Beta vulgaris subsp. vulgaris]	1	0.0216995	59.227	VPIGIGENTK(1)IK	2	-0.37683	1
Gene.14558	378	K	PREDICTED: glucose-1-phosphate adenylyltransferase large subunit 3, chloroplastic/amyloplastic isoform X1 [Beta vulgaris subsp. vulgaris]	1	3.11764e-09	141.82	FSFYDAQK(1)PMYTSR	2	1.8266	1
Gene.14558	473	K	PREDICTED: glucose-1-phosphate adenylyltransferase large subunit 3, chloroplastic/amyloplastic isoform X1 [Beta vulgaris subsp. vulgaris]	0.999996	0.00471113	65.179	IKDCIIDK(1)NAR	3	-1.7187	1
Gene.14567	688	K	alanine--tRNA ligase-like [Chenopodium quinoa]	1	2.43185e-06	114.01	YDFSHGK(1)PVQSEELR	3	0.078375	2
Gene.14567	293	K	alanine--tRNA ligase-like [Chenopodium quinoa]	1	0.00102406	70.41	SLPAK(1)HVDTGMGFER	3	-0.32561	1
Gene.14581	361	K	eukaryotic translation initiation factor 3 subunit L [Spinacia oleracea]	1	0.00778368	106.36	YGEK(1)LSR	2	-0.82425	1
Gene.14581	113	K	eukaryotic translation initiation factor 3 subunit L [Spinacia oleracea]	1	0.0179989	71.379	HQPTLK(1)QR	2	-1.9124	1
Gene.14585	169	K	PREDICTED: elongation factor 1-beta 1 [Vitis vinifera]	1	0.000172755	97.273	SVK(1)MDGLFWGASK	2	-0.11304	5
Gene.14598	67	K	serine carboxypeptidase-like 20 [Spinacia oleracea]	1	1.63528e-07	128.76	HYSGYVTIDESHGK(1)K	3	0.47847	1
Gene.14598	213	K	serine carboxypeptidase-like 20 [Spinacia oleracea]	1	0.00100603	86.288	GLDAGVK(1)PVINFK	2	-0.37306	1
Gene.146	140	K	PREDICTED: photosystem II reaction center PSB28 protein, chloroplastic [Prunus mume]	1	4.96462e-06	128.36	FVNGK(1)PAIIEAK	2	0.12529	1
Gene.146	176	K	PREDICTED: photosystem II reaction center PSB28 protein, chloroplastic [Prunus mume]	1	3.34562e-07	180.97	YSDANGLQFVK(1)K	2	0.20885	2
Gene.14610	357	K	nudix hydrolase 19, chloroplastic [Chenopodium quinoa]	1	0.0351678	71.451	ALTFAEYK(1)K	2	0.28166	1
Gene.14622	181	K	hypothetical protein COLO4_23160 [Corchorus olitorius]	1	0.0395064	67.169	VSDPEK(1)R	2	0.54887	1
Gene.14622	116	K	hypothetical protein COLO4_23160 [Corchorus olitorius]	1	6.98492e-10	141.48	LYFTSAHEPADSHLK(1)SWSALYSADGEVSR	4	-2.0965	1
Gene.14622	534	K	hypothetical protein COLO4_23160 [Corchorus olitorius]	1	0.000101683	104.43	VHVADK(1)GEIDR	3	-1.6831	1
Gene.14627	457	K	glutamyl-tRNA(Gln) amidotransferase subunit B, chloroplastic/mitochondrial-like [Chenopodium quinoa]	1	0.0329115	56.548	SETISGK(1)IGK	2	3.4872	1
Gene.14627	544	K	glutamyl-tRNA(Gln) amidotransferase subunit B, chloroplastic/mitochondrial-like [Chenopodium quinoa]	1	0.0127495	66.299	ILLEK(1)LNAK	2	-0.459	1
Gene.14627	531	K	glutamyl-tRNA(Gln) amidotransferase subunit B, chloroplastic/mitochondrial-like [Chenopodium quinoa]	1	0.00396359	81.525	GK(1)ANPGLLNK	2	0.14047	1
Gene.14627	480	K	glutamyl-tRNA(Gln) amidotransferase subunit B, chloroplastic/mitochondrial-like [Chenopodium quinoa]	1	9.02659e-11	146.2	EK(1)NLVQITDPTQIEK	2	2.2178	1
Gene.14649	35	K	betaine aldehyde dehydrogenase 1 [Tamarix hispida]	1	0.0100737	72.325	AIAAK(1)VTER	2	-1.932	1
Gene.14649	321	K	betaine aldehyde dehydrogenase 1 [Tamarix hispida]	1	8.10944e-06	102.08	SEGATILCGGSRPEHLK(1)K	3	0.42864	1
Gene.14649	273	K	betaine aldehyde dehydrogenase 1 [Tamarix hispida]	1	0.000325995	89.992	NIK(1)VADPFEEGSR	2	-2.5961	1
Gene.14657	248	K	PREDICTED: aminoacyl tRNA synthase complex-interacting multifunctional protein 1 [Juglans regia]	1	4.91041e-12	202	QPAAATANQIQK(1)K	2	0.20122	1
Gene.14657	236	K	PREDICTED: aminoacyl tRNA synthase complex-interacting multifunctional protein 1 [Juglans regia]	0.887668	4.33506e-12	158.91	IWFGSEEDK(0.112)EK(0.888)QPAAATANQIQK	3	-0.49319	1
Gene.14657	187	K	PREDICTED: aminoacyl tRNA synthase complex-interacting multifunctional protein 1 [Juglans regia]	1	0.000190099	85.355	LVVVLANLK(1)PR	2	-3.0364	1
Gene.14660	136	K	50S ribosomal protein L5, chloroplastic [Ziziphus jujuba]	1	0.0115611	81.296	SIATFK(1)LR	2	0.057101	1
Gene.14660	63	K	50S ribosomal protein L5, chloroplastic [Ziziphus jujuba]	1	0.00277483	102.62	LK(1)TAYLEK	2	-0.14045	2
Gene.14660	88	K	50S ribosomal protein L5, chloroplastic [Ziziphus jujuba]	1	5.99573e-05	89.358	EEFAYTNIHEIPK(1)IEK	3	1.0647	2
Gene.14660	106	K	50S ribosomal protein L5, chloroplastic [Ziziphus jujuba]	1	5.00502e-12	151.22	VVVNCGIGEASQNEK(1)GLEAAIK	3	0.77134	1
Gene.14660	75	K	50S ribosomal protein L5, chloroplastic [Ziziphus jujuba]	1	2.08677e-06	114.55	IAPLLK(1)EEFAYTNIHEIPK	3	1.6778	2
Gene.14660	206	K	50S ribosomal protein L5, chloroplastic [Ziziphus jujuba]	1	0.00351231	107.29	FDILGK(1)PR	2	0.26266	2
Gene.14660	222	K	50S ribosomal protein L5, chloroplastic [Ziziphus jujuba]	1	0.00188083	130.27	TDK(1)EAYK	2	-0.19089	1
Gene.14661	147	K	protein disulfide-isomerase-like [Chenopodium quinoa]	1	7.91279e-07	176.87	SK(1)EDIIEFIQK	2	0.47702	1
Gene.14661	156	K	protein disulfide-isomerase-like [Chenopodium quinoa]	1	0.00093469	83.358	SKEDIIEFIQK(1)NK	3	0.27641	1
Gene.14661	41	K	protein disulfide-isomerase-like [Chenopodium quinoa]	1	4.65639e-05	113.65	K(1)SEPIPVTNDEPVK	2	-0.71641	1
Gene.14661	158	K	protein disulfide-isomerase-like [Chenopodium quinoa]	1	1.39035e-57	282.76	NK(1)EQAAQTSQTTEQTSTEQTSYKEEL	3	0.084803	1
Gene.14661	137	K	protein disulfide-isomerase-like [Chenopodium quinoa]	1	9.02539e-07	130.2	TSSGK(1)VVQYDGDR	2	-0.42001	3
Gene.14661	13	K	protein disulfide-isomerase-like [Chenopodium quinoa]	0.991324	0.00499495	60.489	K(0.991)YLK(0.009)PHVEPEQIAAWIK	4	-0.51029	1
Gene.14661	16	K	protein disulfide-isomerase-like [Chenopodium quinoa]	1	1.57972e-11	153.72	YLK(1)PHVEPEQIAAWIK	3	3.5093	1
Gene.14661	29	K	protein disulfide-isomerase-like [Chenopodium quinoa]	1	8.44671e-06	108.47	YLKPHVEPEQIAAWIK(1)DFK	4	0.25817	1
Gene.1470	38	K	PREDICTED: uncharacterized protein LOC104895359 isoform X2 [Beta vulgaris subsp. vulgaris]	1	3.89433e-06	155.99	FAYLTSQPDVK(1)K	2	0.94629	1
Gene.14704	217	K	S-adenosylmethionine carrier 1, chloroplastic/mitochondrial [Morus notabilis]	1	0.00489076	83.998	LIVAK(1)EGFK	2	0.076799	1
Gene.14704	196	K	S-adenosylmethionine carrier 1, chloroplastic/mitochondrial [Morus notabilis]	1	0.00088273	121.64	VPTEVVK(1)QR	2	-2.0012	1
Gene.14735	241	K	enoyl-[acyl-carrier-protein] reductase [NADH] 1, chloroplastic isoform X1 [Spinacia oleracea]	1	0.00601009	69.65	YAGSSK(1)WTVK	2	0.59978	1
Gene.14735	342	K	enoyl-[acyl-carrier-protein] reductase [NADH] 1, chloroplastic isoform X1 [Spinacia oleracea]	1	7.24878e-08	133.86	AALESDTK(1)VLAFEAGR	2	2.0015	1
Gene.14735	245	K	enoyl-[acyl-carrier-protein] reductase [NADH] 1, chloroplastic isoform X1 [Spinacia oleracea]	1	1.49342e-05	140.14	WTVK(1)EVVESVK	2	0.82884	2
Gene.14735	195	K	enoyl-[acyl-carrier-protein] reductase [NADH] 1, chloroplastic isoform X1 [Spinacia oleracea]	1	0.0220357	81.119	GK(1)FDESR	2	0.062001	1
Gene.14744	147	K	putative 2-carboxy-D-arabinitol-1-phosphatase [Vitis vinifera]	1	6.95687e-05	131.06	K(1)ESILTDYDLR	2	-0.43121	1
Gene.14811	453	K	eukaryotic translation initiation factor 4B2-like [Hevea brasiliensis]	1	0.00807252	86.67	NLVQLK(1)ER	2	-0.2592	1
Gene.14811	467	K	eukaryotic translation initiation factor 4B2-like [Hevea brasiliensis]	1	0.023719	79.469	ELDDK(1)VR	2	2.4847	1
Gene.14811	389	K	eukaryotic translation initiation factor 4B2-like [Hevea brasiliensis]	1	0.0057906	81.972	EVVLQEK(1)GK	2	1.6878	1
Gene.14816	6	K	aldehyde dehydrogenase family 7 member B4 [Chenopodium quinoa]	1	0.00809239	91.069	K(1)EYEFLK	2	-0.28537	1
Gene.14816	408	K	aldehyde dehydrogenase family 7 member B4 [Chenopodium quinoa]	1	0.000881875	121.73	FK(1)TLEEAIR	2	0.30636	1
Gene.14816	483	K	aldehyde dehydrogenase family 7 member B4 [Chenopodium quinoa]	1	0.039583	54.343	EAGSDSWK(1)QYMR	2	-0.65813	1
Gene.14816	94	K	aldehyde dehydrogenase family 7 member B4 [Chenopodium quinoa]	1	0.00201605	123.69	NK(1)LQQFGR	2	-0.6538	2
Gene.14816	432	K	aldehyde dehydrogenase family 7 member B4 [Chenopodium quinoa]	1	0.04656	89.142	K(1)PEILFR	2	0.5472	1
Gene.14816	79	K	aldehyde dehydrogenase family 7 member B4 [Chenopodium quinoa]	1	0.00041847	91.867	VWMQVPAPK(1)R	2	-0.070551	1
Gene.14832	197	K	NmrA domain-containing protein [Cephalotus follicularis]	1	3.87647e-05	100.11	VVILGDGNAK(1)AVYNK	2	-0.6987	2
Gene.14832	139	K	NmrA domain-containing protein [Cephalotus follicularis]	1	4.09369e-05	98.592	VHAVEPAK(1)STFEVK	3	1.8392	1
Gene.14832	187	K	NmrA domain-containing protein [Cephalotus follicularis]	1	0.000583294	89.44	DK(1)VVILGDGNAK	2	2.6753	1
Gene.14897	244	K	50S ribosomal protein L15, chloroplastic isoform X1 [Manihot esculenta]	0.999999	0.00102351	98.048	K(1)WVKPSVAK	3	-0.074763	2
Gene.14897	160	K	50S ribosomal protein L15, chloroplastic isoform X1 [Manihot esculenta]	1	2.34039e-05	97.904	GIAGGMHAGLPK(1)YVPVNLK	3	0.4264	1
Gene.14897	188	K	50S ribosomal protein L15, chloroplastic isoform X1 [Manihot esculenta]	1	0.0525545	49.448	EK(1)GLINPSGR	2	-0.95374	1
Gene.14897	263	K	50S ribosomal protein L15, chloroplastic isoform X1 [Manihot esculenta]	1	0.0428393	79.474	ADEYFAK(1)K	2	0.26923	1
Gene.14897	226	K	50S ribosomal protein L15, chloroplastic isoform X1 [Manihot esculenta]	1	0.0223746	61.56	AFSASAK(1)EK	2	-2.4508	1
Gene.14919	269	K	uncharacterized protein LOC107644028 [Arachis ipaensis]	1	0.00980598	72.928	IAPEK(1)PLPK	2	-0.42123	1
Gene.14933	205	K	PREDICTED: probable cinnamyl alcohol dehydrogenase 9 [Brassica rapa]	1	0.00769543	87.251	IGK(1)AFGLR	2	-0.13972	1
Gene.14933	3	K	PREDICTED: probable cinnamyl alcohol dehydrogenase 9 [Brassica rapa]	1	0.000173045	108.53	SK(1)SPEEQLPNK	2	1.0323	1
Gene.14933	129	K	PREDICTED: probable cinnamyl alcohol dehydrogenase 9 [Brassica rapa]	1	8.49649e-10	165.02	VVFTYNSPDK(1)DGTR	2	-0.06263	1
Gene.14933	343	K	PREDICTED: probable cinnamyl alcohol dehydrogenase 9 [Brassica rapa]	1	0.0208913	82.241	LAK(1)SDVR	2	0.13169	1
Gene.14940	188	K	hypothetical protein B456_009G023700 [Gossypium raimondii]	1	0.0309152	69.093	FAGK(1)FPR	2	-1.0915	1
Gene.14964	172	K	hypothetical protein [Rheum australe]	1	0.0555165	73.665	GEATQLK(1)R	2	-2.0066	1
Gene.14971	219	K	eukaryotic initiation factor iso4G [Carica papaya]	1	0.00463098	79.659	LTPEK(1)FDLLK	2	0.044819	1
Gene.14971	736	K	eukaryotic initiation factor iso4G [Carica papaya]	1	0.0176184	61.161	K(1)AIFDAAVR	2	0.2973	1
Gene.14973	191	K	PREDICTED: actin-66 [Beta vulgaris subsp. vulgaris]	1	7.64356e-07	122.96	MSK(1)EITALAPSSMK	2	-0.3494	3
Gene.14973	67	K	PREDICTED: actin-66 [Beta vulgaris subsp. vulgaris]	1	5.55308e-08	140.31	DLTDHLMK(1)ILTER	3	-0.6405	1
Gene.14973	204	K	PREDICTED: actin-66 [Beta vulgaris subsp. vulgaris]	1	0.00770389	77.662	IK(1)VVAPPER	2	-0.30614	2
Gene.14973	114	K	PREDICTED: actin-66 [Beta vulgaris subsp. vulgaris]	1	3.85343e-05	104.97	TSSAVEK(1)NYELPDGQVITIGAER	3	-0.88552	2
Gene.14973	202	K	PREDICTED: actin-66 [Beta vulgaris subsp. vulgaris]	1	7.9089e-05	102.73	EITALAPSSMK(1)IK	2	-0.31926	1
Gene.14976	350	K	PREDICTED: lon protease homolog 1, mitochondrial-like [Gossypium arboreum]	1	0.036155	67.277	EK(1)TIAAR	2	-0.77866	1
Gene.14980	261	K	internal alternative NAD(P)H-ubiquinone oxidoreductase A1, mitochondrial-like [Coffea arabica]	1	0.00548067	67.334	YSHVK(1)DHIR	3	0.91245	1
Gene.14980	342	K	internal alternative NAD(P)H-ubiquinone oxidoreductase A1, mitochondrial-like [Coffea arabica]	1	0.0192236	52.79	SLEFPK(1)SQGGR	2	1.3983	1
Gene.14986	411	K	Auxin efflux carrier component like [Actinidia chinensis var. chinensis]	1	0.00183121	94.692	SADGAK(1)EIR	2	0.17976	1
Gene.14991	67	K	dolichyl-diphosphooligosaccharide--protein glycosyltransferase 48 kDa subunit-like [Spinacia oleracea]	1	0.0339628	40.154	LADDPK(1)IALHR	3	-0.85197	1
Gene.14991	175	K	dolichyl-diphosphooligosaccharide--protein glycosyltransferase 48 kDa subunit-like [Spinacia oleracea]	1	0.0172499	83.456	K(1)IEAPVLFR	2	0.0045451	1
Gene.15038	294	K	PREDICTED: mitochondrial dicarboxylate/tricarboxylate transporter DTC [Nelumbo nucifera]	1	0.0493327	60.788	YQK(1)TIGL	2	-0.41558	1
Gene.15038	93	K	PREDICTED: mitochondrial dicarboxylate/tricarboxylate transporter DTC [Nelumbo nucifera]	0.999998	1.97756e-05	109.22	ILTNK(1)AIAANDGKPLPLYQK	3	-0.23958	1
Gene.15038	101	K	PREDICTED: mitochondrial dicarboxylate/tricarboxylate transporter DTC [Nelumbo nucifera]	1	7.53086e-12	165.64	AIAANDGK(1)PLPLYQK	2	0.63839	2
Gene.15038	148	K	PREDICTED: mitochondrial dicarboxylate/tricarboxylate transporter DTC [Nelumbo nucifera]	1	0.000149428	98.105	HYK(1)NAFHALSR	3	1.3154	1
Gene.15038	257	K	PREDICTED: mitochondrial dicarboxylate/tricarboxylate transporter DTC [Nelumbo nucifera]	1	0.0199123	62.463	TLK(1)AGGPLK	2	0.9528	1
Gene.15043	240	K	fructose-bisphosphate aldolase 6, cytosolic [Sesamum indicum]	1	6.90205e-08	131.04	ALNDHHVLLEGTLLK(1)PNMVTPGSESK	4	0.27223	1
Gene.15043	252	K	fructose-bisphosphate aldolase 6, cytosolic [Sesamum indicum]	1	2.65492e-06	131.66	K(1)VSPELIAEYTVR	2	0.1725	2
Gene.15043	251	K	fructose-bisphosphate aldolase 6, cytosolic [Sesamum indicum]	0.999997	4.78433e-05	92.463	ALNDHHVLLEGTLLKPNMVTPGSESK(1)K	5	0.62172	2
Gene.15043	53	K	fructose-bisphosphate aldolase 6, cytosolic [Sesamum indicum]	1	1.00314e-07	139.77	GILAADESTGTIGK(1)R	2	0.6953	3
Gene.15043	118	K	fructose-bisphosphate aldolase 6, cytosolic [Sesamum indicum]	1	0.00348354	76.728	EGGVLPGIK(1)VDK	2	1.3486	1
Gene.15043	342	K	fructose-bisphosphate aldolase 6, cytosolic [Sesamum indicum]	1	0.000461801	90.614	CK(1)ANSEATLGK	2	2.8584	1
Gene.15043	368	K	fructose-bisphosphate aldolase 6, cytosolic [Sesamum indicum]	1	6.27904e-34	250.86	YEGGAAVEGATESLYVK(1)DYK	2	0.89488	1
Gene.15043	326	K	fructose-bisphosphate aldolase 6, cytosolic [Sesamum indicum]	1	0.000112843	140.45	AWAGK(1)EENVK	2	0.48267	2
Gene.15043	331	K	fructose-bisphosphate aldolase 6, cytosolic [Sesamum indicum]	1	0.000690913	80.746	EENVK(1)HAQEVFLGR	3	0.00074305	1
Gene.15043	22	K	fructose-bisphosphate aldolase 6, cytosolic [Sesamum indicum]	1	7.42539e-43	266.62	GK(1)YADELIANATYIGTPGK	2	2.2933	3
Gene.15043	321	K	fructose-bisphosphate aldolase 6, cytosolic [Sesamum indicum]	1	3.36217e-09	162.22	ALQQSTLK(1)AWAGK	2	-0.37578	3
Gene.15043	351	K	fructose-bisphosphate aldolase 6, cytosolic [Sesamum indicum]	1	6.031e-26	214.81	ANSEATLGK(1)YEGGAAVEGATESLYVK	3	-0.33783	1
Gene.15045	112	K	fructose-bisphosphate aldolase 6, cytosolic [Hevea brasiliensis]	1	1.07396e-45	255.12	ANSDATLGK(1)YEGGAAAEGATESLHVK	3	-0.48064	1
Gene.15045	103	K	fructose-bisphosphate aldolase 6, cytosolic [Hevea brasiliensis]	1	5.68724e-06	158.42	CK(1)ANSDATLGK	2	-1.039	1
Gene.15045	93	K	fructose-bisphosphate aldolase 6, cytosolic [Hevea brasiliensis]	1	0.0046759	105.2	K(1)AQEVFLVR	2	-0.20828	1
Gene.15045	129	K	fructose-bisphosphate aldolase 6, cytosolic [Hevea brasiliensis]	1	8.20031e-08	121.21	YEGGAAAEGATESLHVK(1)DYK	3	-0.53607	2
Gene.15046	99	K	fructose-bisphosphate aldolase 6, cytosolic [Sesamum indicum]	1	0.000568121	89.507	TASGK(1)LFVDVMK	2	0.47323	2
Gene.15046	118	K	fructose-bisphosphate aldolase 6, cytosolic [Sesamum indicum]	1	1.3046e-25	210.32	VDK(1)GTVELAGTNGETTTQGLDGLAQR	3	2.0212	1
Gene.15046	323	K	fructose-bisphosphate aldolase 6, cytosolic [Sesamum indicum]	1	1.83521e-05	134.75	AWAGK(1)EENVDK	2	-0.093477	1
Gene.15067	488	K	PREDICTED: glutamyl-tRNA reductase 1, chloroplastic isoform X2 [Beta vulgaris subsp. vulgaris]	1	0.0103607	61.165	DSLETVPTIK(1)K	2	-0.32527	1
Gene.15073	69	K	PREDICTED: uncharacterized protein LOC104420646 [Eucalyptus grandis]	1	0.0011957	86.756	AEK(1)AGLLSAAEK	2	0.98227	2
Gene.15078	41	K	PREDICTED: chaperone protein dnaJ 10 [Nelumbo nucifera]	1	0.0217679	81.381	AYYLK(1)AR	2	-0.41762	1
Gene.15088	252	K	PREDICTED: protein THYLAKOID FORMATION1, chloroplastic [Beta vulgaris subsp. vulgaris]	1	5.53239e-05	155.98	NLLSK(1)LVQAK	2	-0.51229	2
Gene.15088	261	K	PREDICTED: protein THYLAKOID FORMATION1, chloroplastic [Beta vulgaris subsp. vulgaris]	1	0.00549164	82.645	ELLK(1)EYVAR	2	0.86125	1
Gene.15088	278	K	PREDICTED: protein THYLAKOID FORMATION1, chloroplastic [Beta vulgaris subsp. vulgaris]	1	2.91124e-05	117.79	SSQK(1)ANEAITK	2	-0.071258	3
Gene.15088	76	K	PREDICTED: protein THYLAKOID FORMATION1, chloroplastic [Beta vulgaris subsp. vulgaris]	1	0.00492093	95.909	MK(1)FLQAYK	2	0.38323	4
Gene.15088	160	K	PREDICTED: protein THYLAKOID FORMATION1, chloroplastic [Beta vulgaris subsp. vulgaris]	1	5.90794e-05	155	DAQK(1)LEEWAR	2	-0.37684	1
Gene.15088	257	K	PREDICTED: protein THYLAKOID FORMATION1, chloroplastic [Beta vulgaris subsp. vulgaris]	1	0.0019823	91.087	LVQAK(1)ELLK	2	0.82662	1
Gene.15092	248	K	mannose-1-phosphate guanyltransferase alpha-like [Chenopodium quinoa]	1	3.55444e-08	145.58	LDQDILTPLAGK(1)K	2	1.9874	1
Gene.15100	167	K	Methyltransferase type 11 [Cynara cardunculus var. scolymus]	1	0.000266625	113.22	AAEGLVDGGK(1)K	2	0.74267	2
Gene.15108	175	K	PREDICTED: probable mitochondrial-processing peptidase subunit beta, mitochondrial [Beta vulgaris subsp. vulgaris]	1	0.00129758	95.094	IDAVDPATVK(1)R	2	-0.2688	2
Gene.15108	111	K	PREDICTED: probable mitochondrial-processing peptidase subunit beta, mitochondrial [Beta vulgaris subsp. vulgaris]	1	0.0168452	73.157	EVSK(1)LSYR	2	0.25434	1
Gene.15108	55	K	PREDICTED: probable mitochondrial-processing peptidase subunit beta, mitochondrial [Beta vulgaris subsp. vulgaris]	1	0.0078142	59.673	NAGGGK(1)HMGSELVQR	3	-0.11842	1
Gene.15112	207	K	PREDICTED: protease Do-like 2, chloroplastic isoform X1 [Beta vulgaris subsp. vulgaris]	1	0.00484889	96.492	YVVK(1)VLAR	2	0.47849	1
Gene.15131	264	K	PREDICTED: protein trichome birefringence-like 41 [Beta vulgaris subsp. vulgaris]	1	1.51612e-07	133.47	TK(1)VFFQGISTSHWR	3	0.98575	1
Gene.15135	535	K	Vacuolar import/degradation, Vid27-related protein [Corchorus olitorius]	1	0.000929245	72.321	LTPLDAHLAGANK(1)FR	3	0.40382	1
Gene.15135	311	K	Vacuolar import/degradation, Vid27-related protein [Corchorus olitorius]	1	0.00772944	81.918	GQSSTSYSTPK(1)K	2	-0.75089	1
Gene.15143	159	K	glutamyl-tRNA(Gln) amidotransferase subunit A, chloroplastic/mitochondrial-like [Chenopodium quinoa]	1	0.000938675	72.315	VLEGYRPPFDATAVK(1)R	3	0.62632	1
Gene.15148	81	K	PREDICTED: citrate synthase, glyoxysomal [Beta vulgaris subsp. vulgaris]	1	8.5411e-06	91.401	YQIPVSEHGTVK(1)STDFK	3	0.061821	1
Gene.15148	217	K	PREDICTED: citrate synthase, glyoxysomal [Beta vulgaris subsp. vulgaris]	1	0.0149578	76.064	GQDLYK(1)SK	2	1.1344	2
Gene.15148	95	K	PREDICTED: citrate synthase, glyoxysomal [Beta vulgaris subsp. vulgaris]	1	1.31771e-05	143.24	MSTGNNDK(1)GLK	2	-1.5061	1
Gene.15148	416	K	PREDICTED: citrate synthase, glyoxysomal [Beta vulgaris subsp. vulgaris]	1	0.0012396	96.113	AALSDEYFIK(1)R	2	0.4473	1
Gene.15148	372	K	PREDICTED: citrate synthase, glyoxysomal [Beta vulgaris subsp. vulgaris]	1	0.0340848	60.436	VYK(1)NYDPR	2	0.19376	1
Gene.15154	36	K	PREDICTED: aldose 1-epimerase [Beta vulgaris subsp. vulgaris]	1	2.20995e-05	128.85	GK(1)QEVGIYELK	2	1.3474	1
Gene.15154	227	K	PREDICTED: aldose 1-epimerase [Beta vulgaris subsp. vulgaris]	1	0.00194263	81.185	VQIFGSK(1)ITPVDK	2	0.99448	1
Gene.15154	295	K	PREDICTED: aldose 1-epimerase [Beta vulgaris subsp. vulgaris]	1	0.000114081	97.163	HAAVVEDSK(1)SGR	2	-0.76449	3
Gene.15154	176	K	PREDICTED: aldose 1-epimerase [Beta vulgaris subsp. vulgaris]	1	0.0342186	69.176	VTYK(1)IVR	2	1.2413	1
Gene.15165	236	K	PREDICTED: outer envelope protein 80, chloroplastic isoform X1 [Beta vulgaris subsp. vulgaris]	1	0.00762305	55.437	PLRPK(1)WSGTAGITFQR	3	0.95708	1
Gene.15170	163	K	glycerol-3-phosphate 2-O-acyltransferase 4-like [Chenopodium quinoa]	1	7.72222e-09	152.16	VLGTEIEVNPK(1)TK	2	1.3496	1
Gene.15192	463	K	protein HOTHEAD isoform X2 [Citrus clementina]	1	0.00028727	100.93	IIDSK(1)AFSSFK	2	-1.5539	1
Gene.15192	458	K	protein HOTHEAD isoform X2 [Citrus clementina]	1	0.00123342	98.048	TIEK(1)IIDSK	2	1.131	2
Gene.15192	248	K	protein HOTHEAD isoform X2 [Citrus clementina]	1	0.0046705	71.425	PK(1)AHGVVFR	3	-0.083783	1
Gene.15197	185	K	Clp, N-terminal [Trema orientale]	1	1.82106e-05	134.98	ALDWAIQEK(1)LK	2	0.84754	2
Gene.15197	89	K	Clp, N-terminal [Trema orientale]	1	0.0509199	52.495	PAEGSEEK(1)LPK	2	0.64498	1
Gene.15197	175	K	Clp, N-terminal [Trema orientale]	1	0.00310488	63.998	SDVYFFSPEHPPLTEQAK(1)R	3	-1.5576	1
Gene.15201	69	K	PREDICTED: ubiquitin-conjugating enzyme E2 36 [Beta vulgaris subsp. vulgaris]	1	0.000185334	93.345	IYHPNIDK(1)LGR	3	0.69379	1
Gene.15201	81	K	PREDICTED: ubiquitin-conjugating enzyme E2 36 [Beta vulgaris subsp. vulgaris]	1	0.000136575	128.91	DK(1)WSPALQIR	2	-0.45437	1
Gene.15203	189	K	PREDICTED: 2-alkenal reductase (NADP(+)-dependent)-like [Ipomoea nil]	1	1.721e-07	123.76	LMGCYVVGSAGTK(1)EK	2	-0.18268	1
Gene.15203	95	K	PREDICTED: 2-alkenal reductase (NADP(+)-dependent)-like [Ipomoea nil]	1	0.00303389	79.659	VLESGHPNLK(1)K	3	0.55826	2
Gene.15203	198	K	PREDICTED: 2-alkenal reductase (NADP(+)-dependent)-like [Ipomoea nil]	1	1.55135e-06	151.26	NK(1)FGFDDAFNYK	2	0.18807	1
Gene.15203	7	K	PREDICTED: 2-alkenal reductase (NADP(+)-dependent)-like [Ipomoea nil]	1	1.75833e-05	138.25	AEVSNK(1)QVILK	2	-0.67891	1
Gene.15203	20	K	PREDICTED: 2-alkenal reductase (NADP(+)-dependent)-like [Ipomoea nil]	1	2.10672e-11	162.46	NYVTGFPK(1)ESDMEIR	2	-0.37778	2
Gene.15203	336	K	PREDICTED: 2-alkenal reductase (NADP(+)-dependent)-like [Ipomoea nil]	1	6.8046e-05	99.5	GHNVGK(1)QLVLVAK	3	0.30112	1
Gene.15203	191	K	PREDICTED: 2-alkenal reductase (NADP(+)-dependent)-like [Ipomoea nil]	1	0.0369922	66.457	EK(1)VDLLK	2	0.4831	1
Gene.15203	196	K	PREDICTED: 2-alkenal reductase (NADP(+)-dependent)-like [Ipomoea nil]	1	0.0120554	84.244	VDLLK(1)NK	2	-0.020041	3
Gene.15203	343	K	PREDICTED: 2-alkenal reductase (NADP(+)-dependent)-like [Ipomoea nil]	1	0.0154105	98.629	QLVLVAK(1)E	2	-1.3775	1
Gene.15212	323	K	sucrose synthase [Chenopodium quinoa]	1	1.97409e-05	132.56	IK(1)QQGLDIVPR	2	0.065849	1
Gene.15212	168	K	sucrose synthase [Chenopodium quinoa]	1	0.0205814	51.762	HLSAK(1)MFHNK	3	-1.0418	1
Gene.15213	191	K	sucrose synthase [Chenopodium quinoa]	1	0.00218585	86.898	GK(1)TMMLNDR	2	-1.5766	4
Gene.15213	323	K	sucrose synthase [Chenopodium quinoa]	1	1.25188e-05	144.57	IK(1)QQGLDIEPR	2	-0.055561	2
Gene.15213	168	K	sucrose synthase [Chenopodium quinoa]	1	6.83654e-05	120.77	HLSAK(1)MFHDK	3	0.12471	2
Gene.15215	13	K	sucrose synthase 1 [Amaranthus cruentus/Amaranthus hypocondriacus mixed library]	1	0.000540525	81.656	PRPGVWDHIK(1)VNTK	4	-0.6908	1
Gene.15216	215	K	PREDICTED: quinone-oxidoreductase homolog, chloroplastic [Beta vulgaris subsp. vulgaris]	1	3.97603e-11	192.18	TPEGAALK(1)SPSGK	2	1.0706	1
Gene.15216	32	K	PREDICTED: quinone-oxidoreductase homolog, chloroplastic [Beta vulgaris subsp. vulgaris]	1	0.0154862	52.365	HVEVPIPDAK(1)ADEVLLK	3	0.42293	1
Gene.15216	156	K	PREDICTED: quinone-oxidoreductase homolog, chloroplastic [Beta vulgaris subsp. vulgaris]	1	0.0108004	109.71	LDGSDEK(1)R	2	-0.33486	1
Gene.15216	51	K	PREDICTED: quinone-oxidoreductase homolog, chloroplastic [Beta vulgaris subsp. vulgaris]	1	9.50356e-15	185.67	LEATSLNPVDWK(1)IQK	3	0.71377	2
Gene.15218	129	K	PREDICTED: ER membrane protein complex subunit 10 [Theobroma cacao]	0.970899	0.00188863	78.324	NTLTETDK(0.029)EK(0.971)FK	3	-0.99514	2
Gene.15236	271	K	PREDICTED: eukaryotic translation initiation factor 3 subunit I [Vitis vinifera]	1	0.0448243	56.432	FEAK(1)FYDK	2	0.4976	1
Gene.15236	179	K	PREDICTED: eukaryotic translation initiation factor 3 subunit I [Vitis vinifera]	1	0.00470561	75.819	IWDAETGK(1)LLK	2	0.37507	1
Gene.15236	125	K	PREDICTED: eukaryotic translation initiation factor 3 subunit I [Vitis vinifera]	1	0.00441715	64.121	TSAIHVK(1)SLAR	3	-1.2169	1
Gene.15236	213	K	PREDICTED: eukaryotic translation initiation factor 3 subunit I [Vitis vinifera]	1	1.93707e-08	130.27	SADGSHFVTGSLDK(1)SAK	3	-2.6174	1
Gene.15236	199	K	PREDICTED: eukaryotic translation initiation factor 3 subunit I [Vitis vinifera]	1	1.08624e-07	125.11	ETITSLAK(1)SADGSHFVTGSLDK	3	1.0909	1
Gene.15241	16	K	Stress-response A/B barrel domain-containing protein [Actinidia chinensis var. chinensis]	1	0.00193271	125.25	HLVVAK(1)FK	2	-0.30735	1
Gene.15273	166	K	hypothetical protein SOVF_034180 [Spinacia oleracea]	1	1.36812e-27	220.1	QFGGFADDSNIGK(1)EAAALK	2	-2.2876	1
Gene.15273	172	K	hypothetical protein SOVF_034180 [Spinacia oleracea]	1	7.59395e-07	132.06	EAAALK(1)ASLAGSK	2	0.5516	2
Gene.15273	179	K	hypothetical protein SOVF_034180 [Spinacia oleracea]	1	8.55338e-07	120.7	ASLAGSK(1)WAAAVEK	2	0.070694	2
Gene.15273	138	K	hypothetical protein SOVF_034180 [Spinacia oleracea]	1	0.000780629	75.316	VVQADPPTAK(1)GLHAR	3	-0.025222	1
Gene.15273	144	K	hypothetical protein SOVF_034180 [Spinacia oleracea]	1	0.00233978	93.096	K(1)WGPTYVAVR	2	-0.23914	1
Gene.15273	186	K	hypothetical protein SOVF_034180 [Spinacia oleracea]	1	0.00161651	99.815	WAAAVEK(1)SR	2	-1.6832	1
Gene.15276	37	K	chlorophyll a-b binding protein CP29.1, chloroplastic [Carica papaya]	1	0.0250983	107.43	FGFGTK(1)K	2	-0.16793	2
Gene.15293	40	K	RD22-like protein [Knorringia sibirica]	1	1.0673e-08	137.9	GTAVAVGK(1)GGVGVHTSK	3	0.026624	2
Gene.15293	70	K	RD22-like protein [Knorringia sibirica]	1	7.63758e-06	113.51	GGVGVQTGK(1)PGGGGTHVSVGK	3	-1.5372	1
Gene.15293	61	K	RD22-like protein [Knorringia sibirica]	1	2.13157e-08	125.86	GGVGVHTSKPGGGSTDVGVGK(1)GGVGVQTGK	4	0.31423	1
Gene.15293	91	K	RD22-like protein [Knorringia sibirica]	1	0.00629928	60.489	GGVGVETGK(1)PYGHGTR	3	0.011354	1
Gene.15293	103	K	RD22-like protein [Knorringia sibirica]	1	0.00104562	81.651	VGVGK(1)GGVGVSTGGK	2	-0.18723	1
Gene.15293	49	K	RD22-like protein [Knorringia sibirica]	1	0.0499574	40.622	GGVGVHTSK(1)PGGGSTDVGVGK	3	1.3309	1
Gene.15293	125	K	RD22-like protein [Knorringia sibirica]	1	1.64837e-33	251.74	GTHVGVGK(1)GGVTVTTGPK	2	-0.39855	1
Gene.15293	82	K	RD22-like protein [Knorringia sibirica]	1	3.9994e-08	129.62	PGGGGTHVSVGK(1)GGVGVETGKPYGHGTR	5	0.41569	1
Gene.15293	113	K	RD22-like protein [Knorringia sibirica]	1	0.00538799	64.313	GGVGVSTGGK(1)PGYR	2	-0.66675	1
Gene.15308	124	K	ATP synthase subunit O, mitochondrial [Herrania umbratica]	1	3.99341e-06	133.32	VK(1)AVNDICGQAK	2	0.084055	1
Gene.15308	233	K	ATP synthase subunit O, mitochondrial [Herrania umbratica]	1	0.000565549	121.73	VFDMSIK(1)TR	2	-0.052605	3
Gene.15308	203	K	ATP synthase subunit O, mitochondrial [Herrania umbratica]	1	5.95963e-07	171.49	ETLQEILGQGK(1)K	2	0.091317	2
Gene.15308	204	K	ATP synthase subunit O, mitochondrial [Herrania umbratica]	1	0.0148498	119.29	K(1)VILEQK	2	0.28103	1
Gene.15308	160	K	ATP synthase subunit O, mitochondrial [Herrania umbratica]	1	0.00442713	136.8	HIDSIAK(1)R	2	0.14676	2
Gene.15325	126	K	soluble inorganic pyrophosphatase 4 isoform X2 [Hevea brasiliensis]	0.99996	0.0226351	44.468	AK(1)AIGLMPMIDQGEKDDK	3	3.9575	1
Gene.15332	122	K	15-cis-phytoene desaturase, chloroplastic/chromoplastic [Spinacia oleracea]	1	0.000381005	83.37	YLADAGHK(1)PLLLEAR	3	1.4342	1
Gene.15332	135	K	15-cis-phytoene desaturase, chloroplastic/chromoplastic [Spinacia oleracea]	1	0.0331259	55.721	DVLGGK(1)VAAWK	2	0.83301	1
Gene.15333	347	K	15-cis-phytoene desaturase, chloroplastic/chromoplastic [Quercus suber]	1	0.00328536	77.597	GFYLAGDYTK(1)QK	2	-1.8271	1
Gene.15337	131	K	Nucleosome assembly protein (NAP) [Cynara cardunculus var. scolymus]	1	0.00146012	103.55	AALEAK(1)YQK	2	-0.32758	1
Gene.15348	222	K	PREDICTED: protein TIC 40, chloroplastic isoform X1 [Vitis vinifera]	0.999305	0.00366456	71.159	TDEEVK(0.001)PEPK(0.999)R	3	-0.02013	1
Gene.1535	61	K	Oxidoreductase FAD/NAD(P)-binding protein [Corchorus olitorius]	1	0.0281773	44.847	TQISHNVAK(1)FR	3	0.060901	1
Gene.1535	144	K	Oxidoreductase FAD/NAD(P)-binding protein [Corchorus olitorius]	1	0.0353086	40.724	FK(1)YQHGQVR	3	-1.5445	1
Gene.15353	92	K	phenylalanine--tRNA ligase, chloroplastic/mitochondrial [Sesamum indicum]	1	0.00621687	64.654	DK(1)HPLGILK	3	-0.26004	1
Gene.15353	325	K	phenylalanine--tRNA ligase, chloroplastic/mitochondrial [Sesamum indicum]	1	0.00011206	103.97	FTSQFSK(1)GQLGVK	2	1.9926	1
Gene.15353	420	K	phenylalanine--tRNA ligase, chloroplastic/mitochondrial [Sesamum indicum]	1	0.0328139	60.91	EQVESK(1)LK	2	-0.029961	1
Gene.15354	170	K	glutelin type-D 1-like [Olea europaea var. sylvestris]	1	0.00259393	85.355	GVVK(1)LDGSIK	2	0.47738	1
Gene.15354	266	K	glutelin type-D 1-like [Olea europaea var. sylvestris]	1	0.0377702	53.237	VQVVGVDGK(1)R	2	0.49904	1
Gene.15360	138	K	signal recognition particle 43 kDa protein, chloroplastic [Vigna unguiculata]	1	0.0338693	72.321	K(1)ADSDALSR	2	1.4176	2
Gene.15367	8	K	PREDICTED: ubiquitin carboxyl-terminal hydrolase 3 [Beta vulgaris subsp. vulgaris]	1	0.013028	56.81	MADTPSAK(1)R	2	-3.2937	1
Gene.15368	104	K	probable glutathione S-transferase [Ziziphus jujuba]	1	0.00347679	113.71	FWADYIDK(1)K	2	0.017351	5
Gene.15368	130	K	probable glutathione S-transferase [Ziziphus jujuba]	1	0.0121182	80.438	VEFIK(1)ILK	2	-0.0094065	1
Gene.15368	46	K	probable glutathione S-transferase [Ziziphus jujuba]	1	1.90001e-05	113.69	SEMLLK(1)MNPVHK	3	-0.92244	5
Gene.15368	40	K	probable glutathione S-transferase [Ziziphus jujuba]	1	0.00213758	108.74	NK(1)SEMLLK	2	-0.46532	3
Gene.15368	188	K	probable glutathione S-transferase [Ziziphus jujuba]	1	0.00944107	129.96	FVAWAK(1)R	2	-0.12556	3
Gene.1537	201	K	PREDICTED: succinate dehydrogenase [ubiquinone] iron-sulfur subunit 2, mitochondrial [Cucumis sativus]	1	0.00751062	78.098	EILQSK(1)EDR	2	1.4049	2
Gene.1537	185	K	PREDICTED: succinate dehydrogenase [ubiquinone] iron-sulfur subunit 2, mitochondrial [Cucumis sativus]	1	0.0166992	95.531	SIEPWLK(1)R	2	-0.25992	2
Gene.1537	107	K	PREDICTED: succinate dehydrogenase [ubiquinone] iron-sulfur subunit 2, mitochondrial [Cucumis sativus]	1	0.000121176	107.44	IK(1)NEIDPSLTFR	2	1.3956	1
Gene.15371	145	K	glutathione-S-transferase 2 [Rheum australe]	1	0.00450992	77.662	LHEYLLELK(1)K	3	1.1245	1
Gene.15371	36	K	glutathione-S-transferase 2 [Rheum australe]	1	0.0187045	90.709	K(1)FYDAGWR	2	0.37674	1
Gene.15377	8	K	PREDICTED: reticulon-like protein B2 [Beta vulgaris subsp. vulgaris]	1	2.66316e-23	246.18	AEHEESK(1)GESVMEK	2	-1.0719	1
Gene.15377	241	K	PREDICTED: reticulon-like protein B2 [Beta vulgaris subsp. vulgaris]	1	0.0550801	58.604	VLSK(1)IPR	2	0.38667	1
Gene.15377	229	K	PREDICTED: reticulon-like protein B2 [Beta vulgaris subsp. vulgaris]	1	0.0428028	58.63	K(1)FYVVFEEK	2	-3.0996	1
Gene.15377	250	K	PREDICTED: reticulon-like protein B2 [Beta vulgaris subsp. vulgaris]	1	0.0263065	73.616	GPLGDK(1)K	2	-0.19329	1
Gene.15377	167	K	PREDICTED: reticulon-like protein B2 [Beta vulgaris subsp. vulgaris]	1	0.0199123	62.463	YIASGK(1)DLK	2	0.30631	1
Gene.15379	384	K	Ribosomal protein [Trema orientale]	1	0.00117848	88.021	EEQAAIK(1)ASGK	2	2.5059	1
Gene.15379	289	K	Ribosomal protein [Trema orientale]	1	0.00939046	107.43	K(1)NYLLPR	2	-0.34926	2
Gene.15379	287	K	Ribosomal protein [Trema orientale]	0.995214	1.66687e-07	123.29	LDSIYGSFDK(0.005)PSEK(0.995)K	3	-0.97297	2
Gene.15379	347	K	Ribosomal protein [Trema orientale]	1	0.0222831	61.593	LNPYAK(1)TAR	2	0.80984	1
Gene.15379	119	K	Ribosomal protein [Trema orientale]	1	0.0012242	92.838	MFAPTK(1)IWR	2	-1.0361	2
Gene.15379	320	K	Ribosomal protein [Trema orientale]	1	5.37668e-08	132.08	IVNSDEIQSVVRPVK(1)K	3	0.036872	1
Gene.15379	388	K	Ribosomal protein [Trema orientale]	1	0.0417188	57.59	ASGK(1)SFYK	2	-1.2096	1
Gene.15379	133	K	Ribosomal protein [Trema orientale]	1	0.0102413	128.38	VNVNLK(1)R	2	0.30043	2
Gene.15379	297	K	Ribosomal protein [Trema orientale]	1	0.000503973	101.39	PK(1)MLNGDLAR	2	-0.62361	2
Gene.15379	182	K	Ribosomal protein [Trema orientale]	1	0.00179729	95.502	TSAAIK(1)ILK	2	-0.11208	4
Gene.15379	185	K	Ribosomal protein [Trema orientale]	1	1.48905e-05	114.7	ILK(1)QIGAFSDAEK	2	0.7324	3
Gene.15379	253	K	Ribosomal protein [Trema orientale]	1	0.000362711	85.813	LNLLK(1)LAPGGHLGR	3	-0.51212	2
Gene.15379	268	K	Ribosomal protein [Trema orientale]	1	1.75701e-05	135.99	FVIWTK(1)SAIEK	2	0.58886	2
Gene.15379	218	K	Ribosomal protein [Trema orientale]	1	0.0312565	63.29	K(1)GPLIVYAAEGAK	2	0.71468	1
Gene.15379	69	K	Ribosomal protein [Trema orientale]	1	0.0230225	101.25	QPYAVSK(1)R	2	0.093463	1
Gene.15379	195	K	Ribosomal protein [Trema orientale]	1	6.49471e-06	120.55	QIGAFSDAEK(1)AK	2	-2.2102	3
Gene.15384	264	K	PREDICTED: uncharacterized protein LOC103448741 [Malus domestica]	1	0.0385243	49.418	RLEYVK(1)HK	3	-0.14184	1
Gene.15398	27	K	Phospholipase D [Parasponia andersonii]	1	4.12789e-07	129.77	K(1)IFHQIEAAVGLGK	3	-0.16717	1
Gene.15398	553	K	Phospholipase D [Parasponia andersonii]	1	0.0328424	70.525	IVSK(1)IEK	2	0.63664	1
Gene.15398	488	K	Phospholipase D [Parasponia andersonii]	1	1.11367e-05	115.12	AGLVSGK(1)DNIIDR	2	2.2843	1
Gene.15398	386	K	Phospholipase D [Parasponia andersonii]	1	2.38989e-05	105.06	TLDTVNHDDFHQPNFK(1)GSSIK	3	-0.56684	3
Gene.15398	279	K	Phospholipase D [Parasponia andersonii]	1	2.95454e-08	132.5	K(1)DGLMATHDQETESYFR	3	0.77459	2
Gene.15398	604	K	Phospholipase D [Parasponia andersonii]	1	0.00143461	88.596	AK(1)GIDGVDLK	2	-0.80379	3
Gene.15398	793	K	Phospholipase D [Parasponia andersonii]	1	0.018848	84.244	AK(1)VLGGK	2	-1.0356	2
Gene.15398	254	K	Phospholipase D [Parasponia andersonii]	1	1.33122e-08	160.84	PGGDVTLGELLK(1)K	2	1.9336	1
Gene.15398	278	K	Phospholipase D [Parasponia andersonii]	1	0.0509916	75.738	TSVPLLK(1)K	2	0.086232	2
Gene.15398	344	K	Phospholipase D [Parasponia andersonii]	1	5.74663e-11	160.81	SVIVDSALPSGGSDK(1)R	2	-1.0138	2
Gene.1540	238	K	papain-like cysteine protease [Fagopyrum esculentum]	1	7.85509e-06	175.15	ATDGK(1)CDQYR	2	1.697	2
Gene.15410	560	K	PREDICTED: patellin-3 [Beta vulgaris subsp. vulgaris]	1	3.01224e-05	92.247	VVLTIDNHTSK(1)K	3	0.094645	1
Gene.15410	326	K	PREDICTED: patellin-3 [Beta vulgaris subsp. vulgaris]	1	0.000248142	91.969	DK(1)ELYQSTFSDAEK	2	-0.42289	1
Gene.15414	203	K	PREDICTED: patellin-3 [Beta vulgaris subsp. vulgaris]	1	0.00817882	143.04	SK(1)LKPSSE	2	0.53559	1
Gene.15414	18	K	PREDICTED: patellin-3 [Beta vulgaris subsp. vulgaris]	1	0.013491	78.324	EFYK(1)IINK	2	1.9448	1
Gene.15414	194	K	PREDICTED: patellin-3 [Beta vulgaris subsp. vulgaris]	1	2.82497e-08	122.01	IGEPGTVVLTIDNHTSK(1)K	3	1.0491	1
Gene.15414	13	K	PREDICTED: patellin-3 [Beta vulgaris subsp. vulgaris]	1	0.0413305	80.165	NSPGYGK(1)R	2	0.017117	1
Gene.15414	65	K	PREDICTED: patellin-3 [Beta vulgaris subsp. vulgaris]	1	0.00678661	73.632	SK(1)FVFASSSK	2	-0.08941	1
Gene.15430	42	K	60S ribosomal protein L32-1-like [Olea europaea var. sylvestris]	1	0.0017108	97.565	YISIK(1)TSWR	2	-1.0827	1
Gene.15430	93	K	60S ribosomal protein L32-1-like [Olea europaea var. sylvestris]	1	0.00035223	75.376	FVVHNPK(1)ELEILMMHNR	4	-0.95176	1
Gene.15430	86	K	60S ribosomal protein L32-1-like [Olea europaea var. sylvestris]	1	0.053637	49.442	K(1)FVVHNPK	3	-1.3568	1
Gene.15430	135	K	60S ribosomal protein L32-1-like [Olea europaea var. sylvestris]	1	1.09857e-05	114.21	AAQLDIVVTNK(1)LAR	2	0.47311	1
Gene.15457	125	K	PREDICTED: chorismate mutase 3, chloroplastic [Beta vulgaris subsp. vulgaris]	1	0.0164409	87.806	TVEDAVTK(1)R	2	-0.97835	1
Gene.15465	112	K	chloroplast thioredoxin M-type 5 [Tamarix hispida]	1	9.3039e-06	113.53	MIAPVIDELAK(1)EYR	2	-0.66492	2
Gene.15465	152	K	chloroplast thioredoxin M-type 5 [Tamarix hispida]	1	0.0245339	72.2	K(1)ESVIGAVPK	2	1.0738	1
Gene.15465	161	K	chloroplast thioredoxin M-type 5 [Tamarix hispida]	1	0.000196415	86.258	ESVIGAVPK(1)STLESTLEK	2	-0.24658	2
Gene.15465	134	K	chloroplast thioredoxin M-type 5 [Tamarix hispida]	1	2.21169e-35	270.45	LNTDESPNIATK(1)YGIR	2	0.34815	4
Gene.15465	117	K	chloroplast thioredoxin M-type 5 [Tamarix hispida]	1	0.01949	83.614	GK(1)VACYK	2	-0.096945	1
Gene.15499	70	K	glyceraldehyde-3-phosphate dehydrogenase A, chloroplastic [Chenopodium quinoa]	1	0.0184361	61.78	GIGK(1)GVVQAK	2	-1.8528	1
Gene.15499	122	K	glyceraldehyde-3-phosphate dehydrogenase A, chloroplastic [Chenopodium quinoa]	1	3.79556e-07	111.81	QASHLLK(1)YDSTLGTFDADVKPVGDASISVDGK	4	-0.097114	1
Gene.15499	78	K	glyceraldehyde-3-phosphate dehydrogenase A, chloroplastic [Chenopodium quinoa]	1	0.000151324	121.73	LK(1)VAINGFGR	2	-0.521	2
Gene.15499	193	K	glyceraldehyde-3-phosphate dehydrogenase A, chloroplastic [Chenopodium quinoa]	1	0.04322	66.056	K(1)VLITAPGK	2	0.47904	1
Gene.15499	327	K	glyceraldehyde-3-phosphate dehydrogenase A, chloroplastic [Chenopodium quinoa]	1	9.39968e-10	203.39	K(1)TFAEEVNAAFR	2	0.68146	4
Gene.15499	99	K	glyceraldehyde-3-phosphate dehydrogenase A, chloroplastic [Chenopodium quinoa]	1	4.10904e-17	197.69	K(1)DSPLDVVVINDSGGVK	2	-0.39421	1
Gene.15499	300	K	glyceraldehyde-3-phosphate dehydrogenase A, chloroplastic [Chenopodium quinoa]	1	0.000323953	91.961	AVALVLPSLK(1)GK	2	-0.13622	3
Gene.15499	185	K	glyceraldehyde-3-phosphate dehydrogenase A, chloroplastic [Chenopodium quinoa]	1	1.56065e-10	210.15	EGAGK(1)HLQAGAK	2	0.37337	6
Gene.15499	192	K	glyceraldehyde-3-phosphate dehydrogenase A, chloroplastic [Chenopodium quinoa]	1	0.0428393	79.474	HLQAGAK(1)K	2	-0.086321	3
Gene.15499	248	K	glyceraldehyde-3-phosphate dehydrogenase A, chloroplastic [Chenopodium quinoa]	1	2.92985e-08	130.56	FGIIK(1)GTMTTTHSYTGDQR	3	-0.18207	2
Gene.15499	115	K	glyceraldehyde-3-phosphate dehydrogenase A, chloroplastic [Chenopodium quinoa]	1	2.20612e-41	247.55	KDSPLDVVVINDSGGVK(1)QASHLLK	4	-0.61739	5
Gene.15499	135	K	glyceraldehyde-3-phosphate dehydrogenase A, chloroplastic [Chenopodium quinoa]	1	0.00355867	62.193	YDSTLGTFDADVK(1)PVGDASISVDGK	3	-0.38299	1
Gene.15499	243	K	glyceraldehyde-3-phosphate dehydrogenase A, chloroplastic [Chenopodium quinoa]	1	0.000152854	120.99	VLDQK(1)FGIIK	2	0.254	3
Gene.15499	302	K	glyceraldehyde-3-phosphate dehydrogenase A, chloroplastic [Chenopodium quinoa]	1	0.000861447	123.98	GK(1)LNGIALR	2	0.14987	2
Gene.15499	201	K	glyceraldehyde-3-phosphate dehydrogenase A, chloroplastic [Chenopodium quinoa]	1	9.40655e-18	167.45	VLITAPGK(1)GDIPTYVVGVNEEK	3	0.32027	2
Gene.15499	343	K	glyceraldehyde-3-phosphate dehydrogenase A, chloroplastic [Chenopodium quinoa]	1	0.00377945	105.14	DASEK(1)ELK	2	0.3803	4
Gene.15502	286	K	uroporphyrinogen decarboxylase 1, chloroplastic isoform X1 [Arachis duranensis]	1	0.0155468	64.064	QIVDTVK(1)AR	2	-0.31248	2
Gene.15503	42	K	PREDICTED: uncharacterized protein LOC108997931 isoform X2 [Juglans regia]	0.836985	0.0219096	46.73	YK(0.163)DPK(0.837)QPLNVR	3	0.082625	1
Gene.15503	158	K	PREDICTED: uncharacterized protein LOC108997931 isoform X2 [Juglans regia]	1	0.00174264	155.51	DPELVK(1)R	2	-0.054929	5
Gene.15503	50	K	PREDICTED: uncharacterized protein LOC108997931 isoform X2 [Juglans regia]	1	0.00486881	116.3	VK(1)DLLAR	2	-1.4186	1
Gene.15503	426	K	PREDICTED: uncharacterized protein LOC108997931 isoform X2 [Juglans regia]	1	0.00327404	87.639	SLVLLK(1)NGK	2	-0.53133	1
Gene.15503	420	K	PREDICTED: uncharacterized protein LOC108997931 isoform X2 [Juglans regia]	1	0.0390663	93.374	K(1)SLVLLK	2	-0.47418	1
Gene.15507	384	K	PREDICTED: protein TOC75-3, chloroplastic [Vitis vinifera]	1	0.02885	74.439	ELPK(1)QLR	2	-0.11743	1
Gene.15512	130	K	thioredoxin reductase 2 [Populus trichocarpa]	1	0.00148803	72.898	VLADAVVIATGAVAK(1)R	3	0.51063	1
Gene.15512	199	K	thioredoxin reductase 2 [Populus trichocarpa]	1	0.0202595	67.897	ASK(1)IMQAR	2	-1.4484	1
Gene.15512	297	K	thioredoxin reductase 2 [Populus trichocarpa]	1	0.00496611	85.522	GVFAAGDVQDK(1)K	2	0.32959	1
Gene.15532	225	K	Serine carboxypeptidase-like 45 isoform B [Glycine soja]	1	0.000451488	130.01	K(1)DVQSSFNAK	2	2.1774	1
Gene.15532	298	K	Serine carboxypeptidase-like 45 isoform B [Glycine soja]	1	1.73475e-06	119.39	SLVNSLAK(1)NLGLK	2	0.17589	1
Gene.15532	303	K	Serine carboxypeptidase-like 45 isoform B [Glycine soja]	1	0.000357904	96.756	NLGLK(1)TTVPYK	2	-1.3841	1
Gene.15532	65	K	Serine carboxypeptidase-like 45 isoform B [Glycine soja]	1	0.00460585	76.165	WLEAYPEYK(1)GR	2	0.52594	1
Gene.15544	19	K	hypothetical protein PHAVU_011G035100g [Phaseolus vulgaris]	0.999941	0.0213234	49.448	KPVGILHVK(1)VLR	3	-0.81935	1
Gene.15558	448	K	dynamin-related protein 1C [Chenopodium quinoa]	1	0.0262079	70.808	SIAATQELK(1)R	2	2.488	1
Gene.15558	439	K	dynamin-related protein 1C [Chenopodium quinoa]	1	0.0456782	48.568	K(1)SIAATQELK	2	2.3197	1
Gene.15558	373	K	dynamin-related protein 1C [Chenopodium quinoa]	1	0.0135024	51.03	IYGVFDHQLPAALK(1)K	3	-0.37211	1
Gene.15593	99	K	PREDICTED: fumarylacetoacetase [Beta vulgaris subsp. vulgaris]	1	0.0100994	98.523	PAWK(1)EAR	2	0.56538	1
Gene.15593	335	K	PREDICTED: fumarylacetoacetase [Beta vulgaris subsp. vulgaris]	1	0.000224667	113.46	ASVVTK(1)SNFK	2	-0.22416	1
Gene.15597	120	K	transmembrane 9 superfamily member 7-like [Chenopodium quinoa]	1	0.0212972	66.299	EK(1)IDDEYR	2	-0.25508	2
Gene.15597	66	K	transmembrane 9 superfamily member 7-like [Chenopodium quinoa]	1	0.000103247	88.385	TQLPYDYYFLNYCK(1)PK	2	0.90931	1
Gene.15597	47	K	transmembrane 9 superfamily member 7-like [Chenopodium quinoa]	1	0.0250213	63.816	VNK(1)LSSTK	2	3.3709	1
Gene.1560	77	K	putative phosphatidylglycerol/phosphatidylinositol transfer protein [Vitis vinifera]	1	0.00303526	107.06	KGDNYAVK(1)VK	2	-0.73922	1
Gene.1560	79	K	putative phosphatidylglycerol/phosphatidylinositol transfer protein [Vitis vinifera]	1	0.0108072	62.055	VK(1)GVEISPDPVTPGK	2	-0.72991	1
Gene.15604	104	K	PREDICTED: probable glutathione S-transferase [Eucalyptus grandis]	1	0.00655368	91.867	FWADYVDK(1)K	2	-0.1303	4
Gene.15604	33	K	PREDICTED: probable glutathione S-transferase [Eucalyptus grandis]	1	2.22148e-09	157.09	GVDYESK(1)EEDLFNK	2	-9.1422e-05	1
Gene.15604	40	K	PREDICTED: probable glutathione S-transferase [Eucalyptus grandis]	1	2.77365e-05	106.42	GVDYESKEEDLFNK(1)GDSLLK	3	-1.6716	1
Gene.15604	111	K	PREDICTED: probable glutathione S-transferase [Eucalyptus grandis]	1	0.0380393	94.407	VYDAGK(1)K	2	0.82783	1
Gene.15604	26	K	PREDICTED: probable glutathione S-transferase [Eucalyptus grandis]	1	2.78948e-12	155.88	IALAEK(1)GVDYESKEEDLFNK	3	-0.93948	3
Gene.15604	125	K	PREDICTED: probable glutathione S-transferase [Eucalyptus grandis]	1	0.00118268	89.301	AK(1)EEFVEIMK	2	-0.050729	4
Gene.15604	214	K	PREDICTED: probable glutathione S-transferase [Eucalyptus grandis]	1	0.005475	74.464	IHAFVLELK(1)K	3	0.14804	2
Gene.15604	117	K	PREDICTED: probable glutathione S-transferase [Eucalyptus grandis]	1	1.36774e-09	199.08	IWMTK(1)GEEQQK	2	-1.6966	4
Gene.15609	166	K	water deficit inducible LP3-like protein, partial [Pseudotsuga menziesii var. menziesii]	1	9.66147e-08	124.19	HHK(1)NLEHVGEIGALAAGGYALYEK	4	0.018131	3
Gene.15609	134	K	water deficit inducible LP3-like protein, partial [Pseudotsuga menziesii var. menziesii]	1	1.64186e-39	241.81	YNESGGGYGGGEGGYGK(1)SATAYGGGGDSYDQPIDTEPANDYEK	3	0.15217	2
Gene.15609	192	K	water deficit inducible LP3-like protein, partial [Pseudotsuga menziesii var. menziesii]	1	0.048467	59.597	K(1)DPENAHR	3	0.52392	1
Gene.15609	160	K	water deficit inducible LP3-like protein, partial [Pseudotsuga menziesii var. menziesii]	1	6.71672e-35	218.99	SATAYGGGGDSYDQPIDTEPANDYEK(1)EEK	3	-0.59973	4
Gene.15609	16	K	water deficit inducible LP3-like protein, partial [Pseudotsuga menziesii var. menziesii]	1	5.36026e-14	163.75	HHK(1)DEEDRPVETTEYSETDAVYSTGDGGGYGGR	5	-0.0070244	4
Gene.15609	187	K	water deficit inducible LP3-like protein, partial [Pseudotsuga menziesii var. menziesii]	1	8.83019e-22	162.01	NLEHVGEIGALAAGGYALYEK(1)HK	3	0.98715	9
Gene.15609	5	K	water deficit inducible LP3-like protein, partial [Pseudotsuga menziesii var. menziesii]	1	0.000108994	94.122	SEEK(1)HHHHLFGR	4	-0.21375	3
Gene.15634	198	K	PREDICTED: serine/threonine-protein phosphatase 5 isoform X1 [Tarenaya hassleriana]	1	0.0236448	64.104	GVGLSFGGDVTK(1)R	2	0.1851	1
Gene.15666	200	K	rhodanese-like domain-containing protein 4, chloroplastic [Quercus suber]	1	0.000101731	96.673	FK(1)EPENTTLFILDK	2	2.5839	1
Gene.15666	194	K	rhodanese-like domain-containing protein 4, chloroplastic [Quercus suber]	1	0.000746438	82.925	GDDKPGFLQK(1)LSLK	3	-0.4685	1
Gene.15666	164	K	rhodanese-like domain-containing protein 4, chloroplastic [Quercus suber]	1	0.000175678	101.72	DVK(1)DMGSPDIR	2	-0.49189	2
Gene.15666	236	K	rhodanese-like domain-containing protein 4, chloroplastic [Quercus suber]	1	7.56628e-05	107.99	AAYAIK(1)DGAEGAR	2	-0.096006	3
Gene.15666	140	K	rhodanese-like domain-containing protein 4, chloroplastic [Quercus suber]	1	0.0001361	101.32	PFGVESAK(1)IAYAK	2	0.98361	2
Gene.1567	204	K	Ribosomal protein [Trema orientale]	1	0.0055089	99.283	K(1)QLEAAGAK	2	0.084615	1
Gene.1567	188	K	Ribosomal protein [Trema orientale]	1	0.0160548	64.711	DLIEGLPK(1)K	2	-0.5629	3
Gene.1567	180	K	Ribosomal protein [Trema orientale]	1	0.00128061	87.667	EAK(1)DLIEGLPK	2	0.25131	1
Gene.1567	191	K	Ribosomal protein [Trema orientale]	1	4.33179e-05	150.35	FK(1)EGISK	2	0.29409	3
Gene.1567	166	K	Ribosomal protein [Trema orientale]	1	0.00646773	89.142	IGAIK(1)AVR	2	-0.056565	1
Gene.1567	212	K	Ribosomal protein [Trema orientale]	1	6.28731e-06	121.61	QLEAAGAK(1)VSIV	2	-0.12373	2
Gene.1567	177	K	Ribosomal protein [Trema orientale]	1	0.0220411	59.731	ALTNLALK(1)EAK	2	0.088101	1
Gene.1567	196	K	Ribosomal protein [Trema orientale]	1	0.0023994	81.48	EGISK(1)EEAEEAK	2	0.10726	2
Gene.15670	109	K	PREDICTED: porphobilinogen deaminase, chloroplastic [Beta vulgaris subsp. vulgaris]	1	5.50159e-18	209.23	ILSQPLADIGGK(1)GLFTK	2	-0.49782	1
Gene.15670	97	K	PREDICTED: porphobilinogen deaminase, chloroplastic [Beta vulgaris subsp. vulgaris]	1	2.94479e-12	164.53	TTGDK(1)ILSQPLADIGGK	2	1.2259	1
Gene.15670	183	K	PREDICTED: porphobilinogen deaminase, chloroplastic [Beta vulgaris subsp. vulgaris]	1	0.00123888	110.22	K(1)SQLLHR	2	0.54289	1
Gene.15670	346	K	PREDICTED: porphobilinogen deaminase, chloroplastic [Beta vulgaris subsp. vulgaris]	1	0.0101756	72.096	DAGK(1)ELLSR	2	0.83145	1
Gene.15670	48	K	PREDICTED: porphobilinogen deaminase, chloroplastic [Beta vulgaris subsp. vulgaris]	1	0.025233	77.984	AK(1)VALIR	2	-0.086029	1
Gene.15678	142	K	fructose-1,6-bisphosphatase, chloroplastic-like [Cucurbita moschata]	1	5.6956e-09	141.31	APISNLTGVQGAVNIQGEDQK(1)K	3	0.21168	1
Gene.15682	92	K	photosystem I reaction center subunit IV A, chloroplastic [Jatropha curcas]	1	0.00508987	138.54	K(1)ESYWFK	2	-0.061296	2
Gene.15682	98	K	photosystem I reaction center subunit IV A, chloroplastic [Jatropha curcas]	0.975742	6.94671e-06	113.73	K(0.024)ESYWFK(0.976)GVGSVVAVDQDPR	3	0.49739	2
Gene.15682	75	K	photosystem I reaction center subunit IV A, chloroplastic [Jatropha curcas]	1	0.00925793	46.804	AAEEPAPPAPAATEAAPPAAEGGAPPPK(1)PPPIGPK	4	-0.40779	1
Gene.15682	122	K	photosystem I reaction center subunit IV A, chloroplastic [Jatropha curcas]	1	1.33639e-25	205.68	FNK(1)VNYANVSTNNYALDEIEEVK	3	-0.22064	2
Gene.15682	82	K	photosystem I reaction center subunit IV A, chloroplastic [Jatropha curcas]	0.942247	1.13608e-07	108.9	AAEEPAPPAPAATEAAPPAAEGGAPPPK(0.058)PPPIGPK(0.942)R	4	-0.09942	1
Gene.15692	153	K	PREDICTED: translocon-associated protein subunit beta [Vitis vinifera]	1	0.000646023	86.911	GPFQGAPAVIK(1)FR	2	-0.51988	1
Gene.15694	277	K	PREDICTED: probable trehalase [Beta vulgaris subsp. vulgaris]	1	0.0367756	63.076	TEDLDLVK(1)R	2	0.35179	1
Gene.15695	92	K	60s ribosome protein L19 [Vernicia fordii]	1	0.000733495	138.08	LPTK(1)ILWMR	2	0.94472	2
Gene.15699	85	K	Short-chain dehydrogenase/reductase SDR [Corchorus capsularis]	1	0.00449602	72.29	NLIQQTVQK(1)YGK	2	-0.66819	1
Gene.15700	296	K	PREDICTED: fumarylacetoacetase [Populus euphratica]	1	0.0381975	44.998	QDPSPLPYLTGK(1)EHR	3	3.2623	1
Gene.15731	203	K	Peptidase S1C [Parasponia andersonii]	1	7.96182e-08	117.48	DK(1)LRPIPIGVSADLLVGQK	3	-0.59971	1
Gene.15731	415	K	Peptidase S1C [Parasponia andersonii]	1	0.0208726	73.758	EK(1)IPVLLEPKPDES	2	1.971	1
Gene.15733	302	K	Oxysterol-binding protein [Cinnamomum micranthum f. kanehirae]	1	0.0023763	85.963	YALEK(1)GDLSK	2	2.2565	2
Gene.15733	154	K	Oxysterol-binding protein [Cinnamomum micranthum f. kanehirae]	1	0.00569487	69.188	K(1)DGVVLELVPPPTK	2	3.4605	1
Gene.15733	284	K	Oxysterol-binding protein [Cinnamomum micranthum f. kanehirae]	1	0.00160616	102.52	INSFDTAPK(1)K	2	-1.3993	1
Gene.15733	307	K	Oxysterol-binding protein [Cinnamomum micranthum f. kanehirae]	1	0.00770432	71.066	GDLSK(1)AGAEK	2	-0.76349	1
Gene.15739	65	K	uncharacterized protein LOC111777433 isoform X1 [Cucurbita pepo subsp. pepo]	1	0.00459755	98.523	DAFWGK(1)LR	2	-1.1471	1
Gene.15742	213	K	PREDICTED: nuclear cap-binding protein subunit 1 isoform X2 [Vitis vinifera]	1	0.00516642	69.352	ESLEAK(1)EALLSR	2	-0.21943	1
Gene.15782	329	K	Pyruvate phosphate dikinase, PEP/pyruvate-binding protein [Corchorus capsularis]	1	0.000270871	99.283	WEQAWTAIK(1)K	2	0.58033	1
[truncated: 4,532 more rows]

## Sheet: Experiment 2
Protein accession	Position	Amino acid	Protein description	Localization probability	PEP	Score	Modified sequence	Charge	Mass error [ppm]	MS/MS Count
[truncated: 7,594 more rows]

[truncated: 1 more sheets: Experiment 3]
