# Supplementary material for: Global analysis of protein lysine 2-hydroxyisobutyrylation (Khib) profiles in Chinese herb rhubarb (Dahuang)
Source: BMC Genomics. 2021 Jul 15;22:542. doi: 10.1186/s12864-021-07847-0 (PMC8283887; doi:10.1186/s12864-021-07847-0)
Supplement: Supplementary file 3 — Table S2, GO functional classification of Khib-modified proteins. [file 12864_2021_7847_MOESM3_ESM.xlsx]

## Sheet: ident Classification
Table S2. GO functional classification of Khib-modified proteins
GO Terms Level 1	GO Terms Level 2	No. of Protein
Biological Process	metabolic process	757
	cellular process	576
	single-organism process	445
	localization	78
	response to stimulus	60
	biological regulation	60
	other	45
Cellular Component	cell	317
	macromolecular complex	196
	organelle	175
	membrane	101
	other	7
Molecular Function	catalytic activity	680
	binding	628
	structural molecule activity	118
	transporter activity	37
	other	44

## Sheet: ident list
Category	Protein accession	Position	Amino acid	Protein description	Localization probability	Modified sequence_x000D_
metabolic process	Gene.10042	345	K	"D-3-phosphoglycerate dehydrogenase 1, chloroplastic [Arachis ipaensis]"	1	DSK(1)LIQHER_x000D_
	Gene.10042	431	K	"D-3-phosphoglycerate dehydrogenase 1, chloroplastic [Arachis ipaensis]"	1	SVK(1)VTYASAR_x000D_
	Gene.10042	202	K	"D-3-phosphoglycerate dehydrogenase 1, chloroplastic [Arachis ipaensis]"	1	NVAQADASIK(1)AGEWK_x000D_
	Gene.10042	297	K	"D-3-phosphoglycerate dehydrogenase 1, chloroplastic [Arachis ipaensis]"	1	MLNDETFAK(1)MK_x000D_
	Gene.10065	38	K	40S ribosomal protein S26-1-like [Carica papaya]	1	GHVK(1)FIR_x000D_
	Gene.10065	128	K	40S ribosomal protein S26-1-like [Carica papaya]	1	DDMPK(1)TGAPGGAPR_x000D_
	Gene.10079	170	K	cyanate hydratase [Jatropha curcas]	1	YLPHTEQK(1)SEHMVSTSK_x000D_
	Gene.10079	35	K	cyanate hydratase [Jatropha curcas]	1	VLQTIK(1)EK_x000D_
	Gene.10079	147	K	cyanate hydratase [Jatropha curcas]	1	IK(1)GVDGK_x000D_
	Gene.10079	67	K	cyanate hydratase [Jatropha curcas]	1	QAHLK(1)PETAPK_x000D_
	Gene.10079	162	K	cyanate hydratase [Jatropha curcas]	1	VVVTLDGK(1)YLPHTEQK_x000D_
	Gene.10079	179	K	cyanate hydratase [Jatropha curcas]	1	SEHMVSTSK(1)LR_x000D_
	Gene.10079	73	K	cyanate hydratase [Jatropha curcas]	0.999862	QAHLKPETAPK(1)LR_x000D_
	Gene.10104	203	K	dolichyl-diphosphooligosaccharide--protein glycosyltransferase subunit 1A [Spinacia oleracea]	1	LDNTK(1)THGSEIK_x000D_
	Gene.1012	231	K	"50S ribosomal protein L3, chloroplastic [Chenopodium quinoa]"	1	GFQGGIK(1)R_x000D_
	Gene.1012	177	K	"50S ribosomal protein L3, chloroplastic [Chenopodium quinoa]"	0.999166	K(0.001)PELGHLSK(0.999)SGIIPLR_x000D_
	Gene.1012	169	K	"50S ribosomal protein L3, chloroplastic [Chenopodium quinoa]"	1	K(1)PELGHLSK_x000D_
	Gene.1012	318	K	"50S ribosomal protein L3, chloroplastic [Chenopodium quinoa]"	1	IVGK(1)NIPK_x000D_
	Gene.1012	314	K	"50S ribosomal protein L3, chloroplastic [Chenopodium quinoa]"	1	ITPAK(1)IVGK_x000D_
	Gene.1012	168	K	"50S ribosomal protein L3, chloroplastic [Chenopodium quinoa]"	0.984311	LK(0.984)K(0.016)PELGHLSK_x000D_
	Gene.10124	101	K	ribose-phosphate pyrophosphokinase 1 [Spinacia oleracea]	1	LSDAPLAIVDK(1)R_x000D_
	Gene.10154	198	K	hypothetical protein B456_006G060200 [Gossypium raimondii]	1	VFLDPK(1)AR_x000D_
	Gene.10161	234	K	"ATP-dependent Clp protease proteolytic subunit-related protein 4, chloroplastic-like [Papaver somniferum]"	1	TELVK(1)LYAR_x000D_
	Gene.10161	229	K	"ATP-dependent Clp protease proteolytic subunit-related protein 4, chloroplastic-like [Papaver somniferum]"	1	EITNVK(1)TELVK_x000D_
	Gene.10161	288	K	"ATP-dependent Clp protease proteolytic subunit-related protein 4, chloroplastic-like [Papaver somniferum]"	1	GVVADLK(1)R_x000D_
	Gene.10161	242	K	"ATP-dependent Clp protease proteolytic subunit-related protein 4, chloroplastic-like [Papaver somniferum]"	1	HTGK(1)THEQIEEDIR_x000D_
	Gene.1019	174	K	"isoleucine--tRNA ligase, cytoplasmic-like [Chenopodium quinoa]"	1	VSDFK(1)GR_x000D_
	Gene.1019	310	K	"isoleucine--tRNA ligase, cytoplasmic-like [Chenopodium quinoa]"	1	HK(1)IDHLVIPSSR_x000D_
	Gene.10216	59	K	hypothetical protein DCAR_030425 [Daucus carota subsp. sativus]	1	LSEDK(1)VK_x000D_
	Gene.10251	141	K	"geranylgeranyl diphosphate reductase, chloroplastic-like [Chenopodium quinoa]"	1	TLK(1)PHEYIGMVR_x000D_
	Gene.10251	390	K	"geranylgeranyl diphosphate reductase, chloroplastic-like [Chenopodium quinoa]"	1	K(1)YWPTYK_x000D_
	Gene.10251	305	K	"geranylgeranyl diphosphate reductase, chloroplastic-like [Chenopodium quinoa]"	1	ALPK(1)IDGGR_x000D_
	Gene.10251	293	K	"geranylgeranyl diphosphate reductase, chloroplastic-like [Chenopodium quinoa]"	1	K(1)FQLATR_x000D_
	Gene.10251	242	K	"geranylgeranyl diphosphate reductase, chloroplastic-like [Chenopodium quinoa]"	1	IK(1)IPDEK_x000D_
	Gene.10251	355	K	"geranylgeranyl diphosphate reductase, chloroplastic-like [Chenopodium quinoa]"	1	CSGEGIYFAAK(1)SGR_x000D_
	Gene.10333	13	K	uncharacterized protein LOC110621422 [Manihot esculenta]	1	LK(1)LIEPLK_x000D_
	Gene.1037	197	K	hypothetical protein CRG98_029238 [Punica granatum]	1	LVDQAFGK(1)GVK_x000D_
	Gene.1037	189	K	hypothetical protein CRG98_029238 [Punica granatum]	1	LLPLRPGVAK(1)LVDQAFGK_x000D_
	Gene.1037	227	K	hypothetical protein CRG98_029238 [Punica granatum]	1	AEK(1)IQIFAGDVVPR_x000D_
	Gene.1037	168	K	hypothetical protein CRG98_029238 [Punica granatum]	1	K(1)TELFMALIEK_x000D_
	Gene.1037	279	K	hypothetical protein CRG98_029238 [Punica granatum]	1	AAGMK(1)CIVTK_x000D_
	Gene.1037	143	K	hypothetical protein CRG98_029238 [Punica granatum]	1	MTAYFNK(1)VGWPEK_x000D_
	Gene.1037	158	K	hypothetical protein CRG98_029238 [Punica granatum]	1	K(1)EFVASLHK_x000D_
	Gene.1037	166	K	hypothetical protein CRG98_029238 [Punica granatum]	1	KEFVASLHK(1)R_x000D_
	Gene.1037	200	K	hypothetical protein CRG98_029238 [Punica granatum]	1	GVK(1)VAVCSTSNEK_x000D_
	Gene.1037	179	K	hypothetical protein CRG98_029238 [Punica granatum]	1	K(1)LLPLRPGVAK_x000D_
	Gene.1037	178	K	hypothetical protein CRG98_029238 [Punica granatum]	1	TELFMALIEK(1)K_x000D_
	Gene.10391	156	K	"PREDICTED: putative glutathione peroxidase 7, chloroplastic [Pyrus x bretschneideri]"	1	FK(1)AEFPIFDK_x000D_
	Gene.10391	70	K	"PREDICTED: putative glutathione peroxidase 7, chloroplastic [Pyrus x bretschneideri]"	1	ATSGK(1)SVHDFTVK_x000D_
	Gene.10391	89	K	"PREDICTED: putative glutathione peroxidase 7, chloroplastic [Pyrus x bretschneideri]"	1	EVSLSK(1)FK_x000D_
	Gene.10391	224	K	"PREDICTED: putative glutathione peroxidase 7, chloroplastic [Pyrus x bretschneideri]"	1	YPPTTSPLQLENDIK(1)K_x000D_
	Gene.10391	78	K	"PREDICTED: putative glutathione peroxidase 7, chloroplastic [Pyrus x bretschneideri]"	1	SVHDFTVK(1)DIDK_x000D_
	Gene.104	65	K	Chorismate synthase [Macleaya cordata]	1	VAAGAVAK(1)K_x000D_
	Gene.104	235	K	Chorismate synthase [Macleaya cordata]	0.999995	LAFKPTSTIGK(1)K_x000D_
	Gene.10477	327	K	"PREDICTED: 4-hydroxy-tetrahydrodipicolinate synthase, chloroplastic [Vitis vinifera]"	1	LPYVPLPLTK(1)R_x000D_
	Gene.10477	284	K	"PREDICTED: 4-hydroxy-tetrahydrodipicolinate synthase, chloroplastic [Vitis vinifera]"	1	NPSLNK(1)K_x000D_
	Gene.10478	491	K	"alpha-amylase 3, chloroplastic-like [Chenopodium quinoa]"	1	SLVSDISSK(1)K_x000D_
	Gene.10483	299	K	"PREDICTED: pyruvate kinase isozyme G, chloroplastic [Beta vulgaris subsp. vulgaris]"	1	DAK(1)VVHELK_x000D_
	Gene.10496	81	K	"unnamed protein product, partial [Vitis vinifera]"	1	LVLEDGSVWK(1)AK_x000D_
	Gene.10496	66	K	"unnamed protein product, partial [Vitis vinifera]"	1	TTTAVALGERPWK(1)TSDAR_x000D_
	Gene.10510	123	K	"PREDICTED: oxygen-evolving enhancer protein 1, chloroplastic-like [Nicotiana tabacum]"	1	GTGTANQCPTLASGVDSFAFK(1)PGK_x000D_
	Gene.10510	131	K	"PREDICTED: oxygen-evolving enhancer protein 1, chloroplastic-like [Nicotiana tabacum]"	1	K(1)FCLEPTK_x000D_
	Gene.10510	272	K	"PREDICTED: oxygen-evolving enhancer protein 1, chloroplastic-like [Nicotiana tabacum]"	1	ENIK(1)NTTSSK_x000D_
	Gene.10510	142	K	"PREDICTED: oxygen-evolving enhancer protein 1, chloroplastic-like [Nicotiana tabacum]"	1	FTVK(1)AESVSK_x000D_
	Gene.10510	102	K	"PREDICTED: oxygen-evolving enhancer protein 1, chloroplastic-like [Nicotiana tabacum]"	1	TYLEVK(1)GTGTANQCPTLASGVDSFAFKPGK_x000D_
	Gene.10510	138	K	"PREDICTED: oxygen-evolving enhancer protein 1, chloroplastic-like [Nicotiana tabacum]"	1	FCLEPTK(1)FTVK_x000D_
	Gene.10510	268	K	"PREDICTED: oxygen-evolving enhancer protein 1, chloroplastic-like [Nicotiana tabacum]"	1	GGSTGYDNAVALPAGGRGDEEELQK(1)ENIK_x000D_
	Gene.10510	158	K	"PREDICTED: oxygen-evolving enhancer protein 1, chloroplastic-like [Nicotiana tabacum]"	1	NAPPDFQNTK(1)LMTR_x000D_
	Gene.10510	148	K	"PREDICTED: oxygen-evolving enhancer protein 1, chloroplastic-like [Nicotiana tabacum]"	1	AESVSK(1)NAPPDFQNTK_x000D_
	Gene.10510	96	K	"PREDICTED: oxygen-evolving enhancer protein 1, chloroplastic-like [Nicotiana tabacum]"	1	LTFDEIQSK(1)TYLEVK_x000D_
	Gene.10510	126	K	"PREDICTED: oxygen-evolving enhancer protein 1, chloroplastic-like [Nicotiana tabacum]"	1	PGK(1)YTAK_x000D_
	Gene.1052	197	K	scopoletin glucosyltransferase-like [Quercus suber]	1	AAEEK(1)QSGIR_x000D_
	Gene.1052	453	K	scopoletin glucosyltransferase-like [Quercus suber]	1	AAELK(1)EMAWK_x000D_
	Gene.1052	39	K	scopoletin glucosyltransferase-like [Quercus suber]	1	GVK(1)ATLITTPANAPVFTK_x000D_
	Gene.1052	264	K	scopoletin glucosyltransferase-like [Quercus suber]	1	K(1)AAIDEHECLR_x000D_
	Gene.10556	155	K	PREDICTED: 60S ribosomal protein L10a [Daucus carota subsp. sativus]	1	STVK(1)FQLK_x000D_
	Gene.10556	53	K	PREDICTED: 60S ribosomal protein L10a [Daucus carota subsp. sativus]	1	FSGSVK(1)LPHIPR_x000D_
	Gene.10556	3	K	PREDICTED: 60S ribosomal protein L10a [Daucus carota subsp. sativus]	1	SK(1)LSNDALR_x000D_
	Gene.10556	129	K	PREDICTED: 60S ribosomal protein L10a [Daucus carota subsp. sativus]	1	LLGPGLNK(1)AGK_x000D_
	Gene.10556	146	K	PREDICTED: 60S ribosomal protein L10a [Daucus carota subsp. sativus]	1	FPTLVSHQESLENK(1)VNETK_x000D_
	Gene.10556	132	K	PREDICTED: 60S ribosomal protein L10a [Daucus carota subsp. sativus]	1	AGK(1)FPTLVSHQESLENK_x000D_
	Gene.10556	151	K	PREDICTED: 60S ribosomal protein L10a [Daucus carota subsp. sativus]	1	VNETK(1)STVK_x000D_
	Gene.10556	117	K	PREDICTED: 60S ribosomal protein L10a [Daucus carota subsp. sativus]	1	YHAFLASEAVIK(1)QIPR_x000D_
	Gene.10556	105	K	PREDICTED: 60S ribosomal protein L10a [Daucus carota subsp. sativus]	1	K(1)YHAFLASEAVIK_x000D_
	Gene.10556	195	K	PREDICTED: 60S ribosomal protein L10a [Daucus carota subsp. sativus]	1	K(1)NWQNVR_x000D_
	Gene.10584	347	K	"cystathionine beta-lyase, chloroplastic-like [Chenopodium quinoa]"	1	K(1)VNYAGLPGHPGR_x000D_
	Gene.10603	231	K	glutamate dehydrogenase 1 [Jatropha curcas]	1	LIHEQGGK(1)IVAVSDITGAIK_x000D_
	Gene.10603	66	K	glutamate dehydrogenase 1 [Jatropha curcas]	1	GPMK(1)GGIR_x000D_
	Gene.10603	23	K	glutamate dehydrogenase 1 [Jatropha curcas]	1	LLGLDSK(1)LEK_x000D_
	Gene.10603	305	K	glutamate dehydrogenase 1 [Jatropha curcas]	1	AK(1)FIIEAANHPTDPEADEILGK_x000D_
	Gene.10603	325	K	glutamate dehydrogenase 1 [Jatropha curcas]	1	FIIEAANHPTDPEADEILGK(1)K_x000D_
	Gene.1063	59	K	ferredoxin [Quercus suber]	1	VK(1)LITPEGEK_x000D_
	Gene.10692	145	K	"PREDICTED: NAD(P)H-quinone oxidoreductase subunit O, chloroplastic isoform X1 [Vitis vinifera]"	1	EK(1)YLNSVNYLSVDHPPYYK_x000D_
	Gene.10692	210	K	"PREDICTED: NAD(P)H-quinone oxidoreductase subunit O, chloroplastic isoform X1 [Vitis vinifera]"	1	SDK(1)LDYER_x000D_
	Gene.10713	632	K	uncharacterized protein LOC111023902 [Momordica charantia]	0.999853	LLDSVK(1)ELKPK_x000D_
	Gene.10767	76	K	uncharacterized protein LOC110799193 [Spinacia oleracea]	1	SSADVTDSADQVPIEK(1)R_x000D_
	Gene.10780	102	K	60S ribosomal protein L22-3 [Chenopodium quinoa]	1	ITVTSDSNFSK(1)R_x000D_
	Gene.10816	130	K	60S ribosomal protein L17-2 [Quercus suber]	1	GLDVDSLYISHIQVNEAQK(1)QR_x000D_
	Gene.10816	50	K	60S ribosomal protein L17-2 [Quercus suber]	1	AK(1)SYLEDVLVHK_x000D_
	Gene.10816	165	K	60S ribosomal protein L17-2 [Quercus suber]	1	K(1)EQETQLTTSK_x000D_
	Gene.10816	111	K	60S ribosomal protein L17-2 [Quercus suber]	1	NAESNAEMK(1)GLDVDSLYISHIQVNEAQK_x000D_
	Gene.10816	175	K	60S ribosomal protein L17-2 [Quercus suber]	1	EQETQLTTSK(1)SK_x000D_
	Gene.10840	354	K	PREDICTED: uroporphyrinogen decarboxylase [Beta vulgaris subsp. vulgaris]	1	IMDTVK(1)K_x000D_
	Gene.10840	234	K	PREDICTED: uroporphyrinogen decarboxylase [Beta vulgaris subsp. vulgaris]	1	FATSMAK(1)YVK_x000D_
	Gene.10840	138	K	PREDICTED: uroporphyrinogen decarboxylase [Beta vulgaris subsp. vulgaris]	1	GK(1)GPVIFNPLR_x000D_
	Gene.10872	351	K	PREDICTED: 3-ketoacyl-CoA synthase 19 [Beta vulgaris subsp. vulgaris]	1	AVIDGVGK(1)GLR_x000D_
	Gene.10961	281	K	hydroxymethylglutaryl-CoA synthase-like [Chenopodium quinoa]	1	NASSINEEAK(1)EK_x000D_
	Gene.10961	303	K	hydroxymethylglutaryl-CoA synthase-like [Chenopodium quinoa]	1	DLEK(1)ASQQVAK_x000D_
	Gene.10961	91	K	hydroxymethylglutaryl-CoA synthase-like [Chenopodium quinoa]	1	LEVGSETVLDK(1)SK_x000D_
	Gene.10970	92	K	"unnamed protein product, partial [Vitis vinifera]"	1	NK(1)WESSSWGR_x000D_
	Gene.10970	123	K	"unnamed protein product, partial [Vitis vinifera]"	1	IMLAK(1)IK_x000D_
	Gene.10970	28	K	"unnamed protein product, partial [Vitis vinifera]"	1	VALINYGK(1)EYGR_x000D_
	Gene.10970	118	K	"unnamed protein product, partial [Vitis vinifera]"	1	FK(1)IMLAK_x000D_
	Gene.1104	88	K	enhancer of flavonoid production [Dianthus caryophyllus]	1	VAEFFPTK(1)YLK_x000D_
	Gene.1104	132	K	enhancer of flavonoid production [Dianthus caryophyllus]	1	IVVENANVAETIK(1)K_x000D_
	Gene.11085	201	K	oxalate--CoA ligase [Sesamum indicum]	1	TATGK(1)IQR_x000D_
	Gene.11113	71	K	soluble inorganic pyrophosphatase 2 isoform X1 [Ziziphus jujuba]	1	YELDK(1)TSGLIK_x000D_
	Gene.11113	66	K	soluble inorganic pyrophosphatase 2 isoform X1 [Ziziphus jujuba]	1	VK(1)YELDK_x000D_
	Gene.11134	296	K	"PREDICTED: pyruvate kinase 1, cytosolic isoform X1 [Vitis vinifera]"	1	VFLFQK(1)SAVHR_x000D_
	Gene.11136	244	K	hypothetical protein EUGRSUZ_F03433 [Eucalyptus grandis]	1	VVVSSCGHDGPFGATGVK(1)R_x000D_
	Gene.11140	169	K	"PREDICTED: 50S ribosomal protein L21, chloroplastic [Nelumbo nucifera]"	1	VVVFK(1)YK_x000D_
	Gene.11140	125	K	"PREDICTED: 50S ribosomal protein L21, chloroplastic [Nelumbo nucifera]"	1	DASVNDK(1)IILNK_x000D_
	Gene.11186	205	K	Peptidase S10 [Macleaya cordata]	1	YVPAIGYHILK(1)R_x000D_
	Gene.11295	119	K	Ribosome recycling factor [Parasponia andersonii]	1	MEK(1)TIENLR_x000D_
	Gene.11295	229	K	Ribosome recycling factor [Parasponia andersonii]	1	MTEEGK(1)VALR_x000D_
	Gene.11295	245	K	Ribosome recycling factor [Parasponia andersonii]	1	AYEK(1)LQK_x000D_
	Gene.11295	223	K	Ribosome recycling factor [Parasponia andersonii]	1	VAAK(1)MTEEGK_x000D_
	Gene.11323	69	K	"ATP-dependent Clp protease ATP-binding subunit CLPT2, chloroplastic-like isoform X2 [Spinacia oleracea]"	0.999858	VKDESIK(1)LLGK_x000D_
	Gene.11323	101	K	"ATP-dependent Clp protease ATP-binding subunit CLPT2, chloroplastic-like isoform X2 [Spinacia oleracea]"	1	ALNWAVDEK(1)LK_x000D_
	Gene.11344	219	K	"magnesium-chelatase subunit ChlI, chloroplastic [Quercus suber]"	1	AFEPGLLAK(1)ANR_x000D_
	Gene.11346	27	K	Magnesium chelatase [Macleaya cordata]	1	GTGK(1)STTVR_x000D_
	Gene.11346	118	K	Magnesium chelatase [Macleaya cordata]	1	AFEPGLLAK(1)ANR_x000D_
	Gene.11346	202	K	Magnesium chelatase [Macleaya cordata]	1	VK(1)IVEER_x000D_
	Gene.11346	281	K	Magnesium chelatase [Macleaya cordata]	1	ALASLK(1)GR_x000D_
	Gene.11346	109	K	Magnesium chelatase [Macleaya cordata]	1	ALTEGVK(1)AFEPGLLAK_x000D_
	Gene.11346	215	K	Magnesium chelatase [Macleaya cordata]	1	FDMNPK(1)EFR_x000D_
	Gene.11346	72	K	Magnesium chelatase [Macleaya cordata]	1	GEK(1)LEISLTK_x000D_
	Gene.11346	275	K	Magnesium chelatase [Macleaya cordata]	1	AAK(1)ALASLK_x000D_
	Gene.11367	154	K	hypothetical protein EUGRSUZ_E00871 [Eucalyptus grandis]	1	VVVPTK(1)DFAQK_x000D_
	Gene.11367	198	K	hypothetical protein EUGRSUZ_E00871 [Eucalyptus grandis]	1	K(1)LIGATDPQK_x000D_
	Gene.11381	118	K	"PREDICTED: bifunctional protein FolD 4, chloroplastic isoform X1 [Beta vulgaris subsp. vulgaris]"	1	K(1)DSATYVR_x000D_
	Gene.11415	301	K	"carbamoyl-phosphate synthase large chain, chloroplastic [Spinacia oleracea]"	1	NWTLK(1)LAK_x000D_
	Gene.11415	176	K	"carbamoyl-phosphate synthase large chain, chloroplastic [Spinacia oleracea]"	1	IVQPK(1)GGIAR_x000D_
	Gene.11436	179	K	protein DJ-1 homolog B-like [Chenopodium quinoa]	1	VEQDGK(1)VVTSR_x000D_
	Gene.11474	190	K	PREDICTED: bifunctional aspartate aminotransferase and glutamate/aspartate-prephenate aminotransferase-like [Nelumbo nucifera]	1	VLESTLTDK(1)SR_x000D_
	Gene.11474	428	K	PREDICTED: bifunctional aspartate aminotransferase and glutamate/aspartate-prephenate aminotransferase-like [Nelumbo nucifera]	1	NAISLLK(1)R_x000D_
	Gene.11499	399	K	Hydroxymethylpyrimidine kinase [Actinidia chinensis var. chinensis]	1	SK(1)GIPILINDR_x000D_
	Gene.11531	476	K	unknown [Lotus japonicus]	1	AIIDK(1)NAR_x000D_
	Gene.11531	369	K	unknown [Lotus japonicus]	1	K(1)PVPDFSFYDR_x000D_
	Gene.11531	280	K	unknown [Lotus japonicus]	1	AMK(1)VDTTILGLDDER_x000D_
	Gene.11531	248	K	unknown [Lotus japonicus]	1	ETDADITVAALPMDEK(1)R_x000D_
	Gene.11531	226	K	unknown [Lotus japonicus]	1	MDYEK(1)FIQAHR_x000D_
	Gene.11531	277	K	unknown [Lotus japonicus]	1	GEQLK(1)AMK_x000D_
	Gene.11531	257	K	unknown [Lotus japonicus]	1	ATAFGLMK(1)IDEEGR_x000D_
	Gene.11531	270	K	unknown [Lotus japonicus]	1	IIEFAEK(1)PK_x000D_
	Gene.11542	245	K	"probable inactive ATP-dependent zinc metalloprotease FTSHI 5, chloroplastic [Ziziphus jujuba]"	1	MYDLAYDK(1)AK_x000D_
	Gene.11569	159	K	"PREDICTED: psbP-like protein 1, chloroplastic [Beta vulgaris subsp. vulgaris]"	1	K(1)VLAPSNQK_x000D_
	Gene.11569	174	K	"PREDICTED: psbP-like protein 1, chloroplastic [Beta vulgaris subsp. vulgaris]"	1	LIQAK(1)EQDVDGK_x000D_
	Gene.11569	167	K	"PREDICTED: psbP-like protein 1, chloroplastic [Beta vulgaris subsp. vulgaris]"	1	VLAPSNQK(1)TK_x000D_
	Gene.11578	51	K	hypothetical protein SOVF_104270 [Spinacia oleracea]	1	HIIEDTWK(1)K_x000D_
	Gene.11597	216	K	heme oxygenase-like [Trema orientale]	1	ILNNK(1)ELEFYK_x000D_
	Gene.11603	158	K	"Indole-3-glycerol phosphate synthase, chloroplastic [Vitis vinifera]"	1	EK(1)TPLVALK_x000D_
	Gene.11603	156	K	"Indole-3-glycerol phosphate synthase, chloroplastic [Vitis vinifera]"	1	NTEVTQLK(1)EK_x000D_
	Gene.11603	165	K	"Indole-3-glycerol phosphate synthase, chloroplastic [Vitis vinifera]"	1	TPLVALK(1)K_x000D_
	Gene.11623	81	K	malonate--CoA ligase [Spinacia oleracea]	1	FTQVK(1)NDR_x000D_
	Gene.11628	243	K	"PREDICTED: ribonuclease III domain-containing protein RNC1, chloroplastic [Vitis vinifera]"	1	VFALIGK(1)R_x000D_
	Gene.11638	114	K	"PREDICTED: ATP-dependent Clp protease adapter protein CLPS1, chloroplastic [Beta vulgaris subsp. vulgaris]"	1	HTEK(1)LVAK_x000D_
	Gene.11644	72	K	"NADPH-dependent aldo-keto reductase, chloroplastic [Citrus clementina]"	1	LIEEGVVK(1)R_x000D_
	Gene.11644	151	K	"NADPH-dependent aldo-keto reductase, chloroplastic [Citrus clementina]"	1	AMEALYDSGK(1)AK_x000D_
	Gene.11680	295	K	probable 2-oxoglutarate-dependent dioxygenase At5g05600 [Chenopodium quinoa]	1	VIVNPNK(1)DR_x000D_
	Gene.11680	111	K	probable 2-oxoglutarate-dependent dioxygenase At5g05600 [Chenopodium quinoa]	1	EFFHLPMETK(1)QK_x000D_
	Gene.11680	313	K	probable 2-oxoglutarate-dependent dioxygenase At5g05600 [Chenopodium quinoa]	1	DDILIK(1)PAK_x000D_
	Gene.11681	360	K	papain-like cysteine proteinase isoform I [Ipomoea batatas]	0.999877	FK(1)EKPYWIIK_x000D_
	Gene.11685	113	K	PREDICTED: alpha-glucosidase-like [Populus euphratica]	1	DHSSIGTKPQELYVWESVAESAK(1)K_x000D_
	Gene.11715	173	K	"hypothetical protein SOVF_181480, partial [Spinacia oleracea]"	1	QVK(1)IIGSYGAR_x000D_
	Gene.11715	224	K	"hypothetical protein SOVF_181480, partial [Spinacia oleracea]"	1	AYEDLNQGK(1)IIGR_x000D_
	Gene.11758	48	K	PREDICTED: 26S protease regulatory subunit S10B homolog B [Prunus mume]	1	LLQHK(1)ELESR_x000D_
	Gene.11763	212	K	26S protease regulatory subunit s10b-like protein [Trifolium pratense]	1	VVSSAIIDK(1)YIGESAR_x000D_
	Gene.11763	375	K	26S protease regulatory subunit s10b-like protein [Trifolium pratense]	1	DYVIHEDFMK(1)AVR_x000D_
	Gene.11763	186	K	26S protease regulatory subunit s10b-like protein [Trifolium pratense]	1	GVLLYGPPGTGK(1)TLLAR_x000D_
	Gene.11763	26	K	26S protease regulatory subunit s10b-like protein [Trifolium pratense]	1	LLQQK(1)ELESR_x000D_
	Gene.11777	153	K	PREDICTED: haloacid dehalogenase-like hydrolase domain-containing protein At4g39970 [Beta vulgaris subsp. vulgaris]	1	WYFK(1)EHGWPTSK_x000D_
	Gene.11777	211	K	PREDICTED: haloacid dehalogenase-like hydrolase domain-containing protein At4g39970 [Beta vulgaris subsp. vulgaris]	1	LMDETK(1)AAGK_x000D_
	Gene.11804	59	K	40S ribosomal protein S7 [Papaver somniferum]	1	K(1)AVVVHVPYR_x000D_
	Gene.11804	91	K	40S ribosomal protein S7 [Papaver somniferum]	1	FSGK(1)DVIVIATR_x000D_
	Gene.11847	92	K	PREDICTED: proteasome subunit alpha type-2-B [Vitis vinifera]	1	K(1)QAEQYYR_x000D_
	Gene.11847	50	K	PREDICTED: proteasome subunit alpha type-2-B [Vitis vinifera]	1	AANGVVIATEK(1)K_x000D_
	Gene.11847	63	K	PREDICTED: proteasome subunit alpha type-2-B [Vitis vinifera]	1	LPSILVDEASVK(1)K_x000D_
	Gene.11847	165	K	PREDICTED: proteasome subunit alpha type-2-B [Vitis vinifera]	1	ASAMGK(1)NVSNAK_x000D_
	Gene.11847	102	K	PREDICTED: proteasome subunit alpha type-2-B [Vitis vinifera]	1	LYK(1)ESIPVTQLVR_x000D_
	Gene.11847	171	K	PREDICTED: proteasome subunit alpha type-2-B [Vitis vinifera]	1	NVSNAK(1)TFLEK_x000D_
	Gene.11849	273	K	"PREDICTED: photosynthetic NDH subunit of subcomplex B 2, chloroplastic [Juglans regia]"	1	VTILK(1)NK_x000D_
	Gene.11849	114	K	"PREDICTED: photosynthetic NDH subunit of subcomplex B 2, chloroplastic [Juglans regia]"	1	EK(1)GGVGLVINQASEPNVK_x000D_
	Gene.11882	59	K	PREDICTED: ubiquitin carboxyl-terminal hydrolase 6-like [Daucus carota subsp. sativus]	1	DDADWSK(1)LGVK_x000D_
	Gene.11882	293	K	PREDICTED: ubiquitin carboxyl-terminal hydrolase 6-like [Daucus carota subsp. sativus]	1	SAVYIK(1)ESR_x000D_
	Gene.119	42	K	60S ribosomal protein L12 [Capsicum annuum]	1	VTGGEVGAASSLAPK(1)IGPLGLSPK_x000D_
	Gene.119	98	K	60S ribosomal protein L12 [Capsicum annuum]	1	ALK(1)EPER_x000D_
	Gene.119	63	K	60S ribosomal protein L12 [Capsicum annuum]	1	ETAK(1)DWK_x000D_
	Gene.119	111	K	60S ribosomal protein L12 [Capsicum annuum]	1	NIK(1)HNGNISMDDVIEIAK_x000D_
	Gene.119	135	K	60S ribosomal protein L12 [Capsicum annuum]	1	SMAK(1)ELAGSVK_x000D_
	Gene.11906	163	K	"PREDICTED: acyl carrier protein 4, chloroplastic [Eucalyptus grandis]"	1	K(1)QLALPAEK_x000D_
	Gene.11906	156	K	"PREDICTED: acyl carrier protein 4, chloroplastic [Eucalyptus grandis]"	1	AETVEK(1)VSEIVR_x000D_
	Gene.11906	171	K	"PREDICTED: acyl carrier protein 4, chloroplastic [Eucalyptus grandis]"	1	QLALPAEK(1)EVTGESK_x000D_
	Gene.11924	32	K	"60s ribosomal protein l30-2, partial [Nicotiana attenuata]"	1	FTLGYK(1)TVLK_x000D_
	Gene.11924	36	K	"60s ribosomal protein l30-2, partial [Nicotiana attenuata]"	1	TVLK(1)TLR_x000D_
	Gene.11924	26	K	"60s ribosomal protein l30-2, partial [Nicotiana attenuata]"	1	SGK(1)FTLGYK_x000D_
	Gene.11924	23	K	"60s ribosomal protein l30-2, partial [Nicotiana attenuata]"	1	LALVMK(1)SGK_x000D_
	Gene.11963	155	K	PREDICTED: 40S ribosomal protein S4-3 [Eucalyptus grandis]	1	YPDPLIK(1)ANDTIK_x000D_
	Gene.11963	245	K	PREDICTED: 40S ribosomal protein S4-3 [Eucalyptus grandis]	1	GIK(1)LTIIEEAR_x000D_
	Gene.11963	80	K	PREDICTED: 40S ribosomal protein S4-3 [Eucalyptus grandis]	1	TDK(1)TYPAGFMDVVSIPK_x000D_
	Gene.11963	22	K	PREDICTED: 40S ribosomal protein S4-3 [Eucalyptus grandis]	1	HWMLDK(1)LGGAFAPK_x000D_
	Gene.11963	106	K	PREDICTED: 40S ribosomal protein S4-3 [Eucalyptus grandis]	1	LLYDTK(1)GR_x000D_
	Gene.11963	16	K	PREDICTED: 40S ribosomal protein S4-3 [Eucalyptus grandis]	1	LNAPK(1)HWMLDK_x000D_
	Gene.11963	255	K	PREDICTED: 40S ribosomal protein S4-3 [Eucalyptus grandis]	1	K(1)LQTQAATA_x000D_
	Gene.11963	240	K	PREDICTED: 40S ribosomal protein S4-3 [Eucalyptus grandis]	0.99997	GTKPWISLPK(1)GK_x000D_
	Gene.11963	161	K	PREDICTED: 40S ribosomal protein S4-3 [Eucalyptus grandis]	1	ANDTIK(1)LDLETGK_x000D_
	Gene.11963	120	K	PREDICTED: 40S ribosomal protein S4-3 [Eucalyptus grandis]	1	LHSIRDDEAK(1)FK_x000D_
	Gene.11963	75	K	PREDICTED: 40S ribosomal protein S4-3 [Eucalyptus grandis]	1	HVLVDNK(1)VR_x000D_
	Gene.11963	134	K	PREDICTED: 40S ribosomal protein S4-3 [Eucalyptus grandis]	1	SVQFGQK(1)GIPYINTYDGR_x000D_
	Gene.11963	202	K	PREDICTED: 40S ribosomal protein S4-3 [Eucalyptus grandis]	1	HK(1)GSFETIHVTDSQGHEFATR_x000D_
	Gene.11963	196	K	PREDICTED: 40S ribosomal protein S4-3 [Eucalyptus grandis]	1	VGVIK(1)NR_x000D_
	Gene.11978	28	K	glyceraldehyde-3 phosphate dehydrogenase [Knorringia sibirica]	1	AVGK(1)VLPVLNGK_x000D_
	Gene.11978	142	K	glyceraldehyde-3 phosphate dehydrogenase [Knorringia sibirica]	1	VVDLICHMAK(1)SL_x000D_
	Gene.11978	36	K	glyceraldehyde-3 phosphate dehydrogenase [Knorringia sibirica]	1	VLPVLNGK(1)LTGMAFR_x000D_
	Gene.11978	68	K	glyceraldehyde-3 phosphate dehydrogenase [Knorringia sibirica]	1	AASYEDIK(1)R_x000D_
	Gene.11978	78	K	glyceraldehyde-3 phosphate dehydrogenase [Knorringia sibirica]	1	EASEGK(1)MK_x000D_
	Gene.11978	107	K	glyceraldehyde-3 phosphate dehydrogenase [Knorringia sibirica]	1	SSIFDAK(1)AGIALNDHFAK_x000D_
	Gene.11978	60	K	glyceraldehyde-3 phosphate dehydrogenase [Knorringia sibirica]	1	LEK(1)AASYEDIKR_x000D_
	Gene.11978	72	K	glyceraldehyde-3 phosphate dehydrogenase [Knorringia sibirica]	1	VIK(1)EASEGK_x000D_
	Gene.11978	24	K	glyceraldehyde-3 phosphate dehydrogenase [Knorringia sibirica]	1	AASFNIIPSSTGAAK(1)AVGK_x000D_
	Gene.12098	412	K	PREDICTED: probable beta-D-xylosidase 7 [Beta vulgaris subsp. vulgaris]	1	NNAK(1)LLPLPR_x000D_
	Gene.12098	351	K	PREDICTED: probable beta-D-xylosidase 7 [Beta vulgaris subsp. vulgaris]	1	LAVK(1)QIDR_x000D_
	Gene.12111	209	K	Cytochrome P450 89A2 like [Actinidia chinensis var. chinensis]	1	LDEK(1)QIR_x000D_
	Gene.12144	112	K	NADH-cytochrome b5 reductase-like protein [Morus notabilis]	1	VSHNTK(1)MFR_x000D_
	Gene.12144	198	K	NADH-cytochrome b5 reductase-like protein [Morus notabilis]	1	GPIEK(1)LR_x000D_
	Gene.12144	255	K	NADH-cytochrome b5 reductase-like protein [Morus notabilis]	1	K(1)LDILASSHPNLK_x000D_
	Gene.12144	193	K	NADH-cytochrome b5 reductase-like protein [Morus notabilis]	1	LKPGDVLEVK(1)GPIEK_x000D_
	Gene.12144	288	K	NADH-cytochrome b5 reductase-like protein [Morus notabilis]	1	GGVGFISK(1)DMALK_x000D_
	Gene.12146	124	K	NADH-cytochrome b5 reductase-like protein [Morus notabilis]	1	LK(1)PGDVLEVR_x000D_
	Gene.12146	84	K	NADH-cytochrome b5 reductase-like protein [Morus notabilis]	1	ASLGEDDQGK(1)PQYVIR_x000D_
	Gene.12146	206	K	NADH-cytochrome b5 reductase-like protein [Morus notabilis]	1	LDTLASSHPNFK(1)VYYTVSK_x000D_
	Gene.12146	259	K	NADH-cytochrome b5 reductase-like protein [Morus notabilis]	1	HVAGEK(1)PNEWAQGQVSGILK_x000D_
	Gene.12146	213	K	NADH-cytochrome b5 reductase-like protein [Morus notabilis]	1	VYYTVSK(1)ASK_x000D_
	Gene.12146	51	K	NADH-cytochrome b5 reductase-like protein [Morus notabilis]	1	VNHNTK(1)MFR_x000D_
	Gene.12146	227	K	NADH-cytochrome b5 reductase-like protein [Morus notabilis]	1	GGLGHVSK(1)DMVVK_x000D_
	Gene.12146	115	K	NADH-cytochrome b5 reductase-like protein [Morus notabilis]	1	IYPGGK(1)MSQHLAK_x000D_
	Gene.12146	137	K	NADH-cytochrome b5 reductase-like protein [Morus notabilis]	1	GPMEK(1)LK_x000D_
	Gene.12146	34	K	NADH-cytochrome b5 reductase-like protein [Morus notabilis]	1	TALNPEK(1)WVGFR_x000D_
	Gene.12146	219	K	NADH-cytochrome b5 reductase-like protein [Morus notabilis]	1	EWK(1)GGLGHVSK_x000D_
	Gene.12266	120	K	putative 60S ribosomal protein L35 [Rheum australe]	1	LTK(1)HQANLK_x000D_
	Gene.12266	37	K	putative 60S ribosomal protein L35 [Rheum australe]	1	TK(1)VDLLAQLK_x000D_
	Gene.12333	93	K	"50S ribosomal protein L11, chloroplastic [Lactuca sativa]"	1	LALEAGK(1)ATPAPPVGPALGSK_x000D_
	Gene.12333	157	K	"50S ribosomal protein L11, chloroplastic [Lactuca sativa]"	1	TPPASVLLLK(1)AAGAEK_x000D_
	Gene.12402	67	K	40S ribosomal protein S11 [Populus trichocarpa]	1	NIGLGFK(1)TPR_x000D_
	Gene.12402	165	K	40S ribosomal protein S11 [Populus trichocarpa]	1	FNVLK(1)VIPAGSAAGGK_x000D_
	Gene.12402	80	K	40S ribosomal protein S11 [Populus trichocarpa]	1	EATEGTYIDK(1)K_x000D_
	Gene.12402	176	K	40S ribosomal protein S11 [Populus trichocarpa]	1	VIPAGSAAGGK(1)K_x000D_
	Gene.12402	119	K	40S ribosomal protein S11 [Populus trichocarpa]	1	NYLHWVK(1)K_x000D_
	Gene.12402	60	K	40S ribosomal protein S11 [Populus trichocarpa]	1	FWK(1)NIGLGFK_x000D_
	Gene.12402	34	K	40S ribosomal protein S11 [Populus trichocarpa]	1	AFLK(1)QPK_x000D_
	Gene.12411	233	K	"NADPH-dependent aldo-keto reductase, chloroplastic-like [Spinacia oleracea]"	1	MVSEK(1)LGK_x000D_
	Gene.12411	67	K	"NADPH-dependent aldo-keto reductase, chloroplastic-like [Spinacia oleracea]"	1	EIGLVLK(1)K_x000D_
	Gene.12411	155	K	"NADPH-dependent aldo-keto reductase, chloroplastic-like [Spinacia oleracea]"	1	AMETLYDLGK(1)TR_x000D_
	Gene.12411	68	K	"NADPH-dependent aldo-keto reductase, chloroplastic-like [Spinacia oleracea]"	1	K(1)LFDEGIVK_x000D_
	Gene.12411	168	K	"NADPH-dependent aldo-keto reductase, chloroplastic-like [Spinacia oleracea]"	1	K(1)LGDLLQVAR_x000D_
	Gene.12411	166	K	"NADPH-dependent aldo-keto reductase, chloroplastic-like [Spinacia oleracea]"	1	AIGVSNFSK(1)K_x000D_
	Gene.12411	292	K	"NADPH-dependent aldo-keto reductase, chloroplastic-like [Spinacia oleracea]"	1	YIK(1)GEELVHEK_x000D_
	Gene.12411	76	K	"NADPH-dependent aldo-keto reductase, chloroplastic-like [Spinacia oleracea]"	1	LFDEGIVK(1)R_x000D_
	Gene.12424	95	K	"PREDICTED: alpha-1,4-glucan-protein synthase [UDP-forming] 2 [Beta vulgaris subsp. vulgaris]"	1	K(1)YIYTIDDDCFVAK_x000D_
	Gene.12424	73	K	"PREDICTED: alpha-1,4-glucan-protein synthase [UDP-forming] 2 [Beta vulgaris subsp. vulgaris]"	1	ILGPK(1)ASCISFK_x000D_
	Gene.12424	108	K	"PREDICTED: alpha-1,4-glucan-protein synthase [UDP-forming] 2 [Beta vulgaris subsp. vulgaris]"	1	YIYTIDDDCFVAK(1)DPSGK_x000D_
	Gene.12444	197	K	cysteine synthase-like isoform X1 [Durio zibethinus]	1	YLK(1)EQNPNIK_x000D_
	Gene.12444	194	K	cysteine synthase-like isoform X1 [Durio zibethinus]	1	VDALVSGIGTGGTITGSGK(1)YLK_x000D_
	Gene.12488	437	K	glutamate--glyoxylate aminotransferase 2 [Chenopodium quinoa]	1	LLEATGISTVPGSGFGQK(1)EGVFHMR_x000D_
	Gene.12488	39	K	glutamate--glyoxylate aminotransferase 2 [Chenopodium quinoa]	1	K(1)IIFTNVGNPHALGQK_x000D_
	Gene.12488	463	K	glutamate--glyoxylate aminotransferase 2 [Chenopodium quinoa]	1	K(1)FNDAFMEEYEDNR_x000D_
	Gene.12488	114	K	glutamate--glyoxylate aminotransferase 2 [Chenopodium quinoa]	1	K(1)ECAEFIER_x000D_
	Gene.12488	279	K	glutamate--glyoxylate aminotransferase 2 [Chenopodium quinoa]	1	VLMDMGPPISK(1)ELQLVSYHTVSK_x000D_
	Gene.12488	268	K	glutamate--glyoxylate aminotransferase 2 [Chenopodium quinoa]	1	K(1)VLMDMGPPISK_x000D_
	Gene.12488	4	K	glutamate--glyoxylate aminotransferase 2 [Chenopodium quinoa]	1	SPK(1)ALDYESLNPNVK_x000D_
	Gene.12488	462	K	glutamate--glyoxylate aminotransferase 2 [Chenopodium quinoa]	1	TTILPAEEEMPAIMESFK(1)K_x000D_
	Gene.12488	357	K	glutamate--glyoxylate aminotransferase 2 [Chenopodium quinoa]	1	FAQESK(1)GILESLR_x000D_
	Gene.12488	54	K	glutamate--glyoxylate aminotransferase 2 [Chenopodium quinoa]	1	IIFTNVGNPHALGQK(1)PLTFPR_x000D_
	Gene.12543	52	K	Proteasome subunit alpha type-5 [Actinidia chinensis var. chinensis]	1	EGVVLAVEK(1)R_x000D_
	Gene.12543	207	K	Proteasome subunit alpha type-5 [Actinidia chinensis var. chinensis]	1	QVMEEK(1)VTPNNVDIAK_x000D_
	Gene.12543	43	K	Proteasome subunit alpha type-5 [Actinidia chinensis var. chinensis]	1	TK(1)EGVVLAVEK_x000D_
	Gene.12550	363	K	L-ascorbate oxidase homolog [Hevea brasiliensis]	1	LQNSAGQVNQK(1)QR_x000D_
	Gene.12572	217	K	"Pyruvate kinase, cytosolic isozyme [Capsicum baccatum]"	1	K(1)GSDLVHVR_x000D_
	Gene.12572	129	K	"Pyruvate kinase, cytosolic isozyme [Capsicum baccatum]"	1	GTEEMISMSYK(1)K_x000D_
	Gene.12572	99	K	"Pyruvate kinase, cytosolic isozyme [Capsicum baccatum]"	1	DEK(1)PIQLK_x000D_
	Gene.12572	483	K	"Pyruvate kinase, cytosolic isozyme [Capsicum baccatum]"	1	AIQK(1)GLCQPGDAVVALHR_x000D_
	Gene.12572	23	K	"Pyruvate kinase, cytosolic isozyme [Capsicum baccatum]"	1	TK(1)IVCTLGPASR_x000D_
	Gene.12572	43	K	"Pyruvate kinase, cytosolic isozyme [Capsicum baccatum]"	1	LLK(1)AGMSVAR_x000D_
	Gene.12572	96	K	"Pyruvate kinase, cytosolic isozyme [Capsicum baccatum]"	0.997568	TGFLK(0.998)DEK(0.002)PIQLK_x000D_
	Gene.12588	124	K	"L-ascorbate peroxidase 1, cytosolic-like [Solanum pennellii]"	1	VDLEK(1)PPVEGR_x000D_
	Gene.12588	147	K	"L-ascorbate peroxidase 1, cytosolic-like [Solanum pennellii]"	1	NVFIK(1)QMGLTDQDIVALSGAHTLGR_x000D_
	Gene.12588	52	K	"L-ascorbate peroxidase 1, cytosolic-like [Solanum pennellii]"	1	LAWHSAGTFDVSTK(1)TGGPFGTMR_x000D_
	Gene.12588	63	K	"L-ascorbate peroxidase 1, cytosolic-like [Solanum pennellii]"	1	FK(1)EELAHGANNGLDVALR_x000D_
	Gene.12588	30	K	"L-ascorbate peroxidase 1, cytosolic-like [Solanum pennellii]"	1	GLIAEK(1)NCAPIMLR_x000D_
	Gene.12610	269	K	"alpha-1,4 glucan phosphorylase L isozyme, chloroplastic/amyloplastic isoform X2 [Ziziphus jujuba]"	1	AEQGSDGK(1)THWIGGEDIK_x000D_
	Gene.12610	223	K	"alpha-1,4 glucan phosphorylase L isozyme, chloroplastic/amyloplastic isoform X2 [Ziziphus jujuba]"	1	HGLFK(1)QR_x000D_
	Gene.12625	141	K	peroxidase 64-like [Chenopodium quinoa]	1	DVVVLSGGPSWQVQK(1)GR_x000D_
	Gene.12625	80	K	peroxidase 64-like [Chenopodium quinoa]	1	GCDASVLLDSTK(1)K_x000D_
	Gene.12635	325	K	"3-dehydroquinate synthase, chloroplastic [Manihot esculenta]"	1	DPSALAYAIK(1)R_x000D_
	Gene.12737	87	K	Ribosomal protein [Parasponia andersonii]	1	AK(1)DSQAIR_x000D_
	Gene.12737	85	K	Ribosomal protein [Parasponia andersonii]	1	EVGAFADAEK(1)AK_x000D_
	Gene.12737	75	K	Ribosomal protein [Parasponia andersonii]	1	ILK(1)EVGAFADAEK_x000D_
	Gene.12737	278	K	Ribosomal protein [Parasponia andersonii]	1	ASGK(1)SFFK_x000D_
	Gene.12744	149	K	"PREDICTED: 50S ribosomal protein L4, chloroplastic-like [Nelumbo nucifera]"	1	TPLRPGGGVIFGPK(1)PK_x000D_
	Gene.12744	207	K	"PREDICTED: 50S ribosomal protein L4, chloroplastic-like [Nelumbo nucifera]"	1	WGLDPK(1)EK_x000D_
	Gene.12744	156	K	"PREDICTED: 50S ribosomal protein L4, chloroplastic-like [Nelumbo nucifera]"	1	DWSIK(1)INR_x000D_
	Gene.12744	78	K	"PREDICTED: 50S ribosomal protein L4, chloroplastic-like [Nelumbo nucifera]"	1	VGETFLNLK(1)TAPPETAR_x000D_
	Gene.12744	193	K	"PREDICTED: 50S ribosomal protein L4, chloroplastic-like [Nelumbo nucifera]"	1	TK(1)EFIAAMK_x000D_
	Gene.12744	200	K	"PREDICTED: 50S ribosomal protein L4, chloroplastic-like [Nelumbo nucifera]"	1	EFIAAMK(1)R_x000D_
	Gene.12744	151	K	"PREDICTED: 50S ribosomal protein L4, chloroplastic-like [Nelumbo nucifera]"	1	PK(1)DWSIK_x000D_
	Gene.12744	100	K	"PREDICTED: 50S ribosomal protein L4, chloroplastic-like [Nelumbo nucifera]"	1	ALTTDLTNK(1)R_x000D_
	Gene.12780	127	K	"Cu/Zn superoxide dismutase, partial [Knorringia sibirica]"	1	AVVVHADPDDLGK(1)GGHELSK_x000D_
	Gene.12780	3	K	"Cu/Zn superoxide dismutase, partial [Knorringia sibirica]"	1	VK(1)AVVVLK_x000D_
	Gene.12780	134	K	"Cu/Zn superoxide dismutase, partial [Knorringia sibirica]"	1	GGHELSK(1)STGNAGGR_x000D_
	Gene.12782	118	K	UDP-glucose 6-dehydrogenase 1 [Citrus clementina]	1	MIADVSK(1)SDK_x000D_
	Gene.12782	139	K	UDP-glucose 6-dehydrogenase 1 [Citrus clementina]	1	TAEAIEK(1)ILTHNSK_x000D_
	Gene.12782	307	K	UDP-glucose 6-dehydrogenase 1 [Citrus clementina]	1	LNDYQK(1)NR_x000D_
	Gene.12782	454	K	UDP-glucose 6-dehydrogenase 1 [Citrus clementina]	1	NVVNVDK(1)LR_x000D_
	Gene.12782	132	K	UDP-glucose 6-dehydrogenase 1 [Citrus clementina]	1	STVPVK(1)TAEAIEK_x000D_
	Gene.12782	126	K	UDP-glucose 6-dehydrogenase 1 [Citrus clementina]	1	IVVEK(1)STVPVK_x000D_
	Gene.12808	399	K	Serine carboxypeptidase-like [Parasponia andersonii]	1	ALHLFSDFVK(1)GR_x000D_
	Gene.12865	243	K	non-functional NADPH-dependent codeinone reductase 2-like [Chenopodium quinoa]	1	GK(1)TSAQVALR_x000D_
	Gene.12920	122	K	60S ribosomal protein L13a-2 [Capsella rubella]	1	AK(1)VVYER_x000D_
	Gene.12921	203	K	PREDICTED: 60S ribosomal protein L13a-2 [Eucalyptus grandis]	1	AEK(1)AAVEK_x000D_
	Gene.12921	145	K	PREDICTED: 60S ribosomal protein L13a-2 [Eucalyptus grandis]	1	MVVPDALK(1)VLR_x000D_
	Gene.12921	85	K	PREDICTED: 60S ribosomal protein L13a-2 [Eucalyptus grandis]	1	MNTK(1)PSHGPIHFR_x000D_
	Gene.12921	174	K	PREDICTED: 60S ribosomal protein L13a-2 [Eucalyptus grandis]	1	LSSEVGWNHYETIK(1)ELEAK_x000D_
	Gene.12921	154	K	PREDICTED: 60S ribosomal protein L13a-2 [Eucalyptus grandis]	1	GHK(1)YCLLGR_x000D_
	Gene.12921	134	K	PREDICTED: 60S ribosomal protein L13a-2 [Eucalyptus grandis]	1	VFEGVPPPYDK(1)TK_x000D_
	Gene.12936	239	K	"PREDICTED: arginine--tRNA ligase, cytoplasmic-like isoform X1 [Juglans regia]"	1	LQGGDSK(1)YR_x000D_
	Gene.12936	102	K	"PREDICTED: arginine--tRNA ligase, cytoplasmic-like isoform X1 [Juglans regia]"	1	ISK(1)IWLAK_x000D_
	Gene.12936	409	K	"PREDICTED: arginine--tRNA ligase, cytoplasmic-like isoform X1 [Juglans regia]"	1	LVDLLDEAK(1)NR_x000D_
	Gene.12936	257	K	"PREDICTED: arginine--tRNA ligase, cytoplasmic-like isoform X1 [Juglans regia]"	1	NEFQK(1)VYK_x000D_
	Gene.12936	223	K	"PREDICTED: arginine--tRNA ligase, cytoplasmic-like isoform X1 [Juglans regia]"	1	FDTDSVFK(1)EK_x000D_
	Gene.12941	147	K	isocitrate lyase isoform X1 [Spinacia oleracea]	1	MSMSK(1)EER_x000D_
	Gene.12941	181	K	isocitrate lyase isoform X1 [Spinacia oleracea]	1	LCK(1)LFAER_x000D_
	Gene.12941	283	K	isocitrate lyase isoform X1 [Spinacia oleracea]	1	GLASLLFEGTK(1)AGK_x000D_
	Gene.12941	509	K	isocitrate lyase isoform X1 [Spinacia oleracea]	1	INDVDTLAHQK(1)WSGANYYDR_x000D_
	Gene.12941	316	K	isocitrate lyase isoform X1 [Spinacia oleracea]	1	IK(1)SMNAGEGEK_x000D_
	Gene.12941	377	K	isocitrate lyase isoform X1 [Spinacia oleracea]	1	FK(1)GSVEAAVLR_x000D_
	Gene.12941	535	K	isocitrate lyase isoform X1 [Spinacia oleracea]	1	TVQGGITSTAAMGK(1)GVTEEQFK_x000D_
	Gene.12941	201	K	isocitrate lyase isoform X1 [Spinacia oleracea]	1	GAAGVHIEDQSSITK(1)K_x000D_
	Gene.12941	44	K	isocitrate lyase isoform X1 [Spinacia oleracea]	1	GTMK(1)QSYPSNETAK_x000D_
	Gene.12941	325	K	isocitrate lyase isoform X1 [Spinacia oleracea]	1	SMNAGEGEK(1)AWR_x000D_
	Gene.12941	54	K	isocitrate lyase isoform X1 [Spinacia oleracea]	1	QSYPSNETAK(1)K_x000D_
	Gene.12950	165	K	hypothetical protein SOVF_190280 [Spinacia oleracea]	0.97512	VLEVDK(0.025)EK(0.975)K_x000D_
	Gene.13020	32	K	S-adenosylmethionine synthase 2 [Momordica charantia]	1	AEVDYEK(1)IVR_x000D_
	Gene.13020	296	K	S-adenosylmethionine synthase 2 [Momordica charantia]	1	IPDK(1)EILQIVK_x000D_
	Gene.13020	329	K	S-adenosylmethionine synthase 2 [Momordica charantia]	1	YLK(1)TAAYGHFGR_x000D_
	Gene.13058	161	K	"Geranylgeranyl pyrophosphate synthase, chloroplastic [Glycine soja]"	1	LMGIDK(1)SR_x000D_
	Gene.13058	150	K	"Geranylgeranyl pyrophosphate synthase, chloroplastic [Glycine soja]"	1	DLLADK(1)VTYPK_x000D_
	Gene.13124	63	K	unnamed protein product [Coffea canephora]	1	FVDSASGK(1)TFPTFDPR_x000D_
	Gene.13169	296	K	hypothetical protein CICLE_v10025937mg [Citrus clementina]	1	LK(1)GPSMVK_x000D_
	Gene.13169	218	K	hypothetical protein CICLE_v10025937mg [Citrus clementina]	1	KPAEDGQLIFLTAGDK(1)SLYDK_x000D_
	Gene.13174	187	K	PREDICTED: glyoxylate/succinic semialdehyde reductase 1 [Beta vulgaris subsp. vulgaris]	1	GGQFVEAPVSGSK(1)K_x000D_
	Gene.1318	48	K	Ribosomal protein L24 [Corchorus olitorius]	1	SK(1)AEGEPGQIIK_x000D_
	Gene.13211	434	K	xylulose kinase-like [Chenopodium quinoa]	1	ALIEGQLLSK(1)R_x000D_
	Gene.13271	51	K	inositol monophosphatase [Spinacia oleracea]	1	GFYQTK(1)QVEHK_x000D_
	Gene.13271	188	K	inositol monophosphatase [Spinacia oleracea]	1	DK(1)QTIDATTNR_x000D_
	Gene.13273	50	K	"putative aconitate hydratase, cytoplasmic [Chenopodium quinoa]"	1	VVK(1)FTFHGQPAELK_x000D_
	Gene.13273	32	K	"putative aconitate hydratase, cytoplasmic [Chenopodium quinoa]"	1	SDWHSCLDNK(1)VGFK_x000D_
	Gene.13273	330	K	"putative aconitate hydratase, cytoplasmic [Chenopodium quinoa]"	1	DSPAAK(1)FLLER_x000D_
	Gene.13273	386	K	"putative aconitate hydratase, cytoplasmic [Chenopodium quinoa]"	1	TLHIPTGEK(1)LSVFDAAMR_x000D_
	Gene.13273	430	K	"putative aconitate hydratase, cytoplasmic [Chenopodium quinoa]"	1	GPMLQGVK(1)AVIAK_x000D_
	Gene.13273	377	K	"putative aconitate hydratase, cytoplasmic [Chenopodium quinoa]"	1	FLNGEVGPK(1)TLHIPTGEK_x000D_
	Gene.13273	435	K	"putative aconitate hydratase, cytoplasmic [Chenopodium quinoa]"	1	AVIAK(1)SFER_x000D_
	Gene.13273	397	K	"putative aconitate hydratase, cytoplasmic [Chenopodium quinoa]"	1	YK(1)EAGHDTIVLAGAEYGSGSSR_x000D_
	Gene.13273	19	K	"putative aconitate hydratase, cytoplasmic [Chenopodium quinoa]"	1	VPLK(1)DMK_x000D_
	Gene.13273	340	K	"putative aconitate hydratase, cytoplasmic [Chenopodium quinoa]"	1	K(1)DFNSYGSR_x000D_
	Gene.13290	50	K	Formate--tetrahydrofolate ligase [Actinidia chinensis var. chinensis]	1	ELNLSPSHYDLYGK(1)YK_x000D_
	Gene.13290	579	K	Formate--tetrahydrofolate ligase [Actinidia chinensis var. chinensis]	1	TQYSFSHIASEK(1)GAPSGFVLPIR_x000D_
	Gene.13290	406	K	Formate--tetrahydrofolate ligase [Actinidia chinensis var. chinensis]	0.999474	ALK(0.999)MHGGGPDVVAGK(0.001)PLDK_x000D_
	Gene.13290	173	K	Formate--tetrahydrofolate ligase [Actinidia chinensis var. chinensis]	1	IFHETSQSDK(1)ALFNR_x000D_
	Gene.13290	244	K	Formate--tetrahydrofolate ligase [Actinidia chinensis var. chinensis]	1	K(1)ITIGQGPEEK_x000D_
	Gene.13290	525	K	Formate--tetrahydrofolate ligase [Actinidia chinensis var. chinensis]	1	FLYPLDTSIK(1)EK_x000D_
	Gene.13310	69	K	"dihydrolipoyllysine-residue acetyltransferase component 5 of pyruvate dehydrogenase complex, chloroplastic-like [Chenopodium quinoa]"	1	SEGDK(1)LSK_x000D_
	Gene.13310	187	K	"dihydrolipoyllysine-residue acetyltransferase component 5 of pyruvate dehydrogenase complex, chloroplastic-like [Chenopodium quinoa]"	1	VVASPYAK(1)K_x000D_
	Gene.13334	147	K	PREDICTED: ACT domain-containing protein ACR11 [Beta vulgaris subsp. vulgaris]	1	K(1)VEDPELLEAIR_x000D_
	Gene.13334	251	K	PREDICTED: ACT domain-containing protein ACR11 [Beta vulgaris subsp. vulgaris]	1	AK(1)FHVSYR_x000D_
	Gene.13334	133	K	PREDICTED: ACT domain-containing protein ACR11 [Beta vulgaris subsp. vulgaris]	1	ANVFLDSSGK(1)HNTFAITR_x000D_
	Gene.13349	98	K	"4-hydroxy-3-methylbut-2-enyl diphosphate reductase, chloroplastic [Morus notabilis]"	1	EYTSDVIK(1)TLK_x000D_
	Gene.13378	368	K	Calmodulin-domain protein kinase 9 isoform 1 [Theobroma cacao]	1	FK(1)QLALK_x000D_
	Gene.1340	348	K	Copper-resistance protein [Trema orientale]	1	PNPQGSFHYGQVPITK(1)R_x000D_
	Gene.13400	77	K	"PREDICTED: pyruvate dehydrogenase E1 component subunit beta-3, chloroplastic [Beta vulgaris subsp. vulgaris]"	1	ADASASTK(1)TGHEVLLFEALR_x000D_
	Gene.13400	125	K	"PREDICTED: pyruvate dehydrogenase E1 component subunit beta-3, chloroplastic [Beta vulgaris subsp. vulgaris]"	1	GLAQK(1)YGDLR_x000D_
	Gene.13507	123	K	PREDICTED: codeine O-demethylase [Beta vulgaris subsp. vulgaris]	1	K(1)FFALPMEEK_x000D_
	Gene.13509	136	K	guanosine nucleotide diphosphate dissociation inhibitor 2-like [Chenopodium quinoa]	1	SPLMGLFEK(1)R_x000D_
	Gene.13512	261	K	guanosine nucleotide diphosphate dissociation inhibitor 1 [Citrus clementina]	1	YLNESAFDTVK(1)K_x000D_
	Gene.13512	264	K	guanosine nucleotide diphosphate dissociation inhibitor 1 [Citrus clementina]	1	MK(1)LYSESLAR_x000D_
	Gene.13547	166	K	60S ribosomal protein L8-1 [Chenopodium quinoa]	0.999989	TEKPLLK(1)AGNAYHK_x000D_
	Gene.13547	173	K	60S ribosomal protein L8-1 [Chenopodium quinoa]	1	AGNAYHK(1)FR_x000D_
	Gene.13547	162	K	60S ribosomal protein L8-1 [Chenopodium quinoa]	1	TEK(1)PLLK_x000D_
	Gene.13547	219	K	60S ribosomal protein L8-1 [Chenopodium quinoa]	1	DAPPGQK(1)VGLIAAR_x000D_
	Gene.13547	183	K	60S ribosomal protein L8-1 [Chenopodium quinoa]	1	NCWPK(1)VR_x000D_
	Gene.13556	283	K	"acetolactate synthase small subunit 1, chloroplastic-like isoform X1 [Hevea brasiliensis]"	1	FK(1)GDAISSSR_x000D_
	Gene.13556	168	K	"acetolactate synthase small subunit 1, chloroplastic-like isoform X1 [Hevea brasiliensis]"	1	VEDISK(1)EPQVER_x000D_
	Gene.13619	535	K	"PREDICTED: pyruvate kinase isozyme A, chloroplastic [Gossypium raimondii]"	1	TFSLLK(1)AR_x000D_
	Gene.13646	189	K	"PREDICTED: adenylosuccinate synthetase 2, chloroplastic [Beta vulgaris subsp. vulgaris]"	1	EAELSK(1)SFIGTTK_x000D_
	Gene.13646	239	K	"PREDICTED: adenylosuccinate synthetase 2, chloroplastic [Beta vulgaris subsp. vulgaris]"	1	FK(1)DFNYSTAMLR_x000D_
	Gene.13646	256	K	"PREDICTED: adenylosuccinate synthetase 2, chloroplastic [Beta vulgaris subsp. vulgaris]"	1	EEVENYK(1)R_x000D_
	Gene.1365	274	K	hypothetical protein CUMW_058020 [Citrus unshiu]	1	LSVAEK(1)LGADGIVK_x000D_
	Gene.1365	323	K	hypothetical protein CUMW_058020 [Citrus unshiu]	1	TFTTALK(1)ATR_x000D_
	Gene.13693	170	K	"aspartate aminotransferase, mitochondrial [Spinacia oleracea]"	1	VSQK(1)TYHYYNPESK_x000D_
	Gene.13693	116	K	"aspartate aminotransferase, mitochondrial [Spinacia oleracea]"	1	LAYGENSEFIK(1)DNR_x000D_
	Gene.13693	140	K	"aspartate aminotransferase, mitochondrial [Spinacia oleracea]"	1	LFADFQK(1)R_x000D_
	Gene.13697	99	K	PREDICTED: 40S ribosomal protein SA-like [Cucumis melo]	1	YVDVGIPANNK(1)GK_x000D_
	Gene.13732	155	K	uncharacterized protein LOC103634684 [Zea mays]	1	AAVSSPGVSAVGSIK(1)K_x000D_
	Gene.13758	146	K	"PREDICTED: 30S ribosomal protein S17, chloroplastic [Daucus carota subsp. sativus]"	1	TK(1)NFVALAPAPR_x000D_
	Gene.13762	292	K	Steroid reductase [Handroanthus impetiginosus]	0.967987	LFNGK(0.968)DGK(0.032)PK_x000D_
	Gene.13777	298	K	"PREDICTED: probable L-ascorbate peroxidase 6, chloroplastic [Juglans regia]"	1	FDNSYFK(1)DIK_x000D_
	Gene.13777	329	K	"PREDICTED: probable L-ascorbate peroxidase 6, chloroplastic [Juglans regia]"	1	VYAEK(1)YAVDQEAFFK_x000D_
	Gene.13777	347	K	"PREDICTED: probable L-ascorbate peroxidase 6, chloroplastic [Juglans regia]"	1	DYADAHAK(1)LSNLGAK_x000D_
	Gene.13780	109	K	"PREDICTED: probable L-ascorbate peroxidase 6, chloroplastic isoform X2 [Vigna angularis]"	1	ELLQSK(1)FCHPIMVR_x000D_
	Gene.13780	326	K	"PREDICTED: probable L-ascorbate peroxidase 6, chloroplastic isoform X2 [Vigna angularis]"	1	VYAEK(1)YAVDQEAFFQDYAEAHAK_x000D_
	Gene.13845	95	K	thioredoxin H-type [Coffea arabica]	1	LVEK(1)VVGANK_x000D_
	Gene.13845	91	K	thioredoxin H-type [Coffea arabica]	1	DGK(1)LVEK_x000D_
	Gene.13857	391	K	"acetylornithine aminotransferase, mitochondrial [Chenopodium quinoa]"	1	VLAGNQHVK(1)EVR_x000D_
	Gene.1392	76	K	Aspartyl-tRNA synthetase [Handroanthus impetiginosus]	1	DVQSK(1)VSAGR_x000D_
	Gene.13932	103	K	Aspartyl/Asparaginyl-tRNA synthetase [Macleaya cordata]	1	YLK(1)TTLR_x000D_
	Gene.13976	138	K	40S ribosomal protein S2-4-like [Abrus precatorius]	1	DEVMK(1)IMPVQK_x000D_
	Gene.13976	133	K	40S ribosomal protein S2-4-like [Abrus precatorius]	1	EHQIVDTLIGPSLK(1)DEVMK_x000D_
	Gene.14022	309	K	"PREDICTED: glucan endo-1,3-beta-glucosidase [Beta vulgaris subsp. vulgaris]"	1	NLIGHVK(1)NGTPK_x000D_
	Gene.14022	73	K	"PREDICTED: glucan endo-1,3-beta-glucosidase [Beta vulgaris subsp. vulgaris]"	1	TNGISK(1)MR_x000D_
	Gene.14057	167	K	"PREDICTED: delta-aminolevulinic acid dehydratase, chloroplastic isoform X1 [Vitis vinifera]"	1	HGLLEEVAK(1)AR_x000D_
	Gene.14111	98	K	hypothetical protein JCGZ_12396 [Jatropha curcas]	1	VFLGHK(1)QYFVSSDVGAGK_x000D_
	Gene.14119	1036	K	PREDICTED: uncharacterized protein LOC104887530 isoform X1 [Beta vulgaris subsp. vulgaris]	1	AAAHVGIYEK(1)TVR_x000D_
	Gene.14130	359	K	"PREDICTED: 2-oxoisovalerate dehydrogenase subunit beta 1, mitochondrial [Prunus mume]"	1	NK(1)ILDVIK_x000D_
	Gene.14176	106	K	"Photosystem II repair protein PSB27-H1, chloroplastic [Glycine soja]"	1	DASNSWVAK(1)YR_x000D_
	Gene.14176	111	K	"Photosystem II repair protein PSB27-H1, chloroplastic [Glycine soja]"	1	EK(1)ALLGR_x000D_
	Gene.14177	168	K	PREDICTED: eukaryotic translation initiation factor 5-like [Daucus carota subsp. sativus]	0.999999	LK(1)EGEAADEELKK_x000D_
	Gene.14195	44	K	uncharacterized protein LOC100813036 [Glycine max]	1	VDLLK(1)NK_x000D_
	Gene.14195	184	K	uncharacterized protein LOC100813036 [Glycine max]	1	NVGK(1)QVVR_x000D_
	Gene.14215	152	K	"diaminopimelate decarboxylase 1, chloroplastic-like [Durio zibethinus]"	1	ANNNLK(1)ILEHLR_x000D_
	Gene.14215	177	K	"diaminopimelate decarboxylase 1, chloroplastic-like [Durio zibethinus]"	1	LALK(1)AGFDPSR_x000D_
	Gene.14215	255	K	"diaminopimelate decarboxylase 1, chloroplastic-like [Durio zibethinus]"	1	SSK(1)FGIR_x000D_
	Gene.14264	264	K	sucrose synthase 1 [Amaranthus cruentus/Amaranthus hypocondriacus mixed library]	1	FNIVSPGADHSIYFPYTEEK(1)K_x000D_
	Gene.14264	48	K	sucrose synthase 1 [Amaranthus cruentus/Amaranthus hypocondriacus mixed library]	1	IK(1)QQGLDIVPK_x000D_
	Gene.14282	443	K	"LL-diaminopimelate aminotransferase, chloroplastic-like [Spinacia oleracea]"	1	VSAFGK(1)R_x000D_
	Gene.14282	452	K	"LL-diaminopimelate aminotransferase, chloroplastic-like [Spinacia oleracea]"	1	DNILEACK(1)R_x000D_
	Gene.14282	134	K	"LL-diaminopimelate aminotransferase, chloroplastic-like [Spinacia oleracea]"	1	AQGLSTIGGYSGYGAEQGEK(1)PLR_x000D_
	Gene.14282	255	K	"LL-diaminopimelate aminotransferase, chloroplastic-like [Spinacia oleracea]"	1	EQLTK(1)LVQFAK_x000D_
	Gene.14296	202	K	Elongation factor Ts like [Actinidia chinensis var. chinensis]	1	LDLDHPK(1)LK_x000D_
	Gene.14317	204	K	"6-phosphogluconate dehydrogenase, putative [Ricinus communis]"	1	VK(1)DDLADGFLVDK_x000D_
	Gene.14317	219	K	"6-phosphogluconate dehydrogenase, putative [Ricinus communis]"	1	ILDK(1)TGMK_x000D_
	Gene.14317	256	K	"6-phosphogluconate dehydrogenase, putative [Ricinus communis]"	1	YLSGLK(1)EER_x000D_
	Gene.14317	442	K	"6-phosphogluconate dehydrogenase, putative [Ricinus communis]"	1	K(1)GNVAAFH_x000D_
	Gene.14430	560	K	PREDICTED: L-arabinokinase [Beta vulgaris subsp. vulgaris]	1	AYDVK(1)ASTR_x000D_
	Gene.14430	554	K	PREDICTED: L-arabinokinase [Beta vulgaris subsp. vulgaris]	1	YVDHGDPVTDINPK(1)R_x000D_
	Gene.14433	353	K	PREDICTED: peroxisomal fatty acid beta-oxidation multifunctional protein MFP2 [Beta vulgaris subsp. vulgaris]	1	VK(1)ANLQSR_x000D_
	Gene.14433	50	K	PREDICTED: peroxisomal fatty acid beta-oxidation multifunctional protein MFP2 [Beta vulgaris subsp. vulgaris]	1	DDVK(1)AIVVTGAGGK_x000D_
	Gene.14433	369	K	PREDICTED: peroxisomal fatty acid beta-oxidation multifunctional protein MFP2 [Beta vulgaris subsp. vulgaris]	1	MTQEK(1)FEK_x000D_
	Gene.14461	38	K	PREDICTED: RNA-binding protein 8A-like [Nelumbo nucifera]	1	LK(1)SAITGGSSAPK_x000D_
	Gene.14461	49	K	PREDICTED: RNA-binding protein 8A-like [Nelumbo nucifera]	1	SAITGGSSAPK(1)K_x000D_
	Gene.14461	57	K	PREDICTED: RNA-binding protein 8A-like [Nelumbo nucifera]	1	GFK(1)EESDAER_x000D_
	Gene.14500	419	K	"5'-adenylylsulfate reductase 1, chloroplastic [Citrus clementina]"	1	ADGENK(1)EFAAR_x000D_
	Gene.14532	452	K	UGT4 [Fagopyrum tataricum]	1	TK(1)EMSVLAR_x000D_
	Gene.14532	307	K	UGT4 [Fagopyrum tataricum]	1	AQVK(1)QLAAGLER_x000D_
	Gene.14532	420	K	UGT4 [Fagopyrum tataricum]	1	FNMATK(1)K_x000D_
	Gene.14558	269	K	"PREDICTED: glucose-1-phosphate adenylyltransferase large subunit 3, chloroplastic/amyloplastic isoform X1 [Beta vulgaris subsp. vulgaris]"	1	VMSFSEK(1)PK_x000D_
	Gene.14558	467	K	"PREDICTED: glucose-1-phosphate adenylyltransferase large subunit 3, chloroplastic/amyloplastic isoform X1 [Beta vulgaris subsp. vulgaris]"	1	IK(1)DCIIDK_x000D_
	Gene.14558	455	K	"PREDICTED: glucose-1-phosphate adenylyltransferase large subunit 3, chloroplastic/amyloplastic isoform X1 [Beta vulgaris subsp. vulgaris]"	1	SMLAEGK(1)VPIGIGENTK_x000D_
	Gene.14558	183	K	"PREDICTED: glucose-1-phosphate adenylyltransferase large subunit 3, chloroplastic/amyloplastic isoform X1 [Beta vulgaris subsp. vulgaris]"	1	K(1)WFQGTADAVR_x000D_
	Gene.14558	256	K	"PREDICTED: glucose-1-phosphate adenylyltransferase large subunit 3, chloroplastic/amyloplastic isoform X1 [Beta vulgaris subsp. vulgaris]"	1	ASDFGLMK(1)IDDTGR_x000D_
	Gene.14558	465	K	"PREDICTED: glucose-1-phosphate adenylyltransferase large subunit 3, chloroplastic/amyloplastic isoform X1 [Beta vulgaris subsp. vulgaris]"	1	VPIGIGENTK(1)IK_x000D_
	Gene.14558	378	K	"PREDICTED: glucose-1-phosphate adenylyltransferase large subunit 3, chloroplastic/amyloplastic isoform X1 [Beta vulgaris subsp. vulgaris]"	1	FSFYDAQK(1)PMYTSR_x000D_
	Gene.14558	473	K	"PREDICTED: glucose-1-phosphate adenylyltransferase large subunit 3, chloroplastic/amyloplastic isoform X1 [Beta vulgaris subsp. vulgaris]"	0.999996	IKDCIIDK(1)NAR_x000D_
	Gene.14567	688	K	alanine--tRNA ligase-like [Chenopodium quinoa]	1	YDFSHGK(1)PVQSEELR_x000D_
	Gene.14567	293	K	alanine--tRNA ligase-like [Chenopodium quinoa]	1	SLPAK(1)HVDTGMGFER_x000D_
	Gene.14585	169	K	PREDICTED: elongation factor 1-beta 1 [Vitis vinifera]	1	SVK(1)MDGLFWGASK_x000D_
	Gene.14598	213	K	serine carboxypeptidase-like 20 [Spinacia oleracea]	1	GLDAGVK(1)PVINFK_x000D_
	Gene.146	140	K	"PREDICTED: photosystem II reaction center PSB28 protein, chloroplastic [Prunus mume]"	1	FVNGK(1)PAIIEAK_x000D_
	Gene.146	176	K	"PREDICTED: photosystem II reaction center PSB28 protein, chloroplastic [Prunus mume]"	1	YSDANGLQFVK(1)K_x000D_
	Gene.14649	321	K	betaine aldehyde dehydrogenase 1 [Tamarix hispida]	1	SEGATILCGGSRPEHLK(1)K_x000D_
	Gene.14660	136	K	"50S ribosomal protein L5, chloroplastic [Ziziphus jujuba]"	1	SIATFK(1)LR_x000D_
	Gene.14660	63	K	"50S ribosomal protein L5, chloroplastic [Ziziphus jujuba]"	1	LK(1)TAYLEK_x000D_
	Gene.14660	88	K	"50S ribosomal protein L5, chloroplastic [Ziziphus jujuba]"	1	EEFAYTNIHEIPK(1)IEK_x000D_
	Gene.14660	106	K	"50S ribosomal protein L5, chloroplastic [Ziziphus jujuba]"	1	VVVNCGIGEASQNEK(1)GLEAAIK_x000D_
	Gene.14660	75	K	"50S ribosomal protein L5, chloroplastic [Ziziphus jujuba]"	1	IAPLLK(1)EEFAYTNIHEIPK_x000D_
	Gene.14660	206	K	"50S ribosomal protein L5, chloroplastic [Ziziphus jujuba]"	1	FDILGK(1)PR_x000D_
	Gene.14660	222	K	"50S ribosomal protein L5, chloroplastic [Ziziphus jujuba]"	1	TDK(1)EAYK_x000D_
	Gene.14744	147	K	putative 2-carboxy-D-arabinitol-1-phosphatase [Vitis vinifera]	1	K(1)ESILTDYDLR_x000D_
	Gene.14816	6	K	aldehyde dehydrogenase family 7 member B4 [Chenopodium quinoa]	1	K(1)EYEFLK_x000D_
	Gene.14816	408	K	aldehyde dehydrogenase family 7 member B4 [Chenopodium quinoa]	1	FK(1)TLEEAIR_x000D_
	Gene.14816	483	K	aldehyde dehydrogenase family 7 member B4 [Chenopodium quinoa]	1	EAGSDSWK(1)QYMR_x000D_
	Gene.14816	94	K	aldehyde dehydrogenase family 7 member B4 [Chenopodium quinoa]	1	NK(1)LQQFGR_x000D_
	Gene.14816	79	K	aldehyde dehydrogenase family 7 member B4 [Chenopodium quinoa]	1	VWMQVPAPK(1)R_x000D_
	Gene.14897	244	K	"50S ribosomal protein L15, chloroplastic isoform X1 [Manihot esculenta]"	0.999999	K(1)WVKPSVAK_x000D_
	Gene.14897	160	K	"50S ribosomal protein L15, chloroplastic isoform X1 [Manihot esculenta]"	1	GIAGGMHAGLPK(1)YVPVNLK_x000D_
	Gene.14897	188	K	"50S ribosomal protein L15, chloroplastic isoform X1 [Manihot esculenta]"	1	EK(1)GLINPSGR_x000D_
	Gene.14897	263	K	"50S ribosomal protein L15, chloroplastic isoform X1 [Manihot esculenta]"	1	ADEYFAK(1)K_x000D_
	Gene.14933	205	K	PREDICTED: probable cinnamyl alcohol dehydrogenase 9 [Brassica rapa]	1	IGK(1)AFGLR_x000D_
	Gene.14933	129	K	PREDICTED: probable cinnamyl alcohol dehydrogenase 9 [Brassica rapa]	1	VVFTYNSPDK(1)DGTR_x000D_
	Gene.14933	343	K	PREDICTED: probable cinnamyl alcohol dehydrogenase 9 [Brassica rapa]	1	LAK(1)SDVR_x000D_
	Gene.14980	261	K	"internal alternative NAD(P)H-ubiquinone oxidoreductase A1, mitochondrial-like [Coffea arabica]"	1	YSHVK(1)DHIR_x000D_
	Gene.14980	342	K	"internal alternative NAD(P)H-ubiquinone oxidoreductase A1, mitochondrial-like [Coffea arabica]"	1	SLEFPK(1)SQGGR_x000D_
	Gene.14991	67	K	dolichyl-diphosphooligosaccharide--protein glycosyltransferase 48 kDa subunit-like [Spinacia oleracea]	1	LADDPK(1)IALHR_x000D_
	Gene.14991	175	K	dolichyl-diphosphooligosaccharide--protein glycosyltransferase 48 kDa subunit-like [Spinacia oleracea]	1	K(1)IEAPVLFR_x000D_
	Gene.15043	240	K	"fructose-bisphosphate aldolase 6, cytosolic [Sesamum indicum]"	1	ALNDHHVLLEGTLLK(1)PNMVTPGSESK_x000D_
	Gene.15043	252	K	"fructose-bisphosphate aldolase 6, cytosolic [Sesamum indicum]"	1	K(1)VSPELIAEYTVR_x000D_
	Gene.15043	251	K	"fructose-bisphosphate aldolase 6, cytosolic [Sesamum indicum]"	0.999997	ALNDHHVLLEGTLLKPNMVTPGSESK(1)K_x000D_
	Gene.15043	53	K	"fructose-bisphosphate aldolase 6, cytosolic [Sesamum indicum]"	1	GILAADESTGTIGK(1)R_x000D_
	Gene.15043	118	K	"fructose-bisphosphate aldolase 6, cytosolic [Sesamum indicum]"	1	EGGVLPGIK(1)VDK_x000D_
	Gene.15043	326	K	"fructose-bisphosphate aldolase 6, cytosolic [Sesamum indicum]"	1	AWAGK(1)EENVK_x000D_
	Gene.15043	331	K	"fructose-bisphosphate aldolase 6, cytosolic [Sesamum indicum]"	1	EENVK(1)HAQEVFLGR_x000D_
	Gene.15043	22	K	"fructose-bisphosphate aldolase 6, cytosolic [Sesamum indicum]"	1	GK(1)YADELIANATYIGTPGK_x000D_
	Gene.15043	321	K	"fructose-bisphosphate aldolase 6, cytosolic [Sesamum indicum]"	1	ALQQSTLK(1)AWAGK_x000D_
	Gene.15043	351	K	"fructose-bisphosphate aldolase 6, cytosolic [Sesamum indicum]"	1	ANSEATLGK(1)YEGGAAVEGATESLYVK_x000D_
	Gene.15045	112	K	"fructose-bisphosphate aldolase 6, cytosolic [Hevea brasiliensis]"	1	ANSDATLGK(1)YEGGAAAEGATESLHVK_x000D_
	Gene.15045	103	K	"fructose-bisphosphate aldolase 6, cytosolic [Hevea brasiliensis]"	1	CK(1)ANSDATLGK_x000D_
	Gene.15045	93	K	"fructose-bisphosphate aldolase 6, cytosolic [Hevea brasiliensis]"	1	K(1)AQEVFLVR_x000D_
	Gene.15045	129	K	"fructose-bisphosphate aldolase 6, cytosolic [Hevea brasiliensis]"	1	YEGGAAAEGATESLHVK(1)DYK_x000D_
	Gene.15046	99	K	"fructose-bisphosphate aldolase 6, cytosolic [Sesamum indicum]"	1	TASGK(1)LFVDVMK_x000D_
	Gene.15046	323	K	"fructose-bisphosphate aldolase 6, cytosolic [Sesamum indicum]"	1	AWAGK(1)EENVDK_x000D_
	Gene.15088	252	K	"PREDICTED: protein THYLAKOID FORMATION1, chloroplastic [Beta vulgaris subsp. vulgaris]"	1	NLLSK(1)LVQAK_x000D_
	Gene.15088	261	K	"PREDICTED: protein THYLAKOID FORMATION1, chloroplastic [Beta vulgaris subsp. vulgaris]"	1	ELLK(1)EYVAR_x000D_
	Gene.15088	278	K	"PREDICTED: protein THYLAKOID FORMATION1, chloroplastic [Beta vulgaris subsp. vulgaris]"	1	SSQK(1)ANEAITK_x000D_
	Gene.15088	76	K	"PREDICTED: protein THYLAKOID FORMATION1, chloroplastic [Beta vulgaris subsp. vulgaris]"	1	MK(1)FLQAYK_x000D_
	Gene.15088	160	K	"PREDICTED: protein THYLAKOID FORMATION1, chloroplastic [Beta vulgaris subsp. vulgaris]"	1	DAQK(1)LEEWAR_x000D_
	Gene.15088	257	K	"PREDICTED: protein THYLAKOID FORMATION1, chloroplastic [Beta vulgaris subsp. vulgaris]"	1	LVQAK(1)ELLK_x000D_
	Gene.15092	248	K	mannose-1-phosphate guanyltransferase alpha-like [Chenopodium quinoa]	1	LDQDILTPLAGK(1)K_x000D_
	Gene.15100	167	K	Methyltransferase type 11 [Cynara cardunculus var. scolymus]	1	AAEGLVDGGK(1)K_x000D_
	Gene.15148	217	K	"PREDICTED: citrate synthase, glyoxysomal [Beta vulgaris subsp. vulgaris]"	1	GQDLYK(1)SK_x000D_
	Gene.15148	95	K	"PREDICTED: citrate synthase, glyoxysomal [Beta vulgaris subsp. vulgaris]"	1	MSTGNNDK(1)GLK_x000D_
	Gene.15148	416	K	"PREDICTED: citrate synthase, glyoxysomal [Beta vulgaris subsp. vulgaris]"	1	AALSDEYFIK(1)R_x000D_
	Gene.15154	36	K	PREDICTED: aldose 1-epimerase [Beta vulgaris subsp. vulgaris]	1	GK(1)QEVGIYELK_x000D_
	Gene.15154	227	K	PREDICTED: aldose 1-epimerase [Beta vulgaris subsp. vulgaris]	1	VQIFGSK(1)ITPVDK_x000D_
	Gene.15154	295	K	PREDICTED: aldose 1-epimerase [Beta vulgaris subsp. vulgaris]	1	HAAVVEDSK(1)SGR_x000D_
	Gene.15192	463	K	protein HOTHEAD isoform X2 [Citrus clementina]	1	IIDSK(1)AFSSFK_x000D_
	Gene.15192	458	K	protein HOTHEAD isoform X2 [Citrus clementina]	1	TIEK(1)IIDSK_x000D_
	Gene.15192	248	K	protein HOTHEAD isoform X2 [Citrus clementina]	1	PK(1)AHGVVFR_x000D_
	Gene.15197	185	K	"Clp, N-terminal [Trema orientale]"	1	ALDWAIQEK(1)LK_x000D_
	Gene.15197	89	K	"Clp, N-terminal [Trema orientale]"	1	PAEGSEEK(1)LPK_x000D_
	Gene.15203	189	K	PREDICTED: 2-alkenal reductase (NADP(+)-dependent)-like [Ipomoea nil]	1	LMGCYVVGSAGTK(1)EK_x000D_
	Gene.15203	95	K	PREDICTED: 2-alkenal reductase (NADP(+)-dependent)-like [Ipomoea nil]	1	VLESGHPNLK(1)K_x000D_
	Gene.15203	198	K	PREDICTED: 2-alkenal reductase (NADP(+)-dependent)-like [Ipomoea nil]	1	NK(1)FGFDDAFNYK_x000D_
	Gene.15203	7	K	PREDICTED: 2-alkenal reductase (NADP(+)-dependent)-like [Ipomoea nil]	1	AEVSNK(1)QVILK_x000D_
	Gene.15203	20	K	PREDICTED: 2-alkenal reductase (NADP(+)-dependent)-like [Ipomoea nil]	1	NYVTGFPK(1)ESDMEIR_x000D_
	Gene.15203	336	K	PREDICTED: 2-alkenal reductase (NADP(+)-dependent)-like [Ipomoea nil]	1	GHNVGK(1)QLVLVAK_x000D_
	Gene.15203	191	K	PREDICTED: 2-alkenal reductase (NADP(+)-dependent)-like [Ipomoea nil]	1	EK(1)VDLLK_x000D_
	Gene.15203	196	K	PREDICTED: 2-alkenal reductase (NADP(+)-dependent)-like [Ipomoea nil]	1	VDLLK(1)NK_x000D_
	Gene.15203	343	K	PREDICTED: 2-alkenal reductase (NADP(+)-dependent)-like [Ipomoea nil]	1	QLVLVAK(1)E_x000D_
	Gene.15212	323	K	sucrose synthase [Chenopodium quinoa]	1	IK(1)QQGLDIVPR_x000D_
	Gene.15212	168	K	sucrose synthase [Chenopodium quinoa]	1	HLSAK(1)MFHNK_x000D_
	Gene.15213	191	K	sucrose synthase [Chenopodium quinoa]	1	GK(1)TMMLNDR_x000D_
	Gene.15213	323	K	sucrose synthase [Chenopodium quinoa]	1	IK(1)QQGLDIEPR_x000D_
	Gene.15213	168	K	sucrose synthase [Chenopodium quinoa]	1	HLSAK(1)MFHDK_x000D_
	Gene.15216	215	K	"PREDICTED: quinone-oxidoreductase homolog, chloroplastic [Beta vulgaris subsp. vulgaris]"	1	TPEGAALK(1)SPSGK_x000D_
	Gene.15216	156	K	"PREDICTED: quinone-oxidoreductase homolog, chloroplastic [Beta vulgaris subsp. vulgaris]"	1	LDGSDEK(1)R_x000D_
	Gene.15216	51	K	"PREDICTED: quinone-oxidoreductase homolog, chloroplastic [Beta vulgaris subsp. vulgaris]"	1	LEATSLNPVDWK(1)IQK_x000D_
	Gene.15308	124	K	"ATP synthase subunit O, mitochondrial [Herrania umbratica]"	1	VK(1)AVNDICGQAK_x000D_
	Gene.15308	233	K	"ATP synthase subunit O, mitochondrial [Herrania umbratica]"	1	VFDMSIK(1)TR_x000D_
	Gene.15308	203	K	"ATP synthase subunit O, mitochondrial [Herrania umbratica]"	1	ETLQEILGQGK(1)K_x000D_
	Gene.15308	204	K	"ATP synthase subunit O, mitochondrial [Herrania umbratica]"	1	K(1)VILEQK_x000D_
	Gene.15308	160	K	"ATP synthase subunit O, mitochondrial [Herrania umbratica]"	1	HIDSIAK(1)R_x000D_
	Gene.15332	122	K	"15-cis-phytoene desaturase, chloroplastic/chromoplastic [Spinacia oleracea]"	1	YLADAGHK(1)PLLLEAR_x000D_
	Gene.15332	135	K	"15-cis-phytoene desaturase, chloroplastic/chromoplastic [Spinacia oleracea]"	1	DVLGGK(1)VAAWK_x000D_
	Gene.15333	347	K	"15-cis-phytoene desaturase, chloroplastic/chromoplastic [Quercus suber]"	1	GFYLAGDYTK(1)QK_x000D_
	Gene.1535	61	K	Oxidoreductase FAD/NAD(P)-binding protein [Corchorus olitorius]	1	TQISHNVAK(1)FR_x000D_
	Gene.15353	92	K	"phenylalanine--tRNA ligase, chloroplastic/mitochondrial [Sesamum indicum]"	1	DK(1)HPLGILK_x000D_
	Gene.15353	325	K	"phenylalanine--tRNA ligase, chloroplastic/mitochondrial [Sesamum indicum]"	1	FTSQFSK(1)GQLGVK_x000D_
	Gene.1537	201	K	"PREDICTED: succinate dehydrogenase [ubiquinone] iron-sulfur subunit 2, mitochondrial [Cucumis sativus]"	1	EILQSK(1)EDR_x000D_
	Gene.1537	185	K	"PREDICTED: succinate dehydrogenase [ubiquinone] iron-sulfur subunit 2, mitochondrial [Cucumis sativus]"	1	SIEPWLK(1)R_x000D_
	Gene.1537	107	K	"PREDICTED: succinate dehydrogenase [ubiquinone] iron-sulfur subunit 2, mitochondrial [Cucumis sativus]"	1	IK(1)NEIDPSLTFR_x000D_
	Gene.15379	384	K	Ribosomal protein [Trema orientale]	1	EEQAAIK(1)ASGK_x000D_
	Gene.15379	289	K	Ribosomal protein [Trema orientale]	1	K(1)NYLLPR_x000D_
	Gene.15379	287	K	Ribosomal protein [Trema orientale]	0.995214	LDSIYGSFDK(0.005)PSEK(0.995)K_x000D_
	Gene.15379	347	K	Ribosomal protein [Trema orientale]	1	LNPYAK(1)TAR_x000D_
	Gene.15379	119	K	Ribosomal protein [Trema orientale]	1	MFAPTK(1)IWR_x000D_
	Gene.15379	320	K	Ribosomal protein [Trema orientale]	1	IVNSDEIQSVVRPVK(1)K_x000D_
	Gene.15379	388	K	Ribosomal protein [Trema orientale]	1	ASGK(1)SFYK_x000D_
	Gene.15379	133	K	Ribosomal protein [Trema orientale]	1	VNVNLK(1)R_x000D_
	Gene.15379	297	K	Ribosomal protein [Trema orientale]	1	PK(1)MLNGDLAR_x000D_
	Gene.15379	182	K	Ribosomal protein [Trema orientale]	1	TSAAIK(1)ILK_x000D_
	Gene.15379	185	K	Ribosomal protein [Trema orientale]	1	ILK(1)QIGAFSDAEK_x000D_
	Gene.15379	253	K	Ribosomal protein [Trema orientale]	1	LNLLK(1)LAPGGHLGR_x000D_
	Gene.15379	268	K	Ribosomal protein [Trema orientale]	1	FVIWTK(1)SAIEK_x000D_
	Gene.15379	195	K	Ribosomal protein [Trema orientale]	1	QIGAFSDAEK(1)AK_x000D_
	Gene.15398	553	K	Phospholipase D [Parasponia andersonii]	1	IVSK(1)IEK_x000D_
	Gene.15398	488	K	Phospholipase D [Parasponia andersonii]	1	AGLVSGK(1)DNIIDR_x000D_
	Gene.15398	386	K	Phospholipase D [Parasponia andersonii]	1	TLDTVNHDDFHQPNFK(1)GSSIK_x000D_
	Gene.15398	279	K	Phospholipase D [Parasponia andersonii]	1	K(1)DGLMATHDQETESYFR_x000D_
	Gene.15398	604	K	Phospholipase D [Parasponia andersonii]	1	AK(1)GIDGVDLK_x000D_
	Gene.15398	793	K	Phospholipase D [Parasponia andersonii]	1	AK(1)VLGGK_x000D_
	Gene.15398	254	K	Phospholipase D [Parasponia andersonii]	1	PGGDVTLGELLK(1)K_x000D_
	Gene.1540	238	K	papain-like cysteine protease [Fagopyrum esculentum]	1	ATDGK(1)CDQYR_x000D_
	Gene.15430	42	K	60S ribosomal protein L32-1-like [Olea europaea var. sylvestris]	1	YISIK(1)TSWR_x000D_
	Gene.15430	93	K	60S ribosomal protein L32-1-like [Olea europaea var. sylvestris]	1	FVVHNPK(1)ELEILMMHNR_x000D_
	Gene.15430	86	K	60S ribosomal protein L32-1-like [Olea europaea var. sylvestris]	1	K(1)FVVHNPK_x000D_
	Gene.15465	112	K	chloroplast thioredoxin M-type 5 [Tamarix hispida]	1	MIAPVIDELAK(1)EYR_x000D_
	Gene.15465	152	K	chloroplast thioredoxin M-type 5 [Tamarix hispida]	1	K(1)ESVIGAVPK_x000D_
	Gene.15465	161	K	chloroplast thioredoxin M-type 5 [Tamarix hispida]	1	ESVIGAVPK(1)STLESTLEK_x000D_
	Gene.15465	134	K	chloroplast thioredoxin M-type 5 [Tamarix hispida]	1	LNTDESPNIATK(1)YGIR_x000D_
	Gene.15465	117	K	chloroplast thioredoxin M-type 5 [Tamarix hispida]	1	GK(1)VACYK_x000D_
	Gene.15499	70	K	"glyceraldehyde-3-phosphate dehydrogenase A, chloroplastic [Chenopodium quinoa]"	1	GIGK(1)GVVQAK_x000D_
	Gene.15499	122	K	"glyceraldehyde-3-phosphate dehydrogenase A, chloroplastic [Chenopodium quinoa]"	1	QASHLLK(1)YDSTLGTFDADVKPVGDASISVDGK_x000D_
	Gene.15499	78	K	"glyceraldehyde-3-phosphate dehydrogenase A, chloroplastic [Chenopodium quinoa]"	1	LK(1)VAINGFGR_x000D_
	Gene.15499	193	K	"glyceraldehyde-3-phosphate dehydrogenase A, chloroplastic [Chenopodium quinoa]"	1	K(1)VLITAPGK_x000D_
	Gene.15499	327	K	"glyceraldehyde-3-phosphate dehydrogenase A, chloroplastic [Chenopodium quinoa]"	1	K(1)TFAEEVNAAFR_x000D_
	Gene.15499	99	K	"glyceraldehyde-3-phosphate dehydrogenase A, chloroplastic [Chenopodium quinoa]"	1	K(1)DSPLDVVVINDSGGVK_x000D_
	Gene.15499	300	K	"glyceraldehyde-3-phosphate dehydrogenase A, chloroplastic [Chenopodium quinoa]"	1	AVALVLPSLK(1)GK_x000D_
	Gene.15499	185	K	"glyceraldehyde-3-phosphate dehydrogenase A, chloroplastic [Chenopodium quinoa]"	1	EGAGK(1)HLQAGAK_x000D_
	Gene.15499	192	K	"glyceraldehyde-3-phosphate dehydrogenase A, chloroplastic [Chenopodium quinoa]"	1	HLQAGAK(1)K_x000D_
	Gene.15499	248	K	"glyceraldehyde-3-phosphate dehydrogenase A, chloroplastic [Chenopodium quinoa]"	1	FGIIK(1)GTMTTTHSYTGDQR_x000D_
	Gene.15499	115	K	"glyceraldehyde-3-phosphate dehydrogenase A, chloroplastic [Chenopodium quinoa]"	1	KDSPLDVVVINDSGGVK(1)QASHLLK_x000D_
	Gene.15499	302	K	"glyceraldehyde-3-phosphate dehydrogenase A, chloroplastic [Chenopodium quinoa]"	1	GK(1)LNGIALR_x000D_
	Gene.15499	343	K	"glyceraldehyde-3-phosphate dehydrogenase A, chloroplastic [Chenopodium quinoa]"	1	DASEK(1)ELK_x000D_
	Gene.15502	286	K	"uroporphyrinogen decarboxylase 1, chloroplastic isoform X1 [Arachis duranensis]"	1	QIVDTVK(1)AR_x000D_
	Gene.15503	42	K	PREDICTED: uncharacterized protein LOC108997931 isoform X2 [Juglans regia]	0.836985	YK(0.163)DPK(0.837)QPLNVR_x000D_
	Gene.15503	158	K	PREDICTED: uncharacterized protein LOC108997931 isoform X2 [Juglans regia]	1	DPELVK(1)R_x000D_
	Gene.15503	50	K	PREDICTED: uncharacterized protein LOC108997931 isoform X2 [Juglans regia]	1	VK(1)DLLAR_x000D_
	Gene.15503	426	K	PREDICTED: uncharacterized protein LOC108997931 isoform X2 [Juglans regia]	1	SLVLLK(1)NGK_x000D_
	Gene.15503	420	K	PREDICTED: uncharacterized protein LOC108997931 isoform X2 [Juglans regia]	1	K(1)SLVLLK_x000D_
	Gene.15512	199	K	thioredoxin reductase 2 [Populus trichocarpa]	1	ASK(1)IMQAR_x000D_
	Gene.15512	297	K	thioredoxin reductase 2 [Populus trichocarpa]	1	GVFAAGDVQDK(1)K_x000D_
	Gene.15532	225	K	Serine carboxypeptidase-like 45 isoform B [Glycine soja]	1	K(1)DVQSSFNAK_x000D_
	Gene.15532	298	K	Serine carboxypeptidase-like 45 isoform B [Glycine soja]	1	SLVNSLAK(1)NLGLK_x000D_
	Gene.15532	303	K	Serine carboxypeptidase-like 45 isoform B [Glycine soja]	1	NLGLK(1)TTVPYK_x000D_
	Gene.15532	65	K	Serine carboxypeptidase-like 45 isoform B [Glycine soja]	1	WLEAYPEYK(1)GR_x000D_
	Gene.15593	335	K	PREDICTED: fumarylacetoacetase [Beta vulgaris subsp. vulgaris]	1	ASVVTK(1)SNFK_x000D_
	Gene.1567	204	K	Ribosomal protein [Trema orientale]	1	K(1)QLEAAGAK_x000D_
	Gene.1567	188	K	Ribosomal protein [Trema orientale]	1	DLIEGLPK(1)K_x000D_
	Gene.1567	180	K	Ribosomal protein [Trema orientale]	1	EAK(1)DLIEGLPK_x000D_
	Gene.1567	191	K	Ribosomal protein [Trema orientale]	1	FK(1)EGISK_x000D_
	Gene.1567	166	K	Ribosomal protein [Trema orientale]	1	IGAIK(1)AVR_x000D_
	Gene.1567	212	K	Ribosomal protein [Trema orientale]	1	QLEAAGAK(1)VSIV_x000D_
	Gene.1567	177	K	Ribosomal protein [Trema orientale]	1	ALTNLALK(1)EAK_x000D_
	Gene.1567	196	K	Ribosomal protein [Trema orientale]	1	EGISK(1)EEAEEAK_x000D_
	Gene.15670	97	K	"PREDICTED: porphobilinogen deaminase, chloroplastic [Beta vulgaris subsp. vulgaris]"	1	TTGDK(1)ILSQPLADIGGK_x000D_
	Gene.15670	183	K	"PREDICTED: porphobilinogen deaminase, chloroplastic [Beta vulgaris subsp. vulgaris]"	1	K(1)SQLLHR_x000D_
	Gene.15682	122	K	"photosystem I reaction center subunit IV A, chloroplastic [Jatropha curcas]"	1	FNK(1)VNYANVSTNNYALDEIEEVK_x000D_
	Gene.15682	82	K	"photosystem I reaction center subunit IV A, chloroplastic [Jatropha curcas]"	0.942247	AAEEPAPPAPAATEAAPPAAEGGAPPPK(0.058)PPPIGPK(0.942)R_x000D_
	Gene.15695	92	K	60s ribosome protein L19 [Vernicia fordii]	1	LPTK(1)ILWMR_x000D_
	Gene.15742	213	K	PREDICTED: nuclear cap-binding protein subunit 1 isoform X2 [Vitis vinifera]	1	ESLEAK(1)EALLSR_x000D_
	Gene.15782	329	K	"Pyruvate phosphate dikinase, PEP/pyruvate-binding protein [Corchorus capsularis]"	1	WEQAWTAIK(1)K_x000D_
	Gene.15784	733	K	"ATP-dependent zinc metalloprotease FTSH 10, mitochondrial-like [Chenopodium quinoa]"	1	TVELVQQHK(1)EQVAK_x000D_
	Gene.15808	264	K	PREDICTED: uncharacterized protein LOC100244432 isoform X1 [Vitis vinifera]	1	LVSTSVK(1)R_x000D_
	Gene.15871	162	K	integrin-linked protein kinase 1 [Citrus clementina]	1	WK(1)NTPLADAEGAK_x000D_
	Gene.15901	59	K	60S ribosomal protein L31 [Cynara cardunculus var. scolymus]	1	VDVK(1)LNK_x000D_
	Gene.15901	39	K	60S ribosomal protein L31 [Cynara cardunculus var. scolymus]	1	APNAIK(1)EIR_x000D_
	Gene.15901	9	K	60S ribosomal protein L31 [Cynara cardunculus var. scolymus]	1	K(1)EEVVTR_x000D_
	Gene.15901	114	K	60S ribosomal protein L31 [Cynara cardunculus var. scolymus]	1	GLGTK(1)VIDDEE_x000D_
	Gene.15901	23	K	60S ribosomal protein L31 [Cynara cardunculus var. scolymus]	1	EYTINLHK(1)R_x000D_
	Gene.15901	62	K	60S ribosomal protein L31 [Cynara cardunculus var. scolymus]	1	LNK(1)QIWSR_x000D_
	Gene.15901	47	K	60S ribosomal protein L31 [Cynara cardunculus var. scolymus]	1	FAQK(1)AMGTTDVR_x000D_
	Gene.15923	327	K	"PREDICTED: succinate dehydrogenase [ubiquinone] flavoprotein subunit, mitochondrial [Gossypium hirsutum]"	1	YAPTAK(1)DLASR_x000D_
	Gene.15923	158	K	"PREDICTED: succinate dehydrogenase [ubiquinone] flavoprotein subunit, mitochondrial [Gossypium hirsutum]"	1	TEEGK(1)IYQR_x000D_
	Gene.15923	479	K	"PREDICTED: succinate dehydrogenase [ubiquinone] flavoprotein subunit, mitochondrial [Gossypium hirsutum]"	0.999367	LK(0.001)PLPK(0.999)EAGEK_x000D_
	Gene.15923	545	K	"PREDICTED: succinate dehydrogenase [ubiquinone] flavoprotein subunit, mitochondrial [Gossypium hirsutum]"	1	TWESFHDVNIK(1)DR_x000D_
	Gene.15923	173	K	"PREDICTED: succinate dehydrogenase [ubiquinone] flavoprotein subunit, mitochondrial [Gossypium hirsutum]"	1	AFGGQSLDFGK(1)GGQAYR_x000D_
	Gene.15923	484	K	"PREDICTED: succinate dehydrogenase [ubiquinone] flavoprotein subunit, mitochondrial [Gossypium hirsutum]"	1	EAGEK(1)TIAWLDK_x000D_
	Gene.15923	491	K	"PREDICTED: succinate dehydrogenase [ubiquinone] flavoprotein subunit, mitochondrial [Gossypium hirsutum]"	1	TIAWLDK(1)LR_x000D_
	Gene.15969	165	K	"PREDICTED: protochlorophyllide reductase, chloroplastic-like isoform X1 [Nicotiana tomentosiformis]"	1	LLLEDLQK(1)SDYSSK_x000D_
	Gene.15969	171	K	"PREDICTED: protochlorophyllide reductase, chloroplastic-like isoform X1 [Nicotiana tomentosiformis]"	1	SDYSSK(1)R_x000D_
	Gene.15997	230	K	uracil phosphoribosyltransferase [Morus notabilis]	1	AIEMVK(1)ER_x000D_
	Gene.16011	63	K	60S ribosomal protein L5-like [Manihot esculenta]	1	NK(1)YNTPK_x000D_
	Gene.16011	204	K	60S ribosomal protein L5-like [Manihot esculenta]	1	FAGFSK(1)DNK_x000D_
	Gene.16011	207	K	60S ribosomal protein L5-like [Manihot esculenta]	1	DNK(1)QLDAEVHR_x000D_
	Gene.16011	183	K	60S ribosomal protein L5-like [Manihot esculenta]	1	VFGALK(1)GALDGGLDIPHSDKR_x000D_
	Gene.16011	61	K	60S ribosomal protein L5-like [Manihot esculenta]	1	LINQDK(1)NK_x000D_
	Gene.16011	68	K	60S ribosomal protein L5-like [Manihot esculenta]	1	YNTPK(1)YR_x000D_
	Gene.16011	47	K	60S ribosomal protein L5-like [Manihot esculenta]	1	EGK(1)TDYR_x000D_
	Gene.16011	216	K	60S ribosomal protein L5-like [Manihot esculenta]	1	K(1)YIYGGHVGDYMR_x000D_
	Gene.16011	247	K	60S ribosomal protein L5-like [Manihot esculenta]	1	YQSQFTEYIK(1)K_x000D_
	Gene.16052	409	K	"PREDICTED: asparagine--tRNA ligase, chloroplastic/mitochondrial-like [Populus euphratica]"	1	K(1)FEFPVK_x000D_
	Gene.16052	171	K	"PREDICTED: asparagine--tRNA ligase, chloroplastic/mitochondrial-like [Populus euphratica]"	1	VEK(1)LITVGK_x000D_
	Gene.16077	19	K	hypothetical protein AQUCO_00800111v1 [Aquilegia coerulea]	1	K(1)LEIDDDQK_x000D_
	Gene.16133	458	K	alpha-xylosidase 1-like [Chenopodium quinoa]	1	FALEK(1)GWIVEK_x000D_
	Gene.16161	88	K	"PREDICTED: ribosome-binding factor PSRP1, chloroplastic [Beta vulgaris subsp. vulgaris]"	1	LILQAK(1)NFQVNEALR_x000D_
	Gene.16161	289	K	"PREDICTED: ribosome-binding factor PSRP1, chloroplastic [Beta vulgaris subsp. vulgaris]"	1	AGGYGLIIPK(1)ADGR_x000D_
	Gene.16161	279	K	"PREDICTED: ribosome-binding factor PSRP1, chloroplastic [Beta vulgaris subsp. vulgaris]"	1	K(1)AGGYGLIIPK_x000D_
	Gene.16193	158	K	Ribosomal protein [Trema orientale]	1	K(1)EGEEGEATEEAK_x000D_
	Gene.16194	133	K	40S ribosomal protein S8 [Cynara cardunculus var. scolymus]	1	K(1)EGEEGEAAEEAK_x000D_
	Gene.16198	59	K	40S ribosomal protein S17-like [Chenopodium quinoa]	1	IAGFSTHLMK(1)R_x000D_
	Gene.16198	32	K	40S ribosomal protein S17-like [Chenopodium quinoa]	1	MTLDFHTNK(1)K_x000D_
	Gene.16198	33	K	40S ribosomal protein S17-like [Chenopodium quinoa]	1	K(1)LLEEVAIIPTK_x000D_
	Gene.16198	49	K	40S ribosomal protein S17-like [Chenopodium quinoa]	1	NK(1)IAGFSTHLMK_x000D_
	Gene.16198	72	K	40S ribosomal protein S17-like [Chenopodium quinoa]	1	GISLK(1)LQEEER_x000D_
	Gene.16198	19	K	40S ribosomal protein S17-like [Chenopodium quinoa]	1	QVIEK(1)YYSR_x000D_
	Gene.16198	44	K	40S ribosomal protein S17-like [Chenopodium quinoa]	1	LLEEVAIIPTK(1)R_x000D_
	Gene.16234	97	K	PREDICTED: probable carboxylesterase 12 [Eucalyptus grandis]	1	LYLPLVK(1)GR_x000D_
	Gene.16234	79	K	PREDICTED: probable carboxylesterase 12 [Eucalyptus grandis]	1	SK(1)DVEISSSTSAR_x000D_
	Gene.16237	371	K	hypothetical protein GOBAR_AA01068 [Gossypium barbadense]	1	FEK(1)TLYGSSR_x000D_
	Gene.16237	240	K	hypothetical protein GOBAR_AA01068 [Gossypium barbadense]	1	DMPGTHEFLLLDEGK(1)WQHVK_x000D_
	Gene.16237	245	K	hypothetical protein GOBAR_AA01068 [Gossypium barbadense]	1	WQHVK(1)DTYEIGEGK_x000D_
	Gene.16237	314	K	hypothetical protein GOBAR_AA01068 [Gossypium barbadense]	1	GIFTNVISPTAK(1)AK_x000D_
	Gene.16237	254	K	hypothetical protein GOBAR_AA01068 [Gossypium barbadense]	1	DTYEIGEGK(1)MFSPGNLR_x000D_
	Gene.16237	363	K	hypothetical protein GOBAR_AA01068 [Gossypium barbadense]	1	TQVAYGSK(1)NEIIR_x000D_
	Gene.16237	302	K	hypothetical protein GOBAR_AA01068 [Gossypium barbadense]	1	EK(1)GIFTNVISPTAK_x000D_
	Gene.16237	86	K	hypothetical protein GOBAR_AA01068 [Gossypium barbadense]	1	ATSDK(1)ALIR_x000D_
	Gene.16237	105	K	hypothetical protein GOBAR_AA01068 [Gossypium barbadense]	1	TIAYK(1)VR_x000D_
	Gene.16237	300	K	hypothetical protein GOBAR_AA01068 [Gossypium barbadense]	1	YTGGMVPDVNQIIVK(1)EK_x000D_
	Gene.16272	131	K	PREDICTED: elongation factor 1-delta-like [Ipomoea nil]	1	AASVK(1)ASIK_x000D_
	Gene.16274	391	K	FAD/NAD(P)-binding domain containing protein [Parasponia andersonii]	1	SK(1)DLFVGK_x000D_
	Gene.16274	350	K	FAD/NAD(P)-binding domain containing protein [Parasponia andersonii]	1	IMLAGGNDSK(1)LK_x000D_
	Gene.16274	233	K	FAD/NAD(P)-binding domain containing protein [Parasponia andersonii]	1	K(1)VQVVLGQK_x000D_
	Gene.16274	323	K	FAD/NAD(P)-binding domain containing protein [Parasponia andersonii]	1	EDK(1)QGYLAQSHAQVTAK_x000D_
	Gene.16274	220	K	FAD/NAD(P)-binding domain containing protein [Parasponia andersonii]	1	LLEFIGEK(1)ASHK_x000D_
	Gene.16274	172	K	FAD/NAD(P)-binding domain containing protein [Parasponia andersonii]	1	LHQYHEDYEK(1)IR_x000D_
	Gene.16274	337	K	FAD/NAD(P)-binding domain containing protein [Parasponia andersonii]	1	QGYLAQSHAQVTAK(1)NLK_x000D_
	Gene.16274	232	K	FAD/NAD(P)-binding domain containing protein [Parasponia andersonii]	1	ALDWLTSK(1)K_x000D_
	Gene.16274	340	K	FAD/NAD(P)-binding domain containing protein [Parasponia andersonii]	1	NLK(1)IMLAGGNDSK_x000D_
	Gene.16274	224	K	FAD/NAD(P)-binding domain containing protein [Parasponia andersonii]	1	ASHK(1)ALDWLTSK_x000D_
	Gene.16274	297	K	FAD/NAD(P)-binding domain containing protein [Parasponia andersonii]	1	VK(1)VDQHLR_x000D_
	Gene.16275	155	K	PREDICTED: elongation factor 1-delta-like [Ipomoea nil]	0.999998	ESGK(1)SSVLMDVKPWDDETDMK_x000D_
	Gene.16275	173	K	PREDICTED: elongation factor 1-delta-like [Ipomoea nil]	1	K(1)LEEAVR_x000D_
	Gene.16275	30	K	PREDICTED: elongation factor 1-delta-like [Ipomoea nil]	1	K(1)LDEYLLAR_x000D_
	Gene.16301	94	K	"PREDICTED: threonine dehydratase biosynthetic, chloroplastic, partial [Eucalyptus grandis]"	1	GPPLVSAAALK(1)R_x000D_
	Gene.1631	42	K	PREDICTED: 40S ribosomal protein S19-1 [Tarenaya hassleriana]	1	AYASHLK(1)R_x000D_
	Gene.1631	95	K	PREDICTED: 40S ribosomal protein S19-1 [Tarenaya hassleriana]	1	GGIGVGGFK(1)R_x000D_
	Gene.16310	373	K	"dihydroxy-acid dehydratase, chloroplastic-like [Chenopodium quinoa]"	1	ITGK(1)EGLYFK_x000D_
	Gene.16310	369	K	"dihydroxy-acid dehydratase, chloroplastic-like [Chenopodium quinoa]"	1	ETGHIQILYGNLAPEGSVAK(1)ITGK_x000D_
	Gene.16310	405	K	"dihydroxy-acid dehydratase, chloroplastic-like [Chenopodium quinoa]"	1	GK(1)VIIIR_x000D_
	Gene.16320	297	K	3-phosphoshikimate 1-carboxyvinyltransferase [Actinidia chinensis var. chinensis]	1	VNSK(1)GGLPGGK_x000D_
	Gene.1644	173	K	uncharacterized protein LOC110805647 isoform X1 [Spinacia oleracea]	1	LAFK(1)NSPGSR_x000D_
	Gene.16446	299	K	Cinnamyl alcohol dehydrogenase [Actinidia chinensis var. chinensis]	1	LEK(1)NDVR_x000D_
	Gene.16519	81	K	"PREDICTED: ferredoxin--NADP reductase, leaf-type isozyme, chloroplastic [Erythranthe guttata]"	1	MEEGVVTNK(1)YRPK_x000D_
	Gene.16519	166	K	"PREDICTED: ferredoxin--NADP reductase, leaf-type isozyme, chloroplastic [Erythranthe guttata]"	1	TVSLCVK(1)R_x000D_
	Gene.16519	203	K	"PREDICTED: ferredoxin--NADP reductase, leaf-type isozyme, chloroplastic [Erythranthe guttata]"	1	LTGPVGK(1)EMLMPK_x000D_
	Gene.16519	85	K	"PREDICTED: ferredoxin--NADP reductase, leaf-type isozyme, chloroplastic [Erythranthe guttata]"	1	YRPK(1)EPYTGR_x000D_
	Gene.16519	179	K	"PREDICTED: ferredoxin--NADP reductase, leaf-type isozyme, chloroplastic [Erythranthe guttata]"	1	LVYTNDQGEEVK(1)GVCSNFLCDLKPGYEVK_x000D_
	Gene.16519	72	K	"PREDICTED: ferredoxin--NADP reductase, leaf-type isozyme, chloroplastic [Erythranthe guttata]"	1	K(1)MEEGVVTNK_x000D_
	Gene.16558	233	K	"PREDICTED: 3-ketoacyl-CoA thiolase 2, peroxisomal [Beta vulgaris subsp. vulgaris]"	1	AAAATASGK(1)FR_x000D_
	Gene.16558	282	K	"PREDICTED: 3-ketoacyl-CoA thiolase 2, peroxisomal [Beta vulgaris subsp. vulgaris]"	1	K(1)DGTTTAGNSSQVSDGAGAVLLMK_x000D_
	Gene.16558	249	K	"PREDICTED: 3-ketoacyl-CoA thiolase 2, peroxisomal [Beta vulgaris subsp. vulgaris]"	1	IVDPK(1)SGDEK_x000D_
	Gene.16559	103	K	PREDICTED: 60S ribosomal protein L18a-like [Gossypium hirsutum]	1	TAIIPAK(1)LCK_x000D_
	Gene.1659	104	K	Ubiquitin-40S ribosomal protein S27a [Vitis vinifera]	1	VK(1)LAVLQFYK_x000D_
	Gene.1659	32	K	Ubiquitin-40S ribosomal protein S27a [Vitis vinifera]	1	TITLEVESSDTIDNVK(1)AK_x000D_
	Gene.1659	11	K	Ubiquitin-40S ribosomal protein S27a [Vitis vinifera]	1	MQIFVK(1)TLTGK_x000D_
	Gene.1659	53	K	Ubiquitin-40S ribosomal protein S27a [Vitis vinifera]	1	LIFAGK(1)QLEDGR_x000D_
	Gene.1659	118	K	Ubiquitin-40S ribosomal protein S27a [Vitis vinifera]	1	VDDSGK(1)VQR_x000D_
	Gene.1659	68	K	Ubiquitin-40S ribosomal protein S27a [Vitis vinifera]	1	TLADYNIQK(1)ESTLHLVLR_x000D_
	Gene.1659	38	K	Ubiquitin-40S ribosomal protein S27a [Vitis vinifera]	1	IQDK(1)EGIPPDQQR_x000D_
	Gene.1659	112	K	Ubiquitin-40S ribosomal protein S27a [Vitis vinifera]	1	LAVLQFYK(1)VDDSGK_x000D_
	Gene.1659	148	K	Ubiquitin-40S ribosomal protein S27a [Vitis vinifera]	1	HYCGK(1)CGLTYLYQK_x000D_
	Gene.1659	16	K	Ubiquitin-40S ribosomal protein S27a [Vitis vinifera]	1	TLTGK(1)TITLEVESSDTIDNVK_x000D_
	Gene.16622	297	K	"PREDICTED: prolycopene isomerase, chloroplastic [Gossypium raimondii]"	1	VLGAGFK(1)R_x000D_
	Gene.16684	152	K	PREDICTED: bifunctional protein FolD 2 [Beta vulgaris subsp. vulgaris]	1	DSQSYVNMK(1)R_x000D_
	Gene.16684	127	K	PREDICTED: bifunctional protein FolD 2 [Beta vulgaris subsp. vulgaris]	1	DMSQK(1)FGR_x000D_
	Gene.16684	261	K	PREDICTED: bifunctional protein FolD 2 [Beta vulgaris subsp. vulgaris]	1	K(1)AVVVGR_x000D_
	Gene.16705	112	K	"37 kDa inner envelope membrane protein, chloroplastic-like protein [Corchorus capsularis]"	1	K(1)EALEPADLSDR_x000D_
	Gene.16705	84	K	"37 kDa inner envelope membrane protein, chloroplastic-like protein [Corchorus capsularis]"	1	K(1)EAFWFYR_x000D_
	Gene.16705	162	K	"37 kDa inner envelope membrane protein, chloroplastic-like protein [Corchorus capsularis]"	1	NVTILDQSPHQLAK(1)AK_x000D_
	Gene.16749	437	K	inosine-5'-monophosphate dehydrogenase 2-like [Spinacia oleracea]	1	VADK(1)GSVLK_x000D_
	Gene.16749	425	K	inosine-5'-monophosphate dehydrogenase 2-like [Spinacia oleracea]	1	LK(1)IAQGVVGR_x000D_
	Gene.16773	426	K	Asparagine synthetase [Actinidia chinensis var. chinensis]	1	IEK(1)WIIR_x000D_
	Gene.16773	216	K	Asparagine synthetase [Actinidia chinensis var. chinensis]	1	QAFEK(1)AVLK_x000D_
	Gene.16785	519	K	"PREDICTED: pyruvate kinase isozyme G, chloroplastic [Beta vulgaris subsp. vulgaris]"	1	ALK(1)LLLSK_x000D_
	Gene.16797	193	K	"translation initiation factor IF3-4, chloroplastic-like [Ziziphus jujuba]"	1	KFLNDGDK(1)VK_x000D_
	Gene.16797	167	K	"translation initiation factor IF3-4, chloroplastic-like [Ziziphus jujuba]"	1	ELK(1)MGYNIDSHDYSVR_x000D_
	Gene.16797	107	K	"translation initiation factor IF3-4, chloroplastic-like [Ziziphus jujuba]"	1	QNMVGVVSK(1)SR_x000D_
	Gene.16797	231	K	"translation initiation factor IF3-4, chloroplastic-like [Ziziphus jujuba]"	1	FQNDVGELGTQESK(1)DFR_x000D_
	Gene.16797	98	K	"translation initiation factor IF3-4, chloroplastic-like [Ziziphus jujuba]"	1	LIDEK(1)QNMVGVVSK_x000D_
	Gene.16797	201	K	"translation initiation factor IF3-4, chloroplastic-like [Ziziphus jujuba]"	1	IIVNLK(1)GR_x000D_
	Gene.16797	186	K	"translation initiation factor IF3-4, chloroplastic-like [Ziziphus jujuba]"	1	K(1)FLNDGDK_x000D_
	Gene.16797	216	K	"translation initiation factor IF3-4, chloroplastic-like [Ziziphus jujuba]"	1	DIAINLLK(1)K_x000D_
	Gene.16797	140	K	"translation initiation factor IF3-4, chloroplastic-like [Ziziphus jujuba]"	1	IMDFDK(1)YR_x000D_
	Gene.16797	195	K	"translation initiation factor IF3-4, chloroplastic-like [Ziziphus jujuba]"	1	VK(1)IIVNLK_x000D_
	Gene.16812	171	K	"protochlorophyllide-dependent translocon component 52, chloroplastic [Prunus persica]"	1	LIPQAPADGPPVHTFK(1)K_x000D_
	Gene.16814	45	K	beta-glucosidase 44 [Jatropha curcas]	1	LIDYMLK(1)K_x000D_
	Gene.16815	238	K	beta-glucosidase 44-like [Quercus suber]	1	TITYVK(1)ER_x000D_
	Gene.16820	131	K	PREDICTED: proteasome subunit alpha type-4-A [Brassica rapa]	1	YK(1)VHSPDSLSK_x000D_
	Gene.16820	140	K	PREDICTED: proteasome subunit alpha type-4-A [Brassica rapa]	1	VHSPDSLSK(1)LLVK_x000D_
	Gene.16948	589	K	Subtilisin-like protease [Actinidia chinensis var. chinensis]	1	NK(1)APILDVASGFK_x000D_
	Gene.16958	50	K	PREDICTED: peroxisomal (S)-2-hydroxy-acid oxidase [Elaeis guineensis]	1	FFQLYVYK(1)DR_x000D_
	Gene.17012	60	K	"NADH dehydrogenase [ubiquinone] flavoprotein 1, mitochondrial [Hevea brasiliensis]"	1	THFGGLK(1)DEDR_x000D_
	Gene.17012	105	K	"NADH dehydrogenase [ubiquinone] flavoprotein 1, mitochondrial [Hevea brasiliensis]"	1	GTDWIVNEMK(1)K_x000D_
	Gene.17037	391	K	"long chain acyl-CoA synthetase 9, chloroplastic [Carica papaya]"	1	LEK(1)FEIPGK_x000D_
	Gene.17037	262	K	"long chain acyl-CoA synthetase 9, chloroplastic [Carica papaya]"	1	NEAK(1)TNEVYK_x000D_
	Gene.17086	165	K	hypothetical protein JCGZ_23014 [Jatropha curcas]	1	VLEWGEPK(1)VGSAK_x000D_
	Gene.17086	157	K	hypothetical protein JCGZ_23014 [Jatropha curcas]	1	K(1)VLEWGEPK_x000D_
	Gene.17094	109	K	Alcohol dehydrogenase class III/S-(hydroxymethyl)glutathione dehydrogenase [Trema orientale]	1	SGK(1)TNLCGK_x000D_
	Gene.17094	318	K	Alcohol dehydrogenase class III/S-(hydroxymethyl)glutathione dehydrogenase [Trema orientale]	1	VWK(1)GTAFGGFK_x000D_
	Gene.17094	230	K	Alcohol dehydrogenase class III/S-(hydroxymethyl)glutathione dehydrogenase [Trema orientale]	1	IIGIDIDNK(1)K_x000D_
	Gene.17160	329	K	Cysteine Protease [Parasponia andersonii]	1	EK(1)PFWIIK_x000D_
	Gene.17197	120	K	"pyruvate kinase 1, cytosolic [Spinacia oleracea]"	1	TLENLK(1)LAVK_x000D_
	Gene.17197	256	K	"pyruvate kinase 1, cytosolic [Spinacia oleracea]"	1	QVIK(1)TWGLQNK_x000D_
	Gene.17197	148	K	"pyruvate kinase 1, cytosolic [Spinacia oleracea]"	1	SK(1)QAITLK_x000D_
	Gene.1720	238	K	"Protochlorophyllide reductase, chloroplastic [Cucumis sativus]"	1	GYVSEDEAGK(1)R_x000D_
	Gene.1720	166	K	"Protochlorophyllide reductase, chloroplastic [Cucumis sativus]"	1	GLAGGLNGMNSSAMIDGGDFDGAK(1)AYK_x000D_
	Gene.1720	53	K	"Protochlorophyllide reductase, chloroplastic [Cucumis sativus]"	1	QFVDSFK(1)QSGR_x000D_
	Gene.1720	228	K	"Protochlorophyllide reductase, chloroplastic [Cucumis sativus]"	1	YITK(1)GYVSEDEAGKR_x000D_
	Gene.1720	17	K	"Protochlorophyllide reductase, chloroplastic [Cucumis sativus]"	1	DFLK(1)AEK_x000D_
	Gene.17223	271	K	"probable enoyl-CoA hydratase 2, mitochondrial [Durio zibethinus]"	1	EISQK(1)GPVAIR_x000D_
	Gene.17223	228	K	"probable enoyl-CoA hydratase 2, mitochondrial [Durio zibethinus]"	1	SIAK(1)ELIFTGR_x000D_
	Gene.17264	25	K	monodehydroascorbate reductase [Spinacia oleracea]	1	YEELYK(1)ENGVK_x000D_
	Gene.17264	38	K	monodehydroascorbate reductase [Spinacia oleracea]	1	GAMIK(1)TLEAGSDGR_x000D_
	Gene.17264	33	K	monodehydroascorbate reductase [Spinacia oleracea]	1	FMK(1)GAMIK_x000D_
	Gene.17264	198	K	monodehydroascorbate reductase [Spinacia oleracea]	1	IASFWIDEGK(1)LK_x000D_
	Gene.17264	229	K	monodehydroascorbate reductase [Spinacia oleracea]	1	AK(1)LQSASSVEEALEIVHK_x000D_
	Gene.17264	227	K	monodehydroascorbate reductase [Spinacia oleracea]	1	MQPSVDK(1)AK_x000D_
	Gene.1730	18	K	"biotin carboxyl carrier protein of acetyl-CoA carboxylase 1, chloroplastic-like [Chenopodium quinoa]"	1	LVDSK(1)DIVELR_x000D_
	Gene.17306	144	K	NADH--cytochrome b5 reductase 1-like [Chenopodium quinoa]	1	FK(1)YQPGQVR_x000D_
	Gene.1732	120	K	"30S ribosomal protein S21, chloroplastic-like [Chenopodium quinoa]"	1	AGVIQEVK(1)R_x000D_
	Gene.17339	309	K	"PREDICTED: external alternative NAD(P)H-ubiquinone oxidoreductase B2, mitochondrial [Beta vulgaris subsp. vulgaris]"	1	ITAFAEEK(1)FK_x000D_
	Gene.17339	419	K	"PREDICTED: external alternative NAD(P)H-ubiquinone oxidoreductase B2, mitochondrial [Beta vulgaris subsp. vulgaris]"	1	DK(1)SGTLTVK_x000D_
	Gene.17422	88	K	manganese superoxide dismutase [Rheum australe]	1	ALEQLQDAITK(1)GDAPSVAK_x000D_
	Gene.17471	455	K	PREDICTED: uridine 5'-monophosphate synthase [Beta vulgaris subsp. vulgaris]	1	GIIK(1)AGNPADAAR_x000D_
	Gene.17471	299	K	PREDICTED: uridine 5'-monophosphate synthase [Beta vulgaris subsp. vulgaris]	1	SIADK(1)HNFLIFEDR_x000D_
	Gene.17494	36	K	"LOW QUALITY PROTEIN: 2-isopropylmalate synthase 1, chloroplastic-like, partial [Chenopodium quinoa]"	1	ADETGLVLGK(1)LSGR_x000D_
	Gene.17494	48	K	"LOW QUALITY PROTEIN: 2-isopropylmalate synthase 1, chloroplastic-like, partial [Chenopodium quinoa]"	1	LK(1)QLGYTFEGK_x000D_
	Gene.17495	391	K	"aspartate aminotransferase, chloroplastic [Morus notabilis]"	1	QK(1)LYDSLSAK_x000D_
	Gene.17495	188	K	"aspartate aminotransferase, chloroplastic [Morus notabilis]"	1	YFPGAK(1)VLISAPTWGNHK_x000D_
	Gene.17495	160	K	"aspartate aminotransferase, chloroplastic [Morus notabilis]"	1	EQK(1)VATVQGLSGTGSLR_x000D_
	Gene.17495	200	K	"aspartate aminotransferase, chloroplastic [Morus notabilis]"	1	VLISAPTWGNHK(1)NIFNDAR_x000D_
	Gene.17495	439	K	"aspartate aminotransferase, chloroplastic [Morus notabilis]"	1	WHVYMTK(1)DGR_x000D_
	Gene.17495	116	K	"aspartate aminotransferase, chloroplastic [Morus notabilis]"	1	TEELQPYVLDVVK(1)K_x000D_
	Gene.17495	399	K	"aspartate aminotransferase, chloroplastic [Morus notabilis]"	1	LYDSLSAK(1)DK_x000D_
	Gene.17495	117	K	"aspartate aminotransferase, chloroplastic [Morus notabilis]"	1	K(1)AENLMLER_x000D_
	Gene.17544	320	K	"NADH dehydrogenase [ubiquinone] iron-sulfur protein 1, mitochondrial [Ricinus communis]"	1	DDWK(1)IIR_x000D_
	Gene.17563	243	K	PREDICTED: uncharacterized protein LOC104897452 [Beta vulgaris subsp. vulgaris]	1	LADDTLGTVEAAK(1)WLHK_x000D_
	Gene.17563	328	K	PREDICTED: uncharacterized protein LOC104897452 [Beta vulgaris subsp. vulgaris]	1	VDSLIDK(1)MLEK_x000D_
	Gene.17563	247	K	PREDICTED: uncharacterized protein LOC104897452 [Beta vulgaris subsp. vulgaris]	1	WLHK(1)VVDR_x000D_
	Gene.17585	205	K	probable pyridoxal 5'-phosphate synthase subunit PDX1 [Quercus suber]	1	NMDDDEVFNYAK(1)K_x000D_
	Gene.17585	99	K	probable pyridoxal 5'-phosphate synthase subunit PDX1 [Quercus suber]	1	QAVTIPVMAK(1)AR_x000D_
	Gene.17585	206	K	probable pyridoxal 5'-phosphate synthase subunit PDX1 [Quercus suber]	1	K(1)IAAPYDLVMQTK_x000D_
	Gene.17585	89	K	probable pyridoxal 5'-phosphate synthase subunit PDX1 [Quercus suber]	1	EIK(1)QAVTIPVMAK_x000D_
	Gene.17585	86	K	probable pyridoxal 5'-phosphate synthase subunit PDX1 [Quercus suber]	1	MSDPQLIK(1)EIK_x000D_
	Gene.17585	218	K	probable pyridoxal 5'-phosphate synthase subunit PDX1 [Quercus suber]	1	IAAPYDLVMQTK(1)QLGR_x000D_
	Gene.176	155	K	PREDICTED: isocitrate dehydrogenase [NADP] [Gossypium raimondii]	1	DLALIIHGSK(1)LSR_x000D_
	Gene.176	145	K	PREDICTED: isocitrate dehydrogenase [NADP] [Gossypium raimondii]	1	MTK(1)DLALIIHGSK_x000D_
	Gene.176	9	K	PREDICTED: isocitrate dehydrogenase [NADP] [Gossypium raimondii]	1	SK(1)YEEAGIWYEHR_x000D_
	Gene.17603	279	K	"glyceraldehyde-3-phosphate dehydrogenase GAPCP1, chloroplastic-like [Quercus suber]"	1	TVDGPSMK(1)DWR_x000D_
	Gene.17612	27	K	"PREDICTED: ATP synthase subunit gamma, mitochondrial-like [Pyrus x bretschneideri]"	1	FVVLGEK(1)AK_x000D_
	Gene.17612	108	K	"PREDICTED: ATP synthase subunit gamma, mitochondrial-like [Pyrus x bretschneideri]"	1	ESEAGGK(1)LGDLDAYEIEGGDSK_x000D_
	Gene.17612	29	K	"PREDICTED: ATP synthase subunit gamma, mitochondrial-like [Pyrus x bretschneideri]"	1	AK(1)VQLLR_x000D_
	Gene.17660	6	K	hypothetical protein JCGZ_12976 [Jatropha curcas]	1	VFVK(1)TLK_x000D_
	Gene.17660	27	K	hypothetical protein JCGZ_12976 [Jatropha curcas]	1	GTNFEIEVKPEDTVADVK(1)K_x000D_
	Gene.17660	9	K	hypothetical protein JCGZ_12976 [Jatropha curcas]	1	TLK(1)GTNFEIEVKPEDTVADVK_x000D_
	Gene.17660	54	K	hypothetical protein JCGZ_12976 [Jatropha curcas]	1	VLK(1)DNTTLEENK_x000D_
	Gene.17662	55	K	PREDICTED: ubiquitin receptor RAD23d [Beta vulgaris subsp. vulgaris]	1	VLK(1)DSTTLEENK_x000D_
	Gene.17692	228	K	phospholipase A1-IIdelta [Quercus suber]	1	LK(1)YLIQR_x000D_
	Gene.17692	226	K	phospholipase A1-IIdelta [Quercus suber]	1	TQLLAK(1)LK_x000D_
	Gene.17692	397	K	phospholipase A1-IIdelta [Quercus suber]	1	NK(1)GMVLK_x000D_
	Gene.17692	296	K	phospholipase A1-IIdelta [Quercus suber]	1	FESYSNLK(1)ALHVK_x000D_
	Gene.17692	395	K	phospholipase A1-IIdelta [Quercus suber]	1	VPASWWVEK(1)NK_x000D_
	Gene.17692	77	K	phospholipase A1-IIdelta [Quercus suber]	1	YGK(1)ASLLHK_x000D_
	Gene.17692	335	K	phospholipase A1-IIdelta [Quercus suber]	1	SPYLK(1)DSK_x000D_
	Gene.17692	301	K	phospholipase A1-IIdelta [Quercus suber]	1	ALHVK(1)NEIDLIPHYPAR_x000D_
	Gene.17780	189	K	uncharacterized protein LOC110689642 isoform X2 [Chenopodium quinoa]	1	HNLPDDASK(1)K_x000D_
	Gene.17788	50	K	"ATPase, F1 complex, gamma subunit [Corchorus capsularis]"	1	NTQK(1)ITEAMK_x000D_
	Gene.17788	130	K	"ATPase, F1 complex, gamma subunit [Corchorus capsularis]"	1	GLCGGFNNMLIK(1)K_x000D_
	Gene.17788	326	K	"ATPase, F1 complex, gamma subunit [Corchorus capsularis]"	1	K(1)NLSMVYNR_x000D_
	Gene.17788	153	K	"ATPase, F1 complex, gamma subunit [Corchorus capsularis]"	1	ALGIEYTVISVGK(1)K_x000D_
	Gene.17788	46	K	"ATPase, F1 complex, gamma subunit [Corchorus capsularis]"	1	IGSVK(1)NTQK_x000D_
	Gene.17788	56	K	"ATPase, F1 complex, gamma subunit [Corchorus capsularis]"	1	ITEAMK(1)LVAAAK_x000D_
	Gene.17788	325	K	"ATPase, F1 complex, gamma subunit [Corchorus capsularis]"	1	MTAMSNASDNANELK(1)K_x000D_
	Gene.17855	172	K	PREDICTED: probable cytosolic oligopeptidase A [Beta vulgaris subsp. vulgaris]	1	AVK(1)DTAELR_x000D_
	Gene.17855	749	K	PREDICTED: probable cytosolic oligopeptidase A [Beta vulgaris subsp. vulgaris]	1	ATGQK(1)FR_x000D_
	Gene.17855	270	K	PREDICTED: probable cytosolic oligopeptidase A [Beta vulgaris subsp. vulgaris]	1	FSENVLDATK(1)K_x000D_
	Gene.17855	396	K	PREDICTED: probable cytosolic oligopeptidase A [Beta vulgaris subsp. vulgaris]	1	AQELLEK(1)LR_x000D_
	Gene.17896	236	K	"isocitrate dehydrogenase [NADP], chloroplastic/mitochondrial [Carica papaya]"	1	ATDTLIDGPGK(1)LK_x000D_
	Gene.17896	435	K	"isocitrate dehydrogenase [NADP], chloroplastic/mitochondrial [Carica papaya]"	1	LDGNAK(1)LIDFVQK_x000D_
	Gene.18044	67	K	unnamed protein product [Coffea canephora]	1	KPFAGSSHAK(1)GIVLEK_x000D_
	Gene.18044	95	K	unnamed protein product [Coffea canephora]	1	VQLIK(1)NGK_x000D_
	Gene.18044	79	K	unnamed protein product [Coffea canephora]	1	IGIEAK(1)QPNSAIR_x000D_
	Gene.18044	49	K	unnamed protein product [Coffea canephora]	1	K(1)SHLGNEWK_x000D_
	Gene.18044	73	K	unnamed protein product [Coffea canephora]	1	GIVLEK(1)IGIEAK_x000D_
	Gene.18044	45	K	unnamed protein product [Coffea canephora]	1	WADK(1)SYK_x000D_
	Gene.18088	93	K	monodehydroascorbate reductase [Spinacia oleracea]	1	PALTK(1)GYLFPSDK_x000D_
	Gene.18111	295	K	"PREDICTED: aldehyde dehydrogenase family 2 member B7, mitochondrial isoform X1 [Beta vulgaris subsp. vulgaris]"	1	SLDEVIK(1)R_x000D_
	Gene.18121	222	K	PREDICTED: 3-isopropylmalate dehydratase small subunit 3-like [Nicotiana tabacum]	1	LINHTTGK(1)EYK_x000D_
	Gene.18154	192	K	PREDICTED: eukaryotic translation initiation factor [Ipomoea nil]	1	GDK(1)LSLWTK_x000D_
	Gene.18177	308	K	hypothetical protein GOBAR_AA13907 [Gossypium barbadense]	1	FIDTSSK(1)FGHGR_x000D_
	Gene.18177	167	K	hypothetical protein GOBAR_AA13907 [Gossypium barbadense]	1	GK(1)GYEGVVTR_x000D_
	Gene.18177	55	K	hypothetical protein GOBAR_AA13907 [Gossypium barbadense]	1	SLNTVWAQHLSEEVK(1)R_x000D_
	Gene.18184	71	K	alpha-L-arabinofuranosidase 1 [Quercus suber]	1	GSK(1)ETILTSSDPYDSNTFDNPTK_x000D_
	Gene.18290	45	K	hypothetical protein MIMGU_mgv1a002717mg [Erythranthe guttata]	1	K(1)ESLQHFK_x000D_
	Gene.18321	137	K	"3-oxoacyl-[acyl-carrier-protein] synthase I, chloroplastic [Cucurbita moschata]"	1	YCLVAGK(1)K_x000D_
	Gene.18321	99	K	"3-oxoacyl-[acyl-carrier-protein] synthase I, chloroplastic [Cucurbita moschata]"	1	FDASK(1)FPTR_x000D_
	Gene.18321	182	K	"3-oxoacyl-[acyl-carrier-protein] synthase I, chloroplastic [Cucurbita moschata]"	1	ALIEK(1)GHR_x000D_
	Gene.18321	342	K	"3-oxoacyl-[acyl-carrier-protein] synthase I, chloroplastic [Cucurbita moschata]"	1	SDGLGVSSCIK(1)R_x000D_
	Gene.18321	282	K	"3-oxoacyl-[acyl-carrier-protein] synthase I, chloroplastic [Cucurbita moschata]"	1	NDDPQTASRPWDK(1)NR_x000D_
	Gene.18321	138	K	"3-oxoacyl-[acyl-carrier-protein] synthase I, chloroplastic [Cucurbita moschata]"	1	K(1)ALEDADLGGEK_x000D_
	Gene.18321	378	K	"3-oxoacyl-[acyl-carrier-protein] synthase I, chloroplastic [Cucurbita moschata]"	1	K(1)VFTNTSEIK_x000D_
	Gene.18322	133	K	"PREDICTED: 3-oxoacyl-[acyl-carrier-protein] synthase I, chloroplastic [Tarenaya hassleriana]"	1	NDEPQTASRPWDK(1)DR_x000D_
	Gene.1837	74	K	60S ribosomal protein L3-1 [Ricinus communis]	1	K(1)DIQSQLEK_x000D_
	Gene.1837	155	K	60S ribosomal protein L3-1 [Ricinus communis]	1	DEMVDIIGVTK(1)GK_x000D_
	Gene.1837	85	K	60S ribosomal protein L3-1 [Ricinus communis]	1	K(1)YSTVVR_x000D_
	Gene.1837	310	K	60S ribosomal protein L3-1 [Ricinus communis]	1	FQTTQEK(1)QK_x000D_
	Gene.1837	157	K	60S ribosomal protein L3-1 [Ricinus communis]	1	GK(1)GYEGVVTR_x000D_
	Gene.1837	62	K	60S ribosomal protein L3-1 [Ricinus communis]	1	AFSK(1)YAK_x000D_
	Gene.18401	333	K	hypothetical protein EUGRSUZ_K00927 [Eucalyptus grandis]	1	TLK(1)GSIFGGIK_x000D_
	Gene.18401	241	K	hypothetical protein EUGRSUZ_K00927 [Eucalyptus grandis]	1	IIGIDK(1)NPLK_x000D_
	Gene.18401	101	K	hypothetical protein EUGRSUZ_K00927 [Eucalyptus grandis]	1	AMGHEGVGEVESVGEGVTEFK(1)K_x000D_
	Gene.18456	283	K	Peptidase M24 [Macleaya cordata]	1	VYQVK(1)SIR_x000D_
	Gene.18472	191	K	"serine protease SPPA, chloroplastic [Spinacia oleracea]"	1	YK(1)SAGDQLTR_x000D_
	Gene.18472	251	K	"serine protease SPPA, chloroplastic [Spinacia oleracea]"	1	LK(1)EDGWITDIK_x000D_
	Gene.18472	229	K	"serine protease SPPA, chloroplastic [Spinacia oleracea]"	1	ISLVK(1)GK_x000D_
	Gene.18495	163	K	"aconitate hydratase, cytoplasmic [Jatropha curcas]"	1	NCDGFQVTK(1)DDVEK_x000D_
	Gene.18495	185	K	"aconitate hydratase, cytoplasmic [Jatropha curcas]"	1	QVEIPFK(1)PAR_x000D_
	Gene.18495	178	K	"aconitate hydratase, cytoplasmic [Jatropha curcas]"	0.99998	IIDWENSAPK(1)QVEIPFKPAR_x000D_
	Gene.18519	305	K	monodehydroascorbate reductase [Rheum australe]	1	NLFK(1)GQLEEDK_x000D_
	Gene.18519	176	K	monodehydroascorbate reductase [Rheum australe]	1	VQGADAK(1)NILYLR_x000D_
	Gene.18519	316	K	monodehydroascorbate reductase [Rheum australe]	0.999333	GQLEEDK(0.001)GGIK(0.999)TDAFFR_x000D_
	Gene.18519	445	K	monodehydroascorbate reductase [Rheum australe]	1	AIAK(1)VAK_x000D_
	Gene.18519	363	K	monodehydroascorbate reductase [Rheum australe]	1	SAEQAVK(1)AIK_x000D_
	Gene.18519	88	K	monodehydroascorbate reductase [Rheum australe]	1	PALSK(1)AYLFPEGAAR_x000D_
	Gene.18519	169	K	monodehydroascorbate reductase [Rheum australe]	1	LTDFK(1)VQGADAK_x000D_
	Gene.18519	62	K	monodehydroascorbate reductase [Rheum australe]	1	EFAK(1)QGVQPGELAIISK_x000D_
	Gene.18519	423	K	monodehydroascorbate reductase [Rheum australe]	1	FGSYWIK(1)DGK_x000D_
	Gene.18519	301	K	monodehydroascorbate reductase [Rheum australe]	1	PLK(1)NLFK_x000D_
	Gene.18622	16	K	PREDICTED: pyrophosphate--fructose 6-phosphate 1-phosphotransferase subunit alpha [Beta vulgaris subsp. vulgaris]	1	ELSDLQK(1)QR_x000D_
	Gene.18671	183	K	hypothetical protein SOVF_014010 [Spinacia oleracea]	1	IAAGNGVGK(1)ILVGR_x000D_
	Gene.18671	622	K	hypothetical protein SOVF_014010 [Spinacia oleracea]	1	VYIEQFEPDSSK(1)HEMDAQTALK_x000D_
	Gene.18687	161	K	hypothetical protein SOVF_130930 [Spinacia oleracea]	1	RPQGIFISLK(1)DK_x000D_
	Gene.1869	185	K	glucose-6-phosphate 1-dehydrogenase [Boehmeria nivea]	1	IVVEK(1)PFGK_x000D_
	Gene.1869	83	K	glucose-6-phosphate 1-dehydrogenase [Boehmeria nivea]	1	ITDAELK(1)DR_x000D_
	Gene.1869	94	K	glucose-6-phosphate 1-dehydrogenase [Boehmeria nivea]	1	GYLMQEK(1)DATPK_x000D_
	Gene.1869	10	K	glucose-6-phosphate 1-dehydrogenase [Boehmeria nivea]	1	GTGEWHLEK(1)R_x000D_
	Gene.18716	76	K	PREDICTED: alpha-mannosidase At3g26720-like [Beta vulgaris subsp. vulgaris]	1	QHVANDYAK(1)R_x000D_
	Gene.18716	263	K	PREDICTED: alpha-mannosidase At3g26720-like [Beta vulgaris subsp. vulgaris]	1	LTFSTDGTK(1)PIHYSNSK_x000D_
	Gene.18716	460	K	PREDICTED: alpha-mannosidase At3g26720-like [Beta vulgaris subsp. vulgaris]	1	LLK(1)DDGR_x000D_
	Gene.18743	237	K	hypothetical protein CRG98_002839 [Punica granatum]	1	FDPAK(1)LR_x000D_
	Gene.18743	226	K	hypothetical protein CRG98_002839 [Punica granatum]	0.99996	GKPATVIDK(1)DEGLGK_x000D_
	Gene.18743	48	K	hypothetical protein CRG98_002839 [Punica granatum]	1	LGSIAIGAALK(1)R_x000D_
	Gene.18802	205	K	(S)-2-hydroxy-acid oxidase GLO1 isoform X1 [Rosa chinensis]	1	SLK(1)EITR_x000D_
	Gene.18802	72	K	(S)-2-hydroxy-acid oxidase GLO1 isoform X1 [Rosa chinensis]	1	SLSWK(1)DVK_x000D_
	Gene.18808	11	K	"PREDICTED: phosphomethylpyrimidine synthase, chloroplastic isoform X2 [Beta vulgaris subsp. vulgaris]"	1	EK(1)LGLPR_x000D_
	Gene.18808	354	K	"PREDICTED: phosphomethylpyrimidine synthase, chloroplastic isoform X2 [Beta vulgaris subsp. vulgaris]"	1	DDVK(1)AGVIAYK_x000D_
	Gene.18845	35	K	"1-deoxy-D-xylulose 5-phosphate reductoisomerase, chloroplastic [Phoenix dactylifera]"	1	TFK(1)PQLVAVR_x000D_
	Gene.18865	718	K	5-methyltetrahydropteroyltriglutamate--homocysteine methyltransferase [Chenopodium quinoa]	1	SDEK(1)LLSVFR_x000D_
	Gene.18865	412	K	5-methyltetrahydropteroyltriglutamate--homocysteine methyltransferase [Chenopodium quinoa]	1	ALAGQK(1)DEAFFSANAAAQASR_x000D_
	Gene.18865	795	K	5-methyltetrahydropteroyltriglutamate--homocysteine methyltransferase [Chenopodium quinoa]	1	YAEVKPALLNMVAAAK(1)LLR_x000D_
	Gene.18865	446	K	5-methyltetrahydropteroyltriglutamate--homocysteine methyltransferase [Chenopodium quinoa]	1	AAVALK(1)ESDHR_x000D_
	Gene.18865	68	K	5-methyltetrahydropteroyltriglutamate--homocysteine methyltransferase [Chenopodium quinoa]	0.99991	FALESFWDGK(1)SSAEDLKK_x000D_
	Gene.18865	505	K	5-methyltetrahydropteroyltriglutamate--homocysteine methyltransferase [Chenopodium quinoa]	1	VSEEEYVK(1)SIK_x000D_
	Gene.18865	508	K	5-methyltetrahydropteroyltriglutamate--homocysteine methyltransferase [Chenopodium quinoa]	1	SIK(1)EEISK_x000D_
	Gene.18865	513	K	5-methyltetrahydropteroyltriglutamate--homocysteine methyltransferase [Chenopodium quinoa]	1	SIKEEISK(1)VVK_x000D_
	Gene.18865	440	K	5-methyltetrahydropteroyltriglutamate--homocysteine methyltransferase [Chenopodium quinoa]	1	VTNADVQK(1)AAVALK_x000D_
	Gene.18865	182	K	5-methyltetrahydropteroyltriglutamate--homocysteine methyltransferase [Chenopodium quinoa]	1	AVEEYK(1)EAK_x000D_
	Gene.18865	75	K	5-methyltetrahydropteroyltriglutamate--homocysteine methyltransferase [Chenopodium quinoa]	1	SSAEDLK(1)K_x000D_
	Gene.18865	497	K	5-methyltetrahydropteroyltriglutamate--homocysteine methyltransferase [Chenopodium quinoa]	1	K(1)VSEEEYVK_x000D_
	Gene.18865	236	K	5-methyltetrahydropteroyltriglutamate--homocysteine methyltransferase [Chenopodium quinoa]	1	EVVSELK(1)AAGAK_x000D_
	Gene.18865	406	K	5-methyltetrahydropteroyltriglutamate--homocysteine methyltransferase [Chenopodium quinoa]	1	VVEVNALAK(1)ALAGQK_x000D_
	Gene.18865	465	K	5-methyltetrahydropteroyltriglutamate--homocysteine methyltransferase [Chenopodium quinoa]	1	LDAQQK(1)K_x000D_
	Gene.18865	313	K	5-methyltetrahydropteroyltriglutamate--homocysteine methyltransferase [Chenopodium quinoa]	1	GTK(1)TNDLIK_x000D_
	Gene.18865	319	K	5-methyltetrahydropteroyltriglutamate--homocysteine methyltransferase [Chenopodium quinoa]	1	TNDLIK(1)AGFPSGK_x000D_
	Gene.18865	657	K	5-methyltetrahydropteroyltriglutamate--homocysteine methyltransferase [Chenopodium quinoa]	1	K(1)SEHAFYLK_x000D_
	Gene.18865	779	K	5-methyltetrahydropteroyltriglutamate--homocysteine methyltransferase [Chenopodium quinoa]	1	K(1)YAEVKPALLNMVAAAK_x000D_
	Gene.18865	784	K	5-methyltetrahydropteroyltriglutamate--homocysteine methyltransferase [Chenopodium quinoa]	1	YAEVK(1)PALLNMVAAAK_x000D_
	Gene.18930	735	K	phosphoenolpyruvate carboxylase 2 [Chenopodium quinoa]	1	SIVFK(1)EPR_x000D_
	Gene.18931	22	K	Phosphoenolpyruvate carboxylase [Actinidia chinensis var. chinensis]	1	ILVPGK(1)VSDDDK_x000D_
	Gene.18953	232	K	"pyruvate kinase 1, cytosolic-like isoform X1 [Durio zibethinus]"	1	AALDYGK(1)EAGVIK_x000D_
	Gene.18953	105	K	"pyruvate kinase 1, cytosolic-like isoform X1 [Durio zibethinus]"	1	VFNQDSYFK(1)K_x000D_
	Gene.18953	168	K	"pyruvate kinase 1, cytosolic-like isoform X1 [Durio zibethinus]"	1	LK(1)TDQLK_x000D_
	Gene.18965	83	K	peptidyl-prolyl cis-trans isomerase CYP19-4-like [Coffea arabica]	1	ALCTGEK(1)GTGK_x000D_
	Gene.18965	66	K	peptidyl-prolyl cis-trans isomerase CYP19-4-like [Coffea arabica]	1	IVMGLFGK(1)AVPK_x000D_
	Gene.18965	44	K	peptidyl-prolyl cis-trans isomerase CYP19-4-like [Coffea arabica]	1	EVTHK(1)VFFDVEIDGKPSGR_x000D_
	Gene.19008	467	K	"PREDICTED: valine--tRNA ligase, mitochondrial 1 [Juglans regia]"	1	EAVTK(1)ALK_x000D_
	Gene.19019	114	K	"NAD-dependent malic enzyme 65 kDa isoform, mitochondrial [Chenopodium quinoa]"	1	DGPTDPNALAK(1)WR_x000D_
	Gene.19045	128	K	"PREDICTED: magnesium-chelatase subunit ChlD, chloroplastic [Beta vulgaris subsp. vulgaris]"	1	EIGGIAISGK(1)R_x000D_
	Gene.19045	587	K	"PREDICTED: magnesium-chelatase subunit ChlD, chloroplastic [Beta vulgaris subsp. vulgaris]"	1	MQNAK(1)GAALK_x000D_
	Gene.19174	89	K	uncharacterized protein LOC110696598 [Chenopodium quinoa]	1	SPITADAIVGGEK(1)R_x000D_
	Gene.19198	156	K	peroxidase 12 [Jatropha curcas]	1	K(1)DGLTFATR_x000D_
	Gene.19198	258	K	peroxidase 12 [Jatropha curcas]	1	FDNK(1)YYLNLMNR_x000D_
	Gene.19208	157	K	"glutamate--tRNA ligase, chloroplastic/mitochondrial [Spinacia oleracea]"	1	NALYK(1)QYAEK_x000D_
	Gene.19230	588	K	probable methionine--tRNA ligase [Chenopodium quinoa]	1	ELRDEEVEVYQEK(1)FAGSQADR_x000D_
	Gene.19230	21	K	probable methionine--tRNA ligase [Chenopodium quinoa]	1	APILPVPGK(1)R_x000D_
	Gene.19230	761	K	probable methionine--tRNA ligase [Chenopodium quinoa]	1	IHFPGFEGEPDDVLNPK(1)K_x000D_
	Gene.19251	250	K	Protein TIC 55 like [Actinidia chinensis var. chinensis]	1	TDWSAK(1)R_x000D_
	Gene.19280	283	K	"DNA gyrase subunit A, chloroplastic/mitochondrial isoform X1 [Manihot esculenta]"	1	LEELLSSK(1)K_x000D_
	Gene.19289	231	K	hypothetical protein CDL15_Pgr007501 [Punica granatum]	1	TFYAQK(1)AK_x000D_
	Gene.19289	225	K	hypothetical protein CDL15_Pgr007501 [Punica granatum]	1	AK(1)TFYAQK_x000D_
	Gene.19366	25	K	PREDICTED: pre-mRNA-processing factor 19 [Vitis vinifera]	1	TSGLLYEK(1)R_x000D_
	Gene.19366	168	K	PREDICTED: pre-mRNA-processing factor 19 [Vitis vinifera]	1	AAEDDGLGPDGK(1)K_x000D_
	Gene.19370	200	K	unknown [Glycine max]	1	FAWK(1)IQR_x000D_
	Gene.19370	265	K	unknown [Glycine max]	1	LIMK(1)EGVK_x000D_
	Gene.19370	291	K	unknown [Glycine max]	1	K(1)LTCSYPGIK_x000D_
	Gene.19370	134	K	unknown [Glycine max]	1	ANDFDLMYEQVK(1)AMK_x000D_
	Gene.19370	216	K	unknown [Glycine max]	1	GHSLESIK(1)ASIEAR_x000D_
	Gene.19370	144	K	unknown [Glycine max]	1	AVEK(1)PIYNHVTGLLDPPELIKPPK_x000D_
	Gene.19370	114	K	unknown [Glycine max]	1	EK(1)GVTALDPR_x000D_
	Gene.19370	223	K	unknown [Glycine max]	1	K(1)PDFDAFIDPQK_x000D_
	Gene.19388	145	K	"PREDICTED: NADH dehydrogenase [ubiquinone] iron-sulfur protein 4, mitochondrial [Nelumbo nucifera]"	1	SYSDNFK(1)WK_x000D_
	Gene.19388	75	K	"PREDICTED: NADH dehydrogenase [ubiquinone] iron-sulfur protein 4, mitochondrial [Nelumbo nucifera]"	1	WK(1)INFLSTQK_x000D_
	Gene.19392	170	K	"Succinyl-CoA ligase [ADP-forming] subunit alpha-1, mitochondrial [Gossypium arboreum]"	1	VK(1)AALLSQTK_x000D_
	Gene.19392	319	K	"Succinyl-CoA ligase [ADP-forming] subunit alpha-1, mitochondrial [Gossypium arboreum]"	1	MGHAGAIVSGGK(1)GTAQDK_x000D_
	Gene.19392	330	K	"Succinyl-CoA ligase [ADP-forming] subunit alpha-1, mitochondrial [Gossypium arboreum]"	1	ALK(1)AAGATVVESPAK_x000D_
	Gene.19392	178	K	"Succinyl-CoA ligase [ADP-forming] subunit alpha-1, mitochondrial [Gossypium arboreum]"	1	AALLSQTK(1)TR_x000D_
	Gene.1945	64	K	uncharacterized protein A4U43_C07F7410 [Asparagus officinalis]	1	INK(1)MLSCAGADR_x000D_
	Gene.1945	37	K	uncharacterized protein A4U43_C07F7410 [Asparagus officinalis]	1	IACNK(1)YMTK_x000D_
	Gene.1945	41	K	uncharacterized protein A4U43_C07F7410 [Asparagus officinalis]	1	YMTK(1)FAGK_x000D_
	Gene.19478	408	K	monocopper oxidase-like protein SKU5 [Morus notabilis]	1	LADEYK(1)VK_x000D_
	Gene.19483	466	K	"elongation factor Tu, chloroplastic [Cajanus cajan]"	1	EGGK(1)TVGAGVIGK_x000D_
	Gene.19483	94	K	"elongation factor Tu, chloroplastic [Cajanus cajan]"	0.999281	NK(0.001)PHVNIGTIGHVDHGK(0.999)TTLTAALTMALASLGGSAPK_x000D_
	Gene.19483	420	K	"elongation factor Tu, chloroplastic [Cajanus cajan]"	1	TTDVTGK(1)VTQIMNDKDEESK_x000D_
	Gene.19483	115	K	"elongation factor Tu, chloroplastic [Cajanus cajan]"	1	K(1)YDEIDAAPEER_x000D_
	Gene.19483	79	K	"elongation factor Tu, chloroplastic [Cajanus cajan]"	1	NK(1)PHVNIGTIGHVDHGK_x000D_
	Gene.19483	392	K	"elongation factor Tu, chloroplastic [Cajanus cajan]"	1	FEAVVYVLK(1)K_x000D_
	Gene.19483	363	K	"elongation factor Tu, chloroplastic [Cajanus cajan]"	1	GIQK(1)IDIQR_x000D_
	Gene.19483	433	K	"elongation factor Tu, chloroplastic [Cajanus cajan]"	1	DEESK(1)MVMPGDR_x000D_
	Gene.19488	145	K	"PREDICTED: 30S ribosomal protein 3, chloroplastic [Beta vulgaris subsp. vulgaris]"	1	VLLESK(1)PWISQK_x000D_
	Gene.19488	93	K	"PREDICTED: 30S ribosomal protein 3, chloroplastic [Beta vulgaris subsp. vulgaris]"	0.999913	LGVVVKPTDK(1)PR_x000D_
	Gene.19488	132	K	"PREDICTED: 30S ribosomal protein 3, chloroplastic [Beta vulgaris subsp. vulgaris]"	1	K(1)DAWEELK_x000D_
	Gene.19567	40	K	"peptidyl-prolyl cis-trans isomerase CYP38, chloroplastic isoform X2 [Ricinus communis]"	1	SLIVSGLAESK(1)K_x000D_
	Gene.19567	73	K	"peptidyl-prolyl cis-trans isomerase CYP38, chloroplastic isoform X2 [Ricinus communis]"	1	DAVAPK(1)QK_x000D_
	Gene.19567	9	K	"peptidyl-prolyl cis-trans isomerase CYP38, chloroplastic isoform X2 [Ricinus communis]"	1	VAGLK(1)ALDSVER_x000D_
	Gene.19567	29	K	"peptidyl-prolyl cis-trans isomerase CYP38, chloroplastic isoform X2 [Ricinus communis]"	1	QMK(1)SLIVSGLAESK_x000D_
	Gene.19567	41	K	"peptidyl-prolyl cis-trans isomerase CYP38, chloroplastic isoform X2 [Ricinus communis]"	1	K(1)EHGIELLDK_x000D_
	Gene.19589	165	K	Cation-transporting P-type ATPase [Corchorus olitorius]	1	SLAVAMQEVPEK(1)SK_x000D_
	Gene.19589	102	K	Cation-transporting P-type ATPase [Corchorus olitorius]	1	ANIQEVHFLPFNPVDK(1)R_x000D_
	Gene.19589	48	K	Cation-transporting P-type ATPase [Corchorus olitorius]	1	NLVEVFAK(1)DMDK_x000D_
	Gene.19589	570	K	Cation-transporting P-type ATPase [Corchorus olitorius]	1	AAK(1)WVLSQR_x000D_
	Gene.19589	133	K	Cation-transporting P-type ATPase [Corchorus olitorius]	1	GAPEQILELSQEK(1)DEIAGK_x000D_
	Gene.19589	553	K	Cation-transporting P-type ATPase [Corchorus olitorius]	1	K(1)TAFTSK_x000D_
	Gene.19589	564	K	Cation-transporting P-type ATPase [Corchorus olitorius]	1	SFGK(1)DDR_x000D_
	Gene.19589	120	K	Cation-transporting P-type ATPase [Corchorus olitorius]	1	ASK(1)GAPEQILELSQEKDEIAGK_x000D_
	Gene.19589	114	K	Cation-transporting P-type ATPase [Corchorus olitorius]	1	TAITYIDSDGK(1)WYR_x000D_
	Gene.19589	9	K	Cation-transporting P-type ATPase [Corchorus olitorius]	1	LSQQGAITK(1)R_x000D_
	Gene.19589	52	K	Cation-transporting P-type ATPase [Corchorus olitorius]	1	DMDK(1)DTVVLLAAR_x000D_
	Gene.19589	265	K	Cation-transporting P-type ATPase [Corchorus olitorius]	1	ADGFAGVFPEHK(1)YEIVK_x000D_
	Gene.19589	216	K	Cation-transporting P-type ATPase [Corchorus olitorius]	1	MITGDQLAIAK(1)ETGR_x000D_
	Gene.19589	293	K	Cation-transporting P-type ATPase [Corchorus olitorius]	1	HVVGMTGDGVNDAPALK(1)K_x000D_
	Gene.19597	152	K	"magnesium-protoporphyrin IX monomethyl ester [oxidative] cyclase, chloroplastic [Durio zibethinus]"	1	EFK(1)EAADK_x000D_
	Gene.19597	157	K	"magnesium-protoporphyrin IX monomethyl ester [oxidative] cyclase, chloroplastic [Durio zibethinus]"	1	EAADK(1)IDGPMR_x000D_
	Gene.19597	96	K	"magnesium-protoporphyrin IX monomethyl ester [oxidative] cyclase, chloroplastic [Durio zibethinus]"	1	TTAIK(1)ESLLTPR_x000D_
	Gene.19603	173	K	hypothetical protein COLO4_24921 [Corchorus olitorius]	1	QAAK(1)TEIEK_x000D_
	Gene.19603	199	K	hypothetical protein COLO4_24921 [Corchorus olitorius]	1	IIYK(1)VHDEAK_x000D_
	Gene.19603	110	K	hypothetical protein COLO4_24921 [Corchorus olitorius]	1	SEATNYESVYGEPIPTK(1)ELAQR_x000D_
	Gene.19672	137	K	"dihydrolipoyllysine-residue acetyltransferase component 2 of pyruvate dehydrogenase complex, mitochondrial-like [Manihot esculenta]"	1	GQLNALQEASGGK(1)R_x000D_
	Gene.19673	275	K	"PREDICTED: dihydrolipoyllysine-residue acetyltransferase component 2 of pyruvate dehydrogenase complex, mitochondrial-like [Gossypium hirsutum]"	1	LAEDNNVPLSSIK(1)GTGPDGR_x000D_
	Gene.19681	122	K	prolyl endopeptidase-like [Chenopodium quinoa]	1	LTK(1)LFDYQR_x000D_
	Gene.19736	25	K	cyclophilin 1 [Aeschynomene indica]	1	VYFDMTVGGK(1)PVGR_x000D_
	Gene.19753	64	K	Ribosomal protein [Parasponia andersonii]	1	PTAGPLRPIVHGQTLK(1)YNMK_x000D_
	Gene.19753	176	K	Ribosomal protein [Parasponia andersonii]	1	SFK(1)AYDK_x000D_
	Gene.19753	15	K	Ribosomal protein [Parasponia andersonii]	1	K(1)HWQNYVK_x000D_
	Gene.19753	14	K	Ribosomal protein [Parasponia andersonii]	1	HNNVIPNGHFK(1)K_x000D_
	Gene.19753	73	K	Ribosomal protein [Parasponia andersonii]	1	AGK(1)GFSLEELK_x000D_
	Gene.19753	44	K	Ribosomal protein [Parasponia andersonii]	1	AVK(1)IFPR_x000D_
	Gene.19760	33	K	PREDICTED: hexokinase-1 [Beta vulgaris subsp. vulgaris]	1	FVASEGEGLHPEPDK(1)QR_x000D_
	Gene.19768	209	K	hydroxyacylglutathione hydrolase cytoplasmic-like [Chenopodium quinoa]	1	IAEK(1)LAWAQNQR_x000D_
	Gene.19768	53	K	hydroxyacylglutathione hydrolase cytoplasmic-like [Chenopodium quinoa]	1	VAK(1)DNGADLK_x000D_
	Gene.19768	36	K	hydroxyacylglutathione hydrolase cytoplasmic-like [Chenopodium quinoa]	1	K(1)AAAVDPVEPEK_x000D_
	Gene.19778	446	K	glycerol kinase-like [Coffea arabica]	1	DAGEK(1)GEVTNDK_x000D_
	Gene.19825	215	K	eukaryotic translation initiation factor 4E-1-like [Chenopodium quinoa]	1	NASNEAAQTSIGHQWK(1)K_x000D_
	Gene.19842	17	K	PREDICTED: V-type proton ATPase catalytic subunit A [Nelumbo nucifera]	1	LTTFEDSEK(1)ESEYGYVR_x000D_
	Gene.19875	323	K	UTP--glucose-1-phosphate uridylyltransferase [Corchorus olitorius]	1	MEIIPNPK(1)EVDGIK_x000D_
	Gene.19875	346	K	UTP--glucose-1-phosphate uridylyltransferase [Corchorus olitorius]	1	FFDK(1)AVGANVPR_x000D_
	Gene.19875	205	K	UTP--glucose-1-phosphate uridylyltransferase [Corchorus olitorius]	1	NSGK(1)LDHFLSQGK_x000D_
	Gene.19875	402	K	UTP--glucose-1-phosphate uridylyltransferase [Corchorus olitorius]	1	TNPANPSIELGPEFK(1)K_x000D_
	Gene.19875	457	K	UTP--glucose-1-phosphate uridylyltransferase [Corchorus olitorius]	1	LEIPDGK(1)VIENK_x000D_
	Gene.19875	257	K	UTP--glucose-1-phosphate uridylyltransferase [Corchorus olitorius]	1	TLADVK(1)GGTLISYEGK_x000D_
	Gene.19945	135	K	"PREDICTED: fumarate hydratase 1, mitochondrial [Cucumis sativus]"	1	EGTTLK(1)EAALK_x000D_
	Gene.19951	137	K	chaperone protein ClpB1 [Chenopodium quinoa]	1	EAGVASAK(1)VR_x000D_
	Gene.19989	252	K	Aminomethyltransferaseprecursor [Actinidia chinensis var. chinensis]	1	AILEK(1)SEGK_x000D_
	Gene.19989	370	K	Aminomethyltransferaseprecursor [Actinidia chinensis var. chinensis]	1	NIAMGYVK(1)SGNHK_x000D_
	Gene.19989	387	K	Aminomethyltransferaseprecursor [Actinidia chinensis var. chinensis]	1	GK(1)SYDGSVTK_x000D_
	Gene.19989	94	K	Aminomethyltransferaseprecursor [Actinidia chinensis var. chinensis]	1	GK(1)DCIPFLEK_x000D_
	Gene.19989	138	K	Aminomethyltransferaseprecursor [Actinidia chinensis var. chinensis]	1	VK(1)DDHIYLVVNAGCR_x000D_
	Gene.19989	361	K	Aminomethyltransferaseprecursor [Actinidia chinensis var. chinensis]	1	NDKGESVGEVTSGGFSPCLK(1)K_x000D_
	Gene.19989	168	K	Aminomethyltransferaseprecursor [Actinidia chinensis var. chinensis]	1	AK(1)GGDVSWYIHDER_x000D_
	Gene.19989	153	K	Aminomethyltransferaseprecursor [Actinidia chinensis var. chinensis]	1	DK(1)DLAHIEEHMK_x000D_
	Gene.19989	163	K	Aminomethyltransferaseprecursor [Actinidia chinensis var. chinensis]	1	DLAHIEEHMK(1)AFK_x000D_
	Gene.19989	362	K	Aminomethyltransferaseprecursor [Actinidia chinensis var. chinensis]	1	K(1)NIAMGYVK_x000D_
	Gene.19989	136	K	Aminomethyltransferaseprecursor [Actinidia chinensis var. chinensis]	1	GGAIDDTVITK(1)VK_x000D_
	Gene.19989	344	K	Aminomethyltransferaseprecursor [Actinidia chinensis var. chinensis]	1	NDK(1)GESVGEVTSGGFSPCLK_x000D_
	Gene.19989	379	K	Aminomethyltransferaseprecursor [Actinidia chinensis var. chinensis]	1	AGTK(1)VSIVIR_x000D_
	Gene.19989	37	K	Aminomethyltransferaseprecursor [Actinidia chinensis var. chinensis]	1	K(1)TALYDFHVANGGK_x000D_
	Gene.19993	119	K	uncharacterized protein LOC110811594 [Carica papaya]	1	ETK(1)QFTYK_x000D_
	Gene.19993	150	K	uncharacterized protein LOC110811594 [Carica papaya]	1	LSAGDVGDK(1)SK_x000D_
	Gene.20011	25	K	60S ribosomal protein L35 [Actinidia chinensis var. chinensis]	1	ELK(1)AELALLR_x000D_
	Gene.20011	97	K	60S ribosomal protein L35 [Actinidia chinensis var. chinensis]	1	LTK(1)HQASLK_x000D_
	Gene.20017	201	K	"4-hydroxy-3-methylbut-2-en-1-yl diphosphate synthase (ferredoxin), chloroplastic isoform X4 [Durio zibethinus]"	1	AAELQQGVAPFEEK(1)HR_x000D_
	Gene.20017	529	K	"4-hydroxy-3-methylbut-2-en-1-yl diphosphate synthase (ferredoxin), chloroplastic isoform X4 [Durio zibethinus]"	1	IDLYVGK(1)TVVQR_x000D_
	Gene.20017	253	K	"4-hydroxy-3-methylbut-2-en-1-yl diphosphate synthase (ferredoxin), chloroplastic isoform X4 [Durio zibethinus]"	1	APELFYK(1)SLAAK_x000D_
	Gene.2004	124	K	60S ribosomal protein L5-like [Chenopodium quinoa]	1	K(1)YIYGGHVADYMR_x000D_
	Gene.20122	237	K	adenosylhomocysteinase [Sesamum indicum]	1	SK(1)FDNLYGCR_x000D_
	Gene.20122	159	K	adenosylhomocysteinase [Sesamum indicum]	1	AEEEYAK(1)SGK_x000D_
	Gene.20122	53	K	adenosylhomocysteinase [Sesamum indicum]	1	TEFGPSQPLK(1)GAR_x000D_
	Gene.20122	446	K	adenosylhomocysteinase [Sesamum indicum]	1	HLDEK(1)VAALHLGK_x000D_
	Gene.20122	7	K	adenosylhomocysteinase [Sesamum indicum]	1	SLTVEK(1)TSSGR_x000D_
	Gene.20122	282	K	adenosylhomocysteinase [Sesamum indicum]	1	GCAAALK(1)AGGAR_x000D_
	Gene.20122	17	K	adenosylhomocysteinase [Sesamum indicum]	1	IK(1)DMSLADFGR_x000D_
	Gene.20122	441	K	adenosylhomocysteinase [Sesamum indicum]	1	EVYVLPK(1)HLDEK_x000D_
	Gene.20122	211	K	adenosylhomocysteinase [Sesamum indicum]	1	IVGVSEETTTGVK(1)R_x000D_
	Gene.20122	434	K	adenosylhomocysteinase [Sesamum indicum]	1	K(1)EVYVLPK_x000D_
	Gene.20122	372	K	adenosylhomocysteinase [Sesamum indicum]	1	ITIK(1)PQTDR_x000D_
	Gene.20136	136	K	"PREDICTED: probable glutamyl endopeptidase, chloroplastic isoform X1 [Vitis vinifera]"	1	DK(1)ILFLK_x000D_
	Gene.20136	461	K	"PREDICTED: probable glutamyl endopeptidase, chloroplastic isoform X1 [Vitis vinifera]"	1	DIVYTEPAEPAPGEK(1)PAVLHK_x000D_
	Gene.20136	698	K	"PREDICTED: probable glutamyl endopeptidase, chloroplastic isoform X1 [Vitis vinifera]"	1	SK(1)DAAGQVR_x000D_
	Gene.20167	283	K	PREDICTED: SNF1-related protein kinase catalytic subunit alpha KIN10 isoform X1 [Pyrus x bretschneideri]	1	IK(1)GGIYTLPSHLSPGAR_x000D_
	Gene.20199	363	K	PREDICTED: uncharacterized protein LOC104900216 [Beta vulgaris subsp. vulgaris]	1	IPVISNVDAQPHSDPETIK(1)K_x000D_
	Gene.20199	405	K	PREDICTED: uncharacterized protein LOC104900216 [Beta vulgaris subsp. vulgaris]	1	VIAGIVK(1)R_x000D_
	Gene.20199	386	K	PREDICTED: uncharacterized protein LOC104900216 [Beta vulgaris subsp. vulgaris]	1	TLFNK(1)GLK_x000D_
	Gene.20216	286	K	"PREDICTED: 50S ribosomal protein L1, chloroplastic isoform X2 [Juglans regia]"	1	ADK(1)TGIVHLPFGK_x000D_
	Gene.20216	156	K	"PREDICTED: 50S ribosomal protein L1, chloroplastic isoform X2 [Juglans regia]"	1	QMSSVK(1)FVETAEAHFR_x000D_
	Gene.20216	118	K	"PREDICTED: 50S ribosomal protein L1, chloroplastic isoform X2 [Juglans regia]"	1	AALLLK(1)R_x000D_
	Gene.20216	248	K	"PREDICTED: 50S ribosomal protein L1, chloroplastic isoform X2 [Juglans regia]"	1	VASLGK(1)ILGPR_x000D_
	Gene.20216	279	K	"PREDICTED: 50S ribosomal protein L1, chloroplastic isoform X2 [Juglans regia]"	1	QGK(1)VEFR_x000D_
	Gene.20216	202	K	"PREDICTED: 50S ribosomal protein L1, chloroplastic isoform X2 [Juglans regia]"	1	VAVLAQGEK(1)IDEAK_x000D_
	Gene.20216	193	K	"PREDICTED: 50S ribosomal protein L1, chloroplastic isoform X2 [Juglans regia]"	1	GTGQTVK(1)VAVLAQGEK_x000D_
	Gene.20216	112	K	"PREDICTED: 50S ribosomal protein L1, chloroplastic isoform X2 [Juglans regia]"	1	TGK(1)AALLLK_x000D_
	Gene.20216	319	K	"PREDICTED: 50S ribosomal protein L1, chloroplastic isoform X2 [Juglans regia]"	1	SVETNK(1)PSGAK_x000D_
	Gene.20216	172	K	"PREDICTED: 50S ribosomal protein L1, chloroplastic isoform X2 [Juglans regia]"	1	LNIDPK(1)YNDQQLR_x000D_
	Gene.20216	186	K	"PREDICTED: 50S ribosomal protein L1, chloroplastic isoform X2 [Juglans regia]"	1	ATVNLPK(1)GTGQTVK_x000D_
	Gene.20216	132	K	"PREDICTED: 50S ribosomal protein L1, chloroplastic isoform X2 [Juglans regia]"	1	FLEIQK(1)LR_x000D_
	Gene.20216	242	K	"PREDICTED: 50S ribosomal protein L1, chloroplastic isoform X2 [Juglans regia]"	1	LIASPDMMPK(1)VASLGK_x000D_
	Gene.20228	304	K	"30S ribosomal protein S5, chloroplastic-like [Chenopodium quinoa]"	1	ATVCAVQK(1)MR_x000D_
	Gene.20228	219	K	"30S ribosomal protein S5, chloroplastic-like [Chenopodium quinoa]"	1	EVIEAVQK(1)AATDAR_x000D_
	Gene.20228	235	K	"30S ribosomal protein S5, chloroplastic-like [Chenopodium quinoa]"	1	NIITIPLTK(1)YSTFPHR_x000D_
	Gene.20228	150	K	"30S ribosomal protein S5, chloroplastic-like [Chenopodium quinoa]"	1	DVYVMDSK(1)VK_x000D_
	Gene.20228	211	K	"30S ribosomal protein S5, chloroplastic-like [Chenopodium quinoa]"	1	AK(1)EVIEAVQK_x000D_
	Gene.20244	877	K	"ATP-dependent zinc metalloprotease FTSH 12, chloroplastic-like [Chenopodium quinoa]"	1	LAFATLTK(1)R_x000D_
	Gene.20252	252	K	isopentenyl-diphosphate Delta-isomerase I-like [Spinacia oleracea]	1	K(1)VDAGEEGLK_x000D_
	Gene.2027	60	K	"hypothetical protein CISIN_1g0430221mg, partial [Citrus sinensis]"	1	K(1)DNTFVYMCGLK_x000D_
	Gene.2027	18	K	"hypothetical protein CISIN_1g0430221mg, partial [Citrus sinensis]"	1	EK(1)APENFR_x000D_
	Gene.2027	40	K	"hypothetical protein CISIN_1g0430221mg, partial [Citrus sinensis]"	1	GEK(1)MYIQTR_x000D_
	Gene.2027	71	K	"hypothetical protein CISIN_1g0430221mg, partial [Citrus sinensis]"	1	DNTFVYMCGLK(1)GMEK_x000D_
	Gene.2027	101	K	"hypothetical protein CISIN_1g0430221mg, partial [Citrus sinensis]"	1	K(1)QEQWNVEVY_x000D_
	Gene.20306	166	K	"asparagine--tRNA ligase, cytoplasmic 1 [Populus trichocarpa]"	1	TK(1)LTLEFLR_x000D_
	Gene.20306	145	K	"asparagine--tRNA ligase, cytoplasmic 1 [Populus trichocarpa]"	1	VELK(1)VVK_x000D_
	Gene.20306	526	K	"asparagine--tRNA ligase, cytoplasmic 1 [Populus trichocarpa]"	1	LDVIQK(1)R_x000D_
	Gene.20306	148	K	"asparagine--tRNA ligase, cytoplasmic 1 [Populus trichocarpa]"	1	VVK(1)VLEVGPVDPAK_x000D_
	Gene.20318	280	K	"PREDICTED: argininosuccinate synthase, chloroplastic [Beta vulgaris subsp. vulgaris]"	1	TTTGSVSLK(1)LYK_x000D_
	Gene.20318	283	K	"PREDICTED: argininosuccinate synthase, chloroplastic [Beta vulgaris subsp. vulgaris]"	1	LYK(1)GSVTVVGR_x000D_
	Gene.20318	58	K	"PREDICTED: argininosuccinate synthase, chloroplastic [Beta vulgaris subsp. vulgaris]"	1	EVGADAVSHGCTGK(1)GNDQVR_x000D_
	Gene.20318	205	K	"PREDICTED: argininosuccinate synthase, chloroplastic [Beta vulgaris subsp. vulgaris]"	1	LVGMK(1)SR_x000D_
	Gene.20318	98	K	"PREDICTED: argininosuccinate synthase, chloroplastic [Beta vulgaris subsp. vulgaris]"	1	EDAIEYAK(1)K_x000D_
	Gene.20318	136	K	"PREDICTED: argininosuccinate synthase, chloroplastic [Beta vulgaris subsp. vulgaris]"	1	NLWHISHEGDVLEDPANEPK(1)K_x000D_
	Gene.20318	23	K	"PREDICTED: argininosuccinate synthase, chloroplastic [Beta vulgaris subsp. vulgaris]"	1	K(1)YLLGTSMAR_x000D_
	Gene.20331	22	K	glycerate dehydrogenase [Ziziphus jujuba]	1	VVSTK(1)SMPGTR_x000D_
	Gene.20331	46	K	glycerate dehydrogenase [Ziziphus jujuba]	1	VEICTEK(1)K_x000D_
	Gene.20331	256	K	glycerate dehydrogenase [Ziziphus jujuba]	1	TTYHLVNK(1)ER_x000D_
	Gene.20331	15	K	glycerate dehydrogenase [Ziziphus jujuba]	1	PISIEVWNPSGK(1)YR_x000D_
	Gene.20342	183	K	PREDICTED: proteasome subunit beta type-4 [Solanum tuberosum]	1	LLEK(1)CMR_x000D_
	Gene.20388	349	K	tryptophan synthase beta subunit [Persicaria tinctoria]	1	LIGVEAAGFGLDSGK(1)HAATLTK_x000D_
	Gene.20388	182	K	tryptophan synthase beta subunit [Persicaria tinctoria]	1	INNAVAQALLAK(1)R_x000D_
	Gene.20388	293	K	tryptophan synthase beta subunit [Persicaria tinctoria]	1	EFHAVIGK(1)ETR_x000D_
	Gene.20393	159	K	"translation initiation factor IF-2, chloroplastic-like [Chenopodium quinoa]"	1	LETAGSQK(1)LDGK_x000D_
	Gene.20393	289	K	"translation initiation factor IF-2, chloroplastic-like [Chenopodium quinoa]"	1	RPPTLLDVGAAPK(1)SR_x000D_
	Gene.20393	683	K	"translation initiation factor IF-2, chloroplastic-like [Chenopodium quinoa]"	1	GTVIEAGLDK(1)SK_x000D_
	Gene.20393	609	K	"translation initiation factor IF-2, chloroplastic-like [Chenopodium quinoa]"	1	IDK(1)DGANPDR_x000D_
	Gene.20404	128	K	40S ribosomal protein S9-2 isoform B [Glycine soja]	1	LQTLVFK(1)AGMAK_x000D_
	Gene.20404	78	K	40S ribosomal protein S9-2 isoform B [Glycine soja]	1	MLLTLDEK(1)NPR_x000D_
	Gene.20527	149	K	hypothetical protein DVH24_023569 [Malus domestica]	1	TLTSVHEGILEDVVQPAEIVGK(1)R_x000D_
	Gene.20527	159	K	hypothetical protein DVH24_023569 [Malus domestica]	1	LDGSK(1)IMK_x000D_
	Gene.20527	162	K	hypothetical protein DVH24_023569 [Malus domestica]	1	IMK(1)IFLDPK_x000D_
	Gene.20527	101	K	hypothetical protein DVH24_023569 [Malus domestica]	1	FSGK(1)EVIVIATR_x000D_
	Gene.20527	168	K	hypothetical protein DVH24_023569 [Malus domestica]	1	IFLDPK(1)AR_x000D_
	Gene.20592	464	K	"aspartate--tRNA ligase, chloroplastic/mitochondrial [Jatropha curcas]"	1	IYSNTALK(1)K_x000D_
	Gene.2065	159	K	"unnamed protein product, partial [Brassica oleracea]"	1	VTK(1)DDAMK_x000D_
	Gene.2065	90	K	"unnamed protein product, partial [Brassica oleracea]"	1	VK(1)EYELLR_x000D_
	Gene.2065	7	K	"unnamed protein product, partial [Brassica oleracea]"	1	K(1)LSNPMR_x000D_
	Gene.2065	78	K	"unnamed protein product, partial [Brassica oleracea]"	1	GEK(1)AMQLLESGLK_x000D_
	Gene.2065	38	K	"unnamed protein product, partial [Brassica oleracea]"	1	ASK(1)VLEQLSGQTPVFSK_x000D_
	Gene.2065	88	K	"unnamed protein product, partial [Brassica oleracea]"	1	AMQLLESGLK(1)VK_x000D_
	Gene.2065	164	K	"unnamed protein product, partial [Brassica oleracea]"	1	DDAMK(1)WFQMK_x000D_
	Gene.2065	169	K	"unnamed protein product, partial [Brassica oleracea]"	1	WFQMK(1)YEGVILNK_x000D_
	Gene.2068	161	K	flavone synthase II [Camellia sinensis]	1	K(1)EELHHFVK_x000D_
	Gene.20717	132	K	putative alpha-galactosidase 1 [Nepenthes mirabilis]	1	AVADYVHSK(1)GLK_x000D_
	Gene.20784	58	K	hypothetical protein COLO4_34055 [Corchorus olitorius]	1	YTK(1)LLINGEYVDAASGK_x000D_
	Gene.20784	105	K	hypothetical protein COLO4_34055 [Corchorus olitorius]	1	K(1)AFDEGPWPR_x000D_
	Gene.20788	243	K	"PREDICTED: ATP synthase delta chain, chloroplastic [Vitis vinifera]"	1	LIDMSVK(1)K_x000D_
	Gene.20788	205	K	"PREDICTED: ATP synthase delta chain, chloroplastic [Vitis vinifera]"	1	QVQK(1)LTGAK_x000D_
	Gene.20788	201	K	"PREDICTED: ATP synthase delta chain, chloroplastic [Vitis vinifera]"	1	LENQHLAQIAK(1)QVQK_x000D_
	Gene.20788	210	K	"PREDICTED: ATP synthase delta chain, chloroplastic [Vitis vinifera]"	1	LTGAK(1)NVR_x000D_
	Gene.20788	236	K	"PREDICTED: ATP synthase delta chain, chloroplastic [Vitis vinifera]"	1	YGTGGSK(1)LIDMSVK_x000D_
	Gene.20797	154	K	"NADH dehydrogenase [ubiquinone] iron-sulfur protein 1, mitochondrial [Jatropha curcas]"	1	IK(1)TDTPVAK_x000D_
	Gene.20797	214	K	"NADH dehydrogenase [ubiquinone] iron-sulfur protein 1, mitochondrial [Jatropha curcas]"	1	SVVDK(1)NLGPLVK_x000D_
	Gene.20797	340	K	"NADH dehydrogenase [ubiquinone] iron-sulfur protein 1, mitochondrial [Jatropha curcas]"	1	LNEDINEEWISDK(1)TR_x000D_
	Gene.20797	665	K	"NADH dehydrogenase [ubiquinone] iron-sulfur protein 1, mitochondrial [Jatropha curcas]"	1	DDWK(1)IVR_x000D_
	Gene.20805	164	K	Cytochrome P450 reductase [Fallopia sachalinensis]	1	TLHTIVQEQDNVDSSK(1)AESVVK_x000D_
	Gene.20815	104	K	"glyceraldehyde-3-phosphate dehydrogenase B, chloroplastic [Morus notabilis]"	1	K(1)DSPLDVVVVNDSGGVR_x000D_
	Gene.20815	152	K	"glyceraldehyde-3-phosphate dehydrogenase B, chloroplastic [Morus notabilis]"	1	IVDDSTISVDGK(1)HIK_x000D_
	Gene.20815	127	K	"glyceraldehyde-3-phosphate dehydrogenase B, chloroplastic [Morus notabilis]"	1	NASHLLK(1)YDSILGTFK_x000D_
	Gene.20815	155	K	"glyceraldehyde-3-phosphate dehydrogenase B, chloroplastic [Morus notabilis]"	1	HIK(1)VVSSR_x000D_
	Gene.20815	198	K	"glyceraldehyde-3-phosphate dehydrogenase B, chloroplastic [Morus notabilis]"	1	K(1)VVITAPAK_x000D_
	Gene.20882	479	K	"threonine synthase, chloroplastic-like [Chenopodium quinoa]"	1	FTQSK(1)IDYHSK_x000D_
	Gene.20882	126	K	"threonine synthase, chloroplastic-like [Chenopodium quinoa]"	1	FDGAYWK(1)K_x000D_
	Gene.20981	174	K	"D-3-phosphoglycerate dehydrogenase 1, chloroplastic-like [Chenopodium quinoa]"	1	THAVMAIGVDEQPSNQSLK(1)R_x000D_
	Gene.20981	96	K	"D-3-phosphoglycerate dehydrogenase 1, chloroplastic-like [Chenopodium quinoa]"	1	VK(1)DGIPHLTR_x000D_
	Gene.21050	428	K	Glycogen/starch/alpha-glucan phosphorylase [Trema orientale]	1	AFATYTNAK(1)R_x000D_
	Gene.21050	432	K	Glycogen/starch/alpha-glucan phosphorylase [Trema orientale]	1	IVK(1)LVNDVGTVVNNDPDVNK_x000D_
	Gene.21050	214	K	Glycogen/starch/alpha-glucan phosphorylase [Trema orientale]	1	HMEIIEEIDK(1)R_x000D_
	Gene.21050	604	K	Glycogen/starch/alpha-glucan phosphorylase [Trema orientale]	1	VDEAYK(1)DR_x000D_
	Gene.21096	588	K	"PREDICTED: elongation factor G-2, chloroplastic [Beta vulgaris subsp. vulgaris]"	1	LSEVK(1)YIHK_x000D_
	Gene.21096	512	K	"PREDICTED: elongation factor G-2, chloroplastic [Beta vulgaris subsp. vulgaris]"	1	TK(1)ADIDR_x000D_
	Gene.21096	694	K	"PREDICTED: elongation factor G-2, chloroplastic [Beta vulgaris subsp. vulgaris]"	1	AAPK(1)LLEPIMK_x000D_
	Gene.21096	630	K	"PREDICTED: elongation factor G-2, chloroplastic [Beta vulgaris subsp. vulgaris]"	1	GGAVPK(1)EYIPGVIK_x000D_
	Gene.21096	593	K	"PREDICTED: elongation factor G-2, chloroplastic [Beta vulgaris subsp. vulgaris]"	1	K(1)QSGGQGQFADVTIR_x000D_
	Gene.21096	620	K	"PREDICTED: elongation factor G-2, chloroplastic [Beta vulgaris subsp. vulgaris]"	1	FEPLEPGSGYEFK(1)SEIK_x000D_
	Gene.21096	230	K	"PREDICTED: elongation factor G-2, chloroplastic [Beta vulgaris subsp. vulgaris]"	1	ICFVNK(1)MDR_x000D_
	Gene.21096	429	K	"PREDICTED: elongation factor G-2, chloroplastic [Beta vulgaris subsp. vulgaris]"	1	VYAGK(1)LAAGSYVTNANK_x000D_
	Gene.21096	731	K	"PREDICTED: elongation factor G-2, chloroplastic [Beta vulgaris subsp. vulgaris]"	1	RGQINTFGDK(1)PGGLK_x000D_
	Gene.21096	441	K	"PREDICTED: elongation factor G-2, chloroplastic [Beta vulgaris subsp. vulgaris]"	1	LAAGSYVTNANK(1)GR_x000D_
	Gene.21096	168	K	"PREDICTED: elongation factor G-2, chloroplastic [Beta vulgaris subsp. vulgaris]"	1	GITITSAATTAYWNK(1)HR_x000D_
	Gene.21096	510	K	"PREDICTED: elongation factor G-2, chloroplastic [Beta vulgaris subsp. vulgaris]"	1	IAIEPK(1)TK_x000D_
	Gene.21096	583	K	"PREDICTED: elongation factor G-2, chloroplastic [Beta vulgaris subsp. vulgaris]"	1	ESISK(1)LSEVK_x000D_
	Gene.21096	117	K	"PREDICTED: elongation factor G-2, chloroplastic [Beta vulgaris subsp. vulgaris]"	1	NIGIMAHIDAGK(1)TTTTER_x000D_
	Gene.21096	624	K	"PREDICTED: elongation factor G-2, chloroplastic [Beta vulgaris subsp. vulgaris]"	1	SEIK(1)GGAVPK_x000D_
	Gene.21105	207	K	PREDICTED: 40S ribosomal protein S6 [Vitis vinifera]	1	AK(1)EEAAEYQK_x000D_
	Gene.21105	51	K	PREDICTED: 40S ribosomal protein S6 [Vitis vinifera]	1	GYVFK(1)IMGGCDK_x000D_
	Gene.21105	2	K	PREDICTED: 40S ribosomal protein S6 [Vitis vinifera]	1	MK(1)FNIANPTTGCQK_x000D_
	Gene.21105	15	K	PREDICTED: 40S ribosomal protein S6 [Vitis vinifera]	1	K(1)LEIDDDQK_x000D_
	Gene.21105	14	K	PREDICTED: 40S ribosomal protein S6 [Vitis vinifera]	1	FNIANPTTGCQK(1)K_x000D_
	Gene.21105	215	K	PREDICTED: 40S ribosomal protein S6 [Vitis vinifera]	1	EEAAEYQK(1)LLASR_x000D_
	Gene.21105	244	K	PREDICTED: 40S ribosomal protein S6 [Vitis vinifera]	1	LSVASK(1)R_x000D_
	Gene.21105	151	K	PREDICTED: 40S ribosomal protein S6 [Vitis vinifera]	1	LFNLSK(1)EDDVRK_x000D_
	Gene.21105	23	K	PREDICTED: 40S ribosomal protein S6 [Vitis vinifera]	1	LEIDDDQK(1)LR_x000D_
	Gene.21105	157	K	PREDICTED: 40S ribosomal protein S6 [Vitis vinifera]	1	K(1)YVNTYR_x000D_
	Gene.21133	173	K	PREDICTED: uncharacterized protein LOC104899896 [Beta vulgaris subsp. vulgaris]	0.999979	SAHKPLLPLSK(1)K_x000D_
	Gene.21192	224	K	"tyrosine--tRNA ligase 1, cytoplasmic [Ziziphus jujuba]"	1	K(1)VNVLAR_x000D_
	Gene.21223	194	K	hypothetical protein CCACVL1_08170 [Corchorus capsularis]	1	ADLLDK(1)NGQIFAEQGK_x000D_
	Gene.21223	89	K	hypothetical protein CCACVL1_08170 [Corchorus capsularis]	1	AEEETK(1)SWK_x000D_
	Gene.21228	197	K	"PREDICTED: glutamate--tRNA ligase, cytoplasmic [Beta vulgaris subsp. vulgaris]"	1	K(1)DQDLQIQSK_x000D_
	Gene.21273	106	K	"ATP-dependent Clp protease ATP-binding subunit ClpA homolog CD4B, chloroplastic [Chenopodium quinoa]"	1	VLK(1)SMGINLK_x000D_
	Gene.21273	64	K	"ATP-dependent Clp protease ATP-binding subunit ClpA homolog CD4B, chloroplastic [Chenopodium quinoa]"	1	FTEK(1)AIK_x000D_
	Gene.21274	327	K	"PREDICTED: ATP-dependent Clp protease ATP-binding subunit ClpA homolog CD4B, chloroplastic [Beta vulgaris subsp. vulgaris]"	1	IATGDVPETIEGK(1)K_x000D_
	Gene.21274	304	K	"PREDICTED: ATP-dependent Clp protease ATP-binding subunit ClpA homolog CD4B, chloroplastic [Beta vulgaris subsp. vulgaris]"	1	NNPCLIGEPGVGK(1)TAIAEGLAQR_x000D_
	Gene.21274	268	K	"PREDICTED: ATP-dependent Clp protease ATP-binding subunit ClpA homolog CD4B, chloroplastic [Beta vulgaris subsp. vulgaris]"	1	LAEEGK(1)LDPVVGR_x000D_
	Gene.21398	435	K	serine carboxypeptidase-like 13 [Quercus suber]	1	FSK(1)VPYR_x000D_
	Gene.21417	67	K	proteasome subunit beta type-1-like [Chenopodium quinoa]	1	IAK(1)LADK_x000D_
	Gene.21417	64	K	proteasome subunit beta type-1-like [Chenopodium quinoa]	1	DYSK(1)IAK_x000D_
	Gene.21456	14	K	Peroxisomal S-2-hydroxy-acid oxidase GLO3 [Cinnamomum micranthum f. kanehirae]	1	MEVTNVTEYEAIAK(1)QK_x000D_
	Gene.21457	59	K	peroxisomal (S)-2-hydroxy-acid oxidase isoform X3 [Cicer arietinum]	1	K(1)TLQMLR_x000D_
	Gene.21472	92	K	"lysine--tRNA ligase, cytoplasmic-like [Chenopodium quinoa]"	1	LK(1)FLAPLK_x000D_
	Gene.21472	548	K	"lysine--tRNA ligase, cytoplasmic-like [Chenopodium quinoa]"	1	FSEQLK(1)DR_x000D_
	Gene.21472	182	K	"lysine--tRNA ligase, cytoplasmic-like [Chenopodium quinoa]"	1	SSELDETDFSK(1)FHAGVK_x000D_
	Gene.2157	134	K	"50S ribosomal protein L31, chloroplastic [Herrania umbratica]"	1	GEIVLPPK(1)R_x000D_
	Gene.2157	108	K	"50S ribosomal protein L31, chloroplastic [Herrania umbratica]"	1	SASLPDADQVEK(1)FK_x000D_
	Gene.2157	51	K	"50S ribosomal protein L31, chloroplastic [Herrania umbratica]"	1	K(1)DLHPEFYENAK_x000D_
	Gene.21635	159	K	"adenylate kinase 5, chloroplastic-like isoform X1 [Chenopodium quinoa]"	1	EK(1)GWLLDGYPR_x000D_
	Gene.21635	127	K	"adenylate kinase 5, chloroplastic-like isoform X1 [Chenopodium quinoa]"	1	AEVAAGTEIGNK(1)AK_x000D_
	Gene.21635	297	K	"adenylate kinase 5, chloroplastic-like isoform X1 [Chenopodium quinoa]"	1	NAANAGK(1)SLVK_x000D_
	Gene.21720	38	K	hypothetical protein DY000_00013457 [Brassica cretica]	1	QIMDAAK(1)NSNAK_x000D_
	Gene.21720	53	K	hypothetical protein DY000_00013457 [Brassica cretica]	1	TMGPVPLPTK(1)K_x000D_
	Gene.21720	61	K	hypothetical protein DY000_00013457 [Brassica cretica]	1	IYCVLK(1)SPHVNK_x000D_
	Gene.21720	43	K	hypothetical protein DY000_00013457 [Brassica cretica]	1	NSNAK(1)TMGPVPLPTK_x000D_
	Gene.21765	102	K	"photosynthetic NDH subunit of lumenal location 3, chloroplastic-like [Chenopodium quinoa]"	1	IPSVDNK(1)IANEETGTR_x000D_
	Gene.21804	69	K	"PREDICTED: sulfite reductase [ferredoxin], chloroplastic-like [Nelumbo nucifera]"	1	VEIIK(1)EHSNYIR_x000D_
	Gene.21804	64	K	"PREDICTED: sulfite reductase [ferredoxin], chloroplastic-like [Nelumbo nucifera]"	1	SK(1)VEIIK_x000D_
	Gene.21804	388	K	"PREDICTED: sulfite reductase [ferredoxin], chloroplastic-like [Nelumbo nucifera]"	1	SVVEQYYGK(1)K_x000D_
	Gene.21804	603	K	"PREDICTED: sulfite reductase [ferredoxin], chloroplastic-like [Nelumbo nucifera]"	1	LAK(1)ESFGDFTTR_x000D_
	Gene.21804	513	K	"PREDICTED: sulfite reductase [ferredoxin], chloroplastic-like [Nelumbo nucifera]"	1	GIPDILK(1)R_x000D_
	Gene.21851	32	K	hypothetical protein Ahy_A01g000865 [Arachis hypogaea]	1	PSSK(1)VIIK_x000D_
	Gene.21851	71	K	hypothetical protein Ahy_A01g000865 [Arachis hypogaea]	1	LNK(1)CGVISPR_x000D_
	Gene.21851	19	K	hypothetical protein Ahy_A01g000865 [Arachis hypogaea]	1	SMYNAEK(1)R_x000D_
	Gene.21851	12	K	hypothetical protein Ahy_A01g000865 [Arachis hypogaea]	1	VSVLNDALK(1)SMYNAEK_x000D_
	Gene.21857	152	K	putative aldo-keto reductase 2 [Vitis vinifera]	1	IK(1)YIGLSEASASTIR_x000D_
	Gene.21857	95	K	putative aldo-keto reductase 2 [Vitis vinifera]	1	FGALYEEGK(1)MK_x000D_
	Gene.21857	80	K	putative aldo-keto reductase 2 [Vitis vinifera]	1	REK(1)VELATK_x000D_
	Gene.21857	114	K	putative aldo-keto reductase 2 [Vitis vinifera]	1	AACEASLK(1)R_x000D_
	Gene.21857	143	K	putative aldo-keto reductase 2 [Vitis vinifera]	1	VDTTIPIEVTMGELK(1)K_x000D_
	Gene.21857	144	K	putative aldo-keto reductase 2 [Vitis vinifera]	1	K(1)LVEEGK_x000D_
	Gene.21857	86	K	putative aldo-keto reductase 2 [Vitis vinifera]	1	VELATK(1)FGALYEEGK_x000D_
	Gene.21857	150	K	putative aldo-keto reductase 2 [Vitis vinifera]	1	LVEEGK(1)IK_x000D_
	Gene.21871	61	K	adenine phosphoribosyltransferase 1-like [Ziziphus jujuba]	1	IQK(1)INSTIR_x000D_
	Gene.21922	100	K	"3-oxoacyl-[acyl-carrier-protein] synthase III, chloroplastic-like [Chenopodium quinoa]"	1	HVLSEK(1)ESLTALAVEAAK_x000D_
	Gene.21931	136	K	"acetyl-coenzyme A carboxylase carboxyl transferase subunit alpha, chloroplastic [Abrus precatorius]"	1	IILLENK(1)YQQALK_x000D_
	Gene.22009	231	K	PREDICTED: delta-1-pyrroline-5-carboxylate synthase isoform X1 [Nelumbo nucifera]	1	HQSEITFGDK(1)SR_x000D_
	Gene.22009	366	K	PREDICTED: delta-1-pyrroline-5-carboxylate synthase isoform X1 [Nelumbo nucifera]	0.999603	LALKPGK(1)ISSLTK_x000D_
	Gene.22009	372	K	PREDICTED: delta-1-pyrroline-5-carboxylate synthase isoform X1 [Nelumbo nucifera]	1	ISSLTK(1)SIR_x000D_
	Gene.22020	220	K	glutathione reductase [Camellia sinensis]	1	IIDPHTVDVDGK(1)LYSAR_x000D_
	Gene.22049	92	K	"succinate-semialdehyde dehydrogenase, mitochondrial [Morus notabilis]"	1	TWSK(1)LTAAER_x000D_
	Gene.22049	52	K	"succinate-semialdehyde dehydrogenase, mitochondrial [Morus notabilis]"	1	WLDAYDGK(1)TLEVR_x000D_
	Gene.22049	376	K	"succinate-semialdehyde dehydrogenase, mitochondrial [Morus notabilis]"	1	VETFVEDATSK(1)GAK_x000D_
	Gene.22049	330	K	"succinate-semialdehyde dehydrogenase, mitochondrial [Morus notabilis]"	1	IYVQDGIYEK(1)FSR_x000D_
	Gene.22049	379	K	"succinate-semialdehyde dehydrogenase, mitochondrial [Morus notabilis]"	1	GAK(1)VLVGGK_x000D_
	Gene.22049	307	K	"succinate-semialdehyde dehydrogenase, mitochondrial [Morus notabilis]"	1	GVMAAK(1)FR_x000D_
	Gene.22087	81	K	"aconitate hydratase, cytoplasmic [Ricinus communis]"	1	FVEFHGQGVGK(1)LSLADR_x000D_
	Gene.22087	135	K	"aconitate hydratase, cytoplasmic [Ricinus communis]"	1	SNK(1)MFIDYNEPQQEK_x000D_
	Gene.22088	204	K	"putative aconitate hydratase, cytoplasmic [Sesamum indicum]"	1	VVK(1)FTHQGQPAEMK_x000D_
	Gene.22088	77	K	"putative aconitate hydratase, cytoplasmic [Sesamum indicum]"	1	FVEFHGEGVGK(1)LSLADR_x000D_
	Gene.22088	66	K	"putative aconitate hydratase, cytoplasmic [Sesamum indicum]"	1	HGVVGK(1)FVEFHGEGVGK_x000D_
	Gene.22088	186	K	"putative aconitate hydratase, cytoplasmic [Sesamum indicum]"	1	ADWHSCLDNK(1)VGFK_x000D_
	Gene.22088	196	K	"putative aconitate hydratase, cytoplasmic [Sesamum indicum]"	1	GFAIPK(1)EQQDK_x000D_
	Gene.22104	39	K	aspartic proteinase [Fagopyrum esculentum]	1	NADEEVGGEIVFGGVDPDHYK(1)GEHTYVPVTHK_x000D_
	Gene.22180	445	K	2-isopropylmalate synthase A-like isoform X1 [Spinacia oleracea]	1	ADEAGLVLGK(1)LSGR_x000D_
	Gene.22182	321	K	"GDP-mannose 4,6 dehydratase 1 [Ziziphus jujuba]"	1	YFRPSEVDNLK(1)GDATK_x000D_
	Gene.22182	336	K	"GDP-mannose 4,6 dehydratase 1 [Ziziphus jujuba]"	1	PK(1)VGFQQLVK_x000D_
	Gene.22193	621	K	"ATP-dependent zinc metalloprotease FTSH, chloroplastic [Quercus suber]"	1	K(1)IGQVAIGGPGGNPFLGQQMSTQK_x000D_
	Gene.22193	142	K	"ATP-dependent zinc metalloprotease FTSH, chloroplastic [Quercus suber]"	1	YSEFLNAVK(1)K_x000D_
	Gene.22193	289	K	"ATP-dependent zinc metalloprotease FTSH, chloroplastic [Quercus suber]"	1	YTALGAK(1)IPK_x000D_
	Gene.22193	282	K	"ATP-dependent zinc metalloprotease FTSH, chloroplastic [Quercus suber]"	1	NPDK(1)YTALGAK_x000D_
	Gene.22193	435	K	"ATP-dependent zinc metalloprotease FTSH, chloroplastic [Quercus suber]"	1	VK(1)ILQVHSR_x000D_
	Gene.22193	292	K	"ATP-dependent zinc metalloprotease FTSH, chloroplastic [Quercus suber]"	1	IPK(1)GCLLVGPPGTGK_x000D_
	Gene.22193	513	K	"ATP-dependent zinc metalloprotease FTSH, chloroplastic [Quercus suber]"	1	NAVVSDEK(1)K_x000D_
	Gene.22193	246	K	"ATP-dependent zinc metalloprotease FTSH, chloroplastic [Quercus suber]"	1	SK(1)FQEVPETGVTFADVAGADQAK_x000D_
	Gene.22193	304	K	"ATP-dependent zinc metalloprotease FTSH, chloroplastic [Quercus suber]"	1	GCLLVGPPGTGK(1)TLLAR_x000D_
	Gene.22193	488	K	"ATP-dependent zinc metalloprotease FTSH, chloroplastic [Quercus suber]"	1	EISK(1)DEISDALER_x000D_
	Gene.22193	484	K	"ATP-dependent zinc metalloprotease FTSH, chloroplastic [Quercus suber]"	1	RDLK(1)EISK_x000D_
	Gene.22193	454	K	"ATP-dependent zinc metalloprotease FTSH, chloroplastic [Quercus suber]"	1	DVDFEK(1)IAR_x000D_
	Gene.22193	153	K	"ATP-dependent zinc metalloprotease FTSH, chloroplastic [Quercus suber]"	1	FTK(1)DGSMLQLTAIDGR_x000D_
	Gene.22193	345	K	"ATP-dependent zinc metalloprotease FTSH, chloroplastic [Quercus suber]"	1	DLFDK(1)AK_x000D_
	Gene.22193	448	K	"ATP-dependent zinc metalloprotease FTSH, chloroplastic [Quercus suber]"	1	ALAK(1)DVDFEK_x000D_
	Gene.22203	158	K	hypothetical protein AQUCO_01900039v1 [Aquilegia coerulea]	1	KVPLYK(1)HIAEIAGNK_x000D_
	Gene.22203	167	K	hypothetical protein AQUCO_01900039v1 [Aquilegia coerulea]	1	HIAEIAGNK(1)K_x000D_
	Gene.22203	82	K	hypothetical protein AQUCO_01900039v1 [Aquilegia coerulea]	1	DGGSDYLGK(1)GVLK_x000D_
	Gene.22204	77	K	"glucose-6-phosphate isomerase 1, chloroplastic-like [Chenopodium quinoa]"	1	SDGVLEK(1)DPR_x000D_
	Gene.22204	543	K	"glucose-6-phosphate isomerase 1, chloroplastic-like [Chenopodium quinoa]"	1	AAAEVLALQK(1)R_x000D_
	Gene.22204	150	K	"glucose-6-phosphate isomerase 1, chloroplastic-like [Chenopodium quinoa]"	1	K(1)PELAPNSFLK_x000D_
	Gene.22217	412	K	ATP-dependent zinc metalloprotease FTSH 2 like [Actinidia chinensis var. chinensis]	1	TDILK(1)VHAGNK_x000D_
	Gene.22217	463	K	ATP-dependent zinc metalloprotease FTSH 2 like [Actinidia chinensis var. chinensis]	1	TGISSK(1)EIDDSIDR_x000D_
	Gene.22217	108	K	ATP-dependent zinc metalloprotease FTSH 2 like [Actinidia chinensis var. chinensis]	1	FLEYLDK(1)DR_x000D_
	Gene.22217	218	K	ATP-dependent zinc metalloprotease FTSH 2 like [Actinidia chinensis var. chinensis]	1	SSGGMGGPGGPGFPLSFGQSK(1)AK_x000D_
	Gene.22217	220	K	ATP-dependent zinc metalloprotease FTSH 2 like [Actinidia chinensis var. chinensis]	1	AK(1)FQMEPNTGVTFDDVAGVDEAK_x000D_
	Gene.22217	629	K	ATP-dependent zinc metalloprotease FTSH 2 like [Actinidia chinensis var. chinensis]	1	LAEDIDAAVK(1)R_x000D_
	Gene.22217	278	K	ATP-dependent zinc metalloprotease FTSH 2 like [Actinidia chinensis var. chinensis]	1	GVLLVGPPGTGK(1)TLLAK_x000D_
	Gene.22217	419	K	ATP-dependent zinc metalloprotease FTSH 2 like [Actinidia chinensis var. chinensis]	1	K(1)FDSDVSLDVIAMR_x000D_
	Gene.22217	487	K	ATP-dependent zinc metalloprotease FTSH 2 like [Actinidia chinensis var. chinensis]	1	SK(1)SLVAYHEVGHAICGTLTPGHDAVQK_x000D_
	Gene.22217	405	K	ATP-dependent zinc metalloprotease FTSH 2 like [Actinidia chinensis var. chinensis]	1	QVSVDVPDIK(1)GR_x000D_
	Gene.22217	485	K	ATP-dependent zinc metalloprotease FTSH 2 like [Actinidia chinensis var. chinensis]	1	IVAGMEGTVMTDGK(1)SK_x000D_
	Gene.22237	161	K	translation elongation factor 1-alpha [Pinus massoniana]	1	MDATTPK(1)YSK_x000D_
	Gene.22237	232	K	translation elongation factor 1-alpha [Pinus massoniana]	1	PSDK(1)PLR_x000D_
	Gene.22237	51	K	translation elongation factor 1-alpha [Pinus massoniana]	1	EAAEMNK(1)R_x000D_
	Gene.223	426	K	"PREDICTED: pyruvate dehydrogenase E1 component subunit alpha, mitochondrial [Ipomoea nil]"	1	DVYVK(1)GLGTESFGADR_x000D_
	Gene.223	326	K	"PREDICTED: pyruvate dehydrogenase E1 component subunit alpha, mitochondrial [Ipomoea nil]"	1	QACHFAK(1)EHALK_x000D_
	Gene.223	377	K	"PREDICTED: pyruvate dehydrogenase E1 component subunit alpha, mitochondrial [Ipomoea nil]"	1	K(1)LILAHDIANEK_x000D_
	Gene.223	137	K	"PREDICTED: pyruvate dehydrogenase E1 component subunit alpha, mitochondrial [Ipomoea nil]"	1	MEIAADSLYK(1)AK_x000D_
	Gene.223	399	K	"PREDICTED: pyruvate dehydrogenase E1 component subunit alpha, mitochondrial [Ipomoea nil]"	1	K(1)EVDEAIAEAK_x000D_
	Gene.223	388	K	"PREDICTED: pyruvate dehydrogenase E1 component subunit alpha, mitochondrial [Ipomoea nil]"	1	LILAHDIANEK(1)DLK_x000D_
	Gene.223	300	K	"PREDICTED: pyruvate dehydrogenase E1 component subunit alpha, mitochondrial [Ipomoea nil]"	1	SPAYYK(1)R_x000D_
	Gene.22316	49	K	proteasome subunit alpha type-4-like [Arachis hypogaea]	1	DGVVLVGEK(1)K_x000D_
	Gene.22339	59	K	PREDICTED: proteasome subunit alpha type-6 [Nicotiana tomentosiformis]	1	VPDK(1)LLDQTSVTHLFPITK_x000D_
	Gene.22339	104	K	PREDICTED: proteasome subunit alpha type-6 [Nicotiana tomentosiformis]	1	HK(1)YGYEMPVDVLAR_x000D_
	Gene.22339	33	K	PREDICTED: proteasome subunit alpha type-6 [Nicotiana tomentosiformis]	1	AVK(1)SGGVTSIGVR_x000D_
	Gene.22339	222	K	PREDICTED: proteasome subunit alpha type-6 [Nicotiana tomentosiformis]	1	K(1)ENPVFR_x000D_
	Gene.22365	593	K	ATP-citrate synthase beta chain protein 2 [Ricinus communis]	1	LK(1)QPLYR_x000D_
	Gene.22365	19	K	ATP-citrate synthase beta chain protein 2 [Ricinus communis]	1	TTQALFYNYK(1)QLPIQR_x000D_
	Gene.22365	175	K	ATP-citrate synthase beta chain protein 2 [Ricinus communis]	1	LYRPGSVGFVSK(1)SGGMSNELYNTIAR_x000D_
	Gene.22365	322	K	ATP-citrate synthase beta chain protein 2 [Ricinus communis]	1	LVEEGK(1)IAPIK_x000D_
	Gene.22365	277	K	ATP-citrate synthase beta chain protein 2 [Ricinus communis]	1	SEVQFGHAGAK(1)SGGEMESAQAK_x000D_
	Gene.22366	314	K	Inositol monophosphatase [Macleaya cordata]	1	LLEK(1)IGPATENLK_x000D_
	Gene.22378	363	K	"PREDICTED: methylmalonate-semialdehyde dehydrogenase [acylating], mitochondrial [Beta vulgaris subsp. vulgaris]"	1	VNAGIEPDADLGPVISK(1)QAK_x000D_
	Gene.22378	90	K	"PREDICTED: methylmalonate-semialdehyde dehydrogenase [acylating], mitochondrial [Beta vulgaris subsp. vulgaris]"	1	K(1)AFPSWR_x000D_
	Gene.22387	368	K	uncharacterized protein LOC110685313 [Chenopodium quinoa]	1	EIDIAGVK(1)R_x000D_
	Gene.22401	327	K	uncharacterized protein LOC110682811 [Chenopodium quinoa]	1	YTPK(1)GLEVLR_x000D_
	Gene.22401	477	K	uncharacterized protein LOC110682811 [Chenopodium quinoa]	1	VIAEPGGSK(1)R_x000D_
	Gene.22401	41	K	uncharacterized protein LOC110682811 [Chenopodium quinoa]	1	VK(1)TLHPSVHGGILAR_x000D_
	Gene.22424	261	K	hypothetical protein CDL15_Pgr001388 [Punica granatum]	1	LDHAVGNVPELGPAVNYVK(1)K_x000D_
	Gene.22424	39	K	hypothetical protein CDL15_Pgr001388 [Punica granatum]	1	ESASGPNSEPEPSADFK(1)LVGFK_x000D_
	Gene.22424	428	K	hypothetical protein CDL15_Pgr001388 [Punica granatum]	1	DDEGK(1)TYQK_x000D_
	Gene.22424	455	K	hypothetical protein CDL15_Pgr001388 [Punica granatum]	1	SIEEYEK(1)TLEVK_x000D_
	Gene.22424	432	K	hypothetical protein CDL15_Pgr001388 [Punica granatum]	1	TYQK(1)GGCGGFGK_x000D_
	Gene.22424	44	K	hypothetical protein CDL15_Pgr001388 [Punica granatum]	1	LVGFK(1)NFVR_x000D_
	Gene.2245	91	K	PREDICTED: protein SRG1-like [Eucalyptus grandis]	1	ITPGDYLK(1)GYFAR_x000D_
	Gene.22476	25	K	"PREDICTED: fructose-1,6-bisphosphatase, cytosolic [Fragaria vesca subsp. vesca]"	1	IYSVNEGNAK(1)NWDRPTAK_x000D_
	Gene.22476	116	K	"PREDICTED: fructose-1,6-bisphosphatase, cytosolic [Fragaria vesca subsp. vesca]"	1	ALDLVPK(1)TIHER_x000D_
	Gene.22476	82	K	"PREDICTED: fructose-1,6-bisphosphatase, cytosolic [Fragaria vesca subsp. vesca]"	1	SPNGK(1)LR_x000D_
	Gene.22476	15	K	"PREDICTED: fructose-1,6-bisphosphatase, cytosolic [Fragaria vesca subsp. vesca]"	1	GK(1)IYSVNEGNAK_x000D_
	Gene.22512	501	K	UDP-glycose: glycosyltransferase UGT89G1 [Fagopyrum esculentum]	1	ILADSVTTGAFK(1)EEK_x000D_
	Gene.22615	240	K	lysosomal Pro-X carboxypeptidase [Herrania umbratica]	1	K(1)SWDELTAVATK_x000D_
	Gene.22615	239	K	lysosomal Pro-X carboxypeptidase [Herrania umbratica]	1	ESESCFNTIK(1)K_x000D_
	Gene.22619	273	K	calcium-dependent protein kinase 8-like [Chenopodium quinoa]	1	SVIDFK(1)R_x000D_
	Gene.22637	238	K	serine hydroxymethyltransferase [Glycine max]	1	VEK(1)LCDLCNITINK_x000D_
	Gene.22637	192	K	serine hydroxymethyltransferase [Glycine max]	1	VYAK(1)QVK_x000D_
	Gene.22637	307	K	serine hydroxymethyltransferase [Glycine max]	1	LLK(1)DFNK_x000D_
	Gene.22637	323	K	serine hydroxymethyltransferase [Glycine max]	1	DIEALK(1)VDVEK_x000D_
	Gene.22637	59	K	serine hydroxymethyltransferase [Glycine max]	1	PK(1)LIICGGSAYPR_x000D_
	Gene.22637	22	K	serine hydroxymethyltransferase [Glycine max]	1	K(1)ISATSIYFESLPYK_x000D_
	Gene.22637	52	K	serine hydroxymethyltransferase [Glycine max]	1	LEEK(1)AMDFRPK_x000D_
	Gene.22637	317	K	serine hydroxymethyltransferase [Glycine max]	1	GLVNNK(1)DIEALK_x000D_
	Gene.22637	76	K	serine hydroxymethyltransferase [Glycine max]	1	DWEYAK(1)LR_x000D_
	Gene.22637	311	K	serine hydroxymethyltransferase [Glycine max]	1	DFNK(1)GLVNNK_x000D_
	Gene.22637	195	K	serine hydroxymethyltransferase [Glycine max]	1	QVK(1)ANAVALGNYLMGK_x000D_
	Gene.22649	306	K	"Fructose-bisphosphate aldolase, class-I [Corchorus olitorius]"	0.999999	ALQQSTLK(1)TWSGKPENVASAQAAFLSR_x000D_
	Gene.22649	225	K	"Fructose-bisphosphate aldolase, class-I [Corchorus olitorius]"	1	ALNDHHVLLEGTLLK(1)PNMVTPGSDSPK_x000D_
	Gene.22649	17	K	"Fructose-bisphosphate aldolase, class-I [Corchorus olitorius]"	1	TAK(1)YIATPGK_x000D_
	Gene.22649	14	K	"Fructose-bisphosphate aldolase, class-I [Corchorus olitorius]"	1	YAEELMK(1)TAK_x000D_
	Gene.22649	135	K	"Fructose-bisphosphate aldolase, class-I [Corchorus olitorius]"	1	CAEYYK(1)AGAR_x000D_
	Gene.22649	38	K	"Fructose-bisphosphate aldolase, class-I [Corchorus olitorius]"	1	GILAADESTGTIGK(1)R_x000D_
	Gene.22649	106	K	"Fructose-bisphosphate aldolase, class-I [Corchorus olitorius]"	1	VDK(1)GTVELAGTNGETTTQGFDSLGAR_x000D_
	Gene.22649	24	K	"Fructose-bisphosphate aldolase, class-I [Corchorus olitorius]"	1	YIATPGK(1)GILAADESTGTIGK_x000D_
	Gene.22649	311	K	"Fructose-bisphosphate aldolase, class-I [Corchorus olitorius]"	1	TWSGK(1)PENVASAQAAFLSR_x000D_
	Gene.22649	44	K	"Fructose-bisphosphate aldolase, class-I [Corchorus olitorius]"	1	LASIK(1)VENVESNR_x000D_
	Gene.22656	211	K	"Translation initiation factor 3, subunit b (eIF-3b) [Handroanthus impetiginosus]"	1	WLMDAK(1)AR_x000D_
	Gene.22656	504	K	"Translation initiation factor 3, subunit b (eIF-3b) [Handroanthus impetiginosus]"	1	VLAFAWEPK(1)GHR_x000D_
	Gene.22682	371	K	"phosphoserine aminotransferase 2, chloroplastic-like [Papaver somniferum]"	1	SELEAEFIK(1)EAAK_x000D_
	Gene.22696	97	K	"PREDICTED: protease Do-like 8, chloroplastic isoform X1 [Juglans regia]"	1	NFEGK(1)LVGADR_x000D_
	Gene.22696	105	K	"PREDICTED: protease Do-like 8, chloroplastic isoform X1 [Juglans regia]"	1	TK(1)DLAVLK_x000D_
	Gene.22709	370	K	"PREDICTED: 6-phosphofructo-2-kinase/fructose-2,6-bisphosphatase [Vitis vinifera]"	1	TFTAAK(1)LTR_x000D_
	Gene.22709	389	K	"PREDICTED: 6-phosphofructo-2-kinase/fructose-2,6-bisphosphatase [Vitis vinifera]"	1	HFNVGK(1)YR_x000D_
	Gene.22709	364	K	"PREDICTED: 6-phosphofructo-2-kinase/fructose-2,6-bisphosphatase [Vitis vinifera]"	1	GK(1)TFTAAK_x000D_
	Gene.2272	142	K	"PREDICTED: nifU-like protein 1, chloroplastic [Solanum tuberosum]"	1	FGDALK(1)DIR_x000D_
	Gene.2273	246	K	"PREDICTED: glutamine synthetase leaf isozyme, chloroplastic [Gossypium arboreum]"	1	HK(1)EHISAYGEGNER_x000D_
	Gene.2273	74	K	"PREDICTED: glutamine synthetase leaf isozyme, chloroplastic [Gossypium arboreum]"	1	GGNNILVMCDTYTPAGEPIPTNK(1)R_x000D_
	Gene.2273	263	K	"PREDICTED: glutamine synthetase leaf isozyme, chloroplastic [Gossypium arboreum]"	1	LTGK(1)HETASIDTFSWGVANR_x000D_
	Gene.2273	236	K	"PREDICTED: glutamine synthetase leaf isozyme, chloroplastic [Gossypium arboreum]"	1	K(1)AILNLSLR_x000D_
	Gene.2273	86	K	"PREDICTED: glutamine synthetase leaf isozyme, chloroplastic [Gossypium arboreum]"	1	AAQIFSDPK(1)VVK_x000D_
	Gene.2273	235	K	"PREDICTED: glutamine synthetase leaf isozyme, chloroplastic [Gossypium arboreum]"	1	EEGGFEVIK(1)K_x000D_
	Gene.22750	251	K	PREDICTED: 26S protease regulatory subunit 6A homolog [Gossypium raimondii]	1	FQK(1)LGIRPPK_x000D_
	Gene.22750	210	K	PREDICTED: 26S protease regulatory subunit 6A homolog [Gossypium raimondii]	1	VK(1)AMEVDEKPTEDYNDIGGLEK_x000D_
	Gene.22750	115	K	PREDICTED: 26S protease regulatory subunit 6A homolog [Gossypium raimondii]	1	ENQEK(1)IK_x000D_
	Gene.22750	106	K	PREDICTED: 26S protease regulatory subunit 6A homolog [Gossypium raimondii]	1	TSLELDGFK(1)EK_x000D_
	Gene.22750	270	K	PREDICTED: 26S protease regulatory subunit 6A homolog [Gossypium raimondii]	1	GVLLYGPPGTGK(1)TLMAR_x000D_
	Gene.22803	282	K	"protoporphyrinogen oxidase 1, chloroplastic [Populus trichocarpa]"	1	LPTPK(1)GQTVGSFR_x000D_
	Gene.2288	391	K	inositol monophosphatase family protein [Sesuvium portulacastrum]	1	AVQESIAEK(1)ASAL_x000D_
	Gene.2288	306	K	inositol monophosphatase family protein [Sesuvium portulacastrum]	1	IDSQAK(1)YGALSR_x000D_
	Gene.2288	72	K	inositol monophosphatase family protein [Sesuvium portulacastrum]	1	VQK(1)SLLQSDVQSK_x000D_
	Gene.2288	125	K	inositol monophosphatase family protein [Sesuvium portulacastrum]	1	K(1)DGAGVIVER_x000D_
	Gene.2288	82	K	inositol monophosphatase family protein [Sesuvium portulacastrum]	1	SLLQSDVQSK(1)LDK_x000D_
	Gene.22881	354	K	lipoxygenase [Camellia sinensis]	1	LK(1)EIDGIVDQR_x000D_
	Gene.22970	36	K	PREDICTED: glutamate decarboxylase [Beta vulgaris subsp. vulgaris]	1	MPEK(1)SIPK_x000D_
	Gene.22970	232	K	PREDICTED: glutamate decarboxylase [Beta vulgaris subsp. vulgaris]	1	LLNDLLTEK(1)NK_x000D_
	Gene.22975	638	K	"PREDICTED: histidine--tRNA ligase, cytoplasmic [Vitis vinifera]"	1	LPLDQVK(1)K_x000D_
	Gene.22975	645	K	"PREDICTED: histidine--tRNA ligase, cytoplasmic [Vitis vinifera]"	1	EMVHDK(1)GLSVETADK_x000D_
	Gene.22993	878	K	sucrose-phosphate synthase [Chenopodium quinoa]	1	TLVK(1)WSK_x000D_
	Gene.22993	538	K	sucrose-phosphate synthase [Chenopodium quinoa]	1	LIDK(1)YDLYGHVAYPK_x000D_
	Gene.22993	633	K	sucrose-phosphate synthase [Chenopodium quinoa]	1	LVADK(1)QLWAR_x000D_
	Gene.22993	354	K	sucrose-phosphate synthase [Chenopodium quinoa]	1	ISK(1)EEIDSTYR_x000D_
	Gene.22993	342	K	sucrose-phosphate synthase [Chenopodium quinoa]	1	DK(1)LEQLLK_x000D_
	Gene.22993	552	K	sucrose-phosphate synthase [Chenopodium quinoa]	1	HHK(1)QSAVPDIYR_x000D_
	Gene.22998	466	K	ATP-sulfurylase [Camellia sinensis]	1	VLVDYYDSITADQK(1)GK_x000D_
	Gene.22998	373	K	ATP-sulfurylase [Camellia sinensis]	1	DPAGMGHPVEK(1)R_x000D_
	Gene.22998	383	K	ATP-sulfurylase [Camellia sinensis]	1	DLYDADHGK(1)K_x000D_
	Gene.22998	407	K	ATP-sulfurylase [Camellia sinensis]	1	VAAYDK(1)TQNK_x000D_
	Gene.23013	303	K	dolichyl-diphosphooligosaccharide--protein glycosyltransferase subunit 2 isoform X2 [Ziziphus jujuba]	1	IIK(1)ATDSSAK_x000D_
	Gene.23013	318	K	dolichyl-diphosphooligosaccharide--protein glycosyltransferase subunit 2 isoform X2 [Ziziphus jujuba]	1	SASVIENK(1)ELK_x000D_
	Gene.23013	115	K	dolichyl-diphosphooligosaccharide--protein glycosyltransferase subunit 2 isoform X2 [Ziziphus jujuba]	1	SIK(1)SLSQSDGR_x000D_
	Gene.2302	6	K	PREDICTED: acetylornithine deacetylase [Juglans regia]	1	MDSNVK(1)R_x000D_
	Gene.23037	123	K	"2-Cys peroxiredoxin BAS1, chloroplastic-like [Sesamum indicum]"	0.999999	SMKPDPK(1)LSK_x000D_
	Gene.23038	237	K	transketolase [Persicaria tinctoria]	1	VSIEAASTFGWHK(1)IVGSK_x000D_
	Gene.23038	244	K	transketolase [Persicaria tinctoria]	1	GK(1)AIGIDR_x000D_
	Gene.23038	259	K	transketolase [Persicaria tinctoria]	1	FGASAPAPK(1)IYK_x000D_
	Gene.23038	138	K	transketolase [Persicaria tinctoria]	1	QK(1)LPNLPGTSIQGVEK_x000D_
	Gene.23038	12	K	transketolase [Persicaria tinctoria]	1	MFGDFQK(1)DTPEER_x000D_
	Gene.23075	238	K	hypothetical protein CDL15_Pgr015145 [Punica granatum]	1	EQTTYFAK(1)VLDTDVNR_x000D_
	Gene.23075	116	K	hypothetical protein CDL15_Pgr015145 [Punica granatum]	1	LAEAVK(1)SK_x000D_
	Gene.23075	118	K	hypothetical protein CDL15_Pgr015145 [Punica granatum]	1	SK(1)LQILEDPDPR_x000D_
	Gene.23114	398	K	"succinate-semialdehyde dehydrogenase, mitochondrial [Spinacia oleracea]"	1	VESFVEDATSK(1)GAK_x000D_
	Gene.23114	276	K	"succinate-semialdehyde dehydrogenase, mitochondrial [Spinacia oleracea]"	1	K(1)LTFTGSTAVGK_x000D_
	Gene.23132	221	K	"LOW QUALITY PROTEIN: chaperone protein ClpB3, chloroplastic-like [Chenopodium quinoa]"	1	EFQISEK(1)SLR_x000D_
	Gene.23132	412	K	"LOW QUALITY PROTEIN: chaperone protein ClpB3, chloroplastic-like [Chenopodium quinoa]"	1	YIEK(1)DPALER_x000D_
	Gene.23132	563	K	"LOW QUALITY PROTEIN: chaperone protein ClpB3, chloroplastic-like [Chenopodium quinoa]"	1	IQSIK(1)EEIDR_x000D_
	Gene.23132	210	K	"LOW QUALITY PROTEIN: chaperone protein ClpB3, chloroplastic-like [Chenopodium quinoa]"	1	FGK(1)QLFK_x000D_
	Gene.23132	589	K	"LOW QUALITY PROTEIN: chaperone protein ClpB3, chloroplastic-like [Chenopodium quinoa]"	1	AAELK(1)YGSLNSLQR_x000D_
	Gene.23132	731	K	"LOW QUALITY PROTEIN: chaperone protein ClpB3, chloroplastic-like [Chenopodium quinoa]"	1	IDMSEYMEK(1)HAVSR_x000D_
	Gene.23132	539	K	"LOW QUALITY PROTEIN: chaperone protein ClpB3, chloroplastic-like [Chenopodium quinoa]"	1	LDTELSLLK(1)EK_x000D_
	Gene.23132	541	K	"LOW QUALITY PROTEIN: chaperone protein ClpB3, chloroplastic-like [Chenopodium quinoa]"	1	EK(1)QAELTEQWEHEK_x000D_
	Gene.23155	205	K	rutin-hydrolyzing enzyme [Fagopyrum tataricum]	1	EYGNK(1)VQYWTTVNEPNLMTEYGYATGAHAPGR_x000D_
	Gene.23155	338	K	rutin-hydrolyzing enzyme [Fagopyrum tataricum]	1	K(1)ESAMLR_x000D_
	Gene.23155	114	K	rutin-hydrolyzing enzyme [Fagopyrum tataricum]	0.999999	YKEDIASLK(1)EIGLDSFR_x000D_
	Gene.23155	91	K	rutin-hydrolyzing enzyme [Fagopyrum tataricum]	1	IK(1)DGSNGDVANDFYNR_x000D_
	Gene.23155	107	K	rutin-hydrolyzing enzyme [Fagopyrum tataricum]	1	YK(1)EDIASLK_x000D_
	Gene.23166	643	K	"valine--tRNA ligase, chloroplastic/mitochondrial 2 isoform X1 [Jatropha curcas]"	1	AFTNK(1)LWNAGK_x000D_
	Gene.23208	595	K	"presequence protease 1, chloroplastic/mitochondrial-like [Carica papaya]"	1	VK(1)ASMTEEDLAELAR_x000D_
	Gene.23208	185	K	"presequence protease 1, chloroplastic/mitochondrial-like [Carica papaya]"	0.964996	K(0.035)YPLK(0.965)EPFVELLK_x000D_
	Gene.23208	1075	K	"presequence protease 1, chloroplastic/mitochondrial-like [Carica papaya]"	1	GVTVAVASPDDVDSAHK(1)ERPNYFQVNK_x000D_
	Gene.23208	777	K	"presequence protease 1, chloroplastic/mitochondrial-like [Carica papaya]"	1	QFVSQSK(1)AR_x000D_
	Gene.23208	1056	K	"presequence protease 1, chloroplastic/mitochondrial-like [Carica papaya]"	1	EFADVIDAVK(1)EK_x000D_
	Gene.23208	536	K	"presequence protease 1, chloroplastic/mitochondrial-like [Carica papaya]"	1	YEK(1)PLMK_x000D_
	Gene.23208	366	K	"presequence protease 1, chloroplastic/mitochondrial-like [Carica papaya]"	1	VVPQK(1)LFSEPLR_x000D_
	Gene.23208	320	K	"presequence protease 1, chloroplastic/mitochondrial-like [Carica papaya]"	1	DFHQK(1)YYHPSNAR_x000D_
	Gene.2324	41	K	V-type proton ATPase subunit [Morus notabilis]	1	GPK(1)YQEIVNIR_x000D_
	Gene.23288	511	K	"threonine--tRNA ligase, mitochondrial 1-like isoform X1 [Momordica charantia]"	1	IDISVSDALK(1)R_x000D_
	Gene.23288	171	K	"threonine--tRNA ligase, mitochondrial 1-like isoform X1 [Momordica charantia]"	1	AVEEK(1)QPFER_x000D_
	Gene.23288	15	K	"threonine--tRNA ligase, mitochondrial 1-like isoform X1 [Momordica charantia]"	1	DESYLNTVIEK(1)R_x000D_
	Gene.23296	27	K	"PREDICTED: glycine dehydrogenase (decarboxylating), mitochondrial [Gossypium raimondii]"	1	K(1)TFIIANNCHPQTIDVCK_x000D_
	Gene.23296	233	K	"PREDICTED: glycine dehydrogenase (decarboxylating), mitochondrial [Gossypium raimondii]"	1	VHGLAGTFAAGLK(1)K_x000D_
	Gene.23296	775	K	"PREDICTED: glycine dehydrogenase (decarboxylating), mitochondrial [Gossypium raimondii]"	1	GAPHPPSVLMADTWTK(1)PYSR_x000D_
	Gene.23296	655	K	"PREDICTED: glycine dehydrogenase (decarboxylating), mitochondrial [Gossypium raimondii]"	1	IAILNANYMAK(1)R_x000D_
	Gene.23296	168	K	"PREDICTED: glycine dehydrogenase (decarboxylating), mitochondrial [Gossypium raimondii]"	1	IIGLSVDSSGK(1)TALR_x000D_
	Gene.23296	483	K	"PREDICTED: glycine dehydrogenase (decarboxylating), mitochondrial [Gossypium raimondii]"	1	IVTIGTDAK(1)GNINIEELK_x000D_
	Gene.23296	265	K	"PREDICTED: glycine dehydrogenase (decarboxylating), mitochondrial [Gossypium raimondii]"	1	AIADAATK(1)SEMNLR_x000D_
	Gene.23296	499	K	"PREDICTED: glycine dehydrogenase (decarboxylating), mitochondrial [Gossypium raimondii]"	1	HK(1)DNLSALMVTYPSTHGVYEEGIDEICK_x000D_
	Gene.23296	583	K	"PREDICTED: glycine dehydrogenase (decarboxylating), mitochondrial [Gossypium raimondii]"	1	TFCIPHGGGGPGMGPIGVK(1)K_x000D_
	Gene.23296	151	K	"PREDICTED: glycine dehydrogenase (decarboxylating), mitochondrial [Gossypium raimondii]"	1	FGVPMGYGGPHAAFLATSQEYK(1)R_x000D_
	Gene.23296	44	K	"PREDICTED: glycine dehydrogenase (decarboxylating), mitochondrial [Gossypium raimondii]"	1	TFIIANNCHPQTIDVCK(1)TR_x000D_
	Gene.23296	257	K	"PREDICTED: glycine dehydrogenase (decarboxylating), mitochondrial [Gossypium raimondii]"	1	CADAK(1)AIADAATK_x000D_
	Gene.23304	73	K	PREDICTED: leucine aminopeptidase 1 isoform X1 [Vitis vinifera]	1	FAGLGFK(1)R_x000D_
	Gene.23305	182	K	PREDICTED: leucine aminopeptidase 1 isoform X1 [Vitis vinifera]	1	SLGEVVASAAK(1)TAK_x000D_
	Gene.23305	185	K	PREDICTED: leucine aminopeptidase 1 isoform X1 [Vitis vinifera]	1	TAK(1)ASNVAVTLASPHGLSAESK_x000D_
	Gene.23305	342	K	PREDICTED: leucine aminopeptidase 1 isoform X1 [Vitis vinifera]	1	AK(1)LALVGK_x000D_
	Gene.23305	250	K	PREDICTED: leucine aminopeptidase 1 isoform X1 [Vitis vinifera]	1	SLDIVGLGAGPDLDK(1)K_x000D_
	Gene.23305	230	K	PREDICTED: leucine aminopeptidase 1 isoform X1 [Vitis vinifera]	1	SESK(1)NPVLK_x000D_
	Gene.23305	153	K	PREDICTED: leucine aminopeptidase 1 isoform X1 [Vitis vinifera]	1	LPGLGSK(1)R_x000D_
	Gene.23305	163	K	PREDICTED: leucine aminopeptidase 1 isoform X1 [Vitis vinifera]	1	VGLIGLGSK(1)SGASAAYK_x000D_
	Gene.23305	171	K	PREDICTED: leucine aminopeptidase 1 isoform X1 [Vitis vinifera]	1	SGASAAYK(1)SLGEVVASAAK_x000D_
	Gene.23306	124	K	PREDICTED: leucine aminopeptidase 1-like [Juglans regia]	1	EVLTASEVAGEK(1)LWR_x000D_
	Gene.23379	152	K	"PREDICTED: photosynthetic NDH subunit of lumenal location 5, chloroplastic [Vitis vinifera]"	1	VIK(1)DFMIQGGDFDK_x000D_
	Gene.23379	170	K	"PREDICTED: photosynthetic NDH subunit of lumenal location 5, chloroplastic [Vitis vinifera]"	1	GNGTGGK(1)SIYGR_x000D_
	Gene.23379	163	K	"PREDICTED: photosynthetic NDH subunit of lumenal location 5, chloroplastic [Vitis vinifera]"	1	DFMIQGGDFDK(1)GNGTGGK_x000D_
	Gene.23379	178	K	"PREDICTED: photosynthetic NDH subunit of lumenal location 5, chloroplastic [Vitis vinifera]"	1	TFK(1)DENFK_x000D_
	Gene.23379	138	K	"PREDICTED: photosynthetic NDH subunit of lumenal location 5, chloroplastic [Vitis vinifera]"	1	ALCTGEK(1)GFGYK_x000D_
	Gene.23379	143	K	"PREDICTED: photosynthetic NDH subunit of lumenal location 5, chloroplastic [Vitis vinifera]"	1	GFGYK(1)GSAFHR_x000D_
	Gene.23399	230	K	GHMP kinase family protein isoform 1 [Theobroma cacao]	1	DSVETSLLLK(1)HR_x000D_
	Gene.23516	60	K	PREDICTED: bifunctional UDP-glucose 4-epimerase and UDP-xylose 4-epimerase 1 [Beta vulgaris subsp. vulgaris]	1	K(1)LDFNLGDLR_x000D_
	Gene.2353	93	K	"60S ribosomal protein, partial [Actinidia chinensis var. chinensis]"	1	PTNQGVTQLK(1)FQR_x000D_
	Gene.2353	56	K	"60S ribosomal protein, partial [Actinidia chinensis var. chinensis]"	1	AK(1)QGFVIYR_x000D_
	Gene.2353	157	K	"60S ribosomal protein, partial [Actinidia chinensis var. chinensis]"	1	INWICNPVHK(1)HR_x000D_
	Gene.23555	210	K	"ATP synthase subunit b', chloroplastic [Helianthus annuus]"	1	ETTEEVEK(1)LLEEGR_x000D_
	Gene.23555	199	K	"ATP synthase subunit b', chloroplastic [Helianthus annuus]"	1	AEIAAALNK(1)MK_x000D_
	Gene.23555	202	K	"ATP synthase subunit b', chloroplastic [Helianthus annuus]"	1	K(1)ETTEEVEK_x000D_
	Gene.23555	176	K	"ATP synthase subunit b', chloroplastic [Helianthus annuus]"	1	DSSSEVK(1)QVEEQAAAVMR_x000D_
	Gene.23555	162	K	"ATP synthase subunit b', chloroplastic [Helianthus annuus]"	1	DAEIK(1)EK_x000D_
	Gene.23555	169	K	"ATP synthase subunit b', chloroplastic [Helianthus annuus]"	1	LASVK(1)DSSSEVK_x000D_
	Gene.23587	502	K	"probable polyribonucleotide nucleotidyltransferase 1, chloroplastic [Chenopodium quinoa]"	1	IDSLEGDDELK(1)R_x000D_
	Gene.23587	336	K	"probable polyribonucleotide nucleotidyltransferase 1, chloroplastic [Chenopodium quinoa]"	1	VLQIK(1)NK_x000D_
	Gene.23587	430	K	"probable polyribonucleotide nucleotidyltransferase 1, chloroplastic [Chenopodium quinoa]"	1	EVTSK(1)FLR_x000D_
	Gene.23587	708	K	"probable polyribonucleotide nucleotidyltransferase 1, chloroplastic [Chenopodium quinoa]"	1	INLIIGPGGK(1)K_x000D_
	Gene.23587	818	K	"probable polyribonucleotide nucleotidyltransferase 1, chloroplastic [Chenopodium quinoa]"	1	LIEVNEK(1)GQLR_x000D_
	Gene.2359	243	K	"PREDICTED: ATP-dependent Clp protease proteolytic subunit-related protein 1, chloroplastic [Beta vulgaris subsp. vulgaris]"	1	DIHRPK(1)YFR_x000D_
	Gene.2359	209	K	"PREDICTED: ATP-dependent Clp protease proteolytic subunit-related protein 1, chloroplastic [Beta vulgaris subsp. vulgaris]"	1	SSGAVLDMWLK(1)AK_x000D_
	Gene.2359	232	K	"PREDICTED: ATP-dependent Clp protease proteolytic subunit-related protein 1, chloroplastic [Beta vulgaris subsp. vulgaris]"	1	PK(1)EEIAK_x000D_
	Gene.2359	195	K	"PREDICTED: ATP-dependent Clp protease proteolytic subunit-related protein 1, chloroplastic [Beta vulgaris subsp. vulgaris]"	1	LYLPK(1)IYR_x000D_
	Gene.23600	217	K	urease [Nepenthes alata]	1	LVSIGGK(1)R_x000D_
	Gene.23634	130	K	"PREDICTED: 4-diphosphocytidyl-2-C-methyl-D-erythritol kinase, chloroplastic [Beta vulgaris subsp. vulgaris]"	1	IK(1)FSLSPSK_x000D_
	Gene.23679	64	K	"RecName: Full=2,3-bisphosphoglycerate-independent phosphoglycerate mutase; Short=BPG-independent PGAM; Short=Phosphoglyceromutase; AltName: Full=PGAM-I"	1	LIK(1)AHGTAVGLPSEDDMGNSEVGHNALGAGR_x000D_
	Gene.23679	418	K	"RecName: Full=2,3-bisphosphoglycerate-independent phosphoglycerate mutase; Short=BPG-independent PGAM; Short=Phosphoglyceromutase; AltName: Full=PGAM-I"	1	DAILSGK(1)FHQVR_x000D_
	Gene.23679	109	K	"RecName: Full=2,3-bisphosphoglycerate-independent phosphoglycerate mutase; Short=BPG-independent PGAM; Short=Phosphoglyceromutase; AltName: Full=PGAM-I"	1	LVDSALASGK(1)IYDGEGFK_x000D_
	Gene.23679	99	K	"RecName: Full=2,3-bisphosphoglycerate-independent phosphoglycerate mutase; Short=BPG-independent PGAM; Short=Phosphoglyceromutase; AltName: Full=PGAM-I"	1	IFAQGAK(1)LVDSALASGK_x000D_
	Gene.23679	409	K	"RecName: Full=2,3-bisphosphoglycerate-independent phosphoglycerate mutase; Short=BPG-independent PGAM; Short=Phosphoglyceromutase; AltName: Full=PGAM-I"	1	AVEIAEK(1)AR_x000D_
	Gene.23679	151	K	"RecName: Full=2,3-bisphosphoglycerate-independent phosphoglycerate mutase; Short=BPG-independent PGAM; Short=Phosphoglyceromutase; AltName: Full=PGAM-I"	1	LDQVQLLLK(1)GAAEHGAK_x000D_
	Gene.23679	117	K	"RecName: Full=2,3-bisphosphoglycerate-independent phosphoglycerate mutase; Short=BPG-independent PGAM; Short=Phosphoglyceromutase; AltName: Full=PGAM-I"	1	IYDGEGFK(1)YIK_x000D_
	Gene.23679	222	K	"RecName: Full=2,3-bisphosphoglycerate-independent phosphoglycerate mutase; Short=BPG-independent PGAM; Short=Phosphoglyceromutase; AltName: Full=PGAM-I"	1	YENDWEVVK(1)R_x000D_
	Gene.23679	301	K	"RecName: Full=2,3-bisphosphoglycerate-independent phosphoglycerate mutase; Short=BPG-independent PGAM; Short=Phosphoglyceromutase; AltName: Full=PGAM-I"	1	ALEYEK(1)FDNFDR_x000D_
	Gene.23699	1059	K	ubiquitin-activating enzyme E1 1-like [Ziziphus jujuba]	1	LVDLVK(1)DVAK_x000D_
	Gene.2371	58	K	Xyloglucan:xyloglucosyl transferase [Handroanthus impetiginosus]	1	VTWADSHLK(1)LVEGGK_x000D_
	Gene.23737	74	K	"PREDICTED: ornithine carbamoyltransferase, chloroplastic [Vitis vinifera]"	1	K(1)DFLHITDYDK_x000D_
	Gene.23737	84	K	"PREDICTED: ornithine carbamoyltransferase, chloroplastic [Vitis vinifera]"	1	DFLHITDYDK(1)ATILK_x000D_
	Gene.23737	98	K	"PREDICTED: ornithine carbamoyltransferase, chloroplastic [Vitis vinifera]"	1	ALEVK(1)ALLK_x000D_
	Gene.23737	282	K	"PREDICTED: ornithine carbamoyltransferase, chloroplastic [Vitis vinifera]"	1	IEITNDPK(1)EAVK_x000D_
	Gene.23737	89	K	"PREDICTED: ornithine carbamoyltransferase, chloroplastic [Vitis vinifera]"	1	ATILK(1)ILDR_x000D_
	Gene.23746	198	K	pantothenate kinase 2-like isoform X1 [Chenopodium quinoa]	1	FADLFK(1)ER_x000D_
	Gene.23746	585	K	pantothenate kinase 2-like isoform X1 [Chenopodium quinoa]	1	AVASEGGTDDAK(1)R_x000D_
	Gene.23751	287	K	hypothetical protein SOVF_007410 [Spinacia oleracea]	1	FYK(1)EEEK_x000D_
	Gene.23751	167	K	hypothetical protein SOVF_007410 [Spinacia oleracea]	1	K(1)SVGDLSGADLK_x000D_
	Gene.23751	327	K	hypothetical protein SOVF_007410 [Spinacia oleracea]	1	AHASTEGVTK(1)FLK_x000D_
	Gene.23751	353	K	hypothetical protein SOVF_007410 [Spinacia oleracea]	1	ELDYLDGAVSNPK(1)RPFAAIVGGSK_x000D_
	Gene.23751	212	K	hypothetical protein SOVF_007410 [Spinacia oleracea]	1	AAIPTIK(1)YLMQNGAK_x000D_
	Gene.23751	364	K	hypothetical protein SOVF_007410 [Spinacia oleracea]	1	RPFAAIVGGSK(1)VSSK_x000D_
	Gene.23751	291	K	hypothetical protein SOVF_007410 [Spinacia oleracea]	1	FYKEEEK(1)NDPEFAK_x000D_
	Gene.23751	298	K	hypothetical protein SOVF_007410 [Spinacia oleracea]	1	NDPEFAK(1)K_x000D_
	Gene.23751	236	K	hypothetical protein SOVF_007410 [Spinacia oleracea]	1	GVTPK(1)FSLAPLVPR_x000D_
	Gene.23751	220	K	hypothetical protein SOVF_007410 [Spinacia oleracea]	1	YLMQNGAK(1)VILSSHLGR_x000D_
	Gene.23751	299	K	hypothetical protein SOVF_007410 [Spinacia oleracea]	1	K(1)LASLADLFVNDAFGTAHR_x000D_
	Gene.23751	510	K	hypothetical protein SOVF_007410 [Spinacia oleracea]	0.984178	K(0.016)LEVLSK(0.984)NGVTTIIGGGDSVAAVEK_x000D_
	Gene.23751	178	K	hypothetical protein SOVF_007410 [Spinacia oleracea]	1	SVGDLSGADLK(1)GK_x000D_
	Gene.23753	306	K	"PREDICTED: glycine--tRNA ligase, mitochondrial 1-like [Nelumbo nucifera]"	1	IK(1)EYGITAPDTK_x000D_
	Gene.23753	250	K	"PREDICTED: glycine--tRNA ligase, mitochondrial 1-like [Nelumbo nucifera]"	1	FTDLMVK(1)DEK_x000D_
	Gene.23753	253	K	"PREDICTED: glycine--tRNA ligase, mitochondrial 1-like [Nelumbo nucifera]"	1	DEK(1)TGTCYR_x000D_
	Gene.23753	139	K	"PREDICTED: glycine--tRNA ligase, mitochondrial 1-like [Nelumbo nucifera]"	1	IDK(1)SSVER_x000D_
	Gene.23753	561	K	"PREDICTED: glycine--tRNA ligase, mitochondrial 1-like [Nelumbo nucifera]"	1	K(1)ITEALEAMGEK_x000D_
	Gene.23753	122	K	"PREDICTED: glycine--tRNA ligase, mitochondrial 1-like [Nelumbo nucifera]"	1	TASASK(1)DAINEAVK_x000D_
	Gene.23753	435	K	"PREDICTED: glycine--tRNA ligase, mitochondrial 1-like [Nelumbo nucifera]"	1	EQQVSGEEAK(1)K_x000D_
	Gene.23753	548	K	"PREDICTED: glycine--tRNA ligase, mitochondrial 1-like [Nelumbo nucifera]"	1	VVITPAK(1)K_x000D_
	Gene.23753	136	K	"PREDICTED: glycine--tRNA ligase, mitochondrial 1-like [Nelumbo nucifera]"	1	ALNALK(1)IDK_x000D_
	Gene.23753	556	K	"PREDICTED: glycine--tRNA ligase, mitochondrial 1-like [Nelumbo nucifera]"	1	ELGLAFK(1)GNQK_x000D_
	Gene.23753	116	K	"PREDICTED: glycine--tRNA ligase, mitochondrial 1-like [Nelumbo nucifera]"	1	ELK(1)TASASK_x000D_
	Gene.23753	411	K	"PREDICTED: glycine--tRNA ligase, mitochondrial 1-like [Nelumbo nucifera]"	1	SHPK(1)FSEVK_x000D_
	Gene.23753	541	K	"PREDICTED: glycine--tRNA ligase, mitochondrial 1-like [Nelumbo nucifera]"	1	EVEK(1)VVITPAK_x000D_
	Gene.23753	609	K	"PREDICTED: glycine--tRNA ligase, mitochondrial 1-like [Nelumbo nucifera]"	1	NMVTISK(1)EK_x000D_
	Gene.23757	240	K	proteasome subunit beta type-7-B [Capsella rubella]	1	TYTSSK(1)GYSFPR_x000D_
	Gene.23757	221	K	proteasome subunit beta type-7-B [Capsella rubella]	1	GK(1)VEYLR_x000D_
	Gene.23757	182	K	proteasome subunit beta type-7-B [Capsella rubella]	1	YK(1)EGLTK_x000D_
	Gene.23830	60	K	"30S ribosomal protein S13, chloroplastic-like [Ziziphus jujuba]"	1	VGGVEIPNNK(1)R_x000D_
	Gene.23831	99	K	tetraketide alpha-pyrone reductase 2-like isoform X1 [Spinacia oleracea]	1	VILVNPASPDISTSLEK(1)K_x000D_
	Gene.23878	89	K	"leucine--tRNA ligase, chloroplastic/mitochondrial-like isoform X1 [Chenopodium quinoa]"	1	EK(1)TGVLSGGYAK_x000D_
	Gene.24049	138	K	"nucleoside diphosphate kinase 2, chloroplastic [Chenopodium quinoa]"	1	AK(1)SFFPK_x000D_
	Gene.24050	640	K	PREDICTED: tripeptidyl-peptidase 2 isoform X1 [Vitis vinifera]	1	VNISGK(1)LAPTYR_x000D_
	Gene.24050	251	K	PREDICTED: tripeptidyl-peptidase 2 isoform X1 [Vitis vinifera]	1	K(1)VHEFDQK_x000D_
	Gene.24050	261	K	PREDICTED: tripeptidyl-peptidase 2 isoform X1 [Vitis vinifera]	1	HPK(1)AEDPELK_x000D_
	Gene.24057	106	K	glutamine synthetase [Knorringia sibirica]	1	GNHILVMCDAYTPQGEPIPTNK(1)R_x000D_
	Gene.24062	25	K	Triosephosphate isomerase [Corchorus capsularis]	1	K(1)FFIGGNWK_x000D_
	Gene.24062	170	K	Triosephosphate isomerase [Corchorus capsularis]	1	ESGSTVEVVAAQTK(1)AIAEK_x000D_
	Gene.24062	215	K	Triosephosphate isomerase [Corchorus capsularis]	1	WLK(1)ANVSEEVAESTR_x000D_
	Gene.24062	175	K	Triosephosphate isomerase [Corchorus capsularis]	1	AIAEK(1)IK_x000D_
	Gene.24200	52	K	PREDICTED: 40S ribosomal protein S12-like [Capsicum annuum]	1	GLHEGAK(1)VIEK_x000D_
	Gene.24200	36	K	PREDICTED: 40S ribosomal protein S12-like [Capsicum annuum]	1	K(1)SLAHGGLAR_x000D_
	Gene.24200	105	K	PREDICTED: 40S ribosomal protein S12-like [Capsicum annuum]	1	TLGEWAGLCK(1)IDSEGNAR_x000D_
	Gene.24200	78	K	PREDICTED: 40S ribosomal protein S12-like [Capsicum annuum]	1	LVK(1)ALCADHNVNLLTVPSAK_x000D_
	Gene.24213	312	K	PREDICTED: plasma membrane ATPase 4 [Ipomoea nil]	1	LSTQGAITK(1)R_x000D_
	Gene.24213	597	K	PREDICTED: plasma membrane ATPase 4 [Ipomoea nil]	1	HIVGMTGDGVNDAPALK(1)K_x000D_
	Gene.24213	405	K	PREDICTED: plasma membrane ATPase 4 [Ipomoea nil]	1	EVHFLPFNPVDK(1)R_x000D_
	Gene.24219	243	K	Calcium-dependent calmodulin-binding protein [Parasponia andersonii]	1	LTYTPVK(1)GSLK_x000D_
	Gene.24219	377	K	Calcium-dependent calmodulin-binding protein [Parasponia andersonii]	1	VSLLK(1)ATQGESIR_x000D_
	Gene.24222	394	K	"dihydropyrimidine dehydrogenase (NADP(+)), chloroplastic [Herrania umbratica]"	1	QQEAIK(1)QR_x000D_
	Gene.24251	25	K	"carotenoid 9,10(9',10')-cleavage dioxygenase 1 [Spinacia oleracea]"	1	LK(1)QEEFFGASK_x000D_
	Gene.24251	206	K	"carotenoid 9,10(9',10')-cleavage dioxygenase 1 [Spinacia oleracea]"	1	IAYTFDMTK(1)K_x000D_
	Gene.24251	218	K	"carotenoid 9,10(9',10')-cleavage dioxygenase 1 [Spinacia oleracea]"	1	YAK(1)NELLLK_x000D_
	Gene.24266	25	K	phosphoenolpyruvate carboxylase [Hylocereus undatus]	1	LLAPAK(1)VSEDDK_x000D_
	Gene.24266	553	K	phosphoenolpyruvate carboxylase [Hylocereus undatus]	1	ECHIK(1)EPLR_x000D_
	Gene.24266	7	K	phosphoenolpyruvate carboxylase [Hylocereus undatus]	1	AMATAK(1)LEK_x000D_
	Gene.24266	266	K	phosphoenolpyruvate carboxylase [Hylocereus undatus]	1	VDTALK(1)NIGINER_x000D_
	Gene.24266	208	K	phosphoenolpyruvate carboxylase [Hylocereus undatus]	1	DITPDDK(1)QELDEALQR_x000D_
	Gene.24266	353	K	phosphoenolpyruvate carboxylase [Hylocereus undatus]	1	DAK(1)HYIEFWK_x000D_
	Gene.24266	378	K	phosphoenolpyruvate carboxylase [Hylocereus undatus]	1	DK(1)LYNTR_x000D_
	Gene.24266	187	K	phosphoenolpyruvate carboxylase [Hylocereus undatus]	1	SLLQK(1)HGR_x000D_
	Gene.24286	273	K	"magnesium-chelatase subunit ChlH, chloroplastic [Durio zibethinus]"	1	YLPSDK(1)AQDAR_x000D_
	Gene.24286	420	K	"magnesium-chelatase subunit ChlH, chloroplastic [Durio zibethinus]"	1	YFINPITK(1)K_x000D_
	Gene.24292	402	K	Elongation factor Tu like [Actinidia chinensis var. chinensis]	1	TADVTGK(1)VELPENVK_x000D_
	Gene.24292	324	K	Elongation factor Tu like [Actinidia chinensis var. chinensis]	1	TTVTGVEMFK(1)K_x000D_
	Gene.24292	452	K	Elongation factor Tu like [Actinidia chinensis var. chinensis]	1	TVGAGVVSK(1)VLS_x000D_
	Gene.24292	114	K	Elongation factor Tu like [Actinidia chinensis var. chinensis]	0.999681	AVAFDEIDKAPEEK(1)K_x000D_
	Gene.24302	388	K	starch branching enzyme [Amaranthus hypochondriacus]	1	GYHK(1)LWDSR_x000D_
	Gene.24341	456	K	"transketolase, chloroplastic [Spinacia oleracea]"	1	IYK(1)EFGLTK_x000D_
	Gene.24379	172	K	putative beta-galactosidase [Chenopodium quinoa]	1	EK(1)MQGFTSK_x000D_
	Gene.24379	185	K	putative beta-galactosidase [Chenopodium quinoa]	1	IVDLMK(1)SQK_x000D_
	Gene.24391	630	K	PREDICTED: uncharacterized protein LOC100262718 isoform X4 [Vitis vinifera]	1	VPSVSK(1)ESVLK_x000D_
	Gene.24391	1363	K	PREDICTED: uncharacterized protein LOC100262718 isoform X4 [Vitis vinifera]	1	DAMK(1)AVVAEK_x000D_
	Gene.24391	711	K	PREDICTED: uncharacterized protein LOC100262718 isoform X4 [Vitis vinifera]	1	ALGPEK(1)ATALIK_x000D_
	Gene.24391	916	K	PREDICTED: uncharacterized protein LOC100262718 isoform X4 [Vitis vinifera]	1	DLGLFK(1)ER_x000D_
	Gene.24394	63	K	PREDICTED: 60S ribosomal protein L34 [Malus domestica]	1	IQGIPHLRPTEYK(1)R_x000D_
	Gene.24394	36	K	PREDICTED: 60S ribosomal protein L34 [Malus domestica]	1	LVYQTTK(1)K_x000D_
	Gene.24394	24	K	PREDICTED: 60S ribosomal protein L34 [Malus domestica]	1	IVK(1)TPGGK_x000D_
	Gene.24394	101	K	PREDICTED: 60S ribosomal protein L34 [Malus domestica]	1	AFLIEEQK(1)IVK_x000D_
	Gene.24394	29	K	PREDICTED: 60S ribosomal protein L34 [Malus domestica]	1	TPGGK(1)LVYQTTK_x000D_
	Gene.24418	461	K	"PREDICTED: bifunctional aspartokinase/homoserine dehydrogenase 2, chloroplastic [Beta vulgaris subsp. vulgaris]"	1	VVAEALK(1)SR_x000D_
	Gene.24452	328	K	PREDICTED: beta-galactosidase 1 [Beta vulgaris subsp. vulgaris]	1	QPK(1)WGHLR_x000D_
	Gene.24452	157	K	PREDICTED: beta-galactosidase 1 [Beta vulgaris subsp. vulgaris]	1	FTTK(1)IVNMMK_x000D_
	Gene.2448	130	K	"30S ribosomal protein S20, chloroplastic [Hevea brasiliensis]"	1	K(1)EAQSEEIIPIEK_x000D_
	Gene.2448	156	K	"30S ribosomal protein S20, chloroplastic [Hevea brasiliensis]"	1	AVK(1)TGTLHR_x000D_
	Gene.2448	153	K	"30S ribosomal protein S20, chloroplastic [Hevea brasiliensis]"	1	LIAEAYSAIDK(1)AVK_x000D_
	Gene.24486	225	K	ATP synthase subunit beta precursor [Actinidia chinensis var. chinensis]	1	GGK(1)IGLFGGAGVGK_x000D_
	Gene.24486	452	K	ATP synthase subunit beta precursor [Actinidia chinensis var. chinensis]	1	GVQK(1)VLQNYK_x000D_
	Gene.24486	183	K	ATP synthase subunit beta precursor [Actinidia chinensis var. chinensis]	1	GDIK(1)TDHYLPIHR_x000D_
	Gene.24486	281	K	ATP synthase subunit beta precursor [Actinidia chinensis var. chinensis]	1	EMIESGVIK(1)LGEK_x000D_
	Gene.24486	81	K	ATP synthase subunit beta precursor [Actinidia chinensis var. chinensis]	1	VTDEFTGK(1)GSIGK_x000D_
	Gene.24486	285	K	ATP synthase subunit beta precursor [Actinidia chinensis var. chinensis]	1	LGEK(1)QAESK_x000D_
	Gene.24486	290	K	ATP synthase subunit beta precursor [Actinidia chinensis var. chinensis]	1	QAESK(1)CALVYGQMNEPPGAR_x000D_
	Gene.24498	936	K	"LOW QUALITY PROTEIN: leucine--tRNA ligase, cytoplasmic [Carica papaya]"	1	APPVAQLAEDK(1)R_x000D_
	Gene.24546	155	K	"pyruvate, phosphate dikinase, chloroplastic [Ricinus communis]"	1	ELVGQYK(1)K_x000D_
	Gene.24586	350	K	"unnamed protein product, partial [Vitis vinifera]"	1	AIDK(1)TVASLEK_x000D_
	Gene.24586	50	K	"unnamed protein product, partial [Vitis vinifera]"	1	EALDAVTDENK(1)K_x000D_
	Gene.24587	246	K	"ketol-acid reductoisomerase, chloroplastic-like [Ziziphus jujuba]"	1	NISVIAVCPK(1)GMGPSVR_x000D_
	Gene.24587	437	K	"ketol-acid reductoisomerase, chloroplastic-like [Ziziphus jujuba]"	1	MWK(1)VGER_x000D_
	Gene.24587	120	K	"ketol-acid reductoisomerase, chloroplastic-like [Ziziphus jujuba]"	1	GIK(1)QIGVIGWGSQGPAQAQNLR_x000D_
	Gene.24587	91	K	"ketol-acid reductoisomerase, chloroplastic-like [Ziziphus jujuba]"	1	EK(1)VSLAGHDEYIVR_x000D_
	Gene.24595	81	K	mediator of RNA polymerase II transcription subunit 36a [Sesamum indicum]	1	GGSK(1)VVVVPHR_x000D_
	Gene.24595	98	K	mediator of RNA polymerase II transcription subunit 36a [Sesamum indicum]	1	GK(1)EDALCTK_x000D_
	Gene.24595	96	K	mediator of RNA polymerase II transcription subunit 36a [Sesamum indicum]	1	HEGVFIAK(1)GK_x000D_
	Gene.24660	591	K	PREDICTED: ubiquitin carboxyl-terminal hydrolase 12 [Beta vulgaris subsp. vulgaris]	1	EIYFDLVDHDK(1)VK_x000D_
	Gene.24660	862	K	PREDICTED: ubiquitin carboxyl-terminal hydrolase 12 [Beta vulgaris subsp. vulgaris]	1	PQPIK(1)YR_x000D_
	Gene.24698	185	K	"serine hydroxymethyltransferase, mitochondrial [Solanum tuberosum]"	1	YYGGNEYIDMAESLCQK(1)R_x000D_
	Gene.24698	283	K	"serine hydroxymethyltransferase, mitochondrial [Solanum tuberosum]"	1	PK(1)LIVAGASAYAR_x000D_
	Gene.24698	245	K	"serine hydroxymethyltransferase, mitochondrial [Solanum tuberosum]"	1	IMALDLPHGGHLSHGYQTDTK(1)K_x000D_
	Gene.24698	275	K	"serine hydroxymethyltransferase, mitochondrial [Solanum tuberosum]"	1	LDESTGYIDYDQMEK(1)SAK_x000D_
	Gene.24754	174	K	hypothetical protein CICLE_v10004547mg [Citrus clementina]	1	AEK(1)EGFEVSVAK_x000D_
	Gene.24754	187	K	hypothetical protein CICLE_v10004547mg [Citrus clementina]	1	TSFK(1)ANTK_x000D_
	Gene.2479	34	K	PREDICTED: 60S ribosomal protein L27-3 [Beta vulgaris subsp. vulgaris]	1	SFDDGQK(1)DR_x000D_
	Gene.24858	1020	K	"probable alpha,alpha-trehalose-phosphate synthase [UDP-forming] 7 [Chenopodium quinoa]"	1	DLDHGLK(1)ER_x000D_
	Gene.24858	994	K	"probable alpha,alpha-trehalose-phosphate synthase [UDP-forming] 7 [Chenopodium quinoa]"	1	EISDRPDIK(1)QK_x000D_
	Gene.24858	789	K	"probable alpha,alpha-trehalose-phosphate synthase [UDP-forming] 7 [Chenopodium quinoa]"	1	LQIADGIVPEPLGGAHADPSWTSQQIK(1)K_x000D_
	Gene.2486	45	K	60S ribosomal protein L27 [Handroanthus impetiginosus]	1	SFDDGVK(1)DR_x000D_
	Gene.24899	331	K	"PREDICTED: glycine--tRNA ligase, chloroplastic/mitochondrial 2 isoform X1 [Vitis vinifera]"	1	HQK(1)YFAIADK_x000D_
	Gene.24969	159	K	catalase [Rheum australe]	1	FPDMVHALK(1)PNPK_x000D_
	Gene.24969	233	K	catalase [Rheum australe]	1	PTCGVK(1)SLLEDEAIK_x000D_
	Gene.24969	227	K	catalase [Rheum australe]	1	FHWK(1)PTCGVK_x000D_
	Gene.24969	163	K	catalase [Rheum australe]	0.984454	FPDMVHALK(0.016)PNPK(0.984)SHIQENWR_x000D_
	Gene.24969	215	K	catalase [Rheum australe]	1	HMDGSGVNTYTLVNK(1)VGK_x000D_
	Gene.24969	72	K	catalase [Rheum australe]	1	GASAK(1)GFFEVTHDVSHLTCADFLR_x000D_
	Gene.24969	125	K	catalase [Rheum australe]	1	GFAVK(1)FYTR_x000D_
	Gene.24969	223	K	catalase [Rheum australe]	1	VHYVK(1)FHWK_x000D_
	Gene.24969	5	K	catalase [Rheum australe]	1	MDPYK(1)FR_x000D_
	Gene.25049	577	K	"PREDICTED: 2-oxoglutarate dehydrogenase, mitochondrial [Eucalyptus grandis]"	1	NHPSALEIYK(1)K_x000D_
	Gene.25049	917	K	"PREDICTED: 2-oxoglutarate dehydrogenase, mitochondrial [Eucalyptus grandis]"	1	SNLSEFDDVQGHPGFDK(1)QGTR_x000D_
	Gene.25049	262	K	"PREDICTED: 2-oxoglutarate dehydrogenase, mitochondrial [Eucalyptus grandis]"	1	DK(1)CNWIR_x000D_
	Gene.25049	427	K	"PREDICTED: 2-oxoglutarate dehydrogenase, mitochondrial [Eucalyptus grandis]"	1	AK(1)QYYSNDVDR_x000D_
	Gene.25049	891	K	"PREDICTED: 2-oxoglutarate dehydrogenase, mitochondrial [Eucalyptus grandis]"	1	KPLIVMSPK(1)NLLR_x000D_
	Gene.25049	647	K	"PREDICTED: 2-oxoglutarate dehydrogenase, mitochondrial [Eucalyptus grandis]"	1	NTGVKPEILK(1)NVGK_x000D_
	Gene.25055	358	K	hypothetical protein EUGRSUZ_G01905 [Eucalyptus grandis]	1	ENTK(1)WQEGR_x000D_
	Gene.25119	11	K	serine--tRNA ligase-like [Chenopodium quinoa]	1	VDK(1)GGNPEIIR_x000D_
	Gene.25119	98	K	serine--tRNA ligase-like [Chenopodium quinoa]	1	EAEVQELK(1)SSLYAK_x000D_
	Gene.25119	61	K	serine--tRNA ligase-like [Chenopodium quinoa]	1	INK(1)QISQLK_x000D_
	Gene.25128	1447	K	PREDICTED: protein ROS1 [Beta vulgaris subsp. vulgaris]	1	AK(1)EYLLSVK_x000D_
	Gene.25187	237	K	hypothetical protein CCACVL1_04477 [Corchorus capsularis]	1	NAK(1)ETMPNIQQVFVR_x000D_
	Gene.25187	833	K	hypothetical protein CCACVL1_04477 [Corchorus capsularis]	1	SGLLK(1)ILSK_x000D_
	Gene.25187	1092	K	hypothetical protein CCACVL1_04477 [Corchorus capsularis]	1	PGEGGQLPGK(1)K_x000D_
	Gene.25187	1581	K	hypothetical protein CCACVL1_04477 [Corchorus capsularis]	1	GLIEAHVEK(1)TGSGK_x000D_
	Gene.25187	1558	K	hypothetical protein CCACVL1_04477 [Corchorus capsularis]	1	EIVK(1)IQR_x000D_
	Gene.25187	206	K	hypothetical protein CCACVL1_04477 [Corchorus capsularis]	1	K(1)VVVDTFR_x000D_
	Gene.25187	700	K	hypothetical protein CCACVL1_04477 [Corchorus capsularis]	1	GIEGSLEK(1)TLFK_x000D_
	Gene.25187	386	K	hypothetical protein CCACVL1_04477 [Corchorus capsularis]	1	ESEIRPFGNPK(1)ASDSANLDSAAELLIR_x000D_
	Gene.25187	801	K	hypothetical protein CCACVL1_04477 [Corchorus capsularis]	1	LSTK(1)TVNLMR_x000D_
	Gene.25187	205	K	hypothetical protein CCACVL1_04477 [Corchorus capsularis]	1	DDTLMEEAK(1)K_x000D_
	Gene.25187	899	K	hypothetical protein CCACVL1_04477 [Corchorus capsularis]	1	AFSEDTAK(1)R_x000D_
	Gene.25187	924	K	hypothetical protein CCACVL1_04477 [Corchorus capsularis]	1	PGGEYHSNNPEMSK(1)LLHK_x000D_
	Gene.25187	1592	K	hypothetical protein CCACVL1_04477 [Corchorus capsularis]	1	GAAILK(1)EWDK_x000D_
	Gene.25187	615	K	hypothetical protein CCACVL1_04477 [Corchorus capsularis]	1	PHMLYDYFK(1)QR_x000D_
	Gene.25187	704	K	hypothetical protein CCACVL1_04477 [Corchorus capsularis]	1	TLFK(1)LCEAADEAVR_x000D_
	Gene.25187	368	K	hypothetical protein CCACVL1_04477 [Corchorus capsularis]	1	ETSLK(1)SPVWR_x000D_
	Gene.25187	933	K	hypothetical protein CCACVL1_04477 [Corchorus capsularis]	1	QK(1)SESAYAVYQQHLANRPVNVLR_x000D_
	Gene.25187	928	K	hypothetical protein CCACVL1_04477 [Corchorus capsularis]	1	LLHK(1)AVR_x000D_
	Gene.25187	970	K	hypothetical protein CCACVL1_04477 [Corchorus capsularis]	1	VPIPVGK(1)VEPASSIVQR_x000D_
	Gene.25187	960	K	hypothetical protein CCACVL1_04477 [Corchorus capsularis]	1	DLLEFK(1)SDR_x000D_
	Gene.25187	1053	K	hypothetical protein CCACVL1_04477 [Corchorus capsularis]	1	GLQNGDTATSAIK(1)QVASGR_x000D_
	Gene.25187	1586	K	hypothetical protein CCACVL1_04477 [Corchorus capsularis]	1	TGSGK(1)GAAILK_x000D_
	Gene.25276	374	K	hypothetical protein BVRB_3g052140 isoform B [Beta vulgaris subsp. vulgaris]	1	ILDITYPK(1)SR_x000D_
	Gene.25276	1277	K	hypothetical protein BVRB_3g052140 isoform B [Beta vulgaris subsp. vulgaris]	1	FVK(1)VFPR_x000D_
	Gene.25377	251	K	hypothetical protein COLO4_15876 [Corchorus olitorius]	1	K(1)LSSALSAASAACDHIR_x000D_
	Gene.25377	213	K	hypothetical protein COLO4_15876 [Corchorus olitorius]	1	NVIIWGNHSSTQYPDVNHATVK(1)TPSGEK_x000D_
	Gene.25377	122	K	hypothetical protein COLO4_15876 [Corchorus olitorius]	1	NVSIYK(1)SQASALEQHAAPNCK_x000D_
	Gene.25377	116	K	hypothetical protein COLO4_15876 [Corchorus olitorius]	1	DVMSK(1)NVSIYK_x000D_
	Gene.25377	162	K	hypothetical protein COLO4_15876 [Corchorus olitorius]	1	EFAPSIPEK(1)NISALTR_x000D_
	Gene.25377	219	K	hypothetical protein COLO4_15876 [Corchorus olitorius]	1	TPSGEK(1)PVR_x000D_
	Gene.2567	39	K	PREDICTED: 40S ribosomal protein S13 [Daucus carota subsp. sativus]	1	ISSQDVEDNICK(1)FAK_x000D_
	Gene.2567	93	K	PREDICTED: 40S ribosomal protein S13 [Daucus carota subsp. sativus]	1	AHGLAPEIPEDLYHLIK(1)K_x000D_
	Gene.2567	70	K	PREDICTED: 40S ribosomal protein S13 [Daucus carota subsp. sativus]	1	SVTGNK(1)VLR_x000D_
	Gene.2567	9	K	PREDICTED: 40S ribosomal protein S13 [Daucus carota subsp. sativus]	1	MHSHGK(1)GMSASALPYK_x000D_
	Gene.2567	76	K	PREDICTED: 40S ribosomal protein S13 [Daucus carota subsp. sativus]	1	ILK(1)AHGLAPEIPEDLYHLIK_x000D_
	Gene.2567	19	K	PREDICTED: 40S ribosomal protein S13 [Daucus carota subsp. sativus]	1	GMSASALPYK(1)R_x000D_
	Gene.2615	44	K	PREDICTED: guanosine nucleotide diphosphate dissociation inhibitor 2 [Tarenaya hassleriana]	1	VVCDPSYLPNK(1)VR_x000D_
	Gene.2649	209	K	PREDICTED: uncharacterized protein LOC104901433 isoform X1 [Beta vulgaris subsp. vulgaris]	1	VLDK(1)EAFQK_x000D_
	Gene.2649	291	K	PREDICTED: uncharacterized protein LOC104901433 isoform X1 [Beta vulgaris subsp. vulgaris]	1	AVAHFPTAVK(1)EFK_x000D_
	Gene.2688	84	K	PREDICTED: enolase [Beta vulgaris subsp. vulgaris]	1	SYDLNFK(1)EESNDGSQK_x000D_
	Gene.2688	155	K	PREDICTED: enolase [Beta vulgaris subsp. vulgaris]	1	VEK(1)AIEMK_x000D_
	Gene.2688	160	K	PREDICTED: enolase [Beta vulgaris subsp. vulgaris]	1	AIEMK(1)ACNALLLK_x000D_
	Gene.2688	20	K	PREDICTED: enolase [Beta vulgaris subsp. vulgaris]	1	K(1)YGQDATNVGDEGGFAPNILENK_x000D_
	Gene.2688	14	K	PREDICTED: enolase [Beta vulgaris subsp. vulgaris]	1	MGSEVYHHLK(1)SVIK_x000D_
	Gene.2688	231	K	PREDICTED: enolase [Beta vulgaris subsp. vulgaris]	1	LAK(1)YNQLLR_x000D_
	Gene.2688	4	K	PREDICTED: enolase [Beta vulgaris subsp. vulgaris]	1	EAMK(1)MGSEVYHHLK_x000D_
	Gene.2688	93	K	PREDICTED: enolase [Beta vulgaris subsp. vulgaris]	1	SYDLNFKEESNDGSQK(1)ISGEALK_x000D_
	Gene.2688	151	K	PREDICTED: enolase [Beta vulgaris subsp. vulgaris]	1	VQIVGDDLLVTNPK(1)R_x000D_
	Gene.2688	100	K	PREDICTED: enolase [Beta vulgaris subsp. vulgaris]	1	ISGEALK(1)DLYK_x000D_
	Gene.2688	54	K	PREDICTED: enolase [Beta vulgaris subsp. vulgaris]	1	TAIEK(1)AGYTGK_x000D_
	Gene.2750	349	K	"PREDICTED: malate dehydrogenase, glyoxysomal isoform X1 [Vitis vinifera]"	1	ELAGSIEK(1)GVAFIR_x000D_
	Gene.2750	39	K	"PREDICTED: malate dehydrogenase, glyoxysomal isoform X1 [Vitis vinifera]"	1	AK(1)GAAPGFR_x000D_
	Gene.2750	341	K	"PREDICTED: malate dehydrogenase, glyoxysomal isoform X1 [Vitis vinifera]"	1	K(1)ELAGSIEK_x000D_
	Gene.2809	212	K	"probable ribose-5-phosphate isomerase 3, chloroplastic [Chenopodium quinoa]"	1	LQEIFK(1)ELGCDAK_x000D_
	Gene.2809	67	K	"probable ribose-5-phosphate isomerase 3, chloroplastic [Chenopodium quinoa]"	1	LAAEK(1)AVEYVK_x000D_
	Gene.2809	219	K	"probable ribose-5-phosphate isomerase 3, chloroplastic [Chenopodium quinoa]"	1	ELGCDAK(1)LR_x000D_
	Gene.2809	162	K	"probable ribose-5-phosphate isomerase 3, chloroplastic [Chenopodium quinoa]"	1	EK(1)MVEAASDK_x000D_
	Gene.2817	104	K	"psbP domain-containing protein 6, chloroplastic isoform X2 [Morus notabilis]"	1	ASSK(1)DTPALR_x000D_
	Gene.2817	156	K	"psbP domain-containing protein 6, chloroplastic isoform X2 [Morus notabilis]"	1	FEDEK(1)QGK_x000D_
	Gene.2831	93	K	glutamine synthetase [Knorringia sibirica]	1	AIEK(1)LGLR_x000D_
	Gene.2831	76	K	glutamine synthetase [Knorringia sibirica]	1	PIPGDWNGAGAHTNYSTK(1)SMR_x000D_
	Gene.2832	272	K	glutamine synthetase cytosolic isozyme [Chenopodium quinoa]	1	SAIEK(1)LGLR_x000D_
	Gene.2832	106	K	glutamine synthetase cytosolic isozyme [Chenopodium quinoa]	1	GNNILVMCDAYTPQGEPIPTNK(1)R_x000D_
	Gene.2864	114	K	probable alpha-mannosidase At5g13980 [Herrania umbratica]	1	DQSEAMQDVVK(1)K_x000D_
	Gene.2889	229	K	"malate dehydrogenase, chloroplastic [Abrus precatorius]"	1	QK(1)GVYDPK_x000D_
	Gene.2889	255	K	"malate dehydrogenase, chloroplastic [Abrus precatorius]"	1	ANTFVAQK(1)K_x000D_
	Gene.2891	265	K	"malate dehydrogenase, chloroplastic [Manihot esculenta]"	1	ANTFIAQK(1)K_x000D_
	Gene.2891	239	K	"malate dehydrogenase, chloroplastic [Manihot esculenta]"	1	QK(1)GVYNPK_x000D_
	Gene.2916	197	K	proteasome subunit beta type-5 [Ziziphus jujuba]	1	K(1)LSGDDVGELHYK_x000D_
	Gene.2916	43	K	proteasome subunit beta type-5 [Ziziphus jujuba]	1	ASMGGYISSQSVK(1)K_x000D_
	Gene.2916	82	K	proteasome subunit beta type-5 [Ziziphus jujuba]	1	LHELANK(1)R_x000D_
	Gene.2961	137	K	Cell division control protein 2 A [Actinidia chinensis var. chinensis]	1	DLKPQNLLIDK(1)R_x000D_
	Gene.2978	371	K	"formate dehydrogenase, mitochondrial [Jatropha curcas]"	1	YFK(1)GEDFPAQNYIVK_x000D_
	Gene.2978	238	K	"formate dehydrogenase, mitochondrial [Jatropha curcas]"	1	IK(1)MDPELEK_x000D_
	Gene.2978	225	K	"formate dehydrogenase, mitochondrial [Jatropha curcas]"	1	LK(1)PFNCNLLYHDR_x000D_
	Gene.2978	90	K	"formate dehydrogenase, mitochondrial [Jatropha curcas]"	1	EWLESQGHEYIVTDDK(1)DGPNCELDK_x000D_
	Gene.2978	276	K	"formate dehydrogenase, mitochondrial [Jatropha curcas]"	1	TK(1)GMFNK_x000D_
	Gene.2978	206	K	"formate dehydrogenase, mitochondrial [Jatropha curcas]"	1	AYDLEGK(1)TVGTVGAGR_x000D_
	Gene.2978	245	K	"formate dehydrogenase, mitochondrial [Jatropha curcas]"	1	MDPELEK(1)EIGAK_x000D_
	Gene.2978	250	K	"formate dehydrogenase, mitochondrial [Jatropha curcas]"	1	EIGAK(1)FEEDLEK_x000D_
	Gene.2978	281	K	"formate dehydrogenase, mitochondrial [Jatropha curcas]"	1	GMFNK(1)EVIAK_x000D_
	Gene.2978	363	K	"formate dehydrogenase, mitochondrial [Jatropha curcas]"	1	YAAGTK(1)DMLER_x000D_
	Gene.2978	45	K	"formate dehydrogenase, mitochondrial [Jatropha curcas]"	1	K(1)IVGVFYK_x000D_
	Gene.2978	257	K	"formate dehydrogenase, mitochondrial [Jatropha curcas]"	1	FEEDLEK(1)MLPK_x000D_
	Gene.2989	132	K	adenylate kinase 4 [Sesamum indicum]	1	TYHTK(1)FAPPK_x000D_
	Gene.2991	147	K	PREDICTED: adenylate kinase 4 [Lupinus angustifolius]	1	SYHTK(1)FAPPK_x000D_
	Gene.2991	109	K	PREDICTED: adenylate kinase 4 [Lupinus angustifolius]	1	LDEMLDK(1)R_x000D_
	Gene.2991	49	K	PREDICTED: adenylate kinase 4 [Lupinus angustifolius]	1	AAVAAK(1)TPLGVK_x000D_
	Gene.2991	195	K	PREDICTED: adenylate kinase 4 [Lupinus angustifolius]	1	QTEPVIDYYAK(1)K_x000D_
	Gene.2991	55	K	PREDICTED: adenylate kinase 4 [Lupinus angustifolius]	1	TPLGVK(1)AK_x000D_
	Gene.3037	418	K	"phosphoglucomutase, cytoplasmic [Jatropha curcas]"	1	NK(1)DNLSSGK_x000D_
	Gene.3037	114	K	"phosphoglucomutase, cytoplasmic [Jatropha curcas]"	1	VGQDDSK(1)ASGAFILTASHNPGGPHEDFGIK_x000D_
	Gene.3037	569	K	"phosphoglucomutase, cytoplasmic [Jatropha curcas]"	1	LSK(1)MQEYTGR_x000D_
	Gene.3037	435	K	"phosphoglucomutase, cytoplasmic [Jatropha curcas]"	1	K(1)HWETYGR_x000D_
	Gene.3037	467	K	"phosphoglucomutase, cytoplasmic [Jatropha curcas]"	1	ELMAHLVK(1)LQSSIPEVNK_x000D_
	Gene.3037	18	K	"phosphoglucomutase, cytoplasmic [Jatropha curcas]"	1	VITVQTTPFDGQK(1)PGTSGLR_x000D_
	Gene.3037	498	K	"phosphoglucomutase, cytoplasmic [Jatropha curcas]"	1	GDEFEYK(1)DPVDGSISK_x000D_
	Gene.3037	56	K	"phosphoglucomutase, cytoplasmic [Jatropha curcas]"	1	GK(1)TLVVSGDGR_x000D_
	Gene.3037	477	K	"phosphoglucomutase, cytoplasmic [Jatropha curcas]"	1	LQSSIPEVNK(1)IVK_x000D_
	Gene.3037	507	K	"phosphoglucomutase, cytoplasmic [Jatropha curcas]"	1	GDEFEYKDPVDGSISK(1)NQGIR_x000D_
	Gene.3037	311	K	"phosphoglucomutase, cytoplasmic [Jatropha curcas]"	1	NMVLGK(1)R_x000D_
	Gene.3055	172	K	PREDICTED: 40S ribosomal protein S4-3 [Eucalyptus grandis]	1	ANDTIK(1)LDLETSK_x000D_
	Gene.3055	213	K	PREDICTED: 40S ribosomal protein S4-3 [Eucalyptus grandis]	1	HK(1)GSFETIHVQDSQGHEFATR_x000D_
	Gene.3096	254	K	probable xyloglucan endotransglucosylase/hydrolase protein B [Quercus suber]	1	FCATQGK(1)R_x000D_
	Gene.3096	233	K	probable xyloglucan endotransglucosylase/hydrolase protein B [Quercus suber]	1	APFVASYK(1)SFHVDGCEASVEAK_x000D_
	Gene.3096	225	K	probable xyloglucan endotransglucosylase/hydrolase protein B [Quercus suber]	1	TDWSK(1)APFVASYK_x000D_
	Gene.3096	188	K	probable xyloglucan endotransglucosylase/hydrolase protein B [Quercus suber]	1	NLK(1)DLGVK_x000D_
	Gene.3096	220	K	probable xyloglucan endotransglucosylase/hydrolase protein B [Quercus suber]	1	GGLEK(1)TDWSK_x000D_
	Gene.3109	92	K	rutin-hydrolyzing enzyme [Fagopyrum tataricum]	1	NYANILFK(1)EYGNK_x000D_
	Gene.3109	27	K	rutin-hydrolyzing enzyme [Fagopyrum tataricum]	1	ILPTGK(1)VSGGINK_x000D_
	Gene.3109	306	K	rutin-hydrolyzing enzyme [Fagopyrum tataricum]	1	GLQDILEYTK(1)QK_x000D_
	Gene.3109	34	K	rutin-hydrolyzing enzyme [Fagopyrum tataricum]	1	VSGGINK(1)K_x000D_
	Gene.3109	400	K	rutin-hydrolyzing enzyme [Fagopyrum tataricum]	1	TPK(1)DSYYWFK_x000D_
	Gene.3109	78	K	rutin-hydrolyzing enzyme [Fagopyrum tataricum]	1	K(1)IVQHFR_x000D_
	Gene.3116	164	K	RecName: Full=Methylthioribose-1-phosphate isomerase; Short=M1Pi; Short=MTR-1-P isomerase; AltName: Full=S-methyl-5-thioribose-1-phosphate isomerase; AltName: Full=Translation initiation factor eIF-2B subunit alpha/beta/delta-like protein	1	AVHAK(1)GALER_x000D_
	Gene.3148	338	K	uncharacterized protein LOC110689426 [Chenopodium quinoa]	1	YLK(1)SYAK_x000D_
	Gene.3167	385	K	"PREDICTED: probable trans-2-enoyl-CoA reductase, mitochondrial [Beta vulgaris subsp. vulgaris]"	1	ALGK(1)VGSQPK_x000D_
	Gene.3203	64	K	L-ascorbate oxidase [Gossypium arboreum]	1	LQNTAGLVNDK(1)QR_x000D_
	Gene.3204	362	K	L-ascorbate oxidase homolog [Chenopodium quinoa]	1	LQNSAGQVNGK(1)QR_x000D_
	Gene.3208	120	K	hypothetical protein MIMGU_mgv1a015450mg [Erythranthe guttata]	1	SMGDK(1)VR_x000D_
	Gene.3208	115	K	hypothetical protein MIMGU_mgv1a015450mg [Erythranthe guttata]	1	SNLPPK(1)SMGDK_x000D_
	Gene.3210	153	K	"PREDICTED: probable tocopherol O-methyltransferase, chloroplastic isoform X2 [Beta vulgaris subsp. vulgaris]"	1	YLATK(1)YGGAK_x000D_
	Gene.3212	101	K	hypothetical protein GOBAR_AA01073 [Gossypium barbadense]	1	SMGDK(1)VR_x000D_
	Gene.3212	51	K	hypothetical protein GOBAR_AA01073 [Gossypium barbadense]	1	EEVAWYAGK(1)K_x000D_
	Gene.3292	327	K	"isocitrate dehydrogenase [NAD] catalytic subunit 5, mitochondrial [Jatropha curcas]"	1	HLELHDK(1)ADSIHNAILK_x000D_
	Gene.3292	109	K	"isocitrate dehydrogenase [NAD] catalytic subunit 5, mitochondrial [Jatropha curcas]"	1	GPMATPIGK(1)GHR_x000D_
	Gene.3292	204	K	"isocitrate dehydrogenase [NAD] catalytic subunit 5, mitochondrial [Jatropha curcas]"	1	VSAIHK(1)ANIMQK_x000D_
	Gene.3292	225	K	"isocitrate dehydrogenase [NAD] catalytic subunit 5, mitochondrial [Jatropha curcas]"	1	EVAEK(1)YPEIK_x000D_
	Gene.3292	343	K	"isocitrate dehydrogenase [NAD] catalytic subunit 5, mitochondrial [Jatropha curcas]"	1	TIAEGK(1)YR_x000D_
	Gene.3299	272	K	1-aminocyclopropane-1-carboxylic acid oxidase [Rumex palustris]	1	EEEEK(1)QVYPK_x000D_
	Gene.3299	306	K	1-aminocyclopropane-1-carboxylic acid oxidase [Rumex palustris]	1	AVK(1)TAVNIDPIATA_x000D_
	Gene.3299	53	K	1-aminocyclopropane-1-carboxylic acid oxidase [Rumex palustris]	1	LTK(1)EHYR_x000D_
	Gene.3299	303	K	1-aminocyclopropane-1-carboxylic acid oxidase [Rumex palustris]	1	FEAMK(1)AVK_x000D_
	Gene.3299	114	K	1-aminocyclopropane-1-carboxylic acid oxidase [Rumex palustris]	1	TVMK(1)DFALR_x000D_
	Gene.3299	295	K	1-aminocyclopropane-1-carboxylic acid oxidase [Rumex palustris]	1	FQAK(1)EPR_x000D_
	Gene.3299	65	K	1-aminocyclopropane-1-carboxylic acid oxidase [Rumex palustris]	1	FK(1)ELVASK_x000D_
	Gene.3299	171	K	1-aminocyclopropane-1-carboxylic acid oxidase [Rumex palustris]	1	PDLIK(1)GLR_x000D_
	Gene.3327	87	K	40S ribosomal protein S19-3 [Ricinus communis]	1	GGVGVGGFK(1)R_x000D_
	Gene.3327	34	K	40S ribosomal protein S19-3 [Ricinus communis]	1	AYSAHLK(1)R_x000D_
	Gene.3344	421	K	PREDICTED: plasma membrane ATPase 1 [Beta vulgaris subsp. vulgaris]	1	TALTYLDHEGK(1)MHR_x000D_
	Gene.3344	453	K	PREDICTED: plasma membrane ATPase 1 [Beta vulgaris subsp. vulgaris]	1	VHAVIDK(1)FAER_x000D_
	Gene.3344	523	K	PREDICTED: plasma membrane ATPase 1 [Beta vulgaris subsp. vulgaris]	1	MITGDQLAIGK(1)ETGR_x000D_
	Gene.3344	409	K	PREDICTED: plasma membrane ATPase 1 [Beta vulgaris subsp. vulgaris]	1	AGVQELHFLPFNPTDK(1)R_x000D_
	Gene.3344	316	K	PREDICTED: plasma membrane ATPase 1 [Beta vulgaris subsp. vulgaris]	1	LAQQGAITK(1)R_x000D_
	Gene.3344	601	K	PREDICTED: plasma membrane ATPase 1 [Beta vulgaris subsp. vulgaris]	1	HICGMTGDGVNDAPALK(1)K_x000D_
	Gene.3376	57	K	40S ribosomal protein SA-like isoform X1 [Abrus precatorius]	1	TWEK(1)LQLAAR_x000D_
	Gene.3385	73	K	"photosystem II 10 kDa polypeptide, chloroplastic [Cucurbita pepo subsp. pepo]"	1	GK(1)GVYQYVDK_x000D_
	Gene.339	312	K	farnesyl diphosphate synthase [Allium sativum]	1	SYEK(1)LCK_x000D_
	Gene.3493	143	K	glucose-6-phosphate dehydrogenase [Nicotiana benthamiana]	1	GPVGAHYLAAK(1)YNVR_x000D_
	Gene.3512	10	K	"PREDICTED: proline--tRNA ligase, cytoplasmic [Vitis vinifera]"	1	K(1)ETGLGLTYK_x000D_
	Gene.3512	91	K	"PREDICTED: proline--tRNA ligase, cytoplasmic [Vitis vinifera]"	1	EK(1)DHIEGFAPEVAWVTK_x000D_
	Gene.3570	169	K	"PREDICTED: branched-chain-amino-acid aminotransferase 5, chloroplastic [Vitis vinifera]"	0.908603	K(0.909)EDGK(0.091)ILLFR_x000D_
	Gene.3570	410	K	"PREDICTED: branched-chain-amino-acid aminotransferase 5, chloroplastic [Vitis vinifera]"	1	TSYADGK(1)IGK_x000D_
	Gene.3581	252	K	PREDICTED: probable aldehyde dehydrogenase [Beta vulgaris subsp. vulgaris]	1	SPLLSK(1)LK_x000D_
	Gene.3581	185	K	PREDICTED: probable aldehyde dehydrogenase [Beta vulgaris subsp. vulgaris]	1	VAEK(1)LAVDLK_x000D_
	Gene.3581	20	K	PREDICTED: probable aldehyde dehydrogenase [Beta vulgaris subsp. vulgaris]	1	YLLYGDITAK(1)AAR_x000D_
	Gene.3638	53	K	PREDICTED: proteasome subunit alpha type-7-like [Ipomoea nil]	1	STPK(1)LQDSR_x000D_
	Gene.3638	179	K	PREDICTED: proteasome subunit alpha type-7-like [Ipomoea nil]	1	NYK(1)ETSGQETVK_x000D_
	Gene.3638	48	K	PREDICTED: proteasome subunit alpha type-7-like [Ipomoea nil]	1	GSDTVVLGVEK(1)K_x000D_
	Gene.3638	176	K	PREDICTED: proteasome subunit alpha type-7-like [Ipomoea nil]	1	EFLEK(1)NYK_x000D_
	Gene.3656	115	K	Hexokinase [Trema orientale]	1	IVANK(1)LR_x000D_
	Gene.3719	166	K	Fructokinase-2 like [Actinidia chinensis var. chinensis]	1	K(1)AGALLSYDPNLR_x000D_
	Gene.3719	248	K	Fructokinase-2 like [Actinidia chinensis var. chinensis]	1	YYTK(1)NFK_x000D_
	Gene.3719	284	K	Fructokinase-2 like [Actinidia chinensis var. chinensis]	1	LVDDHK(1)ILEDEAR_x000D_
	Gene.3787	72	K	FAD-binding domain containing protein [Trema orientale]	1	ITDPSELK(1)K_x000D_
	Gene.3804	109	K	"50S ribosomal protein L28, chloroplastic [Quercus suber]"	1	LQFVNLQYK(1)R_x000D_
	Gene.3804	90	K	"50S ribosomal protein L28, chloroplastic [Quercus suber]"	1	ANK(1)VSFSNK_x000D_
	Gene.3804	134	K	"50S ribosomal protein L28, chloroplastic [Quercus suber]"	1	TIEK(1)NGLAAVAK_x000D_
	Gene.3804	100	K	"50S ribosomal protein L28, chloroplastic [Quercus suber]"	1	K(1)LQFVNLQYK_x000D_
	Gene.3824	34	K	40S ribosomal protein S14-3 [Zea mays]	1	CK(1)ELGLTALHIK_x000D_
	Gene.3824	73	K	40S ribosomal protein S14-3 [Zea mays]	1	SGMK(1)IGR_x000D_
	Gene.3824	9	K	40S ribosomal protein S14-3 [Zea mays]	1	ITGGMK(1)VK_x000D_
	Gene.3824	44	K	40S ribosomal protein S14-3 [Zea mays]	1	ELGLTALHIK(1)LR_x000D_
	Gene.3824	54	K	40S ribosomal protein S14-3 [Zea mays]	1	TK(1)TPGPGAQSALR_x000D_
	Gene.3840	101	K	predicted protein [Micromonas pusilla CCMP1545]	1	HFELGGDK(1)K_x000D_
	Gene.3844	40	K	PREDICTED: 40S ribosomal protein S5 [Beta vulgaris subsp. vulgaris]	1	DTSSEVK(1)LFGR_x000D_
	Gene.3844	214	K	PREDICTED: 40S ribosomal protein S5 [Beta vulgaris subsp. vulgaris]	1	GSSNSYAIK(1)K_x000D_
	Gene.3859	140	K	"PREDICTED: 6,7-dimethyl-8-ribityllumazine synthase, chloroplastic [Tarenaya hassleriana]"	1	QLTGSLMK(1)AGGLR_x000D_
	Gene.3902	246	K	PREDICTED: bark storage protein A-like [Juglans regia]	1	THFGQK(1)GATSNVVLENVPFR_x000D_
	Gene.3962	284	K	UGT5 [Fagopyrum tataricum]	1	EISK(1)GLSQSGQR_x000D_
	Gene.3962	193	K	UGT5 [Fagopyrum tataricum]	1	SFMDHAK(1)R_x000D_
	Gene.397	161	K	PREDICTED: eukaryotic translation initiation factor 5A-2-like [Tarenaya hassleriana]	1	LPSDEALLK(1)QMK_x000D_
	Gene.397	77	K	PREDICTED: eukaryotic translation initiation factor 5A-2-like [Tarenaya hassleriana]	1	GRPCK(1)VVEVSTSK_x000D_
	Gene.397	72	K	PREDICTED: eukaryotic translation initiation factor 5A-2-like [Tarenaya hassleriana]	1	SGHIVIK(1)GR_x000D_
	Gene.397	164	K	PREDICTED: eukaryotic translation initiation factor 5A-2-like [Tarenaya hassleriana]	1	QMK(1)EGFDDGK_x000D_
	Gene.397	65	K	PREDICTED: eukaryotic translation initiation factor 5A-2-like [Tarenaya hassleriana]	1	K(1)SGHIVIK_x000D_
	Gene.397	54	K	PREDICTED: eukaryotic translation initiation factor 5A-2-like [Tarenaya hassleriana]	1	ADAGASK(1)TYPQQAGTIR_x000D_
	Gene.3975	127	K	hypothetical protein CRG98_033070 [Punica granatum]	1	FFENK(1)HDK_x000D_
	Gene.399	11	K	PREDICTED: eukaryotic translation initiation factor 5A-2-like [Tarenaya hassleriana]	1	SDEEHHFESK(1)ADAGASK_x000D_
	Gene.399	18	K	PREDICTED: eukaryotic translation initiation factor 5A-2-like [Tarenaya hassleriana]	1	ADAGASK(1)TYPQQAGTIR_x000D_
	Gene.4037	191	K	O-acetylserine(thiol)lyase [Knorringia sibirica]	1	GALEK(1)AEEIFK_x000D_
	Gene.4037	282	K	O-acetylserine(thiol)lyase [Knorringia sibirica]	1	PGPHK(1)IQGIGAGFVPR_x000D_
	Gene.4037	277	K	O-acetylserine(thiol)lyase [Knorringia sibirica]	1	SSVQVIGVEPTESNILSGGK(1)PGPHK_x000D_
	Gene.4046	51	K	PREDICTED: pre-mRNA cleavage factor Im 25 kDa subunit 2 [Beta vulgaris subsp. vulgaris]	1	LKPGENEVDGLK(1)R_x000D_
	Gene.4080	190	K	ATP sulfurylase 2-like [Chenopodium quinoa]	1	SIEIYK(1)HNK_x000D_
	Gene.4080	379	K	ATP sulfurylase 2-like [Chenopodium quinoa]	1	DPAGMGHPTEK(1)R_x000D_
	Gene.4080	389	K	ATP sulfurylase 2-like [Chenopodium quinoa]	1	DLYDPDHGK(1)K_x000D_
	Gene.4083	466	K	"PREDICTED: dihydrolipoyllysine-residue acetyltransferase component 1 of pyruvate dehydrogenase complex, mitochondrial [Juglans regia]"	1	DLIEK(1)HNVK_x000D_
	Gene.4083	333	K	"PREDICTED: dihydrolipoyllysine-residue acetyltransferase component 1 of pyruvate dehydrogenase complex, mitochondrial [Juglans regia]"	1	SAASSMSTDK(1)NEVK_x000D_
	Gene.4083	323	K	"PREDICTED: dihydrolipoyllysine-residue acetyltransferase component 1 of pyruvate dehydrogenase complex, mitochondrial [Juglans regia]"	0.999944	AEIADK(1)SAASSMSTDKNEVK_x000D_
	Gene.4134	153	K	hypothetical protein TSUD_93400 [Trifolium subterraneum]	1	FYEK(1)EGLPSFPMGK_x000D_
	Gene.4170	90	K	Uridylate kinase/adenylate kinase [Handroanthus impetiginosus]	1	LLQQAMEK(1)SGNEK_x000D_
	Gene.4184	69	K	60S ribosomal protein L23A-like [Papaver somniferum]	1	NK(1)LDQYQILK_x000D_
	Gene.4184	87	K	60S ribosomal protein L23A-like [Papaver somniferum]	1	YPLTTESAMK(1)K_x000D_
	Gene.4184	122	K	60S ribosomal protein L23A-like [Papaver somniferum]	1	K(1)VNTLIRPDGTK_x000D_
	Gene.4184	26	K	60S ribosomal protein L23A-like [Papaver somniferum]	1	AVK(1)SGASTLK_x000D_
	Gene.4184	133	K	60S ribosomal protein L23A-like [Papaver somniferum]	1	VNTLIRPDGTK(1)K_x000D_
	Gene.4184	121	K	60S ribosomal protein L23A-like [Papaver somniferum]	1	MYDIQAK(1)K_x000D_
	Gene.4184	20	K	60S ribosomal protein L23A-like [Papaver somniferum]	1	AQALK(1)AAK_x000D_
	Gene.4213	217	K	"glutamyl-tRNA reductase-binding protein, chloroplastic [Spinacia oleracea]"	1	LLSLWK(1)K_x000D_
	Gene.4417	251	K	methionine sulfoxide reductase A [Populus trichocarpa x Populus deltoides]	1	AEEYHQQYLAK(1)GGR_x000D_
	Gene.4417	219	K	methionine sulfoxide reductase A [Populus trichocarpa x Populus deltoides]	1	AILESLEK(1)QQK_x000D_
	Gene.4417	263	K	methionine sulfoxide reductase A [Populus trichocarpa x Populus deltoides]	1	QSTEK(1)GCNDPIR_x000D_
	Gene.4417	227	K	methionine sulfoxide reductase A [Populus trichocarpa x Populus deltoides]	1	K(1)IVTEILPAK_x000D_
	Gene.4417	236	K	methionine sulfoxide reductase A [Populus trichocarpa x Populus deltoides]	1	IVTEILPAK(1)K_x000D_
	Gene.4417	167	K	methionine sulfoxide reductase A [Populus trichocarpa x Populus deltoides]	1	VQYDPK(1)ECR_x000D_
	Gene.4457	237	K	hypothetical protein CDL15_Pgr023544 [Punica granatum]	1	SIEQIEK(1)EIDR_x000D_
	Gene.4457	217	K	hypothetical protein CDL15_Pgr023544 [Punica granatum]	1	EILHSK(1)NNVIR_x000D_
	Gene.4457	282	K	hypothetical protein CDL15_Pgr023544 [Punica granatum]	1	LNYK(1)DMYEDR_x000D_
	Gene.4457	96	K	hypothetical protein CDL15_Pgr023544 [Punica granatum]	1	VAESDAMGLLLK(1)ER_x000D_
	Gene.4533	79	K	"PREDICTED: probable NADH dehydrogenase [ubiquinone] 1 alpha subcomplex subunit 5, mitochondrial [Gossypium arboreum]"	1	EAEDWEAIEK(1)R_x000D_
	Gene.4576	40	K	PREDICTED: 40S ribosomal protein S20-2-like [Solanum tuberosum]	1	MPTK(1)VLNITTR_x000D_
	Gene.4652	142	K	hypothetical protein SOVF_081340 isoform A [Spinacia oleracea]	1	GVK(1)GFNTEAAK_x000D_
	Gene.4652	186	K	hypothetical protein SOVF_081340 isoform A [Spinacia oleracea]	1	GLK(1)VAVASSADR_x000D_
	Gene.4666	124	K	"ferredoxin--nitrite reductase, chloroplastic [Populus trichocarpa]"	1	LSMEEIDQNK(1)LTK_x000D_
	Gene.4666	127	K	"ferredoxin--nitrite reductase, chloroplastic [Populus trichocarpa]"	1	LTK(1)DDIDVR_x000D_
	Gene.4666	468	K	"ferredoxin--nitrite reductase, chloroplastic [Populus trichocarpa]"	1	IEALLQEPLLK(1)SR_x000D_
	Gene.4666	390	K	"ferredoxin--nitrite reductase, chloroplastic [Populus trichocarpa]"	1	ASSEDLVQK(1)QWER_x000D_
	Gene.4666	135	K	"ferredoxin--nitrite reductase, chloroplastic [Populus trichocarpa]"	1	LK(1)WLGLFHR_x000D_
	Gene.4666	98	K	"ferredoxin--nitrite reductase, chloroplastic [Populus trichocarpa]"	1	IEK(1)EPMK_x000D_
	Gene.4666	93	K	"ferredoxin--nitrite reductase, chloroplastic [Populus trichocarpa]"	1	QGINPQEK(1)IK_x000D_
	Gene.4690	72	K	"PREDICTED: 50S ribosomal protein L29, chloroplastic [Tarenaya hassleriana]"	1	AK(1)TTDELHEEIIDLK_x000D_
	Gene.4732	110	K	"malate dehydrogenase, chloroplastic [Abrus precatorius]"	1	ASIEK(1)GFAFANK_x000D_
	Gene.4764	398	K	"glutamate-1-semialdehyde 2,1-aminomutase, chloroplastic-like [Chenopodium quinoa]"	1	ITGELTQGIIEAGK(1)R_x000D_
	Gene.4764	70	K	"glutamate-1-semialdehyde 2,1-aminomutase, chloroplastic-like [Chenopodium quinoa]"	1	AK(1)ELMPGGVNSPVR_x000D_
	Gene.4764	68	K	"glutamate-1-semialdehyde 2,1-aminomutase, chloroplastic-like [Chenopodium quinoa]"	1	SEEAFSK(1)AK_x000D_
	Gene.4764	55	K	"glutamate-1-semialdehyde 2,1-aminomutase, chloroplastic-like [Chenopodium quinoa]"	1	K(1)AYTLQK_x000D_
	Gene.4764	195	K	"glutamate-1-semialdehyde 2,1-aminomutase, chloroplastic-like [Chenopodium quinoa]"	1	IIK(1)FEGCYHGHADPFLVK_x000D_
	Gene.4780	272	K	hypothetical protein SOVF_023780 [Spinacia oleracea]	1	VAATASTGK(1)IEFLK_x000D_
	Gene.4780	131	K	hypothetical protein SOVF_023780 [Spinacia oleracea]	1	AAALNPVDFK(1)R_x000D_
	Gene.4780	185	K	hypothetical protein SOVF_023780 [Spinacia oleracea]	1	ALDGPK(1)QFGSLAEYTAVEEK_x000D_
	Gene.4780	263	K	hypothetical protein SOVF_023780 [Spinacia oleracea]	1	HVFGASK(1)VAATASTGK_x000D_
	Gene.4780	347	K	hypothetical protein SOVF_023780 [Spinacia oleracea]	1	K(1)LNPFLESGK_x000D_
	Gene.4780	346	K	hypothetical protein SOVF_023780 [Spinacia oleracea]	1	FVVTSDGGALK(1)K_x000D_
	Gene.4780	167	K	hypothetical protein SOVF_023780 [Spinacia oleracea]	1	ELK(1)VGDEVYGDISEK_x000D_
	Gene.4780	121	K	hypothetical protein SOVF_023780 [Spinacia oleracea]	1	VK(1)AAALNPVDFK_x000D_
	Gene.4780	112	K	hypothetical protein SOVF_023780 [Spinacia oleracea]	1	FPVPELK(1)EDQVLVK_x000D_
	Gene.4780	164	K	hypothetical protein SOVF_023780 [Spinacia oleracea]	1	VGSLVK(1)ELK_x000D_
	Gene.4780	364	K	hypothetical protein SOVF_023780 [Spinacia oleracea]	0.999994	VKPIVDPK(1)GPFPFDK_x000D_
	Gene.4780	105	K	hypothetical protein SOVF_023780 [Spinacia oleracea]	1	FDPK(1)FPVPELK_x000D_
	Gene.4800	102	K	"PREDICTED: 50S ribosomal protein L35, chloroplastic [Beta vulgaris subsp. vulgaris]"	1	VTGSGK(1)IMR_x000D_
	Gene.4844	16	K	60S ribosomal protein like [Actinidia chinensis var. chinensis]	1	APPQASSGLIVGLNK(1)GHIVTK_x000D_
	Gene.4844	65	K	60S ribosomal protein like [Actinidia chinensis var. chinensis]	1	ITELLK(1)VGK_x000D_
	Gene.4892	357	K	PREDICTED: uncharacterized protein LOC104885860 [Beta vulgaris subsp. vulgaris]	1	VVIATGK(1)TR_x000D_
	Gene.4901	128	K	hypothetical protein CISIN_1g028425mg [Citrus sinensis]	1	VK(1)GNVFK_x000D_
	Gene.4901	153	K	hypothetical protein CISIN_1g028425mg [Citrus sinensis]	1	EK(1)TLSDQFEAK_x000D_
	Gene.4901	92	K	hypothetical protein CISIN_1g028425mg [Citrus sinensis]	1	LPTK(1)VLWMR_x000D_
	Gene.4901	162	K	hypothetical protein CISIN_1g028425mg [Citrus sinensis]	1	TLSDQFEAK(1)R_x000D_
	Gene.4901	46	K	hypothetical protein CISIN_1g028425mg [Citrus sinensis]	1	LVK(1)DGFIIR_x000D_
	Gene.4901	144	K	hypothetical protein CISIN_1g028425mg [Citrus sinensis]	1	VLMESIHK(1)SK_x000D_
	Gene.4901	126	K	hypothetical protein CISIN_1g028425mg [Citrus sinensis]	1	HMYHDMYMK(1)VK_x000D_
	Gene.4901	5	K	hypothetical protein CISIN_1g028425mg [Citrus sinensis]	1	VSLK(1)LQK_x000D_
	Gene.4902	109	K	60S ribosomal protein L19-1 [Coffea arabica]	1	LAQGPAEKPAAQPTPAAQPAQVSK(1)K_x000D_
	Gene.4910	92	K	"PREDICTED: isocitrate dehydrogenase [NAD] regulatory subunit 1, mitochondrial [Juglans regia]"	1	YDVHGDMK(1)K_x000D_
	Gene.4978	42	K	Ribosomal protein L9 [Corchorus capsularis]	1	IILK(1)EDVETLGK_x000D_
	Gene.4978	84	K	Ribosomal protein L9 [Corchorus capsularis]	1	EMK(1)MEDER_x000D_
	Gene.4978	81	K	Ribosomal protein L9 [Corchorus capsularis]	1	AQIVTPILVK(1)EMK_x000D_
	Gene.4978	50	K	Ribosomal protein L9 [Corchorus capsularis]	1	IILKEDVETLGK(1)K_x000D_
	Gene.4978	115	K	Ribosomal protein L9 [Corchorus capsularis]	1	VLETVGAFK(1)VK_x000D_
	Gene.5059	81	K	"fructose-bisphosphate aldolase 1, chloroplastic-like [Nicotiana tabacum]"	1	GILAMDESNATCGK(1)R_x000D_
	Gene.5059	57	K	"fructose-bisphosphate aldolase 1, chloroplastic-like [Nicotiana tabacum]"	1	ASYADELVK(1)TAK_x000D_
	Gene.5059	138	K	"fructose-bisphosphate aldolase 1, chloroplastic-like [Nicotiana tabacum]"	1	IVDVLTK(1)QGIVPGIK_x000D_
	Gene.5059	357	K	"fructose-bisphosphate aldolase 1, chloroplastic-like [Nicotiana tabacum]"	1	TWGGRPENVK(1)AAQEALLTR_x000D_
	Gene.5059	146	K	"fructose-bisphosphate aldolase 1, chloroplastic-like [Nicotiana tabacum]"	1	QGIVPGIK(1)VDK_x000D_
	Gene.5059	347	K	"fructose-bisphosphate aldolase 1, chloroplastic-like [Nicotiana tabacum]"	1	ALQNTCLK(1)TWGGRPENVK_x000D_
	Gene.5059	377	K	"fructose-bisphosphate aldolase 1, chloroplastic-like [Nicotiana tabacum]"	1	ANSLAQLGK(1)YTGEGESDEAK_x000D_
	Gene.5071	106	K	PREDICTED: 60S ribosomal protein L27a-3-like [Lupinus angustifolius]	1	GVLPPNQPVVVK(1)AK_x000D_
	Gene.5074	53	K	60S ribosomal protein L27a-3-like [Citrus sinensis]	1	ILFDK(1)YHPGYFGK_x000D_
	Gene.5074	61	K	60S ribosomal protein L27a-3-like [Citrus sinensis]	1	YHPGYFGK(1)VGMR_x000D_
	Gene.5074	78	K	60S ribosomal protein L27a-3-like [Citrus sinensis]	1	FFCPK(1)INIDK_x000D_
	Gene.5074	135	K	60S ribosomal protein L27a-3-like [Citrus sinensis]	1	LVSK(1)IAEK_x000D_
	Gene.5074	93	K	60S ribosomal protein L27a-3-like [Citrus sinensis]	1	LWSLVPDEVK(1)AK_x000D_
	Gene.5074	73	K	60S ribosomal protein L27a-3-like [Citrus sinensis]	1	NK(1)FFCPK_x000D_
	Gene.5074	117	K	60S ribosomal protein L27a-3-like [Citrus sinensis]	1	VLGK(1)GVLPGNQPIVVK_x000D_
	Gene.5089	109	K	"PREDICTED: 30S ribosomal protein S6 alpha, chloroplastic [Beta vulgaris subsp. vulgaris]"	1	K(1)YETMAVLRPDMTEDER_x000D_
	Gene.5120	274	K	long chain acyl-CoA synthetase 4-like [Spinacia oleracea]	1	HEEASPLSDK(1)IVFSK_x000D_
	Gene.5120	384	K	long chain acyl-CoA synthetase 4-like [Spinacia oleracea]	1	TVFAGYHK(1)R_x000D_
	Gene.5120	510	K	long chain acyl-CoA synthetase 4-like [Spinacia oleracea]	1	LK(1)GFEFIK_x000D_
	Gene.5120	234	K	long chain acyl-CoA synthetase 4-like [Spinacia oleracea]	1	IYTGLK(1)AK_x000D_
	Gene.5120	493	K	long chain acyl-CoA synthetase 4-like [Spinacia oleracea]	1	AK(1)EYILQELTK_x000D_
	Gene.5155	74	K	"Fructose-bisphosphate aldolase, class-I [Corchorus olitorius]"	1	TAK(1)TIASPGR_x000D_
	Gene.5155	391	K	"Fructose-bisphosphate aldolase, class-I [Corchorus olitorius]"	1	ANSLAQLGK(1)YTGEGESEEAK_x000D_
	Gene.5155	371	K	"Fructose-bisphosphate aldolase, class-I [Corchorus olitorius]"	1	TWGGRPENVK(1)AAQETLLVR_x000D_
	Gene.5155	306	K	"Fructose-bisphosphate aldolase, class-I [Corchorus olitorius]"	1	ATPEQVAGYTLK(1)LLHQR_x000D_
	Gene.5197	294	K	peroxidase 60-like [Spinacia oleracea]	1	LATDSQTK(1)DMVGNLAQDSAFSDK_x000D_
	Gene.5197	312	K	peroxidase 60-like [Spinacia oleracea]	1	FGK(1)AMIK_x000D_
	Gene.5197	309	K	peroxidase 60-like [Spinacia oleracea]	1	DMVGNLAQDSAFSDK(1)FGK_x000D_
	Gene.5197	282	K	peroxidase 60-like [Spinacia oleracea]	1	GVTK(1)IDQR_x000D_
	Gene.5214	47	K	hypothetical protein CDL15_Pgr007687 [Punica granatum]	1	AAVAK(1)EAR_x000D_
	Gene.5215	92	K	glutathione peroxidase [Rheum australe]	1	SVYDFVVK(1)DAR_x000D_
	Gene.5215	105	K	glutathione peroxidase [Rheum australe]	1	GNDVDLSQYK(1)GK_x000D_
	Gene.5230	67	K	"glucose-6-phosphate isomerase, cytosolic [Nicotiana tabacum]"	1	LFK(1)LAEAAHLK_x000D_
	Gene.5230	64	K	"glucose-6-phosphate isomerase, cytosolic [Nicotiana tabacum]"	1	AVIPTMDK(1)LFK_x000D_
	Gene.5230	24	K	"glucose-6-phosphate isomerase, cytosolic [Nicotiana tabacum]"	1	EHVEVIK(1)K_x000D_
	Gene.5230	132	K	"glucose-6-phosphate isomerase, cytosolic [Nicotiana tabacum]"	1	DFSEK(1)IR_x000D_
	Gene.5257	38	K	uncharacterized protein LOC110725343 isoform X1 [Chenopodium quinoa]	1	DGK(1)NQYAR_x000D_
	Gene.5291	146	K	"RecName: Full=50S ribosomal protein L23, chloroplastic; AltName: Full=Chloroplastic large ribosomal subunit protein uL23c; AltName: Full=PRPL23; Flags: Precursor"	1	SFLEVGVK(1)K_x000D_
	Gene.5313	130	K	"PREDICTED: ferredoxin-thioredoxin reductase, variable chain-like [Malus domestica]"	1	VPLK(1)VYHVPK_x000D_
	Gene.5333	123	K	60S ribosomal protein L9-like [Chenopodium quinoa]	1	NFLGEK(1)K_x000D_
	Gene.5333	166	K	60S ribosomal protein L9-like [Chenopodium quinoa]	1	SAALINQK(1)CHVK_x000D_
	Gene.5333	67	K	60S ribosomal protein L9-like [Chenopodium quinoa]	1	K(1)TTAAIR_x000D_
	Gene.5333	88	K	60S ribosomal protein L9-like [Chenopodium quinoa]	1	TALSHVQNLITGVTK(1)GYR_x000D_
	Gene.5333	186	K	60S ribosomal protein L9-like [Chenopodium quinoa]	1	FLDGIYVSEK(1)GR_x000D_
	Gene.5333	58	K	60S ribosomal protein L9-like [Chenopodium quinoa]	1	LK(1)IDSWFGSR_x000D_
	Gene.5333	176	K	60S ribosomal protein L9-like [Chenopodium quinoa]	1	K(1)FLDGIYVSEK_x000D_
	Gene.5363	88	K	60S Ribosomal protein [Parasponia andersonii]	1	K(1)AEGEFFQEDKEEK_x000D_
	Gene.5363	72	K	60S Ribosomal protein [Parasponia andersonii]	1	VDVSGVNVEK(1)FDDK_x000D_
	Gene.5363	144	K	60S Ribosomal protein [Parasponia andersonii]	1	SGMK(1)PHELLF_x000D_
	Gene.5363	80	K	60S Ribosomal protein [Parasponia andersonii]	1	YFAK(1)EVQK_x000D_
	Gene.5363	76	K	60S Ribosomal protein [Parasponia andersonii]	1	FDDK(1)YFAK_x000D_
	Gene.5363	108	K	60S Ribosomal protein [Parasponia andersonii]	1	NQLPAEK(1)K_x000D_
	Gene.5363	140	K	60S Ribosomal protein [Parasponia andersonii]	1	FSLK(1)SGMK_x000D_
	Gene.5369	412	K	"oxygen-dependent coproporphyrinogen-III oxidase, chloroplastic-like [Chenopodium quinoa]"	1	WEYDHK(1)PEEGSEEWK_x000D_
	Gene.5369	156	K	"oxygen-dependent coproporphyrinogen-III oxidase, chloroplastic-like [Chenopodium quinoa]"	1	FK(1)EDVWSR_x000D_
	Gene.5369	287	K	"oxygen-dependent coproporphyrinogen-III oxidase, chloroplastic-like [Chenopodium quinoa]"	1	NACDK(1)FDPTFYPR_x000D_
	Gene.5369	307	K	"oxygen-dependent coproporphyrinogen-III oxidase, chloroplastic-like [Chenopodium quinoa]"	1	WCDDYFFIK(1)HR_x000D_
	Gene.5369	389	K	"oxygen-dependent coproporphyrinogen-III oxidase, chloroplastic-like [Chenopodium quinoa]"	1	GTTFGLK(1)TGGR_x000D_
	Gene.5369	363	K	"oxygen-dependent coproporphyrinogen-III oxidase, chloroplastic-like [Chenopodium quinoa]"	1	DTPFTEQHK(1)AWQQLR_x000D_
	Gene.5369	354	K	"oxygen-dependent coproporphyrinogen-III oxidase, chloroplastic-like [Chenopodium quinoa]"	1	K(1)DTPFTEQHK_x000D_
	Gene.5369	144	K	"oxygen-dependent coproporphyrinogen-III oxidase, chloroplastic-like [Chenopodium quinoa]"	1	EAQDTVCK(1)AIEEADGVGK_x000D_
	Gene.5369	247	K	"oxygen-dependent coproporphyrinogen-III oxidase, chloroplastic-like [Chenopodium quinoa]"	1	YFETDASK(1)DVPGAPR_x000D_
	Gene.5389	6	K	unnamed protein product [Brassica oleracea]	1	VNIPK(1)TK_x000D_
	Gene.5389	32	K	unnamed protein product [Brassica oleracea]	1	GK(1)DSLAAQGK_x000D_
	Gene.5389	40	K	unnamed protein product [Brassica oleracea]	1	DSLAAQGK(1)R_x000D_
	Gene.5389	24	K	unnamed protein product [Brassica oleracea]	1	HTLHK(1)VTQYK_x000D_
	Gene.5399	231	K	PREDICTED: S-adenosylmethionine synthase 1 [Nicotiana tomentosiformis]	1	YLDEK(1)TIFHLNPSGR_x000D_
	Gene.5399	281	K	PREDICTED: S-adenosylmethionine synthase 1 [Nicotiana tomentosiformis]	1	DPTK(1)VDR_x000D_
	Gene.5399	226	K	PREDICTED: S-adenosylmethionine synthase 1 [Nicotiana tomentosiformis]	0.999344	EHVIK(0.001)PVIPEK(0.999)YLDEK_x000D_
	Gene.5399	220	K	PREDICTED: S-adenosylmethionine synthase 1 [Nicotiana tomentosiformis]	1	EHVIK(1)PVIPEK_x000D_
[truncated: 11,934 more rows]
