# Supplementary material for: Global analysis of protein lysine 2-hydroxyisobutyrylation (Khib) profiles in Chinese herb rhubarb (Dahuang)
Source: BMC Genomics. 2021 Jul 15;22:542. doi: 10.1186/s12864-021-07847-0 (PMC8283887; doi:10.1186/s12864-021-07847-0)
Supplement: Supplementary file 4 — Table S3, Classification of subcellular localizations of Khib-modified proteins. [file 12864_2021_7847_MOESM4_ESM.xlsx]

## Sheet: ident Classification
Figure S3. Classification of subcellular localizations of Khib-modified proteins
Subcellular Location	No. of Protein	Percentage
Chloroplast	679	0.445538
Cytoplasm	465	0.305118
Nucleus	166	0.108924
Mitochondria	88	0.0577428
Plasma membrane	35	0.0229659
Extracellular	32	0.0209974
Other	59	0.0387139

## Sheet: ident list
Category	Protein accession	Position	Amino acid	Protein description	Localization probability	Modified sequence_x000D_
chloroplast	Gene.10016	137	K	"PREDICTED: 3-hydroxyisobutyryl-CoA hydrolase-like protein 3, mitochondrial isoform X1 [Beta vulgaris subsp. vulgaris]"	1	GVVAEIQK(1)DK_x000D_
	Gene.10025	37	K	hypothetical protein DCAR_015290 [Daucus carota subsp. sativus]	1	TTVTDDK(1)R_x000D_
	Gene.10026	137	K	PREDICTED: nascent polypeptide-associated complex subunit beta-like [Daucus carota subsp. sativus]	1	K(1)LAEQFQK_x000D_
	Gene.10026	114	K	PREDICTED: nascent polypeptide-associated complex subunit beta-like [Daucus carota subsp. sativus]	1	VQASIAANTWVVSGSPQTK(1)K_x000D_
	Gene.10042	345	K	"D-3-phosphoglycerate dehydrogenase 1, chloroplastic [Arachis ipaensis]"	1	DSK(1)LIQHER_x000D_
	Gene.10042	431	K	"D-3-phosphoglycerate dehydrogenase 1, chloroplastic [Arachis ipaensis]"	1	SVK(1)VTYASAR_x000D_
	Gene.10042	202	K	"D-3-phosphoglycerate dehydrogenase 1, chloroplastic [Arachis ipaensis]"	1	NVAQADASIK(1)AGEWK_x000D_
	Gene.10042	297	K	"D-3-phosphoglycerate dehydrogenase 1, chloroplastic [Arachis ipaensis]"	1	MLNDETFAK(1)MK_x000D_
	Gene.10065	38	K	40S ribosomal protein S26-1-like [Carica papaya]	1	GHVK(1)FIR_x000D_
	Gene.10065	128	K	40S ribosomal protein S26-1-like [Carica papaya]	1	DDMPK(1)TGAPGGAPR_x000D_
	Gene.10114	189	K	PREDICTED: 60S ribosomal protein L18-2 [Beta vulgaris subsp. vulgaris]	1	APGVPQSHTK(1)PYVR_x000D_
	Gene.1012	231	K	"50S ribosomal protein L3, chloroplastic [Chenopodium quinoa]"	1	GFQGGIK(1)R_x000D_
	Gene.1012	177	K	"50S ribosomal protein L3, chloroplastic [Chenopodium quinoa]"	0.999166	K(0.001)PELGHLSK(0.999)SGIIPLR_x000D_
	Gene.1012	169	K	"50S ribosomal protein L3, chloroplastic [Chenopodium quinoa]"	1	K(1)PELGHLSK_x000D_
	Gene.1012	318	K	"50S ribosomal protein L3, chloroplastic [Chenopodium quinoa]"	1	IVGK(1)NIPK_x000D_
	Gene.1012	314	K	"50S ribosomal protein L3, chloroplastic [Chenopodium quinoa]"	1	ITPAK(1)IVGK_x000D_
	Gene.1012	168	K	"50S ribosomal protein L3, chloroplastic [Chenopodium quinoa]"	0.984311	LK(0.984)K(0.016)PELGHLSK_x000D_
	Gene.10154	198	K	hypothetical protein B456_006G060200 [Gossypium raimondii]	1	VFLDPK(1)AR_x000D_
	Gene.10161	234	K	"ATP-dependent Clp protease proteolytic subunit-related protein 4, chloroplastic-like [Papaver somniferum]"	1	TELVK(1)LYAR_x000D_
	Gene.10161	229	K	"ATP-dependent Clp protease proteolytic subunit-related protein 4, chloroplastic-like [Papaver somniferum]"	1	EITNVK(1)TELVK_x000D_
	Gene.10161	288	K	"ATP-dependent Clp protease proteolytic subunit-related protein 4, chloroplastic-like [Papaver somniferum]"	1	GVVADLK(1)R_x000D_
	Gene.10161	242	K	"ATP-dependent Clp protease proteolytic subunit-related protein 4, chloroplastic-like [Papaver somniferum]"	1	HTGK(1)THEQIEEDIR_x000D_
	Gene.1019	174	K	"isoleucine--tRNA ligase, cytoplasmic-like [Chenopodium quinoa]"	1	VSDFK(1)GR_x000D_
	Gene.1019	310	K	"isoleucine--tRNA ligase, cytoplasmic-like [Chenopodium quinoa]"	1	HK(1)IDHLVIPSSR_x000D_
	Gene.10216	59	K	hypothetical protein DCAR_030425 [Daucus carota subsp. sativus]	1	LSEDK(1)VK_x000D_
	Gene.10251	141	K	"geranylgeranyl diphosphate reductase, chloroplastic-like [Chenopodium quinoa]"	1	TLK(1)PHEYIGMVR_x000D_
	Gene.10251	390	K	"geranylgeranyl diphosphate reductase, chloroplastic-like [Chenopodium quinoa]"	1	K(1)YWPTYK_x000D_
	Gene.10251	305	K	"geranylgeranyl diphosphate reductase, chloroplastic-like [Chenopodium quinoa]"	1	ALPK(1)IDGGR_x000D_
	Gene.10251	293	K	"geranylgeranyl diphosphate reductase, chloroplastic-like [Chenopodium quinoa]"	1	K(1)FQLATR_x000D_
	Gene.10251	242	K	"geranylgeranyl diphosphate reductase, chloroplastic-like [Chenopodium quinoa]"	1	IK(1)IPDEK_x000D_
	Gene.10251	355	K	"geranylgeranyl diphosphate reductase, chloroplastic-like [Chenopodium quinoa]"	1	CSGEGIYFAAK(1)SGR_x000D_
	Gene.10264	57	K	PREDICTED: 60S ribosomal protein L28-1 [Beta vulgaris subsp. vulgaris]	1	YSGLANSK(1)TVTIQPSGK_x000D_
	Gene.10264	66	K	PREDICTED: 60S ribosomal protein L28-1 [Beta vulgaris subsp. vulgaris]	1	TVTIQPSGK(1)DNTIVLATTK_x000D_
	Gene.10264	101	K	PREDICTED: 60S ribosomal protein L28-1 [Beta vulgaris subsp. vulgaris]	1	MAK(1)AVNNQVGDNYYRPDLK_x000D_
	Gene.10264	37	K	PREDICTED: 60S ribosomal protein L28-1 [Beta vulgaris subsp. vulgaris]	1	IQFSK(1)ESNNLYNSHSYK_x000D_
	Gene.10264	76	K	PREDICTED: 60S ribosomal protein L28-1 [Beta vulgaris subsp. vulgaris]	1	DNTIVLATTK(1)TR_x000D_
	Gene.10264	117	K	PREDICTED: 60S ribosomal protein L28-1 [Beta vulgaris subsp. vulgaris]	1	AVNNQVGDNYYRPDLK(1)K_x000D_
	Gene.10264	135	K	PREDICTED: 60S ribosomal protein L28-1 [Beta vulgaris subsp. vulgaris]	1	SLQVSK(1)SGVK_x000D_
	Gene.10266	124	K	ruBisCO large subunit-binding protein subunit alpha [Citrus sinensis]	1	NVVLDEFGSPK(1)VVNDGVTIAR_x000D_
	Gene.10266	403	K	ruBisCO large subunit-binding protein subunit alpha [Citrus sinensis]	1	VTITK(1)DSTTFIADAASKDELQAR_x000D_
	Gene.10266	440	K	ruBisCO large subunit-binding protein subunit alpha [Citrus sinensis]	1	ELTETDSVYDSEK(1)LAER_x000D_
	Gene.10266	156	K	ruBisCO large subunit-binding protein subunit alpha [Citrus sinensis]	1	EVASK(1)TNDSAGDGTTTASVLAR_x000D_
	Gene.10266	546	K	ruBisCO large subunit-binding protein subunit alpha [Citrus sinensis]	1	ALVAPASLIAHNAGVEGEVVVEK(1)VK_x000D_
	Gene.10266	193	K	ruBisCO large subunit-binding protein subunit alpha [Citrus sinensis]	1	LGLLSVTSGANPVSLK(1)K_x000D_
	Gene.10266	606	K	ruBisCO large subunit-binding protein subunit alpha [Citrus sinensis]	0.939531	AK(0.06)PK(0.94)SGAAAPQQGLMV_x000D_
	Gene.10266	456	K	ruBisCO large subunit-binding protein subunit alpha [Citrus sinensis]	1	LSGGVAVIK(1)VGAATETELEDR_x000D_
	Gene.10266	302	K	ruBisCO large subunit-binding protein subunit alpha [Citrus sinensis]	1	VLVTDQK(1)ISAIK_x000D_
	Gene.10266	415	K	ruBisCO large subunit-binding protein subunit alpha [Citrus sinensis]	1	DSTTFIADAASK(1)DELQAR_x000D_
	Gene.10281	52	K	Uncharacterized protein CEY00_Acc21510 [Actinidia chinensis var. chinensis]	1	AAENVYIK(1)K_x000D_
	Gene.10281	58	K	Uncharacterized protein CEY00_Acc21510 [Actinidia chinensis var. chinensis]	1	MEQEK(1)LAK_x000D_
	Gene.10281	100	K	Uncharacterized protein CEY00_Acc21510 [Actinidia chinensis var. chinensis]	1	ATTGSGGPVSDATPSGPSSSASNVSTDK(1)YR_x000D_
	Gene.1037	197	K	hypothetical protein CRG98_029238 [Punica granatum]	1	LVDQAFGK(1)GVK_x000D_
	Gene.1037	189	K	hypothetical protein CRG98_029238 [Punica granatum]	1	LLPLRPGVAK(1)LVDQAFGK_x000D_
	Gene.1037	227	K	hypothetical protein CRG98_029238 [Punica granatum]	1	AEK(1)IQIFAGDVVPR_x000D_
	Gene.1037	168	K	hypothetical protein CRG98_029238 [Punica granatum]	1	K(1)TELFMALIEK_x000D_
	Gene.1037	279	K	hypothetical protein CRG98_029238 [Punica granatum]	1	AAGMK(1)CIVTK_x000D_
	Gene.1037	143	K	hypothetical protein CRG98_029238 [Punica granatum]	1	MTAYFNK(1)VGWPEK_x000D_
	Gene.1037	158	K	hypothetical protein CRG98_029238 [Punica granatum]	1	K(1)EFVASLHK_x000D_
	Gene.1037	166	K	hypothetical protein CRG98_029238 [Punica granatum]	1	KEFVASLHK(1)R_x000D_
	Gene.1037	200	K	hypothetical protein CRG98_029238 [Punica granatum]	1	GVK(1)VAVCSTSNEK_x000D_
	Gene.1037	179	K	hypothetical protein CRG98_029238 [Punica granatum]	1	K(1)LLPLRPGVAK_x000D_
	Gene.1037	178	K	hypothetical protein CRG98_029238 [Punica granatum]	1	TELFMALIEK(1)K_x000D_
	Gene.10371	124	K	"20 kDa chaperonin, chloroplastic-like [Chenopodium quinoa]"	1	TKPQTGDVVAVGPGK(1)K_x000D_
	Gene.10371	251	K	"20 kDa chaperonin, chloroplastic-like [Chenopodium quinoa]"	1	YAGNDLK(1)GEDGSDYIALR_x000D_
	Gene.10371	97	K	"20 kDa chaperonin, chloroplastic-like [Chenopodium quinoa]"	1	IVDEK(1)TVGGILLPSSIK_x000D_
	Gene.10371	188	K	"20 kDa chaperonin, chloroplastic-like [Chenopodium quinoa]"	1	VLIK(1)VAEVEEK_x000D_
	Gene.10371	111	K	"20 kDa chaperonin, chloroplastic-like [Chenopodium quinoa]"	1	TK(1)PQTGDVVAVGPGK_x000D_
	Gene.10371	109	K	"20 kDa chaperonin, chloroplastic-like [Chenopodium quinoa]"	1	TVGGILLPSSIK(1)TK_x000D_
	Gene.10371	195	K	"20 kDa chaperonin, chloroplastic-like [Chenopodium quinoa]"	1	VAEVEEK(1)TAGGLFLSEAAK_x000D_
	Gene.10379	84	K	PREDICTED: copper transport protein ATX1-like [Capsicum annuum]	1	GNVQPEAVLQTVSK(1)TGK_x000D_
	Gene.10379	70	K	PREDICTED: copper transport protein ATX1-like [Capsicum annuum]	1	VTVK(1)GNVQPEAVLQTVSK_x000D_
	Gene.10391	156	K	"PREDICTED: putative glutathione peroxidase 7, chloroplastic [Pyrus x bretschneideri]"	1	FK(1)AEFPIFDK_x000D_
	Gene.10391	70	K	"PREDICTED: putative glutathione peroxidase 7, chloroplastic [Pyrus x bretschneideri]"	1	ATSGK(1)SVHDFTVK_x000D_
	Gene.10391	89	K	"PREDICTED: putative glutathione peroxidase 7, chloroplastic [Pyrus x bretschneideri]"	1	EVSLSK(1)FK_x000D_
	Gene.10391	224	K	"PREDICTED: putative glutathione peroxidase 7, chloroplastic [Pyrus x bretschneideri]"	1	YPPTTSPLQLENDIK(1)K_x000D_
	Gene.10391	78	K	"PREDICTED: putative glutathione peroxidase 7, chloroplastic [Pyrus x bretschneideri]"	1	SVHDFTVK(1)DIDK_x000D_
	Gene.10445	197	K	"33 kDa ribonucleoprotein, chloroplastic [Spinacia oleracea]"	1	LYVSNLQWK(1)VR_x000D_
	Gene.10445	261	K	"33 kDa ribonucleoprotein, chloroplastic [Spinacia oleracea]"	1	AIILK(1)FSEIK_x000D_
	Gene.10445	169	K	"33 kDa ribonucleoprotein, chloroplastic [Spinacia oleracea]"	0.999938	VEYAK(1)ALKPQTSVPSDAIR_x000D_
	Gene.10445	188	K	"33 kDa ribonucleoprotein, chloroplastic [Spinacia oleracea]"	1	ETPHK(1)LYVSNLQWK_x000D_
	Gene.10445	266	K	"33 kDa ribonucleoprotein, chloroplastic [Spinacia oleracea]"	1	FSEIK(1)SK_x000D_
	Gene.10477	327	K	"PREDICTED: 4-hydroxy-tetrahydrodipicolinate synthase, chloroplastic [Vitis vinifera]"	1	LPYVPLPLTK(1)R_x000D_
	Gene.10477	284	K	"PREDICTED: 4-hydroxy-tetrahydrodipicolinate synthase, chloroplastic [Vitis vinifera]"	1	NPSLNK(1)K_x000D_
	Gene.10478	491	K	"alpha-amylase 3, chloroplastic-like [Chenopodium quinoa]"	1	SLVSDISSK(1)K_x000D_
	Gene.10483	299	K	"PREDICTED: pyruvate kinase isozyme G, chloroplastic [Beta vulgaris subsp. vulgaris]"	1	DAK(1)VVHELK_x000D_
	Gene.10496	81	K	"unnamed protein product, partial [Vitis vinifera]"	1	LVLEDGSVWK(1)AK_x000D_
	Gene.10496	66	K	"unnamed protein product, partial [Vitis vinifera]"	1	TTTAVALGERPWK(1)TSDAR_x000D_
	Gene.10510	123	K	"PREDICTED: oxygen-evolving enhancer protein 1, chloroplastic-like [Nicotiana tabacum]"	1	GTGTANQCPTLASGVDSFAFK(1)PGK_x000D_
	Gene.10510	131	K	"PREDICTED: oxygen-evolving enhancer protein 1, chloroplastic-like [Nicotiana tabacum]"	1	K(1)FCLEPTK_x000D_
	Gene.10510	272	K	"PREDICTED: oxygen-evolving enhancer protein 1, chloroplastic-like [Nicotiana tabacum]"	1	ENIK(1)NTTSSK_x000D_
	Gene.10510	142	K	"PREDICTED: oxygen-evolving enhancer protein 1, chloroplastic-like [Nicotiana tabacum]"	1	FTVK(1)AESVSK_x000D_
	Gene.10510	102	K	"PREDICTED: oxygen-evolving enhancer protein 1, chloroplastic-like [Nicotiana tabacum]"	1	TYLEVK(1)GTGTANQCPTLASGVDSFAFKPGK_x000D_
	Gene.10510	138	K	"PREDICTED: oxygen-evolving enhancer protein 1, chloroplastic-like [Nicotiana tabacum]"	1	FCLEPTK(1)FTVK_x000D_
	Gene.10510	268	K	"PREDICTED: oxygen-evolving enhancer protein 1, chloroplastic-like [Nicotiana tabacum]"	1	GGSTGYDNAVALPAGGRGDEEELQK(1)ENIK_x000D_
	Gene.10510	158	K	"PREDICTED: oxygen-evolving enhancer protein 1, chloroplastic-like [Nicotiana tabacum]"	1	NAPPDFQNTK(1)LMTR_x000D_
	Gene.10510	148	K	"PREDICTED: oxygen-evolving enhancer protein 1, chloroplastic-like [Nicotiana tabacum]"	1	AESVSK(1)NAPPDFQNTK_x000D_
	Gene.10510	96	K	"PREDICTED: oxygen-evolving enhancer protein 1, chloroplastic-like [Nicotiana tabacum]"	1	LTFDEIQSK(1)TYLEVK_x000D_
	Gene.10510	126	K	"PREDICTED: oxygen-evolving enhancer protein 1, chloroplastic-like [Nicotiana tabacum]"	1	PGK(1)YTAK_x000D_
	Gene.10512	149	K	"PREDICTED: photosynthetic NDH subunit of lumenal location 4, chloroplastic [Beta vulgaris subsp. vulgaris]"	1	IGVGK(1)VIR_x000D_
	Gene.10559	90	K	60S ribosomal protein L10a-3 [Olea europaea var. sylvestris]	1	VNEIK(1)ATVK_x000D_
	Gene.10559	150	K	60S ribosomal protein L10a-3 [Olea europaea var. sylvestris]	1	STMGK(1)PYR_x000D_
	Gene.10584	347	K	"cystathionine beta-lyase, chloroplastic-like [Chenopodium quinoa]"	1	K(1)VNYAGLPGHPGR_x000D_
	Gene.10585	118	K	PREDICTED: uncharacterized protein LOC100268143 [Vitis vinifera]	1	FK(1)EISAAYEVLSDEK_x000D_
	Gene.10603	231	K	glutamate dehydrogenase 1 [Jatropha curcas]	1	LIHEQGGK(1)IVAVSDITGAIK_x000D_
	Gene.10603	66	K	glutamate dehydrogenase 1 [Jatropha curcas]	1	GPMK(1)GGIR_x000D_
	Gene.10603	23	K	glutamate dehydrogenase 1 [Jatropha curcas]	1	LLGLDSK(1)LEK_x000D_
	Gene.10603	305	K	glutamate dehydrogenase 1 [Jatropha curcas]	1	AK(1)FIIEAANHPTDPEADEILGK_x000D_
	Gene.10603	325	K	glutamate dehydrogenase 1 [Jatropha curcas]	1	FIIEAANHPTDPEADEILGK(1)K_x000D_
	Gene.10617	169	K	Inactive shikimate kinase [Actinidia chinensis var. chinensis]	1	QLILSDK(1)K_x000D_
	Gene.1063	59	K	ferredoxin [Quercus suber]	1	VK(1)LITPEGEK_x000D_
	Gene.10649	19	K	aminopeptidase M1-like [Chenopodium quinoa]	1	LPQFAVPK(1)R_x000D_
	Gene.10649	293	K	aminopeptidase M1-like [Chenopodium quinoa]	1	ETALLYDEK(1)HSAAANK_x000D_
	Gene.10671	17	K	"unnamed protein product, partial [Vitis vinifera]"	1	LK(1)FMELK_x000D_
	Gene.10671	107	K	"unnamed protein product, partial [Vitis vinifera]"	1	MIYASSK(1)DR_x000D_
	Gene.10713	632	K	uncharacterized protein LOC111023902 [Momordica charantia]	0.999853	LLDSVK(1)ELKPK_x000D_
	Gene.10717	71	K	"photosynthetic NDH subunit of subcomplex B 3, chloroplastic [Vigna radiata var. radiata]"	1	AVSGEK(1)LLR_x000D_
	Gene.10760	333	K	PAM domain (PCI/PINT associated module) protein isoform 1 [Theobroma cacao]	1	SVAEK(1)FASTFNTDR_x000D_
	Gene.10760	303	K	PAM domain (PCI/PINT associated module) protein isoform 1 [Theobroma cacao]	1	TIFVQK(1)GMEK_x000D_
	Gene.10760	41	K	PAM domain (PCI/PINT associated module) protein isoform 1 [Theobroma cacao]	1	DIASLIETGSYK(1)K_x000D_
	Gene.10767	76	K	uncharacterized protein LOC110799193 [Spinacia oleracea]	1	SSADVTDSADQVPIEK(1)R_x000D_
	Gene.10804	365	K	"protein plastid transcriptionally active 16, chloroplastic-like isoform X1 [Chenopodium quinoa]"	1	AAK(1)AAESAQEATK_x000D_
	Gene.10804	70	K	"protein plastid transcriptionally active 16, chloroplastic-like isoform X1 [Chenopodium quinoa]"	1	KPFQFNFGK(1)LPDIK_x000D_
	Gene.10804	462	K	"protein plastid transcriptionally active 16, chloroplastic-like isoform X1 [Chenopodium quinoa]"	1	VVAK(1)QPTTR_x000D_
	Gene.10804	61	K	"protein plastid transcriptionally active 16, chloroplastic-like isoform X1 [Chenopodium quinoa]"	0.817453	STSSDGDDGDPSPSSK(0.817)K(0.183)PFQFNFGK_x000D_
	Gene.10804	266	K	"protein plastid transcriptionally active 16, chloroplastic-like isoform X1 [Chenopodium quinoa]"	1	YTFIK(1)TK_x000D_
	Gene.10804	62	K	"protein plastid transcriptionally active 16, chloroplastic-like isoform X1 [Chenopodium quinoa]"	1	K(1)PFQFNFGK_x000D_
	Gene.10804	410	K	"protein plastid transcriptionally active 16, chloroplastic-like isoform X1 [Chenopodium quinoa]"	1	AK(1)GFGAGISWDK_x000D_
	Gene.10840	354	K	PREDICTED: uroporphyrinogen decarboxylase [Beta vulgaris subsp. vulgaris]	1	IMDTVK(1)K_x000D_
	Gene.10840	234	K	PREDICTED: uroporphyrinogen decarboxylase [Beta vulgaris subsp. vulgaris]	1	FATSMAK(1)YVK_x000D_
	Gene.10840	138	K	PREDICTED: uroporphyrinogen decarboxylase [Beta vulgaris subsp. vulgaris]	1	GK(1)GPVIFNPLR_x000D_
	Gene.1085	88	K	aerolysin-like protein FEM32 [Rumex acetosa]	1	SK(1)TVDGLVHIR_x000D_
	Gene.1085	36	K	aerolysin-like protein FEM32 [Rumex acetosa]	1	EK(1)ANDAFLR_x000D_
	Gene.1085	56	K	aerolysin-like protein FEM32 [Rumex acetosa]	1	DK(1)ATAAEAAK_x000D_
	Gene.1085	374	K	aerolysin-like protein FEM32 [Rumex acetosa]	1	IYNVSSVEK(1)YSDTR_x000D_
	Gene.1085	485	K	aerolysin-like protein FEM32 [Rumex acetosa]	1	VK(1)DLMTDGQVR_x000D_
	Gene.10872	351	K	PREDICTED: 3-ketoacyl-CoA synthase 19 [Beta vulgaris subsp. vulgaris]	1	AVIDGVGK(1)GLR_x000D_
	Gene.10908	235	K	fasciclin-like arabinogalactan protein 10 [Ricinus communis]	1	AK(1)GVPDLSK_x000D_
	Gene.10958	215	K	Glutamyl-tRNA(Gln) amidotransferase A subunit [Parasponia andersonii]	1	TLVQK(1)SFK_x000D_
	Gene.10970	92	K	"unnamed protein product, partial [Vitis vinifera]"	1	NK(1)WESSSWGR_x000D_
	Gene.10970	123	K	"unnamed protein product, partial [Vitis vinifera]"	1	IMLAK(1)IK_x000D_
	Gene.10970	28	K	"unnamed protein product, partial [Vitis vinifera]"	1	VALINYGK(1)EYGR_x000D_
	Gene.10970	118	K	"unnamed protein product, partial [Vitis vinifera]"	1	FK(1)IMLAK_x000D_
	Gene.10997	159	K	PREDICTED: protein LHCP TRANSLOCATION DEFECT [Ipomoea nil]	1	AGASYTVK(1)DADGR_x000D_
	Gene.11136	244	K	hypothetical protein EUGRSUZ_F03433 [Eucalyptus grandis]	1	VVVSSCGHDGPFGATGVK(1)R_x000D_
	Gene.11140	169	K	"PREDICTED: 50S ribosomal protein L21, chloroplastic [Nelumbo nucifera]"	1	VVVFK(1)YK_x000D_
	Gene.11140	125	K	"PREDICTED: 50S ribosomal protein L21, chloroplastic [Nelumbo nucifera]"	1	DASVNDK(1)IILNK_x000D_
	Gene.11186	205	K	Peptidase S10 [Macleaya cordata]	1	YVPAIGYHILK(1)R_x000D_
	Gene.11217	42	K	cinnamoyl-CoA reductase 1 [Cinnamomum micranthum f. kanehirae]	1	DIKDEK(1)ETK_x000D_
	Gene.11217	116	K	cinnamoyl-CoA reductase 1 [Cinnamomum micranthum f. kanehirae]	1	GTEYVLEAAK(1)QQGVGR_x000D_
	Gene.11217	45	K	cinnamoyl-CoA reductase 1 [Cinnamomum micranthum f. kanehirae]	1	ETK(1)HLLALEGADASR_x000D_
	Gene.11217	171	K	cinnamoyl-CoA reductase 1 [Cinnamomum micranthum f. kanehirae]	1	TMAEK(1)AAWK_x000D_
	Gene.11264	214	K	uncharacterized protein LOC110727679 [Chenopodium quinoa]	1	NRPLSEK(1)LK_x000D_
	Gene.11269	56	K	PREDICTED: cysteine proteinase inhibitor 1 [Beta vulgaris subsp. vulgaris]	1	DLNDPYVVDVAK(1)FAVSEHNK_x000D_
	Gene.11281	87	K	"PREDICTED: CBS domain-containing protein CBSX3, mitochondrial [Fragaria vesca subsp. vesca]"	1	IEEHGFESTTISDVLEAK(1)GK_x000D_
	Gene.11282	104	K	hypothetical protein CISIN_1g028667mg [Citrus sinensis]	1	IEEHGFESTTIADILK(1)GK_x000D_
	Gene.11295	119	K	Ribosome recycling factor [Parasponia andersonii]	1	MEK(1)TIENLR_x000D_
	Gene.11295	229	K	Ribosome recycling factor [Parasponia andersonii]	1	MTEEGK(1)VALR_x000D_
	Gene.11295	245	K	Ribosome recycling factor [Parasponia andersonii]	1	AYEK(1)LQK_x000D_
	Gene.11295	223	K	Ribosome recycling factor [Parasponia andersonii]	1	VAAK(1)MTEEGK_x000D_
	Gene.11323	69	K	"ATP-dependent Clp protease ATP-binding subunit CLPT2, chloroplastic-like isoform X2 [Spinacia oleracea]"	0.999858	VKDESIK(1)LLGK_x000D_
	Gene.11323	101	K	"ATP-dependent Clp protease ATP-binding subunit CLPT2, chloroplastic-like isoform X2 [Spinacia oleracea]"	1	ALNWAVDEK(1)LK_x000D_
	Gene.11344	219	K	"magnesium-chelatase subunit ChlI, chloroplastic [Quercus suber]"	1	AFEPGLLAK(1)ANR_x000D_
	Gene.11367	154	K	hypothetical protein EUGRSUZ_E00871 [Eucalyptus grandis]	1	VVVPTK(1)DFAQK_x000D_
	Gene.11367	198	K	hypothetical protein EUGRSUZ_E00871 [Eucalyptus grandis]	1	K(1)LIGATDPQK_x000D_
	Gene.11371	200	K	Uncharacterized protein	1	SESDSGSK(1)ISELEK_x000D_
	Gene.11371	244	K	Uncharacterized protein	1	LDELESEIVQVK(1)K_x000D_
	Gene.11371	207	K	Uncharacterized protein	1	K(1)IETLQESER_x000D_
	Gene.11371	228	K	Uncharacterized protein	1	ESAVAEEK(1)AK_x000D_
	Gene.11371	111	K	Uncharacterized protein	1	K(1)LEAAETER_x000D_
	Gene.11381	118	K	"PREDICTED: bifunctional protein FolD 4, chloroplastic isoform X1 [Beta vulgaris subsp. vulgaris]"	1	K(1)DSATYVR_x000D_
	Gene.11392	115	K	26S proteasome regulatory subunit 4-like A [Vitis vinifera]	1	LKPQEEK(1)TEEDR_x000D_
	Gene.11415	301	K	"carbamoyl-phosphate synthase large chain, chloroplastic [Spinacia oleracea]"	1	NWTLK(1)LAK_x000D_
	Gene.11415	176	K	"carbamoyl-phosphate synthase large chain, chloroplastic [Spinacia oleracea]"	1	IVQPK(1)GGIAR_x000D_
	Gene.11436	179	K	protein DJ-1 homolog B-like [Chenopodium quinoa]	1	VEQDGK(1)VVTSR_x000D_
	Gene.11446	50	K	PREDICTED: uncharacterized protein LOC105782316 [Gossypium raimondii]	1	VNK(1)YDGGWEK_x000D_
	Gene.11446	57	K	PREDICTED: uncharacterized protein LOC105782316 [Gossypium raimondii]	1	YDGGWEK(1)K_x000D_
	Gene.11446	91	K	PREDICTED: uncharacterized protein LOC105782316 [Gossypium raimondii]	1	VLSNVEK(1)SGLLSK_x000D_
	Gene.11474	190	K	PREDICTED: bifunctional aspartate aminotransferase and glutamate/aspartate-prephenate aminotransferase-like [Nelumbo nucifera]	1	VLESTLTDK(1)SR_x000D_
	Gene.11474	428	K	PREDICTED: bifunctional aspartate aminotransferase and glutamate/aspartate-prephenate aminotransferase-like [Nelumbo nucifera]	1	NAISLLK(1)R_x000D_
	Gene.11499	399	K	Hydroxymethylpyrimidine kinase [Actinidia chinensis var. chinensis]	1	SK(1)GIPILINDR_x000D_
	Gene.11531	476	K	unknown [Lotus japonicus]	1	AIIDK(1)NAR_x000D_
	Gene.11531	369	K	unknown [Lotus japonicus]	1	K(1)PVPDFSFYDR_x000D_
	Gene.11531	280	K	unknown [Lotus japonicus]	1	AMK(1)VDTTILGLDDER_x000D_
	Gene.11531	248	K	unknown [Lotus japonicus]	1	ETDADITVAALPMDEK(1)R_x000D_
	Gene.11531	226	K	unknown [Lotus japonicus]	1	MDYEK(1)FIQAHR_x000D_
	Gene.11531	277	K	unknown [Lotus japonicus]	1	GEQLK(1)AMK_x000D_
	Gene.11531	257	K	unknown [Lotus japonicus]	1	ATAFGLMK(1)IDEEGR_x000D_
	Gene.11531	270	K	unknown [Lotus japonicus]	1	IIEFAEK(1)PK_x000D_
	Gene.11542	245	K	"probable inactive ATP-dependent zinc metalloprotease FTSHI 5, chloroplastic [Ziziphus jujuba]"	1	MYDLAYDK(1)AK_x000D_
	Gene.11569	159	K	"PREDICTED: psbP-like protein 1, chloroplastic [Beta vulgaris subsp. vulgaris]"	1	K(1)VLAPSNQK_x000D_
	Gene.11569	174	K	"PREDICTED: psbP-like protein 1, chloroplastic [Beta vulgaris subsp. vulgaris]"	1	LIQAK(1)EQDVDGK_x000D_
	Gene.11569	167	K	"PREDICTED: psbP-like protein 1, chloroplastic [Beta vulgaris subsp. vulgaris]"	1	VLAPSNQK(1)TK_x000D_
	Gene.11580	87	K	Eukaryotic initiation factor 4A-3 [Vitis vinifera]	1	AIEPIIK(1)GR_x000D_
	Gene.11597	216	K	heme oxygenase-like [Trema orientale]	1	ILNNK(1)ELEFYK_x000D_
	Gene.11603	158	K	"Indole-3-glycerol phosphate synthase, chloroplastic [Vitis vinifera]"	1	EK(1)TPLVALK_x000D_
	Gene.11603	156	K	"Indole-3-glycerol phosphate synthase, chloroplastic [Vitis vinifera]"	1	NTEVTQLK(1)EK_x000D_
	Gene.11603	165	K	"Indole-3-glycerol phosphate synthase, chloroplastic [Vitis vinifera]"	1	TPLVALK(1)K_x000D_
	Gene.11623	81	K	malonate--CoA ligase [Spinacia oleracea]	1	FTQVK(1)NDR_x000D_
	Gene.11638	114	K	"PREDICTED: ATP-dependent Clp protease adapter protein CLPS1, chloroplastic [Beta vulgaris subsp. vulgaris]"	1	HTEK(1)LVAK_x000D_
	Gene.11681	360	K	papain-like cysteine proteinase isoform I [Ipomoea batatas]	0.999877	FK(1)EKPYWIIK_x000D_
	Gene.11695	135	K	protein phosphatase 2C 57 isoform X1 [Sesamum indicum]	1	DLSAFK(1)GSLK_x000D_
	Gene.11703	456	K	ABC transporter F family member 4-like [Chenopodium quinoa]	1	FQAAK(1)ESR_x000D_
	Gene.11777	153	K	PREDICTED: haloacid dehalogenase-like hydrolase domain-containing protein At4g39970 [Beta vulgaris subsp. vulgaris]	1	WYFK(1)EHGWPTSK_x000D_
	Gene.11777	211	K	PREDICTED: haloacid dehalogenase-like hydrolase domain-containing protein At4g39970 [Beta vulgaris subsp. vulgaris]	1	LMDETK(1)AAGK_x000D_
	Gene.11849	273	K	"PREDICTED: photosynthetic NDH subunit of subcomplex B 2, chloroplastic [Juglans regia]"	1	VTILK(1)NK_x000D_
	Gene.11849	114	K	"PREDICTED: photosynthetic NDH subunit of subcomplex B 2, chloroplastic [Juglans regia]"	1	EK(1)GGVGLVINQASEPNVK_x000D_
	Gene.11906	163	K	"PREDICTED: acyl carrier protein 4, chloroplastic [Eucalyptus grandis]"	1	K(1)QLALPAEK_x000D_
	Gene.11906	156	K	"PREDICTED: acyl carrier protein 4, chloroplastic [Eucalyptus grandis]"	1	AETVEK(1)VSEIVR_x000D_
	Gene.11906	171	K	"PREDICTED: acyl carrier protein 4, chloroplastic [Eucalyptus grandis]"	1	QLALPAEK(1)EVTGESK_x000D_
	Gene.11924	32	K	"60s ribosomal protein l30-2, partial [Nicotiana attenuata]"	1	FTLGYK(1)TVLK_x000D_
	Gene.11924	36	K	"60s ribosomal protein l30-2, partial [Nicotiana attenuata]"	1	TVLK(1)TLR_x000D_
	Gene.11924	26	K	"60s ribosomal protein l30-2, partial [Nicotiana attenuata]"	1	SGK(1)FTLGYK_x000D_
	Gene.11924	23	K	"60s ribosomal protein l30-2, partial [Nicotiana attenuata]"	1	LALVMK(1)SGK_x000D_
	Gene.11963	155	K	PREDICTED: 40S ribosomal protein S4-3 [Eucalyptus grandis]	1	YPDPLIK(1)ANDTIK_x000D_
	Gene.11963	245	K	PREDICTED: 40S ribosomal protein S4-3 [Eucalyptus grandis]	1	GIK(1)LTIIEEAR_x000D_
	Gene.11963	80	K	PREDICTED: 40S ribosomal protein S4-3 [Eucalyptus grandis]	1	TDK(1)TYPAGFMDVVSIPK_x000D_
	Gene.11963	22	K	PREDICTED: 40S ribosomal protein S4-3 [Eucalyptus grandis]	1	HWMLDK(1)LGGAFAPK_x000D_
	Gene.11963	106	K	PREDICTED: 40S ribosomal protein S4-3 [Eucalyptus grandis]	1	LLYDTK(1)GR_x000D_
	Gene.11963	16	K	PREDICTED: 40S ribosomal protein S4-3 [Eucalyptus grandis]	1	LNAPK(1)HWMLDK_x000D_
	Gene.11963	255	K	PREDICTED: 40S ribosomal protein S4-3 [Eucalyptus grandis]	1	K(1)LQTQAATA_x000D_
	Gene.11963	240	K	PREDICTED: 40S ribosomal protein S4-3 [Eucalyptus grandis]	0.99997	GTKPWISLPK(1)GK_x000D_
	Gene.11963	161	K	PREDICTED: 40S ribosomal protein S4-3 [Eucalyptus grandis]	1	ANDTIK(1)LDLETGK_x000D_
	Gene.11963	120	K	PREDICTED: 40S ribosomal protein S4-3 [Eucalyptus grandis]	1	LHSIRDDEAK(1)FK_x000D_
	Gene.11963	75	K	PREDICTED: 40S ribosomal protein S4-3 [Eucalyptus grandis]	1	HVLVDNK(1)VR_x000D_
	Gene.11963	134	K	PREDICTED: 40S ribosomal protein S4-3 [Eucalyptus grandis]	1	SVQFGQK(1)GIPYINTYDGR_x000D_
	Gene.11963	202	K	PREDICTED: 40S ribosomal protein S4-3 [Eucalyptus grandis]	1	HK(1)GSFETIHVTDSQGHEFATR_x000D_
	Gene.11963	196	K	PREDICTED: 40S ribosomal protein S4-3 [Eucalyptus grandis]	1	VGVIK(1)NR_x000D_
	Gene.11978	28	K	glyceraldehyde-3 phosphate dehydrogenase [Knorringia sibirica]	1	AVGK(1)VLPVLNGK_x000D_
	Gene.11978	142	K	glyceraldehyde-3 phosphate dehydrogenase [Knorringia sibirica]	1	VVDLICHMAK(1)SL_x000D_
	Gene.11978	36	K	glyceraldehyde-3 phosphate dehydrogenase [Knorringia sibirica]	1	VLPVLNGK(1)LTGMAFR_x000D_
	Gene.11978	68	K	glyceraldehyde-3 phosphate dehydrogenase [Knorringia sibirica]	1	AASYEDIK(1)R_x000D_
	Gene.11978	78	K	glyceraldehyde-3 phosphate dehydrogenase [Knorringia sibirica]	1	EASEGK(1)MK_x000D_
	Gene.11978	107	K	glyceraldehyde-3 phosphate dehydrogenase [Knorringia sibirica]	1	SSIFDAK(1)AGIALNDHFAK_x000D_
	Gene.11978	60	K	glyceraldehyde-3 phosphate dehydrogenase [Knorringia sibirica]	1	LEK(1)AASYEDIKR_x000D_
	Gene.11978	72	K	glyceraldehyde-3 phosphate dehydrogenase [Knorringia sibirica]	1	VIK(1)EASEGK_x000D_
	Gene.11978	24	K	glyceraldehyde-3 phosphate dehydrogenase [Knorringia sibirica]	1	AASFNIIPSSTGAAK(1)AVGK_x000D_
	Gene.12013	189	K	"20 kDa chaperonin, chloroplastic [Spinacia oleracea]"	1	EK(1)PSVGTVIAVGPGPLDEEGK_x000D_
	Gene.12013	210	K	"20 kDa chaperonin, chloroplastic [Spinacia oleracea]"	1	K(1)PLSVSAGNTVLYSK_x000D_
	Gene.12013	61	K	"20 kDa chaperonin, chloroplastic [Spinacia oleracea]"	1	FTSVK(1)PMADR_x000D_
	Gene.12013	224	K	"20 kDa chaperonin, chloroplastic [Spinacia oleracea]"	1	KPLSVSAGNTVLYSK(1)YAGNDFK_x000D_
	Gene.12013	168	K	"20 kDa chaperonin, chloroplastic [Spinacia oleracea]"	1	VLIK(1)VAEAEEK_x000D_
	Gene.12022	105	K	"protein CURVATURE THYLAKOID 1B, chloroplastic [Ziziphus jujuba]"	1	TIQGAWDK(1)VEDK_x000D_
	Gene.12048	324	K	plastidic glucose transporter 4 [Spinacia oleracea]	1	AVTALYGK(1)ER_x000D_
	Gene.12048	310	K	plastidic glucose transporter 4 [Spinacia oleracea]	1	WLFQQGK(1)TVEAEK_x000D_
	Gene.12048	316	K	plastidic glucose transporter 4 [Spinacia oleracea]	1	TVEAEK(1)AVTALYGK_x000D_
	Gene.12098	412	K	PREDICTED: probable beta-D-xylosidase 7 [Beta vulgaris subsp. vulgaris]	1	NNAK(1)LLPLPR_x000D_
	Gene.12098	351	K	PREDICTED: probable beta-D-xylosidase 7 [Beta vulgaris subsp. vulgaris]	1	LAVK(1)QIDR_x000D_
	Gene.12111	209	K	Cytochrome P450 89A2 like [Actinidia chinensis var. chinensis]	1	LDEK(1)QIR_x000D_
	Gene.12144	112	K	NADH-cytochrome b5 reductase-like protein [Morus notabilis]	1	VSHNTK(1)MFR_x000D_
	Gene.12144	198	K	NADH-cytochrome b5 reductase-like protein [Morus notabilis]	1	GPIEK(1)LR_x000D_
	Gene.12144	255	K	NADH-cytochrome b5 reductase-like protein [Morus notabilis]	1	K(1)LDILASSHPNLK_x000D_
	Gene.12144	193	K	NADH-cytochrome b5 reductase-like protein [Morus notabilis]	1	LKPGDVLEVK(1)GPIEK_x000D_
	Gene.12144	288	K	NADH-cytochrome b5 reductase-like protein [Morus notabilis]	1	GGVGFISK(1)DMALK_x000D_
	Gene.12218	20	K	PREDICTED: GTP-binding protein YPTM2 [Beta vulgaris subsp. vulgaris]	1	LLVGNK(1)NDLTSNK_x000D_
	Gene.12251	166	K	"30S ribosomal protein S1, chloroplastic [Chenopodium quinoa]"	1	SSAYLPLQEACIHK(1)IK_x000D_
	Gene.12251	132	K	"30S ribosomal protein S1, chloroplastic [Chenopodium quinoa]"	1	YDFNSEMGTK(1)VK_x000D_
	Gene.12251	91	K	"30S ribosomal protein S1, chloroplastic [Chenopodium quinoa]"	1	LK(1)DMFDEAYER_x000D_
	Gene.12251	222	K	"30S ribosomal protein S1, chloroplastic [Chenopodium quinoa]"	1	QLQAEDVVVK(1)GK_x000D_
	Gene.12251	377	K	"30S ribosomal protein S1, chloroplastic [Chenopodium quinoa]"	1	NPK(1)LVFEK_x000D_
	Gene.12270	205	K	Splicing factor-like protein [Trema orientale]	1	SFFSEK(1)GNVLSAK_x000D_
	Gene.12270	212	K	Splicing factor-like protein [Trema orientale]	1	GNVLSAK(1)VSR_x000D_
	Gene.12270	142	K	Splicing factor-like protein [Trema orientale]	1	TVEDANTAIEK(1)LDGTELGGR_x000D_
	Gene.12270	117	K	Splicing factor-like protein [Trema orientale]	1	AEVLLDK(1)YSGR_x000D_
	Gene.12270	110	K	Splicing factor-like protein [Trema orientale]	1	IVEEHGAVEK(1)AEVLLDK_x000D_
	Gene.12333	93	K	"50S ribosomal protein L11, chloroplastic [Lactuca sativa]"	1	LALEAGK(1)ATPAPPVGPALGSK_x000D_
	Gene.12333	157	K	"50S ribosomal protein L11, chloroplastic [Lactuca sativa]"	1	TPPASVLLLK(1)AAGAEK_x000D_
	Gene.12510	234	K	"PREDICTED: 28 kDa ribonucleoprotein, chloroplastic [Beta vulgaris subsp. vulgaris]"	1	LASAGVVLLGDPK(1)K_x000D_
	Gene.12510	247	K	"PREDICTED: 28 kDa ribonucleoprotein, chloroplastic [Beta vulgaris subsp. vulgaris]"	1	SAGYGFVSFATK(1)R_x000D_
	Gene.12544	75	K	hypothetical protein BVC80_1543g153 [Macleaya cordata]	1	LLVK(1)EGHQVTLFTR_x000D_
	Gene.12544	55	K	hypothetical protein BVC80_1543g153 [Macleaya cordata]	1	K(1)VLIMGGTR_x000D_
	Gene.12544	113	K	hypothetical protein BVC80_1543g153 [Macleaya cordata]	1	ILHLK(1)GDR_x000D_
	Gene.12610	269	K	"alpha-1,4 glucan phosphorylase L isozyme, chloroplastic/amyloplastic isoform X2 [Ziziphus jujuba]"	1	AEQGSDGK(1)THWIGGEDIK_x000D_
	Gene.12610	223	K	"alpha-1,4 glucan phosphorylase L isozyme, chloroplastic/amyloplastic isoform X2 [Ziziphus jujuba]"	1	HGLFK(1)QR_x000D_
	Gene.12614	198	K	"uncharacterized protein At1g32220, chloroplastic isoform X1 [Carica papaya]"	1	K(1)AESEVLSK_x000D_
	Gene.12614	222	K	"uncharacterized protein At1g32220, chloroplastic isoform X1 [Carica papaya]"	1	PGFIYGK(1)R_x000D_
	Gene.12617	50	K	PREDICTED: proliferating cell nuclear antigen [Nicotiana sylvestris]	1	LIQGSLLK(1)K_x000D_
	Gene.12635	325	K	"3-dehydroquinate synthase, chloroplastic [Manihot esculenta]"	1	DPSALAYAIK(1)R_x000D_
	Gene.12744	149	K	"PREDICTED: 50S ribosomal protein L4, chloroplastic-like [Nelumbo nucifera]"	1	TPLRPGGGVIFGPK(1)PK_x000D_
	Gene.12744	207	K	"PREDICTED: 50S ribosomal protein L4, chloroplastic-like [Nelumbo nucifera]"	1	WGLDPK(1)EK_x000D_
	Gene.12744	156	K	"PREDICTED: 50S ribosomal protein L4, chloroplastic-like [Nelumbo nucifera]"	1	DWSIK(1)INR_x000D_
	Gene.12744	78	K	"PREDICTED: 50S ribosomal protein L4, chloroplastic-like [Nelumbo nucifera]"	1	VGETFLNLK(1)TAPPETAR_x000D_
	Gene.12744	193	K	"PREDICTED: 50S ribosomal protein L4, chloroplastic-like [Nelumbo nucifera]"	1	TK(1)EFIAAMK_x000D_
	Gene.12744	200	K	"PREDICTED: 50S ribosomal protein L4, chloroplastic-like [Nelumbo nucifera]"	1	EFIAAMK(1)R_x000D_
	Gene.12744	151	K	"PREDICTED: 50S ribosomal protein L4, chloroplastic-like [Nelumbo nucifera]"	1	PK(1)DWSIK_x000D_
	Gene.12744	100	K	"PREDICTED: 50S ribosomal protein L4, chloroplastic-like [Nelumbo nucifera]"	1	ALTTDLTNK(1)R_x000D_
	Gene.12815	258	K	PREDICTED: uncharacterized protein LOC104089917 [Nicotiana tomentosiformis]	1	LPTLLVLNK(1)K_x000D_
	Gene.12823	309	K	hsp70-Hsp90 organizing protein 3 [Jatropha curcas]	1	DFDK(1)AVDHYSK_x000D_
	Gene.12823	303	K	hsp70-Hsp90 organizing protein 3 [Jatropha curcas]	1	EAGNAAYK(1)K_x000D_
	Gene.12823	295	K	hsp70-Hsp90 organizing protein 3 [Jatropha curcas]	1	EK(1)EAGNAAYK_x000D_
	Gene.12823	133	K	hsp70-Hsp90 organizing protein 3 [Jatropha curcas]	1	NYSESVSAYK(1)K_x000D_
	Gene.12823	110	K	hsp70-Hsp90 organizing protein 3 [Jatropha curcas]	1	TVELNPSWSK(1)GYSR_x000D_
	Gene.12864	206	K	"PREDICTED: prohibitin-1, mitochondrial [Nicotiana attenuata]"	1	AK(1)FVVEK_x000D_
	Gene.12864	55	K	"PREDICTED: prohibitin-1, mitochondrial [Nicotiana attenuata]"	1	IYGIK(1)DK_x000D_
	Gene.12864	211	K	"PREDICTED: prohibitin-1, mitochondrial [Nicotiana attenuata]"	1	FVVEK(1)AEQDKK_x000D_
	Gene.12921	203	K	PREDICTED: 60S ribosomal protein L13a-2 [Eucalyptus grandis]	1	AEK(1)AAVEK_x000D_
	Gene.12921	145	K	PREDICTED: 60S ribosomal protein L13a-2 [Eucalyptus grandis]	1	MVVPDALK(1)VLR_x000D_
	Gene.12921	85	K	PREDICTED: 60S ribosomal protein L13a-2 [Eucalyptus grandis]	1	MNTK(1)PSHGPIHFR_x000D_
	Gene.12921	174	K	PREDICTED: 60S ribosomal protein L13a-2 [Eucalyptus grandis]	1	LSSEVGWNHYETIK(1)ELEAK_x000D_
	Gene.12921	154	K	PREDICTED: 60S ribosomal protein L13a-2 [Eucalyptus grandis]	1	GHK(1)YCLLGR_x000D_
	Gene.12921	134	K	PREDICTED: 60S ribosomal protein L13a-2 [Eucalyptus grandis]	1	VFEGVPPPYDK(1)TK_x000D_
	Gene.12950	165	K	hypothetical protein SOVF_190280 [Spinacia oleracea]	0.97512	VLEVDK(0.025)EK(0.975)K_x000D_
	Gene.13037	93	K	uncharacterized protein LOC107423511 [Ziziphus jujuba]	1	TPFEK(1)QPDK_x000D_
	Gene.13037	136	K	uncharacterized protein LOC107423511 [Ziziphus jujuba]	1	K(1)DESLGK_x000D_
	Gene.13037	73	K	uncharacterized protein LOC107423511 [Ziziphus jujuba]	1	VASGSK(1)QAYICR_x000D_
	Gene.13037	107	K	uncharacterized protein LOC107423511 [Ziziphus jujuba]	1	YFCPVCGAPK(1)R_x000D_
	Gene.13169	296	K	hypothetical protein CICLE_v10025937mg [Citrus clementina]	1	LK(1)GPSMVK_x000D_
	Gene.13169	218	K	hypothetical protein CICLE_v10025937mg [Citrus clementina]	1	KPAEDGQLIFLTAGDK(1)SLYDK_x000D_
	Gene.13174	187	K	PREDICTED: glyoxylate/succinic semialdehyde reductase 1 [Beta vulgaris subsp. vulgaris]	1	GGQFVEAPVSGSK(1)K_x000D_
	Gene.13267	161	K	probable Xaa-Pro aminopeptidase P [Prunus avium]	1	ERPSAQINPVIVQK(1)VEFAGR_x000D_
	Gene.13267	130	K	probable Xaa-Pro aminopeptidase P [Prunus avium]	1	AFSVK(1)QQK_x000D_
	Gene.13267	514	K	probable Xaa-Pro aminopeptidase P [Prunus avium]	1	VPLWK(1)DGLDYR_x000D_
	Gene.13290	50	K	Formate--tetrahydrofolate ligase [Actinidia chinensis var. chinensis]	1	ELNLSPSHYDLYGK(1)YK_x000D_
	Gene.13290	579	K	Formate--tetrahydrofolate ligase [Actinidia chinensis var. chinensis]	1	TQYSFSHIASEK(1)GAPSGFVLPIR_x000D_
	Gene.13290	406	K	Formate--tetrahydrofolate ligase [Actinidia chinensis var. chinensis]	0.999474	ALK(0.999)MHGGGPDVVAGK(0.001)PLDK_x000D_
	Gene.13290	173	K	Formate--tetrahydrofolate ligase [Actinidia chinensis var. chinensis]	1	IFHETSQSDK(1)ALFNR_x000D_
	Gene.13290	244	K	Formate--tetrahydrofolate ligase [Actinidia chinensis var. chinensis]	1	K(1)ITIGQGPEEK_x000D_
	Gene.13290	525	K	Formate--tetrahydrofolate ligase [Actinidia chinensis var. chinensis]	1	FLYPLDTSIK(1)EK_x000D_
	Gene.13310	69	K	"dihydrolipoyllysine-residue acetyltransferase component 5 of pyruvate dehydrogenase complex, chloroplastic-like [Chenopodium quinoa]"	1	SEGDK(1)LSK_x000D_
	Gene.13310	187	K	"dihydrolipoyllysine-residue acetyltransferase component 5 of pyruvate dehydrogenase complex, chloroplastic-like [Chenopodium quinoa]"	1	VVASPYAK(1)K_x000D_
	Gene.13334	147	K	PREDICTED: ACT domain-containing protein ACR11 [Beta vulgaris subsp. vulgaris]	1	K(1)VEDPELLEAIR_x000D_
	Gene.13334	251	K	PREDICTED: ACT domain-containing protein ACR11 [Beta vulgaris subsp. vulgaris]	1	AK(1)FHVSYR_x000D_
	Gene.13334	133	K	PREDICTED: ACT domain-containing protein ACR11 [Beta vulgaris subsp. vulgaris]	1	ANVFLDSSGK(1)HNTFAITR_x000D_
	Gene.13349	98	K	"4-hydroxy-3-methylbut-2-enyl diphosphate reductase, chloroplastic [Morus notabilis]"	1	EYTSDVIK(1)TLK_x000D_
	Gene.13359	50	K	eukaryotic translation initiation factor 3 subunit J [Jatropha curcas]	1	LSMTSLK(1)AADAK_x000D_
	Gene.13392	170	K	"LOW QUALITY PROTEIN: trigger factor-like protein TIG, Chloroplastic [Carica papaya]"	1	ATVESILK(1)R_x000D_
	Gene.13392	482	K	"LOW QUALITY PROTEIN: trigger factor-like protein TIG, Chloroplastic [Carica papaya]"	1	QNLAVGDIFK(1)R_x000D_
	Gene.13392	162	K	"LOW QUALITY PROTEIN: trigger factor-like protein TIG, Chloroplastic [Carica papaya]"	1	ASVQK(1)ATVESILK_x000D_
	Gene.1340	348	K	Copper-resistance protein [Trema orientale]	1	PNPQGSFHYGQVPITK(1)R_x000D_
	Gene.13400	77	K	"PREDICTED: pyruvate dehydrogenase E1 component subunit beta-3, chloroplastic [Beta vulgaris subsp. vulgaris]"	1	ADASASTK(1)TGHEVLLFEALR_x000D_
	Gene.13400	125	K	"PREDICTED: pyruvate dehydrogenase E1 component subunit beta-3, chloroplastic [Beta vulgaris subsp. vulgaris]"	1	GLAQK(1)YGDLR_x000D_
	Gene.13522	266	K	PREDICTED: uncharacterized protein At5g02240-like [Juglans regia]	1	ELLVGK(1)DDELLQTETR_x000D_
	Gene.13522	119	K	PREDICTED: uncharacterized protein At5g02240-like [Juglans regia]	1	TEESK(1)TQIGGADDVYVGDIR_x000D_
	Gene.13522	201	K	PREDICTED: uncharacterized protein At5g02240-like [Juglans regia]	1	AAGVK(1)QIVLVGSMGGTNPDNPLNK_x000D_
	Gene.13522	255	K	PREDICTED: uncharacterized protein At5g02240-like [Juglans regia]	1	AGGLQDK(1)PGGVR_x000D_
	Gene.13556	283	K	"acetolactate synthase small subunit 1, chloroplastic-like isoform X1 [Hevea brasiliensis]"	1	FK(1)GDAISSSR_x000D_
	Gene.13556	168	K	"acetolactate synthase small subunit 1, chloroplastic-like isoform X1 [Hevea brasiliensis]"	1	VEDISK(1)EPQVER_x000D_
	Gene.13574	268	K	patellin-3-like [Chenopodium quinoa]	1	TFSTQEK(1)R_x000D_
	Gene.13619	535	K	"PREDICTED: pyruvate kinase isozyme A, chloroplastic [Gossypium raimondii]"	1	TFSLLK(1)AR_x000D_
	Gene.13635	273	K	Hopanoid-associated sugar epimerase [Trema orientale]	1	NEK(1)LNGR_x000D_
	Gene.13635	386	K	Hopanoid-associated sugar epimerase [Trema orientale]	1	DLK(1)AQSK_x000D_
	Gene.13646	189	K	"PREDICTED: adenylosuccinate synthetase 2, chloroplastic [Beta vulgaris subsp. vulgaris]"	1	EAELSK(1)SFIGTTK_x000D_
	Gene.13646	239	K	"PREDICTED: adenylosuccinate synthetase 2, chloroplastic [Beta vulgaris subsp. vulgaris]"	1	FK(1)DFNYSTAMLR_x000D_
	Gene.13646	256	K	"PREDICTED: adenylosuccinate synthetase 2, chloroplastic [Beta vulgaris subsp. vulgaris]"	1	EEVENYK(1)R_x000D_
	Gene.13732	155	K	uncharacterized protein LOC103634684 [Zea mays]	1	AAVSSPGVSAVGSIK(1)K_x000D_
	Gene.13777	298	K	"PREDICTED: probable L-ascorbate peroxidase 6, chloroplastic [Juglans regia]"	1	FDNSYFK(1)DIK_x000D_
	Gene.13777	329	K	"PREDICTED: probable L-ascorbate peroxidase 6, chloroplastic [Juglans regia]"	1	VYAEK(1)YAVDQEAFFK_x000D_
	Gene.13777	347	K	"PREDICTED: probable L-ascorbate peroxidase 6, chloroplastic [Juglans regia]"	1	DYADAHAK(1)LSNLGAK_x000D_
	Gene.13780	109	K	"PREDICTED: probable L-ascorbate peroxidase 6, chloroplastic isoform X2 [Vigna angularis]"	1	ELLQSK(1)FCHPIMVR_x000D_
	Gene.13780	326	K	"PREDICTED: probable L-ascorbate peroxidase 6, chloroplastic isoform X2 [Vigna angularis]"	1	VYAEK(1)YAVDQEAFFQDYAEAHAK_x000D_
	Gene.13787	119	K	binding partner of ACD11 1 isoform X2 [Sesamum indicum]	1	GFLLGK(1)DAVNK_x000D_
	Gene.13787	178	K	binding partner of ACD11 1 isoform X2 [Sesamum indicum]	1	FQVSEK(1)TK_x000D_
	Gene.13857	391	K	"acetylornithine aminotransferase, mitochondrial [Chenopodium quinoa]"	1	VLAGNQHVK(1)EVR_x000D_
	Gene.1392	76	K	Aspartyl-tRNA synthetase [Handroanthus impetiginosus]	1	DVQSK(1)VSAGR_x000D_
	Gene.13930	253	K	uncharacterized protein LOC110714804 [Chenopodium quinoa]	1	VK(1)VIGIDR_x000D_
	Gene.13955	269	K	ATP-citrate synthase alpha chain protein 1 [Ziziphus jujuba]	1	FTVLNPK(1)GR_x000D_
	Gene.13955	225	K	ATP-citrate synthase alpha chain protein 1 [Ziziphus jujuba]	1	GELDDTAAFK(1)NFK_x000D_
	Gene.13955	16	K	ATP-citrate synthase alpha chain protein 1 [Ziziphus jujuba]	1	LLK(1)EHFK_x000D_
	Gene.13955	65	K	ATP-citrate synthase alpha chain protein 1 [Ziziphus jujuba]	1	LVVKPDMLFGK(1)R_x000D_
	Gene.13976	138	K	40S ribosomal protein S2-4-like [Abrus precatorius]	1	DEVMK(1)IMPVQK_x000D_
	Gene.13976	133	K	40S ribosomal protein S2-4-like [Abrus precatorius]	1	EHQIVDTLIGPSLK(1)DEVMK_x000D_
	Gene.14022	309	K	"PREDICTED: glucan endo-1,3-beta-glucosidase [Beta vulgaris subsp. vulgaris]"	1	NLIGHVK(1)NGTPK_x000D_
	Gene.14022	73	K	"PREDICTED: glucan endo-1,3-beta-glucosidase [Beta vulgaris subsp. vulgaris]"	1	TNGISK(1)MR_x000D_
	Gene.14057	167	K	"PREDICTED: delta-aminolevulinic acid dehydratase, chloroplastic isoform X1 [Vitis vinifera]"	1	HGLLEEVAK(1)AR_x000D_
	Gene.14081	101	K	probable ADP-ribosylation factor GTPase-activating protein AGD8 [Morus notabilis]	1	QILAK(1)EVAK_x000D_
	Gene.14098	191	K	"DEAD-box ATP-dependent RNA helicase 3, chloroplastic isoform X2 [Morus notabilis]"	1	LVDALEK(1)R_x000D_
	Gene.14098	409	K	"DEAD-box ATP-dependent RNA helicase 3, chloroplastic isoform X2 [Morus notabilis]"	1	LYAIPATGTSK(1)R_x000D_
	Gene.14098	433	K	"DEAD-box ATP-dependent RNA helicase 3, chloroplastic isoform X2 [Morus notabilis]"	1	TIVFTQTK(1)R_x000D_
	Gene.14098	425	K	"DEAD-box ATP-dependent RNA helicase 3, chloroplastic isoform X2 [Morus notabilis]"	1	GGK(1)TIVFTQTK_x000D_
	Gene.14119	1036	K	PREDICTED: uncharacterized protein LOC104887530 isoform X1 [Beta vulgaris subsp. vulgaris]	1	AAAHVGIYEK(1)TVR_x000D_
	Gene.14176	106	K	"Photosystem II repair protein PSB27-H1, chloroplastic [Glycine soja]"	1	DASNSWVAK(1)YR_x000D_
	Gene.14176	111	K	"Photosystem II repair protein PSB27-H1, chloroplastic [Glycine soja]"	1	EK(1)ALLGR_x000D_
	Gene.14183	373	K	uncharacterized protein LOC18054840 [Citrus clementina]	1	PTEDVVLEK(1)EK_x000D_
	Gene.14231	149	K	basic 7S globulin-like [Chenopodium quinoa]	1	PASLPK(1)FQFGCANDK_x000D_
	Gene.14253	41	K	uncharacterized protein LOC8279780 [Ricinus communis]	1	DHFEGLAPK(1)R_x000D_
	Gene.14282	443	K	"LL-diaminopimelate aminotransferase, chloroplastic-like [Spinacia oleracea]"	1	VSAFGK(1)R_x000D_
	Gene.14282	452	K	"LL-diaminopimelate aminotransferase, chloroplastic-like [Spinacia oleracea]"	1	DNILEACK(1)R_x000D_
	Gene.14282	134	K	"LL-diaminopimelate aminotransferase, chloroplastic-like [Spinacia oleracea]"	1	AQGLSTIGGYSGYGAEQGEK(1)PLR_x000D_
	Gene.14282	255	K	"LL-diaminopimelate aminotransferase, chloroplastic-like [Spinacia oleracea]"	1	EQLTK(1)LVQFAK_x000D_
	Gene.14296	202	K	Elongation factor Ts like [Actinidia chinensis var. chinensis]	1	LDLDHPK(1)LK_x000D_
	Gene.14309	191	K	uncharacterized protein LOC110717360 [Chenopodium quinoa]	1	VLSSVDQTK(1)DLAGDR_x000D_
	Gene.14309	174	K	uncharacterized protein LOC110717360 [Chenopodium quinoa]	1	DANK(1)VGDSIVNK_x000D_
	Gene.14309	144	K	uncharacterized protein LOC110717360 [Chenopodium quinoa]	1	SLSGMK(1)GSVSK_x000D_
	Gene.14329	260	K	uncharacterized protein LOC110732290 [Chenopodium quinoa]	1	DAAVADVNK(1)FR_x000D_
	Gene.14410	211	K	"28 kDa ribonucleoprotein, chloroplastic-like [Hevea brasiliensis]"	1	FLTVNK(1)AAPR_x000D_
	Gene.14430	560	K	PREDICTED: L-arabinokinase [Beta vulgaris subsp. vulgaris]	1	AYDVK(1)ASTR_x000D_
	Gene.14430	554	K	PREDICTED: L-arabinokinase [Beta vulgaris subsp. vulgaris]	1	YVDHGDPVTDINPK(1)R_x000D_
	Gene.14433	353	K	PREDICTED: peroxisomal fatty acid beta-oxidation multifunctional protein MFP2 [Beta vulgaris subsp. vulgaris]	1	VK(1)ANLQSR_x000D_
	Gene.14433	50	K	PREDICTED: peroxisomal fatty acid beta-oxidation multifunctional protein MFP2 [Beta vulgaris subsp. vulgaris]	1	DDVK(1)AIVVTGAGGK_x000D_
	Gene.14433	369	K	PREDICTED: peroxisomal fatty acid beta-oxidation multifunctional protein MFP2 [Beta vulgaris subsp. vulgaris]	1	MTQEK(1)FEK_x000D_
	Gene.14500	419	K	"5'-adenylylsulfate reductase 1, chloroplastic [Citrus clementina]"	1	ADGENK(1)EFAAR_x000D_
	Gene.14558	269	K	"PREDICTED: glucose-1-phosphate adenylyltransferase large subunit 3, chloroplastic/amyloplastic isoform X1 [Beta vulgaris subsp. vulgaris]"	1	VMSFSEK(1)PK_x000D_
	Gene.14558	467	K	"PREDICTED: glucose-1-phosphate adenylyltransferase large subunit 3, chloroplastic/amyloplastic isoform X1 [Beta vulgaris subsp. vulgaris]"	1	IK(1)DCIIDK_x000D_
	Gene.14558	455	K	"PREDICTED: glucose-1-phosphate adenylyltransferase large subunit 3, chloroplastic/amyloplastic isoform X1 [Beta vulgaris subsp. vulgaris]"	1	SMLAEGK(1)VPIGIGENTK_x000D_
	Gene.14558	183	K	"PREDICTED: glucose-1-phosphate adenylyltransferase large subunit 3, chloroplastic/amyloplastic isoform X1 [Beta vulgaris subsp. vulgaris]"	1	K(1)WFQGTADAVR_x000D_
	Gene.14558	256	K	"PREDICTED: glucose-1-phosphate adenylyltransferase large subunit 3, chloroplastic/amyloplastic isoform X1 [Beta vulgaris subsp. vulgaris]"	1	ASDFGLMK(1)IDDTGR_x000D_
	Gene.14558	465	K	"PREDICTED: glucose-1-phosphate adenylyltransferase large subunit 3, chloroplastic/amyloplastic isoform X1 [Beta vulgaris subsp. vulgaris]"	1	VPIGIGENTK(1)IK_x000D_
	Gene.14558	378	K	"PREDICTED: glucose-1-phosphate adenylyltransferase large subunit 3, chloroplastic/amyloplastic isoform X1 [Beta vulgaris subsp. vulgaris]"	1	FSFYDAQK(1)PMYTSR_x000D_
	Gene.14558	473	K	"PREDICTED: glucose-1-phosphate adenylyltransferase large subunit 3, chloroplastic/amyloplastic isoform X1 [Beta vulgaris subsp. vulgaris]"	0.999996	IKDCIIDK(1)NAR_x000D_
	Gene.14567	688	K	alanine--tRNA ligase-like [Chenopodium quinoa]	1	YDFSHGK(1)PVQSEELR_x000D_
	Gene.14567	293	K	alanine--tRNA ligase-like [Chenopodium quinoa]	1	SLPAK(1)HVDTGMGFER_x000D_
	Gene.146	140	K	"PREDICTED: photosystem II reaction center PSB28 protein, chloroplastic [Prunus mume]"	1	FVNGK(1)PAIIEAK_x000D_
	Gene.146	176	K	"PREDICTED: photosystem II reaction center PSB28 protein, chloroplastic [Prunus mume]"	1	YSDANGLQFVK(1)K_x000D_
	Gene.14610	357	K	"nudix hydrolase 19, chloroplastic [Chenopodium quinoa]"	1	ALTFAEYK(1)K_x000D_
	Gene.14627	531	K	"glutamyl-tRNA(Gln) amidotransferase subunit B, chloroplastic/mitochondrial-like [Chenopodium quinoa]"	1	GK(1)ANPGLLNK_x000D_
	Gene.14627	480	K	"glutamyl-tRNA(Gln) amidotransferase subunit B, chloroplastic/mitochondrial-like [Chenopodium quinoa]"	1	EK(1)NLVQITDPTQIEK_x000D_
	Gene.14649	321	K	betaine aldehyde dehydrogenase 1 [Tamarix hispida]	1	SEGATILCGGSRPEHLK(1)K_x000D_
	Gene.14657	248	K	PREDICTED: aminoacyl tRNA synthase complex-interacting multifunctional protein 1 [Juglans regia]	1	QPAAATANQIQK(1)K_x000D_
	Gene.14657	236	K	PREDICTED: aminoacyl tRNA synthase complex-interacting multifunctional protein 1 [Juglans regia]	0.887668	IWFGSEEDK(0.112)EK(0.888)QPAAATANQIQK_x000D_
	Gene.14657	187	K	PREDICTED: aminoacyl tRNA synthase complex-interacting multifunctional protein 1 [Juglans regia]	1	LVVVLANLK(1)PR_x000D_
	Gene.14660	136	K	"50S ribosomal protein L5, chloroplastic [Ziziphus jujuba]"	1	SIATFK(1)LR_x000D_
	Gene.14660	63	K	"50S ribosomal protein L5, chloroplastic [Ziziphus jujuba]"	1	LK(1)TAYLEK_x000D_
	Gene.14660	88	K	"50S ribosomal protein L5, chloroplastic [Ziziphus jujuba]"	1	EEFAYTNIHEIPK(1)IEK_x000D_
	Gene.14660	106	K	"50S ribosomal protein L5, chloroplastic [Ziziphus jujuba]"	1	VVVNCGIGEASQNEK(1)GLEAAIK_x000D_
	Gene.14660	75	K	"50S ribosomal protein L5, chloroplastic [Ziziphus jujuba]"	1	IAPLLK(1)EEFAYTNIHEIPK_x000D_
	Gene.14660	206	K	"50S ribosomal protein L5, chloroplastic [Ziziphus jujuba]"	1	FDILGK(1)PR_x000D_
	Gene.14660	222	K	"50S ribosomal protein L5, chloroplastic [Ziziphus jujuba]"	1	TDK(1)EAYK_x000D_
	Gene.1470	38	K	PREDICTED: uncharacterized protein LOC104895359 isoform X2 [Beta vulgaris subsp. vulgaris]	1	FAYLTSQPDVK(1)K_x000D_
	Gene.14704	217	K	"S-adenosylmethionine carrier 1, chloroplastic/mitochondrial [Morus notabilis]"	1	LIVAK(1)EGFK_x000D_
	Gene.14704	196	K	"S-adenosylmethionine carrier 1, chloroplastic/mitochondrial [Morus notabilis]"	1	VPTEVVK(1)QR_x000D_
	Gene.14735	241	K	"enoyl-[acyl-carrier-protein] reductase [NADH] 1, chloroplastic isoform X1 [Spinacia oleracea]"	1	YAGSSK(1)WTVK_x000D_
	Gene.14735	245	K	"enoyl-[acyl-carrier-protein] reductase [NADH] 1, chloroplastic isoform X1 [Spinacia oleracea]"	1	WTVK(1)EVVESVK_x000D_
	Gene.14735	195	K	"enoyl-[acyl-carrier-protein] reductase [NADH] 1, chloroplastic isoform X1 [Spinacia oleracea]"	1	GK(1)FDESR_x000D_
	Gene.14744	147	K	putative 2-carboxy-D-arabinitol-1-phosphatase [Vitis vinifera]	1	K(1)ESILTDYDLR_x000D_
	Gene.14897	244	K	"50S ribosomal protein L15, chloroplastic isoform X1 [Manihot esculenta]"	0.999999	K(1)WVKPSVAK_x000D_
	Gene.14897	160	K	"50S ribosomal protein L15, chloroplastic isoform X1 [Manihot esculenta]"	1	GIAGGMHAGLPK(1)YVPVNLK_x000D_
	Gene.14897	188	K	"50S ribosomal protein L15, chloroplastic isoform X1 [Manihot esculenta]"	1	EK(1)GLINPSGR_x000D_
	Gene.14897	263	K	"50S ribosomal protein L15, chloroplastic isoform X1 [Manihot esculenta]"	1	ADEYFAK(1)K_x000D_
	Gene.14940	188	K	hypothetical protein B456_009G023700 [Gossypium raimondii]	1	FAGK(1)FPR_x000D_
	Gene.14980	261	K	"internal alternative NAD(P)H-ubiquinone oxidoreductase A1, mitochondrial-like [Coffea arabica]"	1	YSHVK(1)DHIR_x000D_
	Gene.14980	342	K	"internal alternative NAD(P)H-ubiquinone oxidoreductase A1, mitochondrial-like [Coffea arabica]"	1	SLEFPK(1)SQGGR_x000D_
	Gene.14986	411	K	Auxin efflux carrier component like [Actinidia chinensis var. chinensis]	1	SADGAK(1)EIR_x000D_
	Gene.14991	67	K	dolichyl-diphosphooligosaccharide--protein glycosyltransferase 48 kDa subunit-like [Spinacia oleracea]	1	LADDPK(1)IALHR_x000D_
	Gene.14991	175	K	dolichyl-diphosphooligosaccharide--protein glycosyltransferase 48 kDa subunit-like [Spinacia oleracea]	1	K(1)IEAPVLFR_x000D_
	Gene.15038	101	K	PREDICTED: mitochondrial dicarboxylate/tricarboxylate transporter DTC [Nelumbo nucifera]	1	AIAANDGK(1)PLPLYQK_x000D_
	Gene.15038	257	K	PREDICTED: mitochondrial dicarboxylate/tricarboxylate transporter DTC [Nelumbo nucifera]	1	TLK(1)AGGPLK_x000D_
	Gene.15043	240	K	"fructose-bisphosphate aldolase 6, cytosolic [Sesamum indicum]"	1	ALNDHHVLLEGTLLK(1)PNMVTPGSESK_x000D_
	Gene.15043	252	K	"fructose-bisphosphate aldolase 6, cytosolic [Sesamum indicum]"	1	K(1)VSPELIAEYTVR_x000D_
	Gene.15043	251	K	"fructose-bisphosphate aldolase 6, cytosolic [Sesamum indicum]"	0.999997	ALNDHHVLLEGTLLKPNMVTPGSESK(1)K_x000D_
	Gene.15043	53	K	"fructose-bisphosphate aldolase 6, cytosolic [Sesamum indicum]"	1	GILAADESTGTIGK(1)R_x000D_
	Gene.15043	118	K	"fructose-bisphosphate aldolase 6, cytosolic [Sesamum indicum]"	1	EGGVLPGIK(1)VDK_x000D_
	Gene.15043	326	K	"fructose-bisphosphate aldolase 6, cytosolic [Sesamum indicum]"	1	AWAGK(1)EENVK_x000D_
	Gene.15043	331	K	"fructose-bisphosphate aldolase 6, cytosolic [Sesamum indicum]"	1	EENVK(1)HAQEVFLGR_x000D_
	Gene.15043	22	K	"fructose-bisphosphate aldolase 6, cytosolic [Sesamum indicum]"	1	GK(1)YADELIANATYIGTPGK_x000D_
	Gene.15043	321	K	"fructose-bisphosphate aldolase 6, cytosolic [Sesamum indicum]"	1	ALQQSTLK(1)AWAGK_x000D_
	Gene.15043	351	K	"fructose-bisphosphate aldolase 6, cytosolic [Sesamum indicum]"	1	ANSEATLGK(1)YEGGAAVEGATESLYVK_x000D_
	Gene.15045	112	K	"fructose-bisphosphate aldolase 6, cytosolic [Hevea brasiliensis]"	1	ANSDATLGK(1)YEGGAAAEGATESLHVK_x000D_
	Gene.15045	103	K	"fructose-bisphosphate aldolase 6, cytosolic [Hevea brasiliensis]"	1	CK(1)ANSDATLGK_x000D_
	Gene.15045	93	K	"fructose-bisphosphate aldolase 6, cytosolic [Hevea brasiliensis]"	1	K(1)AQEVFLVR_x000D_
	Gene.15045	129	K	"fructose-bisphosphate aldolase 6, cytosolic [Hevea brasiliensis]"	1	YEGGAAAEGATESLHVK(1)DYK_x000D_
	Gene.15088	252	K	"PREDICTED: protein THYLAKOID FORMATION1, chloroplastic [Beta vulgaris subsp. vulgaris]"	1	NLLSK(1)LVQAK_x000D_
	Gene.15088	261	K	"PREDICTED: protein THYLAKOID FORMATION1, chloroplastic [Beta vulgaris subsp. vulgaris]"	1	ELLK(1)EYVAR_x000D_
	Gene.15088	278	K	"PREDICTED: protein THYLAKOID FORMATION1, chloroplastic [Beta vulgaris subsp. vulgaris]"	1	SSQK(1)ANEAITK_x000D_
	Gene.15088	76	K	"PREDICTED: protein THYLAKOID FORMATION1, chloroplastic [Beta vulgaris subsp. vulgaris]"	1	MK(1)FLQAYK_x000D_
	Gene.15088	160	K	"PREDICTED: protein THYLAKOID FORMATION1, chloroplastic [Beta vulgaris subsp. vulgaris]"	1	DAQK(1)LEEWAR_x000D_
	Gene.15088	257	K	"PREDICTED: protein THYLAKOID FORMATION1, chloroplastic [Beta vulgaris subsp. vulgaris]"	1	LVQAK(1)ELLK_x000D_
	Gene.15143	159	K	"glutamyl-tRNA(Gln) amidotransferase subunit A, chloroplastic/mitochondrial-like [Chenopodium quinoa]"	1	VLEGYRPPFDATAVK(1)R_x000D_
	Gene.15154	36	K	PREDICTED: aldose 1-epimerase [Beta vulgaris subsp. vulgaris]	1	GK(1)QEVGIYELK_x000D_
	Gene.15154	227	K	PREDICTED: aldose 1-epimerase [Beta vulgaris subsp. vulgaris]	1	VQIFGSK(1)ITPVDK_x000D_
	Gene.15154	295	K	PREDICTED: aldose 1-epimerase [Beta vulgaris subsp. vulgaris]	1	HAAVVEDSK(1)SGR_x000D_
	Gene.15192	463	K	protein HOTHEAD isoform X2 [Citrus clementina]	1	IIDSK(1)AFSSFK_x000D_
	Gene.15192	458	K	protein HOTHEAD isoform X2 [Citrus clementina]	1	TIEK(1)IIDSK_x000D_
	Gene.15192	248	K	protein HOTHEAD isoform X2 [Citrus clementina]	1	PK(1)AHGVVFR_x000D_
	Gene.15197	185	K	"Clp, N-terminal [Trema orientale]"	1	ALDWAIQEK(1)LK_x000D_
	Gene.15197	89	K	"Clp, N-terminal [Trema orientale]"	1	PAEGSEEK(1)LPK_x000D_
	Gene.15276	37	K	"chlorophyll a-b binding protein CP29.1, chloroplastic [Carica papaya]"	1	FGFGTK(1)K_x000D_
	Gene.15332	122	K	"15-cis-phytoene desaturase, chloroplastic/chromoplastic [Spinacia oleracea]"	1	YLADAGHK(1)PLLLEAR_x000D_
	Gene.15332	135	K	"15-cis-phytoene desaturase, chloroplastic/chromoplastic [Spinacia oleracea]"	1	DVLGGK(1)VAAWK_x000D_
	Gene.15337	131	K	Nucleosome assembly protein (NAP) [Cynara cardunculus var. scolymus]	1	AALEAK(1)YQK_x000D_
	Gene.15348	222	K	"PREDICTED: protein TIC 40, chloroplastic isoform X1 [Vitis vinifera]"	0.999305	TDEEVK(0.001)PEPK(0.999)R_x000D_
	Gene.1535	61	K	Oxidoreductase FAD/NAD(P)-binding protein [Corchorus olitorius]	1	TQISHNVAK(1)FR_x000D_
	Gene.15353	92	K	"phenylalanine--tRNA ligase, chloroplastic/mitochondrial [Sesamum indicum]"	1	DK(1)HPLGILK_x000D_
	Gene.15353	325	K	"phenylalanine--tRNA ligase, chloroplastic/mitochondrial [Sesamum indicum]"	1	FTSQFSK(1)GQLGVK_x000D_
	Gene.1537	201	K	"PREDICTED: succinate dehydrogenase [ubiquinone] iron-sulfur subunit 2, mitochondrial [Cucumis sativus]"	1	EILQSK(1)EDR_x000D_
	Gene.1537	185	K	"PREDICTED: succinate dehydrogenase [ubiquinone] iron-sulfur subunit 2, mitochondrial [Cucumis sativus]"	1	SIEPWLK(1)R_x000D_
	Gene.1537	107	K	"PREDICTED: succinate dehydrogenase [ubiquinone] iron-sulfur subunit 2, mitochondrial [Cucumis sativus]"	1	IK(1)NEIDPSLTFR_x000D_
	Gene.15379	384	K	Ribosomal protein [Trema orientale]	1	EEQAAIK(1)ASGK_x000D_
	Gene.15379	289	K	Ribosomal protein [Trema orientale]	1	K(1)NYLLPR_x000D_
	Gene.15379	287	K	Ribosomal protein [Trema orientale]	0.995214	LDSIYGSFDK(0.005)PSEK(0.995)K_x000D_
	Gene.15379	347	K	Ribosomal protein [Trema orientale]	1	LNPYAK(1)TAR_x000D_
	Gene.15379	119	K	Ribosomal protein [Trema orientale]	1	MFAPTK(1)IWR_x000D_
	Gene.15379	320	K	Ribosomal protein [Trema orientale]	1	IVNSDEIQSVVRPVK(1)K_x000D_
	Gene.15379	388	K	Ribosomal protein [Trema orientale]	1	ASGK(1)SFYK_x000D_
	Gene.15379	133	K	Ribosomal protein [Trema orientale]	1	VNVNLK(1)R_x000D_
	Gene.15379	297	K	Ribosomal protein [Trema orientale]	1	PK(1)MLNGDLAR_x000D_
	Gene.15379	182	K	Ribosomal protein [Trema orientale]	1	TSAAIK(1)ILK_x000D_
	Gene.15379	185	K	Ribosomal protein [Trema orientale]	1	ILK(1)QIGAFSDAEK_x000D_
	Gene.15379	253	K	Ribosomal protein [Trema orientale]	1	LNLLK(1)LAPGGHLGR_x000D_
	Gene.15379	268	K	Ribosomal protein [Trema orientale]	1	FVIWTK(1)SAIEK_x000D_
	Gene.15379	195	K	Ribosomal protein [Trema orientale]	1	QIGAFSDAEK(1)AK_x000D_
	Gene.15398	553	K	Phospholipase D [Parasponia andersonii]	1	IVSK(1)IEK_x000D_
	Gene.15398	488	K	Phospholipase D [Parasponia andersonii]	1	AGLVSGK(1)DNIIDR_x000D_
	Gene.15398	386	K	Phospholipase D [Parasponia andersonii]	1	TLDTVNHDDFHQPNFK(1)GSSIK_x000D_
	Gene.15398	279	K	Phospholipase D [Parasponia andersonii]	1	K(1)DGLMATHDQETESYFR_x000D_
	Gene.15398	604	K	Phospholipase D [Parasponia andersonii]	1	AK(1)GIDGVDLK_x000D_
	Gene.15398	793	K	Phospholipase D [Parasponia andersonii]	1	AK(1)VLGGK_x000D_
	Gene.15398	254	K	Phospholipase D [Parasponia andersonii]	1	PGGDVTLGELLK(1)K_x000D_
	Gene.15410	560	K	PREDICTED: patellin-3 [Beta vulgaris subsp. vulgaris]	1	VVLTIDNHTSK(1)K_x000D_
	Gene.15430	42	K	60S ribosomal protein L32-1-like [Olea europaea var. sylvestris]	1	YISIK(1)TSWR_x000D_
	Gene.15430	93	K	60S ribosomal protein L32-1-like [Olea europaea var. sylvestris]	1	FVVHNPK(1)ELEILMMHNR_x000D_
	Gene.15430	86	K	60S ribosomal protein L32-1-like [Olea europaea var. sylvestris]	1	K(1)FVVHNPK_x000D_
	Gene.15465	112	K	chloroplast thioredoxin M-type 5 [Tamarix hispida]	1	MIAPVIDELAK(1)EYR_x000D_
	Gene.15465	152	K	chloroplast thioredoxin M-type 5 [Tamarix hispida]	1	K(1)ESVIGAVPK_x000D_
	Gene.15465	161	K	chloroplast thioredoxin M-type 5 [Tamarix hispida]	1	ESVIGAVPK(1)STLESTLEK_x000D_
	Gene.15465	134	K	chloroplast thioredoxin M-type 5 [Tamarix hispida]	1	LNTDESPNIATK(1)YGIR_x000D_
	Gene.15465	117	K	chloroplast thioredoxin M-type 5 [Tamarix hispida]	1	GK(1)VACYK_x000D_
	Gene.15499	70	K	"glyceraldehyde-3-phosphate dehydrogenase A, chloroplastic [Chenopodium quinoa]"	1	GIGK(1)GVVQAK_x000D_
	Gene.15499	122	K	"glyceraldehyde-3-phosphate dehydrogenase A, chloroplastic [Chenopodium quinoa]"	1	QASHLLK(1)YDSTLGTFDADVKPVGDASISVDGK_x000D_
	Gene.15499	78	K	"glyceraldehyde-3-phosphate dehydrogenase A, chloroplastic [Chenopodium quinoa]"	1	LK(1)VAINGFGR_x000D_
	Gene.15499	193	K	"glyceraldehyde-3-phosphate dehydrogenase A, chloroplastic [Chenopodium quinoa]"	1	K(1)VLITAPGK_x000D_
	Gene.15499	327	K	"glyceraldehyde-3-phosphate dehydrogenase A, chloroplastic [Chenopodium quinoa]"	1	K(1)TFAEEVNAAFR_x000D_
	Gene.15499	99	K	"glyceraldehyde-3-phosphate dehydrogenase A, chloroplastic [Chenopodium quinoa]"	1	K(1)DSPLDVVVINDSGGVK_x000D_
	Gene.15499	300	K	"glyceraldehyde-3-phosphate dehydrogenase A, chloroplastic [Chenopodium quinoa]"	1	AVALVLPSLK(1)GK_x000D_
	Gene.15499	185	K	"glyceraldehyde-3-phosphate dehydrogenase A, chloroplastic [Chenopodium quinoa]"	1	EGAGK(1)HLQAGAK_x000D_
	Gene.15499	192	K	"glyceraldehyde-3-phosphate dehydrogenase A, chloroplastic [Chenopodium quinoa]"	1	HLQAGAK(1)K_x000D_
	Gene.15499	248	K	"glyceraldehyde-3-phosphate dehydrogenase A, chloroplastic [Chenopodium quinoa]"	1	FGIIK(1)GTMTTTHSYTGDQR_x000D_
	Gene.15499	115	K	"glyceraldehyde-3-phosphate dehydrogenase A, chloroplastic [Chenopodium quinoa]"	1	KDSPLDVVVINDSGGVK(1)QASHLLK_x000D_
	Gene.15499	302	K	"glyceraldehyde-3-phosphate dehydrogenase A, chloroplastic [Chenopodium quinoa]"	1	GK(1)LNGIALR_x000D_
	Gene.15499	343	K	"glyceraldehyde-3-phosphate dehydrogenase A, chloroplastic [Chenopodium quinoa]"	1	DASEK(1)ELK_x000D_
	Gene.15502	286	K	"uroporphyrinogen decarboxylase 1, chloroplastic isoform X1 [Arachis duranensis]"	1	QIVDTVK(1)AR_x000D_
	Gene.15507	384	K	"PREDICTED: protein TOC75-3, chloroplastic [Vitis vinifera]"	1	ELPK(1)QLR_x000D_
	Gene.15532	225	K	Serine carboxypeptidase-like 45 isoform B [Glycine soja]	1	K(1)DVQSSFNAK_x000D_
	Gene.15532	298	K	Serine carboxypeptidase-like 45 isoform B [Glycine soja]	1	SLVNSLAK(1)NLGLK_x000D_
	Gene.15532	303	K	Serine carboxypeptidase-like 45 isoform B [Glycine soja]	1	NLGLK(1)TTVPYK_x000D_
	Gene.15532	65	K	Serine carboxypeptidase-like 45 isoform B [Glycine soja]	1	WLEAYPEYK(1)GR_x000D_
	Gene.15593	335	K	PREDICTED: fumarylacetoacetase [Beta vulgaris subsp. vulgaris]	1	ASVVTK(1)SNFK_x000D_
	Gene.15597	120	K	transmembrane 9 superfamily member 7-like [Chenopodium quinoa]	1	EK(1)IDDEYR_x000D_
	Gene.15597	47	K	transmembrane 9 superfamily member 7-like [Chenopodium quinoa]	1	VNK(1)LSSTK_x000D_
	Gene.15666	194	K	"rhodanese-like domain-containing protein 4, chloroplastic [Quercus suber]"	1	GDDKPGFLQK(1)LSLK_x000D_
	Gene.15666	164	K	"rhodanese-like domain-containing protein 4, chloroplastic [Quercus suber]"	1	DVK(1)DMGSPDIR_x000D_
	Gene.15666	236	K	"rhodanese-like domain-containing protein 4, chloroplastic [Quercus suber]"	1	AAYAIK(1)DGAEGAR_x000D_
	Gene.15666	140	K	"rhodanese-like domain-containing protein 4, chloroplastic [Quercus suber]"	1	PFGVESAK(1)IAYAK_x000D_
	Gene.1567	204	K	Ribosomal protein [Trema orientale]	1	K(1)QLEAAGAK_x000D_
	Gene.1567	188	K	Ribosomal protein [Trema orientale]	1	DLIEGLPK(1)K_x000D_
	Gene.1567	180	K	Ribosomal protein [Trema orientale]	1	EAK(1)DLIEGLPK_x000D_
	Gene.1567	191	K	Ribosomal protein [Trema orientale]	1	FK(1)EGISK_x000D_
	Gene.1567	166	K	Ribosomal protein [Trema orientale]	1	IGAIK(1)AVR_x000D_
	Gene.1567	212	K	Ribosomal protein [Trema orientale]	1	QLEAAGAK(1)VSIV_x000D_
	Gene.1567	177	K	Ribosomal protein [Trema orientale]	1	ALTNLALK(1)EAK_x000D_
	Gene.1567	196	K	Ribosomal protein [Trema orientale]	1	EGISK(1)EEAEEAK_x000D_
	Gene.15670	97	K	"PREDICTED: porphobilinogen deaminase, chloroplastic [Beta vulgaris subsp. vulgaris]"	1	TTGDK(1)ILSQPLADIGGK_x000D_
	Gene.15670	183	K	"PREDICTED: porphobilinogen deaminase, chloroplastic [Beta vulgaris subsp. vulgaris]"	1	K(1)SQLLHR_x000D_
	Gene.15678	142	K	"fructose-1,6-bisphosphatase, chloroplastic-like [Cucurbita moschata]"	1	APISNLTGVQGAVNIQGEDQK(1)K_x000D_
	Gene.15682	122	K	"photosystem I reaction center subunit IV A, chloroplastic [Jatropha curcas]"	1	FNK(1)VNYANVSTNNYALDEIEEVK_x000D_
	Gene.15682	82	K	"photosystem I reaction center subunit IV A, chloroplastic [Jatropha curcas]"	0.942247	AAEEPAPPAPAATEAAPPAAEGGAPPPK(0.058)PPPIGPK(0.942)R_x000D_
	Gene.15739	65	K	uncharacterized protein LOC111777433 isoform X1 [Cucurbita pepo subsp. pepo]	1	DAFWGK(1)LR_x000D_
	Gene.15784	733	K	"ATP-dependent zinc metalloprotease FTSH 10, mitochondrial-like [Chenopodium quinoa]"	1	TVELVQQHK(1)EQVAK_x000D_
	Gene.15808	264	K	PREDICTED: uncharacterized protein LOC100244432 isoform X1 [Vitis vinifera]	1	LVSTSVK(1)R_x000D_
	Gene.15809	429	K	"inner membrane protein PPF-1, chloroplastic [Jatropha curcas]"	1	PTPENPAPK(1)R_x000D_
	Gene.15896	59	K	coatomer subunit zeta-3-like [Chenopodium quinoa]	1	NILLLDSEGK(1)R_x000D_
	Gene.15944	215	K	PREDICTED: probable GTP-binding protein OBGC2 isoform X1 [Vitis vinifera]	1	IPVPVGTVVK(1)R_x000D_
	Gene.15969	165	K	"PREDICTED: protochlorophyllide reductase, chloroplastic-like isoform X1 [Nicotiana tomentosiformis]"	1	LLLEDLQK(1)SDYSSK_x000D_
	Gene.15969	171	K	"PREDICTED: protochlorophyllide reductase, chloroplastic-like isoform X1 [Nicotiana tomentosiformis]"	1	SDYSSK(1)R_x000D_
	Gene.15997	230	K	uracil phosphoribosyltransferase [Morus notabilis]	1	AIEMVK(1)ER_x000D_
	Gene.16011	63	K	60S ribosomal protein L5-like [Manihot esculenta]	1	NK(1)YNTPK_x000D_
	Gene.16011	204	K	60S ribosomal protein L5-like [Manihot esculenta]	1	FAGFSK(1)DNK_x000D_
	Gene.16011	207	K	60S ribosomal protein L5-like [Manihot esculenta]	1	DNK(1)QLDAEVHR_x000D_
	Gene.16011	183	K	60S ribosomal protein L5-like [Manihot esculenta]	1	VFGALK(1)GALDGGLDIPHSDKR_x000D_
	Gene.16011	61	K	60S ribosomal protein L5-like [Manihot esculenta]	1	LINQDK(1)NK_x000D_
	Gene.16011	68	K	60S ribosomal protein L5-like [Manihot esculenta]	1	YNTPK(1)YR_x000D_
	Gene.16011	47	K	60S ribosomal protein L5-like [Manihot esculenta]	1	EGK(1)TDYR_x000D_
	Gene.16011	216	K	60S ribosomal protein L5-like [Manihot esculenta]	1	K(1)YIYGGHVGDYMR_x000D_
	Gene.16011	247	K	60S ribosomal protein L5-like [Manihot esculenta]	1	YQSQFTEYIK(1)K_x000D_
	Gene.16052	409	K	"PREDICTED: asparagine--tRNA ligase, chloroplastic/mitochondrial-like [Populus euphratica]"	1	K(1)FEFPVK_x000D_
	Gene.16052	171	K	"PREDICTED: asparagine--tRNA ligase, chloroplastic/mitochondrial-like [Populus euphratica]"	1	VEK(1)LITVGK_x000D_
	Gene.16055	137	K	prostaglandin E synthase 2-like [Chenopodium quinoa]	1	IVEVNPISK(1)K_x000D_
	Gene.16074	52	K	14-3-3-like protein isoform X2 [Citrus sinensis]	1	EEHVYMAK(1)LAEQAER_x000D_
	Gene.16074	165	K	14-3-3-like protein isoform X2 [Citrus sinensis]	1	VFYLK(1)MK_x000D_
	Gene.16074	125	K	14-3-3-like protein isoform X2 [Citrus sinensis]	1	GNDDHVSTIK(1)DYR_x000D_
	Gene.16074	178	K	14-3-3-like protein isoform X2 [Citrus sinensis]	1	YLAEFK(1)TGAER_x000D_
	Gene.16074	160	K	14-3-3-like protein isoform X2 [Citrus sinensis]	1	LIPSASSGDSK(1)VFYLK_x000D_
	Gene.16074	133	K	14-3-3-like protein isoform X2 [Citrus sinensis]	1	IEK(1)ELSSICEGILK_x000D_
	Gene.16074	184	K	14-3-3-like protein isoform X2 [Citrus sinensis]	1	K(1)EAAENTLTAYK_x000D_
	Gene.16150	48	K	"PREDICTED: succinate dehydrogenase subunit 7A, mitochondrial-like isoform X1 [Gossypium hirsutum]"	1	ALLAK(1)DPALK_x000D_
	Gene.16161	88	K	"PREDICTED: ribosome-binding factor PSRP1, chloroplastic [Beta vulgaris subsp. vulgaris]"	1	LILQAK(1)NFQVNEALR_x000D_
	Gene.16161	289	K	"PREDICTED: ribosome-binding factor PSRP1, chloroplastic [Beta vulgaris subsp. vulgaris]"	1	AGGYGLIIPK(1)ADGR_x000D_
	Gene.16161	279	K	"PREDICTED: ribosome-binding factor PSRP1, chloroplastic [Beta vulgaris subsp. vulgaris]"	1	K(1)AGGYGLIIPK_x000D_
	Gene.16194	133	K	40S ribosomal protein S8 [Cynara cardunculus var. scolymus]	1	K(1)EGEEGEAAEEAK_x000D_
	Gene.16237	371	K	hypothetical protein GOBAR_AA01068 [Gossypium barbadense]	1	FEK(1)TLYGSSR_x000D_
	Gene.16237	240	K	hypothetical protein GOBAR_AA01068 [Gossypium barbadense]	1	DMPGTHEFLLLDEGK(1)WQHVK_x000D_
	Gene.16237	245	K	hypothetical protein GOBAR_AA01068 [Gossypium barbadense]	1	WQHVK(1)DTYEIGEGK_x000D_
	Gene.16237	314	K	hypothetical protein GOBAR_AA01068 [Gossypium barbadense]	1	GIFTNVISPTAK(1)AK_x000D_
	Gene.16237	254	K	hypothetical protein GOBAR_AA01068 [Gossypium barbadense]	1	DTYEIGEGK(1)MFSPGNLR_x000D_
	Gene.16237	363	K	hypothetical protein GOBAR_AA01068 [Gossypium barbadense]	1	TQVAYGSK(1)NEIIR_x000D_
	Gene.16237	302	K	hypothetical protein GOBAR_AA01068 [Gossypium barbadense]	1	EK(1)GIFTNVISPTAK_x000D_
	Gene.16237	86	K	hypothetical protein GOBAR_AA01068 [Gossypium barbadense]	1	ATSDK(1)ALIR_x000D_
	Gene.16237	105	K	hypothetical protein GOBAR_AA01068 [Gossypium barbadense]	1	TIAYK(1)VR_x000D_
	Gene.16237	300	K	hypothetical protein GOBAR_AA01068 [Gossypium barbadense]	1	YTGGMVPDVNQIIVK(1)EK_x000D_
	Gene.16252	251	K	PREDICTED: mitochondrial outer membrane protein porin 2-like [Juglans regia]	1	LNNHGK(1)LGALLQHELIPK_x000D_
	Gene.16252	198	K	PREDICTED: mitochondrial outer membrane protein porin 2-like [Juglans regia]	1	GDSIK(1)ASYLHHLDQAK_x000D_
	Gene.16252	78	K	PREDICTED: mitochondrial outer membrane protein porin 2-like [Juglans regia]	1	YK(1)NTQIDVK_x000D_
	Gene.16252	279	K	PREDICTED: mitochondrial outer membrane protein porin 2-like [Juglans regia]	1	ALDK(1)TPR_x000D_
	Gene.16252	209	K	PREDICTED: mitochondrial outer membrane protein porin 2-like [Juglans regia]	1	ASYLHHLDQAK(1)R_x000D_
	Gene.16252	275	K	PREDICTED: mitochondrial outer membrane protein porin 2-like [Juglans regia]	1	SVLTVAGDFDTK(1)ALDK_x000D_
	Gene.16274	391	K	FAD/NAD(P)-binding domain containing protein [Parasponia andersonii]	1	SK(1)DLFVGK_x000D_
	Gene.16274	350	K	FAD/NAD(P)-binding domain containing protein [Parasponia andersonii]	1	IMLAGGNDSK(1)LK_x000D_
	Gene.16274	233	K	FAD/NAD(P)-binding domain containing protein [Parasponia andersonii]	1	K(1)VQVVLGQK_x000D_
	Gene.16274	323	K	FAD/NAD(P)-binding domain containing protein [Parasponia andersonii]	1	EDK(1)QGYLAQSHAQVTAK_x000D_
	Gene.16274	220	K	FAD/NAD(P)-binding domain containing protein [Parasponia andersonii]	1	LLEFIGEK(1)ASHK_x000D_
	Gene.16274	172	K	FAD/NAD(P)-binding domain containing protein [Parasponia andersonii]	1	LHQYHEDYEK(1)IR_x000D_
	Gene.16274	337	K	FAD/NAD(P)-binding domain containing protein [Parasponia andersonii]	1	QGYLAQSHAQVTAK(1)NLK_x000D_
	Gene.16274	232	K	FAD/NAD(P)-binding domain containing protein [Parasponia andersonii]	1	ALDWLTSK(1)K_x000D_
	Gene.16274	340	K	FAD/NAD(P)-binding domain containing protein [Parasponia andersonii]	1	NLK(1)IMLAGGNDSK_x000D_
	Gene.16274	224	K	FAD/NAD(P)-binding domain containing protein [Parasponia andersonii]	1	ASHK(1)ALDWLTSK_x000D_
	Gene.16274	297	K	FAD/NAD(P)-binding domain containing protein [Parasponia andersonii]	1	VK(1)VDQHLR_x000D_
	Gene.16301	94	K	"PREDICTED: threonine dehydratase biosynthetic, chloroplastic, partial [Eucalyptus grandis]"	1	GPPLVSAAALK(1)R_x000D_
	Gene.16320	297	K	3-phosphoshikimate 1-carboxyvinyltransferase [Actinidia chinensis var. chinensis]	1	VNSK(1)GGLPGGK_x000D_
	Gene.16365	166	K	"PREDICTED: protein VTE6, chloroplastic isoform X1 [Beta vulgaris subsp. vulgaris]"	1	EAQGVAEK(1)R_x000D_
	Gene.16370	66	K	cold shock protein 2-like [Phoenix dactylifera]	1	TK(1)AIDVTGPDGVAISDNR_x000D_
	Gene.16436	132	K	uncharacterized protein LOC111300125 isoform X2 [Durio zibethinus]	1	QAAATTTALAK(1)K_x000D_
	Gene.16502	243	K	Mitochondrial glycoprotein [Actinidia chinensis var. chinensis]	1	DNK(1)EYLK_x000D_
	Gene.16519	81	K	"PREDICTED: ferredoxin--NADP reductase, leaf-type isozyme, chloroplastic [Erythranthe guttata]"	1	MEEGVVTNK(1)YRPK_x000D_
	Gene.16519	166	K	"PREDICTED: ferredoxin--NADP reductase, leaf-type isozyme, chloroplastic [Erythranthe guttata]"	1	TVSLCVK(1)R_x000D_
	Gene.16519	203	K	"PREDICTED: ferredoxin--NADP reductase, leaf-type isozyme, chloroplastic [Erythranthe guttata]"	1	LTGPVGK(1)EMLMPK_x000D_
	Gene.16519	85	K	"PREDICTED: ferredoxin--NADP reductase, leaf-type isozyme, chloroplastic [Erythranthe guttata]"	1	YRPK(1)EPYTGR_x000D_
	Gene.16519	179	K	"PREDICTED: ferredoxin--NADP reductase, leaf-type isozyme, chloroplastic [Erythranthe guttata]"	1	LVYTNDQGEEVK(1)GVCSNFLCDLKPGYEVK_x000D_
	Gene.16519	72	K	"PREDICTED: ferredoxin--NADP reductase, leaf-type isozyme, chloroplastic [Erythranthe guttata]"	1	K(1)MEEGVVTNK_x000D_
	Gene.16522	670	K	eukaryotic translation initiation factor isoform X1 [Jatropha curcas]	1	LLEHLLAK(1)K_x000D_
	Gene.16522	201	K	eukaryotic translation initiation factor isoform X1 [Jatropha curcas]	1	TVK(1)GILNK_x000D_
	Gene.16522	193	K	eukaryotic translation initiation factor isoform X1 [Jatropha curcas]	1	TTLSDK(1)DR_x000D_
	Gene.16555	235	K	SUN domain-containing protein 1-like [Cucurbita maxima]	1	DLLSK(1)EDFTR_x000D_
	Gene.16581	175	K	PREDICTED: pentatricopeptide repeat-containing protein At1g02150 [Beta vulgaris subsp. vulgaris]	1	LPDFQK(1)DK_x000D_
	Gene.16622	297	K	"PREDICTED: prolycopene isomerase, chloroplastic [Gossypium raimondii]"	1	VLGAGFK(1)R_x000D_
	Gene.16647	128	K	COBW domain-containing protein 1-like [Manihot esculenta]	1	TTLLNHILTADHGK(1)R_x000D_
	Gene.16647	183	K	COBW domain-containing protein 1-like [Manihot esculenta]	1	MIAELVDK(1)K_x000D_
	Gene.16705	112	K	"37 kDa inner envelope membrane protein, chloroplastic-like protein [Corchorus capsularis]"	1	K(1)EALEPADLSDR_x000D_
	Gene.16705	84	K	"37 kDa inner envelope membrane protein, chloroplastic-like protein [Corchorus capsularis]"	1	K(1)EAFWFYR_x000D_
	Gene.16705	162	K	"37 kDa inner envelope membrane protein, chloroplastic-like protein [Corchorus capsularis]"	1	NVTILDQSPHQLAK(1)AK_x000D_
	Gene.16785	519	K	"PREDICTED: pyruvate kinase isozyme G, chloroplastic [Beta vulgaris subsp. vulgaris]"	1	ALK(1)LLLSK_x000D_
	Gene.16797	193	K	"translation initiation factor IF3-4, chloroplastic-like [Ziziphus jujuba]"	1	KFLNDGDK(1)VK_x000D_
	Gene.16797	167	K	"translation initiation factor IF3-4, chloroplastic-like [Ziziphus jujuba]"	1	ELK(1)MGYNIDSHDYSVR_x000D_
	Gene.16797	107	K	"translation initiation factor IF3-4, chloroplastic-like [Ziziphus jujuba]"	1	QNMVGVVSK(1)SR_x000D_
	Gene.16797	231	K	"translation initiation factor IF3-4, chloroplastic-like [Ziziphus jujuba]"	1	FQNDVGELGTQESK(1)DFR_x000D_
	Gene.16797	98	K	"translation initiation factor IF3-4, chloroplastic-like [Ziziphus jujuba]"	1	LIDEK(1)QNMVGVVSK_x000D_
	Gene.16797	201	K	"translation initiation factor IF3-4, chloroplastic-like [Ziziphus jujuba]"	1	IIVNLK(1)GR_x000D_
	Gene.16797	186	K	"translation initiation factor IF3-4, chloroplastic-like [Ziziphus jujuba]"	1	K(1)FLNDGDK_x000D_
	Gene.16797	216	K	"translation initiation factor IF3-4, chloroplastic-like [Ziziphus jujuba]"	1	DIAINLLK(1)K_x000D_
	Gene.16797	140	K	"translation initiation factor IF3-4, chloroplastic-like [Ziziphus jujuba]"	1	IMDFDK(1)YR_x000D_
	Gene.16797	195	K	"translation initiation factor IF3-4, chloroplastic-like [Ziziphus jujuba]"	1	VK(1)IIVNLK_x000D_
	Gene.16809	189	K	ethylene esterase-like protein [Rheum australe]	1	AEK(1)LSDGK_x000D_
	Gene.16809	194	K	ethylene esterase-like protein [Rheum australe]	1	LSDGK(1)YGSVR_x000D_
	Gene.16812	171	K	"protochlorophyllide-dependent translocon component 52, chloroplastic [Prunus persica]"	1	LIPQAPADGPPVHTFK(1)K_x000D_
	Gene.16848	206	K	Plastid-lipid-associated protein [Actinidia chinensis var. chinensis]	1	ILGLIPVK(1)APGR_x000D_
	Gene.16848	111	K	Plastid-lipid-associated protein [Actinidia chinensis var. chinensis]	1	K(1)LEALNPTK_x000D_
	Gene.16854	371	K	PREDICTED: uncharacterized protein LOC100244007 [Vitis vinifera]	1	SHIDK(1)VQEMGDVEIQK_x000D_
	Gene.16854	291	K	PREDICTED: uncharacterized protein LOC100244007 [Vitis vinifera]	1	TVEK(1)LFGR_x000D_
	Gene.1687	166	K	PREDICTED: B-cell receptor-associated protein 31 [Beta vulgaris subsp. vulgaris]	1	ILESECAAK(1)K_x000D_
	Gene.1687	181	K	PREDICTED: B-cell receptor-associated protein 31 [Beta vulgaris subsp. vulgaris]	1	TAQTNADALK(1)R_x000D_
	Gene.16906	184	K	PREDICTED: very-long-chain 3-oxoacyl-CoA reductase 1-like [Populus euphratica]	1	VTHAVLPVMLK(1)R_x000D_
	Gene.16912	103	K	"unnamed protein product, partial [Vitis vinifera]"	1	DLK(1)DALQK_x000D_
	Gene.16948	589	K	Subtilisin-like protease [Actinidia chinensis var. chinensis]	1	NK(1)APILDVASGFK_x000D_
	Gene.16958	50	K	PREDICTED: peroxisomal (S)-2-hydroxy-acid oxidase [Elaeis guineensis]	1	FFQLYVYK(1)DR_x000D_
	Gene.16997	119	K	carbonic anhydrase isoform 1 [Solanum lycopersicum]	1	ICLPAK(1)AK_x000D_
	Gene.16997	58	K	carbonic anhydrase isoform 1 [Solanum lycopersicum]	1	NIANMVPSYDK(1)TR_x000D_
	Gene.16997	168	K	carbonic anhydrase isoform 1 [Solanum lycopersicum]	1	TLALK(1)GGYYDFVK_x000D_
	Gene.16997	14	K	carbonic anhydrase isoform 1 [Solanum lycopersicum]	1	NPALYGELAK(1)GQSPK_x000D_
	Gene.16997	121	K	carbonic anhydrase isoform 1 [Solanum lycopersicum]	1	AK(1)VQAEHGSASFAEQCTQCEK_x000D_
	Gene.17029	57	K	PREDICTED: probable leucine-rich repeat receptor-like protein kinase At1g35710 [Ipomoea nil]	1	LSGPIPPQIGTLK(1)R_x000D_
	Gene.17029	291	K	PREDICTED: probable leucine-rich repeat receptor-like protein kinase At1g35710 [Ipomoea nil]	1	LPVEFK(1)NLSR_x000D_
	Gene.17029	417	K	PREDICTED: probable leucine-rich repeat receptor-like protein kinase At1g35710 [Ipomoea nil]	1	LSGGIPAK(1)VLGLK_x000D_
	Gene.17029	422	K	PREDICTED: probable leucine-rich repeat receptor-like protein kinase At1g35710 [Ipomoea nil]	1	VLGLK(1)SLER_x000D_
	Gene.17093	215	K	"zinc finger, GRF-type [Artemisia annua]"	1	LQAIETALK(1)K_x000D_
	Gene.17093	196	K	"zinc finger, GRF-type [Artemisia annua]"	1	LVAEK(1)ITPTIYK_x000D_
	Gene.17197	120	K	"pyruvate kinase 1, cytosolic [Spinacia oleracea]"	1	TLENLK(1)LAVK_x000D_
	Gene.17197	256	K	"pyruvate kinase 1, cytosolic [Spinacia oleracea]"	1	QVIK(1)TWGLQNK_x000D_
	Gene.17197	148	K	"pyruvate kinase 1, cytosolic [Spinacia oleracea]"	1	SK(1)QAITLK_x000D_
	Gene.17223	271	K	"probable enoyl-CoA hydratase 2, mitochondrial [Durio zibethinus]"	1	EISQK(1)GPVAIR_x000D_
	Gene.17223	228	K	"probable enoyl-CoA hydratase 2, mitochondrial [Durio zibethinus]"	1	SIAK(1)ELIFTGR_x000D_
	Gene.17306	144	K	NADH--cytochrome b5 reductase 1-like [Chenopodium quinoa]	1	FK(1)YQPGQVR_x000D_
	Gene.1732	120	K	"30S ribosomal protein S21, chloroplastic-like [Chenopodium quinoa]"	1	AGVIQEVK(1)R_x000D_
	Gene.17336	145	K	uncharacterized protein LOC110630131 [Manihot esculenta]	1	DIEASVK(1)WLK_x000D_
	Gene.17336	226	K	uncharacterized protein LOC110630131 [Manihot esculenta]	1	ALEEK(1)LK_x000D_
	Gene.17339	309	K	"PREDICTED: external alternative NAD(P)H-ubiquinone oxidoreductase B2, mitochondrial [Beta vulgaris subsp. vulgaris]"	1	ITAFAEEK(1)FK_x000D_
	Gene.17339	419	K	"PREDICTED: external alternative NAD(P)H-ubiquinone oxidoreductase B2, mitochondrial [Beta vulgaris subsp. vulgaris]"	1	DK(1)SGTLTVK_x000D_
	Gene.17495	391	K	"aspartate aminotransferase, chloroplastic [Morus notabilis]"	1	QK(1)LYDSLSAK_x000D_
	Gene.17495	188	K	"aspartate aminotransferase, chloroplastic [Morus notabilis]"	1	YFPGAK(1)VLISAPTWGNHK_x000D_
	Gene.17495	160	K	"aspartate aminotransferase, chloroplastic [Morus notabilis]"	1	EQK(1)VATVQGLSGTGSLR_x000D_
	Gene.17495	200	K	"aspartate aminotransferase, chloroplastic [Morus notabilis]"	1	VLISAPTWGNHK(1)NIFNDAR_x000D_
	Gene.17495	439	K	"aspartate aminotransferase, chloroplastic [Morus notabilis]"	1	WHVYMTK(1)DGR_x000D_
	Gene.17495	116	K	"aspartate aminotransferase, chloroplastic [Morus notabilis]"	1	TEELQPYVLDVVK(1)K_x000D_
	Gene.17495	399	K	"aspartate aminotransferase, chloroplastic [Morus notabilis]"	1	LYDSLSAK(1)DK_x000D_
	Gene.17495	117	K	"aspartate aminotransferase, chloroplastic [Morus notabilis]"	1	K(1)AENLMLER_x000D_
	Gene.17520	116	K	"plastid-lipid-associated protein 6, chloroplastic [Jatropha curcas]"	1	LK(1)LLSAVSGLNR_x000D_
	Gene.17520	250	K	"plastid-lipid-associated protein 6, chloroplastic [Jatropha curcas]"	1	IIFQK(1)TTVK_x000D_
	Gene.17563	243	K	PREDICTED: uncharacterized protein LOC104897452 [Beta vulgaris subsp. vulgaris]	1	LADDTLGTVEAAK(1)WLHK_x000D_
	Gene.17563	328	K	PREDICTED: uncharacterized protein LOC104897452 [Beta vulgaris subsp. vulgaris]	1	VDSLIDK(1)MLEK_x000D_
	Gene.17563	247	K	PREDICTED: uncharacterized protein LOC104897452 [Beta vulgaris subsp. vulgaris]	1	WLHK(1)VVDR_x000D_
	Gene.17603	279	K	"glyceraldehyde-3-phosphate dehydrogenase GAPCP1, chloroplastic-like [Quercus suber]"	1	TVDGPSMK(1)DWR_x000D_
	Gene.17612	27	K	"PREDICTED: ATP synthase subunit gamma, mitochondrial-like [Pyrus x bretschneideri]"	1	FVVLGEK(1)AK_x000D_
	Gene.17612	108	K	"PREDICTED: ATP synthase subunit gamma, mitochondrial-like [Pyrus x bretschneideri]"	1	ESEAGGK(1)LGDLDAYEIEGGDSK_x000D_
	Gene.17612	29	K	"PREDICTED: ATP synthase subunit gamma, mitochondrial-like [Pyrus x bretschneideri]"	1	AK(1)VQLLR_x000D_
	Gene.17660	6	K	hypothetical protein JCGZ_12976 [Jatropha curcas]	1	VFVK(1)TLK_x000D_
	Gene.17660	27	K	hypothetical protein JCGZ_12976 [Jatropha curcas]	1	GTNFEIEVKPEDTVADVK(1)K_x000D_
	Gene.17660	9	K	hypothetical protein JCGZ_12976 [Jatropha curcas]	1	TLK(1)GTNFEIEVKPEDTVADVK_x000D_
	Gene.17660	54	K	hypothetical protein JCGZ_12976 [Jatropha curcas]	1	VLK(1)DNTTLEENK_x000D_
	Gene.17662	55	K	PREDICTED: ubiquitin receptor RAD23d [Beta vulgaris subsp. vulgaris]	1	VLK(1)DSTTLEENK_x000D_
	Gene.17731	159	K	"thioredoxin-like protein AAED1, chloroplastic [Morus notabilis]"	1	LIAVGIGTPDK(1)AR_x000D_
	Gene.17739	117	K	hypothetical protein CTI12_AA406420 [Artemisia annua]	1	CGIK(1)TYDDGCMFK_x000D_
	Gene.17739	113	K	hypothetical protein CTI12_AA406420 [Artemisia annua]	1	AQNCQK(1)CGIK_x000D_
	Gene.17769	301	K	26S proteasome non-ATPase regulatory subunit 13 homolog B [Vigna unguiculata]	1	VHGDALNAQPALVANEK(1)K_x000D_
	Gene.17774	153	K	protein GDAP2 homolog [Chenopodium quinoa]	1	K(1)VIHTIGPK_x000D_
	Gene.17780	189	K	uncharacterized protein LOC110689642 isoform X2 [Chenopodium quinoa]	1	HNLPDDASK(1)K_x000D_
	Gene.17788	50	K	"ATPase, F1 complex, gamma subunit [Corchorus capsularis]"	1	NTQK(1)ITEAMK_x000D_
	Gene.17788	130	K	"ATPase, F1 complex, gamma subunit [Corchorus capsularis]"	1	GLCGGFNNMLIK(1)K_x000D_
	Gene.17788	326	K	"ATPase, F1 complex, gamma subunit [Corchorus capsularis]"	1	K(1)NLSMVYNR_x000D_
	Gene.17788	153	K	"ATPase, F1 complex, gamma subunit [Corchorus capsularis]"	1	ALGIEYTVISVGK(1)K_x000D_
	Gene.17788	46	K	"ATPase, F1 complex, gamma subunit [Corchorus capsularis]"	1	IGSVK(1)NTQK_x000D_
	Gene.17788	56	K	"ATPase, F1 complex, gamma subunit [Corchorus capsularis]"	1	ITEAMK(1)LVAAAK_x000D_
	Gene.17788	325	K	"ATPase, F1 complex, gamma subunit [Corchorus capsularis]"	1	MTAMSNASDNANELK(1)K_x000D_
	Gene.17798	42	K	PREDICTED: universal stress protein PHOS32 [Vitis vinifera]	1	VHIVK(1)DHDMK_x000D_
	Gene.17827	150	K	"multiple organellar RNA editing factor 2, chloroplastic-like [Chenopodium quinoa]"	1	ILGSEEEAK(1)K_x000D_
	Gene.17855	172	K	PREDICTED: probable cytosolic oligopeptidase A [Beta vulgaris subsp. vulgaris]	1	AVK(1)DTAELR_x000D_
	Gene.17855	749	K	PREDICTED: probable cytosolic oligopeptidase A [Beta vulgaris subsp. vulgaris]	1	ATGQK(1)FR_x000D_
	Gene.17855	270	K	PREDICTED: probable cytosolic oligopeptidase A [Beta vulgaris subsp. vulgaris]	1	FSENVLDATK(1)K_x000D_
	Gene.17855	396	K	PREDICTED: probable cytosolic oligopeptidase A [Beta vulgaris subsp. vulgaris]	1	AQELLEK(1)LR_x000D_
	Gene.17896	236	K	"isocitrate dehydrogenase [NADP], chloroplastic/mitochondrial [Carica papaya]"	1	ATDTLIDGPGK(1)LK_x000D_
	Gene.17896	435	K	"isocitrate dehydrogenase [NADP], chloroplastic/mitochondrial [Carica papaya]"	1	LDGNAK(1)LIDFVQK_x000D_
	Gene.17906	228	K	PREDICTED: RAN GTPase-activating protein 2 [Nelumbo nucifera]	1	AVCELVPSTEK(1)LR_x000D_
	Gene.17906	497	K	PREDICTED: RAN GTPase-activating protein 2 [Nelumbo nucifera]	1	MK(1)ALVVDEDK_x000D_
	Gene.17906	305	K	PREDICTED: RAN GTPase-activating protein 2 [Nelumbo nucifera]	1	ALSK(1)ALLR_x000D_
	Gene.17929	106	K	uncharacterized protein LOC105632476 [Jatropha curcas]	1	AK(1)RPIYYDDDDDGLEK_x000D_
	Gene.17983	170	K	"prohibitin-3, mitochondrial [Dorcoceras hygrometricum]"	1	VSAMVK(1)ESLIR_x000D_
	Gene.17983	221	K	"prohibitin-3, mitochondrial [Dorcoceras hygrometricum]"	1	FVVMK(1)AEQER_x000D_
	Gene.17983	216	K	"prohibitin-3, mitochondrial [Dorcoceras hygrometricum]"	1	SK(1)FVVMK_x000D_
	Gene.17983	264	K	"prohibitin-3, mitochondrial [Dorcoceras hygrometricum]"	1	IEASK(1)ENAATMSR_x000D_
	Gene.18003	152	K	uncharacterized protein LOC105169238 [Sesamum indicum]	1	K(1)FSGLGQISR_x000D_
	Gene.18003	304	K	uncharacterized protein LOC105169238 [Sesamum indicum]	1	SK(1)LSIAK_x000D_
	Gene.18044	67	K	unnamed protein product [Coffea canephora]	1	KPFAGSSHAK(1)GIVLEK_x000D_
	Gene.18044	95	K	unnamed protein product [Coffea canephora]	1	VQLIK(1)NGK_x000D_
	Gene.18044	79	K	unnamed protein product [Coffea canephora]	1	IGIEAK(1)QPNSAIR_x000D_
	Gene.18044	49	K	unnamed protein product [Coffea canephora]	1	K(1)SHLGNEWK_x000D_
	Gene.18044	73	K	unnamed protein product [Coffea canephora]	1	GIVLEK(1)IGIEAK_x000D_
	Gene.18044	45	K	unnamed protein product [Coffea canephora]	1	WADK(1)SYK_x000D_
	Gene.18046	255	K	uncharacterized protein LOC107015328 [Solanum pennellii]	1	SLK(1)LSDFEQR_x000D_
	Gene.18079	137	K	uncharacterized protein LOC21405500 isoform X2 [Morus notabilis]	1	FPNITK(1)R_x000D_
	Gene.18079	189	K	uncharacterized protein LOC21405500 isoform X2 [Morus notabilis]	1	IEFEK(1)PDK_x000D_
	Gene.18079	131	K	uncharacterized protein LOC21405500 isoform X2 [Morus notabilis]	1	FLDK(1)FPNITK_x000D_
	Gene.18079	192	K	uncharacterized protein LOC21405500 isoform X2 [Morus notabilis]	0.972587	IEFEK(0.027)PDK(0.973)WVAPYQK_x000D_
	Gene.18088	93	K	monodehydroascorbate reductase [Spinacia oleracea]	1	PALTK(1)GYLFPSDK_x000D_
	Gene.18121	222	K	PREDICTED: 3-isopropylmalate dehydratase small subunit 3-like [Nicotiana tabacum]	1	LINHTTGK(1)EYK_x000D_
	Gene.18154	192	K	PREDICTED: eukaryotic translation initiation factor [Ipomoea nil]	1	GDK(1)LSLWTK_x000D_
	Gene.18321	137	K	"3-oxoacyl-[acyl-carrier-protein] synthase I, chloroplastic [Cucurbita moschata]"	1	YCLVAGK(1)K_x000D_
	Gene.18321	99	K	"3-oxoacyl-[acyl-carrier-protein] synthase I, chloroplastic [Cucurbita moschata]"	1	FDASK(1)FPTR_x000D_
	Gene.18321	182	K	"3-oxoacyl-[acyl-carrier-protein] synthase I, chloroplastic [Cucurbita moschata]"	1	ALIEK(1)GHR_x000D_
	Gene.18321	342	K	"3-oxoacyl-[acyl-carrier-protein] synthase I, chloroplastic [Cucurbita moschata]"	1	SDGLGVSSCIK(1)R_x000D_
	Gene.18321	282	K	"3-oxoacyl-[acyl-carrier-protein] synthase I, chloroplastic [Cucurbita moschata]"	1	NDDPQTASRPWDK(1)NR_x000D_
	Gene.18321	138	K	"3-oxoacyl-[acyl-carrier-protein] synthase I, chloroplastic [Cucurbita moschata]"	1	K(1)ALEDADLGGEK_x000D_
	Gene.18321	378	K	"3-oxoacyl-[acyl-carrier-protein] synthase I, chloroplastic [Cucurbita moschata]"	1	K(1)VFTNTSEIK_x000D_
	Gene.18495	163	K	"aconitate hydratase, cytoplasmic [Jatropha curcas]"	1	NCDGFQVTK(1)DDVEK_x000D_
	Gene.18495	185	K	"aconitate hydratase, cytoplasmic [Jatropha curcas]"	1	QVEIPFK(1)PAR_x000D_
	Gene.18495	178	K	"aconitate hydratase, cytoplasmic [Jatropha curcas]"	0.99998	IIDWENSAPK(1)QVEIPFKPAR_x000D_
	Gene.18671	183	K	hypothetical protein SOVF_014010 [Spinacia oleracea]	1	IAAGNGVGK(1)ILVGR_x000D_
	Gene.18671	622	K	hypothetical protein SOVF_014010 [Spinacia oleracea]	1	VYIEQFEPDSSK(1)HEMDAQTALK_x000D_
	Gene.18675	102	K	uncharacterized protein LOC112513757 [Cynara cardunculus var. scolymus]	1	GLDAAEK(1)QIETAEK_x000D_
	Gene.18716	76	K	PREDICTED: alpha-mannosidase At3g26720-like [Beta vulgaris subsp. vulgaris]	1	QHVANDYAK(1)R_x000D_
	Gene.18716	263	K	PREDICTED: alpha-mannosidase At3g26720-like [Beta vulgaris subsp. vulgaris]	1	LTFSTDGTK(1)PIHYSNSK_x000D_
	Gene.18716	460	K	PREDICTED: alpha-mannosidase At3g26720-like [Beta vulgaris subsp. vulgaris]	1	LLK(1)DDGR_x000D_
	Gene.18736	472	K	uncharacterized protein LOC105646232 isoform X2 [Jatropha curcas]	1	LLSNLK(1)ADPDTPESK_x000D_
	Gene.18736	481	K	uncharacterized protein LOC105646232 isoform X2 [Jatropha curcas]	1	ADPDTPESK(1)LLVPLK_x000D_
	Gene.18736	444	K	uncharacterized protein LOC105646232 isoform X2 [Jatropha curcas]	1	YNK(1)ELISK_x000D_
	Gene.18743	237	K	hypothetical protein CRG98_002839 [Punica granatum]	1	FDPAK(1)LR_x000D_
	Gene.18743	226	K	hypothetical protein CRG98_002839 [Punica granatum]	0.99996	GKPATVIDK(1)DEGLGK_x000D_
	Gene.18743	48	K	hypothetical protein CRG98_002839 [Punica granatum]	1	LGSIAIGAALK(1)R_x000D_
	Gene.18802	205	K	(S)-2-hydroxy-acid oxidase GLO1 isoform X1 [Rosa chinensis]	1	SLK(1)EITR_x000D_
	Gene.18802	72	K	(S)-2-hydroxy-acid oxidase GLO1 isoform X1 [Rosa chinensis]	1	SLSWK(1)DVK_x000D_
	Gene.18827	149	K	uncharacterized protein LOC110700033 isoform X1 [Chenopodium quinoa]	1	SIETEK(1)IDVEK_x000D_
	Gene.18847	124	K	"fe-S cluster assembly factor HCF101, chloroplastic isoform X1 [Ziziphus jujuba]"	1	LAFIDVAK(1)GVR_x000D_
	Gene.18865	718	K	5-methyltetrahydropteroyltriglutamate--homocysteine methyltransferase [Chenopodium quinoa]	1	SDEK(1)LLSVFR_x000D_
	Gene.18865	412	K	5-methyltetrahydropteroyltriglutamate--homocysteine methyltransferase [Chenopodium quinoa]	1	ALAGQK(1)DEAFFSANAAAQASR_x000D_
	Gene.18865	795	K	5-methyltetrahydropteroyltriglutamate--homocysteine methyltransferase [Chenopodium quinoa]	1	YAEVKPALLNMVAAAK(1)LLR_x000D_
	Gene.18865	446	K	5-methyltetrahydropteroyltriglutamate--homocysteine methyltransferase [Chenopodium quinoa]	1	AAVALK(1)ESDHR_x000D_
	Gene.18865	68	K	5-methyltetrahydropteroyltriglutamate--homocysteine methyltransferase [Chenopodium quinoa]	0.99991	FALESFWDGK(1)SSAEDLKK_x000D_
	Gene.18865	505	K	5-methyltetrahydropteroyltriglutamate--homocysteine methyltransferase [Chenopodium quinoa]	1	VSEEEYVK(1)SIK_x000D_
	Gene.18865	508	K	5-methyltetrahydropteroyltriglutamate--homocysteine methyltransferase [Chenopodium quinoa]	1	SIK(1)EEISK_x000D_
	Gene.18865	513	K	5-methyltetrahydropteroyltriglutamate--homocysteine methyltransferase [Chenopodium quinoa]	1	SIKEEISK(1)VVK_x000D_
	Gene.18865	440	K	5-methyltetrahydropteroyltriglutamate--homocysteine methyltransferase [Chenopodium quinoa]	1	VTNADVQK(1)AAVALK_x000D_
	Gene.18865	182	K	5-methyltetrahydropteroyltriglutamate--homocysteine methyltransferase [Chenopodium quinoa]	1	AVEEYK(1)EAK_x000D_
	Gene.18865	75	K	5-methyltetrahydropteroyltriglutamate--homocysteine methyltransferase [Chenopodium quinoa]	1	SSAEDLK(1)K_x000D_
	Gene.18865	497	K	5-methyltetrahydropteroyltriglutamate--homocysteine methyltransferase [Chenopodium quinoa]	1	K(1)VSEEEYVK_x000D_
	Gene.18865	236	K	5-methyltetrahydropteroyltriglutamate--homocysteine methyltransferase [Chenopodium quinoa]	1	EVVSELK(1)AAGAK_x000D_
	Gene.18865	406	K	5-methyltetrahydropteroyltriglutamate--homocysteine methyltransferase [Chenopodium quinoa]	1	VVEVNALAK(1)ALAGQK_x000D_
	Gene.18865	465	K	5-methyltetrahydropteroyltriglutamate--homocysteine methyltransferase [Chenopodium quinoa]	1	LDAQQK(1)K_x000D_
	Gene.18865	313	K	5-methyltetrahydropteroyltriglutamate--homocysteine methyltransferase [Chenopodium quinoa]	1	GTK(1)TNDLIK_x000D_
	Gene.18865	319	K	5-methyltetrahydropteroyltriglutamate--homocysteine methyltransferase [Chenopodium quinoa]	1	TNDLIK(1)AGFPSGK_x000D_
	Gene.18865	657	K	5-methyltetrahydropteroyltriglutamate--homocysteine methyltransferase [Chenopodium quinoa]	1	K(1)SEHAFYLK_x000D_
	Gene.18865	779	K	5-methyltetrahydropteroyltriglutamate--homocysteine methyltransferase [Chenopodium quinoa]	1	K(1)YAEVKPALLNMVAAAK_x000D_
	Gene.18865	784	K	5-methyltetrahydropteroyltriglutamate--homocysteine methyltransferase [Chenopodium quinoa]	1	YAEVK(1)PALLNMVAAAK_x000D_
	Gene.18917	116	K	uncharacterized protein LOC105649701 [Jatropha curcas]	1	LSDQSLDEPSK(1)K_x000D_
	Gene.18945	156	K	stress-response A/B barrel domain-containing protein UP3 [Spinacia oleracea]	1	LQLVK(1)LK_x000D_
	Gene.18945	101	K	stress-response A/B barrel domain-containing protein UP3 [Spinacia oleracea]	1	TK(1)DDLATYSAHPDHLSCVR_x000D_
	Gene.18945	224	K	stress-response A/B barrel domain-containing protein UP3 [Spinacia oleracea]	1	LEGNEVIDK(1)EK_x000D_
	Gene.18945	226	K	stress-response A/B barrel domain-containing protein UP3 [Spinacia oleracea]	0.956809	LEGNEVIDK(0.043)EK(0.957)EK_x000D_
	Gene.18945	47	K	stress-response A/B barrel domain-containing protein UP3 [Spinacia oleracea]	1	YVEHVVLFNVK(1)EDTDASK_x000D_
	Gene.18993	361	K	"signal recognition particle 54 kDa protein, chloroplastic isoform X1 [Jatropha curcas]"	1	PIK(1)LVGR_x000D_
	Gene.18993	167	K	"signal recognition particle 54 kDa protein, chloroplastic isoform X1 [Jatropha curcas]"	1	GVRPDQQLVK(1)IVR_x000D_
	Gene.19008	467	K	"PREDICTED: valine--tRNA ligase, mitochondrial 1 [Juglans regia]"	1	EAVTK(1)ALK_x000D_
	Gene.19019	114	K	"NAD-dependent malic enzyme 65 kDa isoform, mitochondrial [Chenopodium quinoa]"	1	DGPTDPNALAK(1)WR_x000D_
	Gene.19045	128	K	"PREDICTED: magnesium-chelatase subunit ChlD, chloroplastic [Beta vulgaris subsp. vulgaris]"	1	EIGGIAISGK(1)R_x000D_
	Gene.19045	587	K	"PREDICTED: magnesium-chelatase subunit ChlD, chloroplastic [Beta vulgaris subsp. vulgaris]"	1	MQNAK(1)GAALK_x000D_
	Gene.191	137	K	V-type proton ATPase subunit C [Prunus persica]	1	VEDDLK(1)VR_x000D_
	Gene.19143	119	K	hypothetical protein SOVF_074530 [Spinacia oleracea]	1	SINFNDK(1)TK_x000D_
	Gene.19143	105	K	hypothetical protein SOVF_074530 [Spinacia oleracea]	1	VTK(1)DGVTVAK_x000D_
	Gene.19164	71	K	lectin [Limonium bicolor]	1	GKFEQNLSNLK(1)GK_x000D_
	Gene.19174	89	K	uncharacterized protein LOC110696598 [Chenopodium quinoa]	1	SPITADAIVGGEK(1)R_x000D_
	Gene.19198	156	K	peroxidase 12 [Jatropha curcas]	1	K(1)DGLTFATR_x000D_
	Gene.19198	258	K	peroxidase 12 [Jatropha curcas]	1	FDNK(1)YYLNLMNR_x000D_
	Gene.19208	157	K	"glutamate--tRNA ligase, chloroplastic/mitochondrial [Spinacia oleracea]"	1	NALYK(1)QYAEK_x000D_
	Gene.19210	187	K	"hypothetical protein MANES_12G055400, partial [Manihot esculenta]"	1	SLAFLGTPK(1)LK_x000D_
	Gene.19251	250	K	Protein TIC 55 like [Actinidia chinensis var. chinensis]	1	TDWSAK(1)R_x000D_
	Gene.1927	92	K	"light-harvesting complex-like protein 3 isotype 1, chloroplastic [Citrus sinensis]"	1	AEQLGSAASK(1)R_x000D_
	Gene.1927	242	K	"light-harvesting complex-like protein 3 isotype 1, chloroplastic [Citrus sinensis]"	1	QWQATWK(1)EDSSSGSK_x000D_
	Gene.19370	200	K	unknown [Glycine max]	1	FAWK(1)IQR_x000D_
	Gene.19370	265	K	unknown [Glycine max]	1	LIMK(1)EGVK_x000D_
	Gene.19370	291	K	unknown [Glycine max]	1	K(1)LTCSYPGIK_x000D_
	Gene.19370	134	K	unknown [Glycine max]	1	ANDFDLMYEQVK(1)AMK_x000D_
	Gene.19370	216	K	unknown [Glycine max]	1	GHSLESIK(1)ASIEAR_x000D_
	Gene.19370	144	K	unknown [Glycine max]	1	AVEK(1)PIYNHVTGLLDPPELIKPPK_x000D_
	Gene.19370	114	K	unknown [Glycine max]	1	EK(1)GVTALDPR_x000D_
	Gene.19370	223	K	unknown [Glycine max]	1	K(1)PDFDAFIDPQK_x000D_
	Gene.19392	170	K	"Succinyl-CoA ligase [ADP-forming] subunit alpha-1, mitochondrial [Gossypium arboreum]"	1	VK(1)AALLSQTK_x000D_
	Gene.19392	319	K	"Succinyl-CoA ligase [ADP-forming] subunit alpha-1, mitochondrial [Gossypium arboreum]"	1	MGHAGAIVSGGK(1)GTAQDK_x000D_
	Gene.19392	330	K	"Succinyl-CoA ligase [ADP-forming] subunit alpha-1, mitochondrial [Gossypium arboreum]"	1	ALK(1)AAGATVVESPAK_x000D_
	Gene.19392	178	K	"Succinyl-CoA ligase [ADP-forming] subunit alpha-1, mitochondrial [Gossypium arboreum]"	1	AALLSQTK(1)TR_x000D_
	Gene.19400	94	K	"D-xylose-proton symporter-like 3, chloroplastic [Vitis vinifera]"	1	EK(1)AIVALGR_x000D_
	Gene.19400	110	K	"D-xylose-proton symporter-like 3, chloroplastic [Vitis vinifera]"	1	GRPAGDK(1)LSER_x000D_
	Gene.19446	145	K	coatomer subunit delta-like [Ziziphus jujuba]	1	LHK(1)LVIQSK_x000D_
	Gene.19446	298	K	coatomer subunit delta-like [Ziziphus jujuba]	1	LNVTLK(1)R_x000D_
	Gene.19446	156	K	coatomer subunit delta-like [Ziziphus jujuba]	1	INDTK(1)DVMK_x000D_
	Gene.19446	151	K	coatomer subunit delta-like [Ziziphus jujuba]	1	LVIQSK(1)INDTK_x000D_
	Gene.19448	249	K	PREDICTED: coatomer subunit delta [Cucumis sativus]	1	GSGMQLGGTK(1)R_x000D_
	Gene.19483	466	K	"elongation factor Tu, chloroplastic [Cajanus cajan]"	1	EGGK(1)TVGAGVIGK_x000D_
	Gene.19483	94	K	"elongation factor Tu, chloroplastic [Cajanus cajan]"	0.999281	NK(0.001)PHVNIGTIGHVDHGK(0.999)TTLTAALTMALASLGGSAPK_x000D_
	Gene.19483	420	K	"elongation factor Tu, chloroplastic [Cajanus cajan]"	1	TTDVTGK(1)VTQIMNDKDEESK_x000D_
	Gene.19483	115	K	"elongation factor Tu, chloroplastic [Cajanus cajan]"	1	K(1)YDEIDAAPEER_x000D_
	Gene.19483	79	K	"elongation factor Tu, chloroplastic [Cajanus cajan]"	1	NK(1)PHVNIGTIGHVDHGK_x000D_
	Gene.19483	392	K	"elongation factor Tu, chloroplastic [Cajanus cajan]"	1	FEAVVYVLK(1)K_x000D_
	Gene.19483	363	K	"elongation factor Tu, chloroplastic [Cajanus cajan]"	1	GIQK(1)IDIQR_x000D_
	Gene.19483	433	K	"elongation factor Tu, chloroplastic [Cajanus cajan]"	1	DEESK(1)MVMPGDR_x000D_
	Gene.19488	145	K	"PREDICTED: 30S ribosomal protein 3, chloroplastic [Beta vulgaris subsp. vulgaris]"	1	VLLESK(1)PWISQK_x000D_
	Gene.19488	93	K	"PREDICTED: 30S ribosomal protein 3, chloroplastic [Beta vulgaris subsp. vulgaris]"	0.999913	LGVVVKPTDK(1)PR_x000D_
	Gene.19488	132	K	"PREDICTED: 30S ribosomal protein 3, chloroplastic [Beta vulgaris subsp. vulgaris]"	1	K(1)DAWEELK_x000D_
	Gene.19597	152	K	"magnesium-protoporphyrin IX monomethyl ester [oxidative] cyclase, chloroplastic [Durio zibethinus]"	1	EFK(1)EAADK_x000D_
	Gene.19597	157	K	"magnesium-protoporphyrin IX monomethyl ester [oxidative] cyclase, chloroplastic [Durio zibethinus]"	1	EAADK(1)IDGPMR_x000D_
	Gene.19597	96	K	"magnesium-protoporphyrin IX monomethyl ester [oxidative] cyclase, chloroplastic [Durio zibethinus]"	1	TTAIK(1)ESLLTPR_x000D_
	Gene.19673	275	K	"PREDICTED: dihydrolipoyllysine-residue acetyltransferase component 2 of pyruvate dehydrogenase complex, mitochondrial-like [Gossypium hirsutum]"	1	LAEDNNVPLSSIK(1)GTGPDGR_x000D_
	Gene.19681	122	K	prolyl endopeptidase-like [Chenopodium quinoa]	1	LTK(1)LFDYQR_x000D_
	Gene.19719	173	K	"PGR5-like protein 1A, chloroplastic-like protein [Corchorus olitorius]"	1	LK(1)DGGSQIVVEGPR_x000D_
	Gene.19719	89	K	"PGR5-like protein 1A, chloroplastic-like protein [Corchorus olitorius]"	1	ILQYCSIDK(1)K_x000D_
	Gene.19723	119	K	"PREDICTED: photosystem II stability/assembly factor HCF136, chloroplastic [Nelumbo nucifera]"	1	QTILETK(1)DGGDTWVPR_x000D_
	Gene.19723	383	K	"PREDICTED: photosystem II stability/assembly factor HCF136, chloroplastic [Nelumbo nucifera]"	1	K(1)GFVLGNDGVLLR_x000D_
	Gene.19723	148	K	"PREDICTED: photosystem II stability/assembly factor HCF136, chloroplastic [Nelumbo nucifera]"	1	FNSISFK(1)GK_x000D_
	Gene.19723	364	K	"PREDICTED: photosystem II stability/assembly factor HCF136, chloroplastic [Nelumbo nucifera]"	1	DK(1)AADNIAANLYSVK_x000D_
	Gene.19723	150	K	"PREDICTED: photosystem II stability/assembly factor HCF136, chloroplastic [Nelumbo nucifera]"	1	GK(1)EGWIVGK_x000D_
	Gene.19723	377	K	"PREDICTED: photosystem II stability/assembly factor HCF136, chloroplastic [Nelumbo nucifera]"	0.998887	AADNIAANLYSVK(0.999)FIDDK(0.001)K_x000D_
	Gene.19753	64	K	Ribosomal protein [Parasponia andersonii]	1	PTAGPLRPIVHGQTLK(1)YNMK_x000D_
	Gene.19753	176	K	Ribosomal protein [Parasponia andersonii]	1	SFK(1)AYDK_x000D_
	Gene.19753	15	K	Ribosomal protein [Parasponia andersonii]	1	K(1)HWQNYVK_x000D_
	Gene.19753	14	K	Ribosomal protein [Parasponia andersonii]	1	HNNVIPNGHFK(1)K_x000D_
	Gene.19753	73	K	Ribosomal protein [Parasponia andersonii]	1	AGK(1)GFSLEELK_x000D_
	Gene.19753	44	K	Ribosomal protein [Parasponia andersonii]	1	AVK(1)IFPR_x000D_
	Gene.19762	115	K	synaptotagmin-5 [Quercus suber]	1	FSK(1)LTLGTVAPK_x000D_
	Gene.19778	446	K	glycerol kinase-like [Coffea arabica]	1	DAGEK(1)GEVTNDK_x000D_
	Gene.19785	434	K	basic 7S globulin-like [Chenopodium quinoa]	1	LGTSCSK(1)FK_x000D_
	Gene.19785	317	K	basic 7S globulin-like [Chenopodium quinoa]	1	NMK(1)TVPTPTNR_x000D_
	Gene.19785	310	K	basic 7S globulin-like [Chenopodium quinoa]	1	PFVDLYVAK(1)AK_x000D_
	Gene.19785	326	K	basic 7S globulin-like [Chenopodium quinoa]	1	K(1)FGACFDPNSIR_x000D_
	Gene.19811	139	K	eukaryotic translation initiation factor 3 subunit M-like [Chenopodium quinoa]	0.999909	LISGK(1)VAQQPSDKPALR_x000D_
	Gene.19906	99	K	PREDICTED: uncharacterized protein LOC105948974 [Erythranthe guttata]	0.988396	NTSPATSSK(0.988)DVDK(0.012)FPGR_x000D_
	Gene.19906	103	K	PREDICTED: uncharacterized protein LOC105948974 [Erythranthe guttata]	1	DVDK(1)FPGR_x000D_
	Gene.19993	119	K	uncharacterized protein LOC110811594 [Carica papaya]	1	ETK(1)QFTYK_x000D_
	Gene.19993	150	K	uncharacterized protein LOC110811594 [Carica papaya]	1	LSAGDVGDK(1)SK_x000D_
	Gene.20086	591	K	coatomer subunit gamma [Quercus suber]	1	EVK(1)SQPLSEK_x000D_
	Gene.20086	393	K	coatomer subunit gamma [Quercus suber]	1	SLCLK(1)FPLK_x000D_
	Gene.20086	418	K	coatomer subunit gamma [Quercus suber]	1	EEGGFEYK(1)K_x000D_
	Gene.20136	136	K	"PREDICTED: probable glutamyl endopeptidase, chloroplastic isoform X1 [Vitis vinifera]"	1	DK(1)ILFLK_x000D_
	Gene.20136	461	K	"PREDICTED: probable glutamyl endopeptidase, chloroplastic isoform X1 [Vitis vinifera]"	1	DIVYTEPAEPAPGEK(1)PAVLHK_x000D_
	Gene.20136	698	K	"PREDICTED: probable glutamyl endopeptidase, chloroplastic isoform X1 [Vitis vinifera]"	1	SK(1)DAAGQVR_x000D_
	Gene.20144	53	K	14-3-3-like protein D isoform X2 [Ricinus communis]	1	NLLSVGYK(1)NVVGSR_x000D_
	Gene.20144	72	K	14-3-3-like protein D isoform X2 [Ricinus communis]	1	ILSSIEQK(1)EESR_x000D_
	Gene.20144	144	K	14-3-3-like protein D isoform X2 [Ricinus communis]	0.997586	YLAEFK(0.002)PSSEK(0.998)K_x000D_
	Gene.20144	31	K	14-3-3-like protein D isoform X2 [Ricinus communis]	1	YDEMVDAMK(1)K_x000D_
	Gene.2019	261	K	CBS domain-containing protein [Actinidia chinensis var. chinensis]	1	AALQIK(1)R_x000D_
	Gene.20199	363	K	PREDICTED: uncharacterized protein LOC104900216 [Beta vulgaris subsp. vulgaris]	1	IPVISNVDAQPHSDPETIK(1)K_x000D_
	Gene.20199	405	K	PREDICTED: uncharacterized protein LOC104900216 [Beta vulgaris subsp. vulgaris]	1	VIAGIVK(1)R_x000D_
	Gene.20199	386	K	PREDICTED: uncharacterized protein LOC104900216 [Beta vulgaris subsp. vulgaris]	1	TLFNK(1)GLK_x000D_
	Gene.20216	286	K	"PREDICTED: 50S ribosomal protein L1, chloroplastic isoform X2 [Juglans regia]"	1	ADK(1)TGIVHLPFGK_x000D_
	Gene.20216	156	K	"PREDICTED: 50S ribosomal protein L1, chloroplastic isoform X2 [Juglans regia]"	1	QMSSVK(1)FVETAEAHFR_x000D_
	Gene.20216	118	K	"PREDICTED: 50S ribosomal protein L1, chloroplastic isoform X2 [Juglans regia]"	1	AALLLK(1)R_x000D_
	Gene.20216	248	K	"PREDICTED: 50S ribosomal protein L1, chloroplastic isoform X2 [Juglans regia]"	1	VASLGK(1)ILGPR_x000D_
	Gene.20216	279	K	"PREDICTED: 50S ribosomal protein L1, chloroplastic isoform X2 [Juglans regia]"	1	QGK(1)VEFR_x000D_
	Gene.20216	202	K	"PREDICTED: 50S ribosomal protein L1, chloroplastic isoform X2 [Juglans regia]"	1	VAVLAQGEK(1)IDEAK_x000D_
	Gene.20216	193	K	"PREDICTED: 50S ribosomal protein L1, chloroplastic isoform X2 [Juglans regia]"	1	GTGQTVK(1)VAVLAQGEK_x000D_
	Gene.20216	112	K	"PREDICTED: 50S ribosomal protein L1, chloroplastic isoform X2 [Juglans regia]"	1	TGK(1)AALLLK_x000D_
	Gene.20216	319	K	"PREDICTED: 50S ribosomal protein L1, chloroplastic isoform X2 [Juglans regia]"	1	SVETNK(1)PSGAK_x000D_
	Gene.20216	172	K	"PREDICTED: 50S ribosomal protein L1, chloroplastic isoform X2 [Juglans regia]"	1	LNIDPK(1)YNDQQLR_x000D_
	Gene.20216	186	K	"PREDICTED: 50S ribosomal protein L1, chloroplastic isoform X2 [Juglans regia]"	1	ATVNLPK(1)GTGQTVK_x000D_
	Gene.20216	132	K	"PREDICTED: 50S ribosomal protein L1, chloroplastic isoform X2 [Juglans regia]"	1	FLEIQK(1)LR_x000D_
	Gene.20216	242	K	"PREDICTED: 50S ribosomal protein L1, chloroplastic isoform X2 [Juglans regia]"	1	LIASPDMMPK(1)VASLGK_x000D_
	Gene.20244	877	K	"ATP-dependent zinc metalloprotease FTSH 12, chloroplastic-like [Chenopodium quinoa]"	1	LAFATLTK(1)R_x000D_
	Gene.20252	252	K	isopentenyl-diphosphate Delta-isomerase I-like [Spinacia oleracea]	1	K(1)VDAGEEGLK_x000D_
	Gene.20283	421	K	probable methyltransferase PMT2 [Chenopodium quinoa]	1	LLCWEK(1)K_x000D_
	Gene.20306	166	K	"asparagine--tRNA ligase, cytoplasmic 1 [Populus trichocarpa]"	1	TK(1)LTLEFLR_x000D_
	Gene.20306	145	K	"asparagine--tRNA ligase, cytoplasmic 1 [Populus trichocarpa]"	1	VELK(1)VVK_x000D_
	Gene.20306	526	K	"asparagine--tRNA ligase, cytoplasmic 1 [Populus trichocarpa]"	1	LDVIQK(1)R_x000D_
	Gene.20306	148	K	"asparagine--tRNA ligase, cytoplasmic 1 [Populus trichocarpa]"	1	VVK(1)VLEVGPVDPAK_x000D_
	Gene.20322	90	K	"PREDICTED: ruBisCO large subunit-binding protein subunit beta, chloroplastic [Nelumbo nucifera]"	1	LADLVGVTLGPK(1)GR_x000D_
	Gene.20322	188	K	"PREDICTED: ruBisCO large subunit-binding protein subunit beta, chloroplastic [Nelumbo nucifera]"	1	ALVAELK(1)SISK_x000D_
	Gene.20322	480	K	"PREDICTED: ruBisCO large subunit-binding protein subunit beta, chloroplastic [Nelumbo nucifera]"	1	LASK(1)VDAIK_x000D_
	Gene.20322	445	K	"PREDICTED: ruBisCO large subunit-binding protein subunit beta, chloroplastic [Nelumbo nucifera]"	1	TETELK(1)EK_x000D_
	Gene.20322	327	K	"PREDICTED: ruBisCO large subunit-binding protein subunit beta, chloroplastic [Nelumbo nucifera]"	1	GSLK(1)IAAMK_x000D_
	Gene.20322	99	K	"PREDICTED: ruBisCO large subunit-binding protein subunit beta, chloroplastic [Nelumbo nucifera]"	1	NVVLESK(1)YGSPK_x000D_
	Gene.20322	366	K	"PREDICTED: ruBisCO large subunit-binding protein subunit beta, chloroplastic [Nelumbo nucifera]"	1	DEVGLSLEK(1)AGK_x000D_
	Gene.20322	533	K	"PREDICTED: ruBisCO large subunit-binding protein subunit beta, chloroplastic [Nelumbo nucifera]"	1	VLSSDDPK(1)FGYNAATGK_x000D_
	Gene.20322	426	K	"PREDICTED: ruBisCO large subunit-binding protein subunit beta, chloroplastic [Nelumbo nucifera]"	1	IAK(1)LSSGVAVIQVGAR_x000D_
	Gene.20322	369	K	"PREDICTED: ruBisCO large subunit-binding protein subunit beta, chloroplastic [Nelumbo nucifera]"	1	AGK(1)EVLGHAAK_x000D_
	Gene.20322	192	K	"PREDICTED: ruBisCO large subunit-binding protein subunit beta, chloroplastic [Nelumbo nucifera]"	1	SISK(1)QVK_x000D_
	Gene.20322	332	K	"PREDICTED: ruBisCO large subunit-binding protein subunit beta, chloroplastic [Nelumbo nucifera]"	1	IAAMK(1)APGYAER_x000D_
	Gene.20322	377	K	"PREDICTED: ruBisCO large subunit-binding protein subunit beta, chloroplastic [Nelumbo nucifera]"	1	EVLGHAAK(1)IVLYK_x000D_
	Gene.20322	501	K	"PREDICTED: ruBisCO large subunit-binding protein subunit beta, chloroplastic [Nelumbo nucifera]"	1	LGADIVK(1)R_x000D_
	Gene.20322	382	K	"PREDICTED: ruBisCO large subunit-binding protein subunit beta, chloroplastic [Nelumbo nucifera]"	1	IVLYK(1)ESSTIVGDGTTQEAVSR_x000D_
	Gene.20322	485	K	"PREDICTED: ruBisCO large subunit-binding protein subunit beta, chloroplastic [Nelumbo nucifera]"	1	VDAIK(1)ATLENDEQK_x000D_
	Gene.20331	22	K	glycerate dehydrogenase [Ziziphus jujuba]	1	VVSTK(1)SMPGTR_x000D_
	Gene.20331	46	K	glycerate dehydrogenase [Ziziphus jujuba]	1	VEICTEK(1)K_x000D_
	Gene.20331	256	K	glycerate dehydrogenase [Ziziphus jujuba]	1	TTYHLVNK(1)ER_x000D_
	Gene.20331	15	K	glycerate dehydrogenase [Ziziphus jujuba]	1	PISIEVWNPSGK(1)YR_x000D_
	Gene.20388	349	K	tryptophan synthase beta subunit [Persicaria tinctoria]	1	LIGVEAAGFGLDSGK(1)HAATLTK_x000D_
	Gene.20388	182	K	tryptophan synthase beta subunit [Persicaria tinctoria]	1	INNAVAQALLAK(1)R_x000D_
	Gene.20388	293	K	tryptophan synthase beta subunit [Persicaria tinctoria]	1	EFHAVIGK(1)ETR_x000D_
	Gene.20393	159	K	"translation initiation factor IF-2, chloroplastic-like [Chenopodium quinoa]"	1	LETAGSQK(1)LDGK_x000D_
	Gene.20393	289	K	"translation initiation factor IF-2, chloroplastic-like [Chenopodium quinoa]"	1	RPPTLLDVGAAPK(1)SR_x000D_
	Gene.20393	683	K	"translation initiation factor IF-2, chloroplastic-like [Chenopodium quinoa]"	1	GTVIEAGLDK(1)SK_x000D_
	Gene.20393	609	K	"translation initiation factor IF-2, chloroplastic-like [Chenopodium quinoa]"	1	IDK(1)DGANPDR_x000D_
	Gene.20400	561	K	"pentatricopeptide repeat-containing protein At3g49240, mitochondrial-like [Durio zibethinus]"	1	LIEQK(1)EK_x000D_
	Gene.20553	145	K	Uncharacterized protein	1	TEVVTEEGTSTEAAAVEADATK(1)EAEAEK_x000D_
	Gene.20553	151	K	Uncharacterized protein	1	EAEAEK(1)VEAEAENK_x000D_
	Gene.20589	148	K	"protein FATTY ACID EXPORT 3, chloroplastic-like [Chenopodium quinoa]"	1	ETADQLK(1)IEADK_x000D_
	Gene.20589	115	K	"protein FATTY ACID EXPORT 3, chloroplastic-like [Chenopodium quinoa]"	1	ALAGFK(1)EQALR_x000D_
	Gene.20638	147	K	hypothetical protein DVH24_024079 [Malus domestica]	1	AFDDHLK(1)ANGPYVAGEK_x000D_
	Gene.20638	76	K	hypothetical protein DVH24_024079 [Malus domestica]	1	VPVIK(1)FDDK_x000D_
	Gene.2068	161	K	flavone synthase II [Camellia sinensis]	1	K(1)EELHHFVK_x000D_
	Gene.20717	132	K	putative alpha-galactosidase 1 [Nepenthes mirabilis]	1	AVADYVHSK(1)GLK_x000D_
	Gene.2074	271	K	uncharacterized protein LOC110695668 [Chenopodium quinoa]	1	GEIIEK(1)LWR_x000D_
	Gene.2074	106	K	uncharacterized protein LOC110695668 [Chenopodium quinoa]	1	LLASALK(1)AR_x000D_
	Gene.20788	243	K	"PREDICTED: ATP synthase delta chain, chloroplastic [Vitis vinifera]"	1	LIDMSVK(1)K_x000D_
	Gene.20788	205	K	"PREDICTED: ATP synthase delta chain, chloroplastic [Vitis vinifera]"	1	QVQK(1)LTGAK_x000D_
	Gene.20788	201	K	"PREDICTED: ATP synthase delta chain, chloroplastic [Vitis vinifera]"	1	LENQHLAQIAK(1)QVQK_x000D_
	Gene.20788	210	K	"PREDICTED: ATP synthase delta chain, chloroplastic [Vitis vinifera]"	1	LTGAK(1)NVR_x000D_
	Gene.20788	236	K	"PREDICTED: ATP synthase delta chain, chloroplastic [Vitis vinifera]"	1	YGTGGSK(1)LIDMSVK_x000D_
	Gene.20805	164	K	Cytochrome P450 reductase [Fallopia sachalinensis]	1	TLHTIVQEQDNVDSSK(1)AESVVK_x000D_
	Gene.20807	90	K	hypothetical protein COLO4_26714 [Corchorus olitorius]	0.999868	ESSPSSSVQDPK(1)AGVAVYKPK_x000D_
	Gene.20882	479	K	"threonine synthase, chloroplastic-like [Chenopodium quinoa]"	1	FTQSK(1)IDYHSK_x000D_
	Gene.20882	126	K	"threonine synthase, chloroplastic-like [Chenopodium quinoa]"	1	FDGAYWK(1)K_x000D_
	Gene.2090	130	K	ras-related protein RABA2a [Hevea brasiliensis]	1	TDLK(1)HLK_x000D_
	Gene.2090	133	K	ras-related protein RABA2a [Hevea brasiliensis]	1	HLK(1)AVATEDAESFAER_x000D_
	Gene.20932	347	K	PREDICTED: AP-1 complex subunit mu-2 [Erythranthe guttata]	1	DALVWK(1)IK_x000D_
	Gene.2095	60	K	PREDICTED: uncharacterized protein LOC104906780 [Beta vulgaris subsp. vulgaris]	1	DLASK(1)LSLSK_x000D_
	Gene.21013	84	K	"stromal 70 kDa heat shock-related protein, chloroplastic-like [Chenopodium quinoa]"	1	IPAVQELVK(1)K_x000D_
	Gene.21013	286	K	"stromal 70 kDa heat shock-related protein, chloroplastic-like [Chenopodium quinoa]"	1	ELGDK(1)VPAPVK_x000D_
	Gene.21013	182	K	"stromal 70 kDa heat shock-related protein, chloroplastic-like [Chenopodium quinoa]"	1	DNK(1)SLGSFR_x000D_
	Gene.21013	298	K	"stromal 70 kDa heat shock-related protein, chloroplastic-like [Chenopodium quinoa]"	1	VEAK(1)LGELK_x000D_
	Gene.21013	266	K	"stromal 70 kDa heat shock-related protein, chloroplastic-like [Chenopodium quinoa]"	1	RDAIDTK(1)NQADSVVYQTEK_x000D_
	Gene.21013	278	K	"stromal 70 kDa heat shock-related protein, chloroplastic-like [Chenopodium quinoa]"	1	NQADSVVYQTEK(1)QLK_x000D_
	Gene.21013	292	K	"stromal 70 kDa heat shock-related protein, chloroplastic-like [Chenopodium quinoa]"	1	VPAPVK(1)EK_x000D_
	Gene.21091	60	K	"50S ribosomal protein L10, chloroplastic-like [Chenopodium quinoa]"	1	K(1)EETVETVK_x000D_
	Gene.21091	88	K	"50S ribosomal protein L10, chloroplastic-like [Chenopodium quinoa]"	1	GLTVK(1)QFQDLR_x000D_
	Gene.21091	178	K	"50S ribosomal protein L10, chloroplastic-like [Chenopodium quinoa]"	1	FYGPAEVK(1)SLETMPSR_x000D_
	Gene.21091	198	K	"50S ribosomal protein L10, chloroplastic-like [Chenopodium quinoa]"	1	MLGALK(1)APGSALVGTLQAPAR_x000D_
	Gene.21091	192	K	"50S ribosomal protein L10, chloroplastic-like [Chenopodium quinoa]"	1	AEVYAK(1)MLGALK_x000D_
	Gene.21091	153	K	"50S ribosomal protein L10, chloroplastic-like [Chenopodium quinoa]"	1	TFQK(1)EQK_x000D_
	Gene.21096	588	K	"PREDICTED: elongation factor G-2, chloroplastic [Beta vulgaris subsp. vulgaris]"	1	LSEVK(1)YIHK_x000D_
	Gene.21096	512	K	"PREDICTED: elongation factor G-2, chloroplastic [Beta vulgaris subsp. vulgaris]"	1	TK(1)ADIDR_x000D_
	Gene.21096	694	K	"PREDICTED: elongation factor G-2, chloroplastic [Beta vulgaris subsp. vulgaris]"	1	AAPK(1)LLEPIMK_x000D_
	Gene.21096	630	K	"PREDICTED: elongation factor G-2, chloroplastic [Beta vulgaris subsp. vulgaris]"	1	GGAVPK(1)EYIPGVIK_x000D_
	Gene.21096	593	K	"PREDICTED: elongation factor G-2, chloroplastic [Beta vulgaris subsp. vulgaris]"	1	K(1)QSGGQGQFADVTIR_x000D_
	Gene.21096	620	K	"PREDICTED: elongation factor G-2, chloroplastic [Beta vulgaris subsp. vulgaris]"	1	FEPLEPGSGYEFK(1)SEIK_x000D_
	Gene.21096	230	K	"PREDICTED: elongation factor G-2, chloroplastic [Beta vulgaris subsp. vulgaris]"	1	ICFVNK(1)MDR_x000D_
	Gene.21096	429	K	"PREDICTED: elongation factor G-2, chloroplastic [Beta vulgaris subsp. vulgaris]"	1	VYAGK(1)LAAGSYVTNANK_x000D_
	Gene.21096	731	K	"PREDICTED: elongation factor G-2, chloroplastic [Beta vulgaris subsp. vulgaris]"	1	RGQINTFGDK(1)PGGLK_x000D_
	Gene.21096	441	K	"PREDICTED: elongation factor G-2, chloroplastic [Beta vulgaris subsp. vulgaris]"	1	LAAGSYVTNANK(1)GR_x000D_
	Gene.21096	168	K	"PREDICTED: elongation factor G-2, chloroplastic [Beta vulgaris subsp. vulgaris]"	1	GITITSAATTAYWNK(1)HR_x000D_
	Gene.21096	510	K	"PREDICTED: elongation factor G-2, chloroplastic [Beta vulgaris subsp. vulgaris]"	1	IAIEPK(1)TK_x000D_
	Gene.21096	583	K	"PREDICTED: elongation factor G-2, chloroplastic [Beta vulgaris subsp. vulgaris]"	1	ESISK(1)LSEVK_x000D_
	Gene.21096	117	K	"PREDICTED: elongation factor G-2, chloroplastic [Beta vulgaris subsp. vulgaris]"	1	NIGIMAHIDAGK(1)TTTTER_x000D_
	Gene.21096	624	K	"PREDICTED: elongation factor G-2, chloroplastic [Beta vulgaris subsp. vulgaris]"	1	SEIK(1)GGAVPK_x000D_
	Gene.21132	124	K	"hypothetical protein TSUD_363370, partial [Trifolium subterraneum]"	1	LANDAK(1)AAK_x000D_
	Gene.21132	84	K	"hypothetical protein TSUD_363370, partial [Trifolium subterraneum]"	1	DK(1)DGYWK_x000D_
	Gene.21132	11	K	"hypothetical protein TSUD_363370, partial [Trifolium subterraneum]"	1	VK(1)LLIQNQDEMIK_x000D_
	Gene.21132	251	K	"hypothetical protein TSUD_363370, partial [Trifolium subterraneum]"	1	SLFK(1)GAGANILR_x000D_
	Gene.21132	280	K	"hypothetical protein TSUD_363370, partial [Trifolium subterraneum]"	1	LQVVVLGK(1)K_x000D_
	Gene.21132	143	K	"hypothetical protein TSUD_363370, partial [Trifolium subterraneum]"	1	QFDGMIDVYK(1)K_x000D_
	Gene.21132	42	K	"hypothetical protein TSUD_363370, partial [Trifolium subterraneum]"	1	TMK(1)DEGMIALWR_x000D_
	Gene.21132	231	K	"hypothetical protein TSUD_363370, partial [Trifolium subterraneum]"	1	YK(1)SSLDAFSQILK_x000D_
	Gene.21132	22	K	"hypothetical protein TSUD_363370, partial [Trifolium subterraneum]"	1	LLIQNQDEMIK(1)AGR_x000D_
	Gene.21132	144	K	"hypothetical protein TSUD_363370, partial [Trifolium subterraneum]"	1	K(1)TIASDGVAGLYR_x000D_
	Gene.21132	229	K	"hypothetical protein TSUD_363370, partial [Trifolium subterraneum]"	1	MMMTSGEAVK(1)YK_x000D_
	Gene.21132	31	K	"hypothetical protein TSUD_363370, partial [Trifolium subterraneum]"	1	LSEPYK(1)GIGDCFTR_x000D_
	Gene.21132	242	K	"hypothetical protein TSUD_363370, partial [Trifolium subterraneum]"	1	SSLDAFSQILK(1)NEGAK_x000D_
	Gene.21132	247	K	"hypothetical protein TSUD_363370, partial [Trifolium subterraneum]"	1	NEGAK(1)SLFK_x000D_
	Gene.21132	82	K	"hypothetical protein TSUD_363370, partial [Trifolium subterraneum]"	0.999834	K(1)DKDGYWK_x000D_
	Gene.21133	173	K	PREDICTED: uncharacterized protein LOC104899896 [Beta vulgaris subsp. vulgaris]	0.999979	SAHKPLLPLSK(1)K_x000D_
	Gene.21215	76	K	"fructose-1,6-bisphosphatase, cytosolic [Sesamum indicum]"	1	FVCSAVNK(1)AGLAK_x000D_
	Gene.21223	194	K	hypothetical protein CCACVL1_08170 [Corchorus capsularis]	1	ADLLDK(1)NGQIFAEQGK_x000D_
	Gene.21223	89	K	hypothetical protein CCACVL1_08170 [Corchorus capsularis]	1	AEEETK(1)SWK_x000D_
	Gene.21250	276	K	hypothetical protein CUMW_210530 [Citrus unshiu]	1	LEVAQNK(1)R_x000D_
	Gene.21274	327	K	"PREDICTED: ATP-dependent Clp protease ATP-binding subunit ClpA homolog CD4B, chloroplastic [Beta vulgaris subsp. vulgaris]"	1	IATGDVPETIEGK(1)K_x000D_
	Gene.21274	304	K	"PREDICTED: ATP-dependent Clp protease ATP-binding subunit ClpA homolog CD4B, chloroplastic [Beta vulgaris subsp. vulgaris]"	1	NNPCLIGEPGVGK(1)TAIAEGLAQR_x000D_
	Gene.21274	268	K	"PREDICTED: ATP-dependent Clp protease ATP-binding subunit ClpA homolog CD4B, chloroplastic [Beta vulgaris subsp. vulgaris]"	1	LAEEGK(1)LDPVVGR_x000D_
	Gene.21330	96	K	Monothiol glutaredoxin-related [Trema orientale]	1	TTLDK(1)VVTSHK_x000D_
	Gene.21398	435	K	serine carboxypeptidase-like 13 [Quercus suber]	1	FSK(1)VPYR_x000D_
	Gene.21417	67	K	proteasome subunit beta type-1-like [Chenopodium quinoa]	1	IAK(1)LADK_x000D_
	Gene.21417	64	K	proteasome subunit beta type-1-like [Chenopodium quinoa]	1	DYSK(1)IAK_x000D_
	Gene.21421	457	K	hypothetical protein AQUCO_00400407v1 [Aquilegia coerulea]	1	LVVNQNK(1)K_x000D_
	Gene.21421	102	K	hypothetical protein AQUCO_00400407v1 [Aquilegia coerulea]	1	AQLPGTTQDHLQIFNIEAK(1)AK_x000D_
	Gene.21421	389	K	hypothetical protein AQUCO_00400407v1 [Aquilegia coerulea]	1	FQELFAQTK(1)YK_x000D_
	Gene.21421	651	K	hypothetical protein AQUCO_00400407v1 [Aquilegia coerulea]	1	HYSELSDVK(1)R_x000D_
	Gene.21438	760	K	PREDICTED: staphylococcal nuclease domain-containing protein 1 [Nelumbo nucifera]	1	IPDAHLLTQAEESAK(1)R_x000D_
	Gene.21438	205	K	PREDICTED: staphylococcal nuclease domain-containing protein 1 [Nelumbo nucifera]	1	WSK(1)VPGASEAAIR_x000D_
	Gene.21438	345	K	PREDICTED: staphylococcal nuclease domain-containing protein 1 [Nelumbo nucifera]	1	VLHK(1)DVR_x000D_
	Gene.21438	629	K	PREDICTED: staphylococcal nuclease domain-containing protein 1 [Nelumbo nucifera]	1	DLTTVSAK(1)K_x000D_
	Gene.21438	335	K	PREDICTED: staphylococcal nuclease domain-containing protein 1 [Nelumbo nucifera]	1	EAK(1)HFTETR_x000D_
	Gene.21438	411	K	PREDICTED: staphylococcal nuclease domain-containing protein 1 [Nelumbo nucifera]	1	SVELQAK(1)K_x000D_
	Gene.21438	658	K	PREDICTED: staphylococcal nuclease domain-containing protein 1 [Nelumbo nucifera]	1	FK(1)LLIPK_x000D_
	Gene.21438	404	K	PREDICTED: staphylococcal nuclease domain-containing protein 1 [Nelumbo nucifera]	1	LK(1)SVELQAK_x000D_
	Gene.2157	134	K	"50S ribosomal protein L31, chloroplastic [Herrania umbratica]"	1	GEIVLPPK(1)R_x000D_
	Gene.2157	108	K	"50S ribosomal protein L31, chloroplastic [Herrania umbratica]"	1	SASLPDADQVEK(1)FK_x000D_
	Gene.2157	51	K	"50S ribosomal protein L31, chloroplastic [Herrania umbratica]"	1	K(1)DLHPEFYENAK_x000D_
	Gene.21595	72	K	Uncharacterized protein	1	IK(1)DETIEK_x000D_
	Gene.21595	102	K	Uncharacterized protein	1	LQSEVVHIQK(1)K_x000D_
	Gene.21595	144	K	Uncharacterized protein	1	DALK(1)TQANEAEK_x000D_
	Gene.21595	86	K	Uncharacterized protein	1	VVQEK(1)SDSISK_x000D_
	Gene.2160	209	K	hypothetical protein COLO4_09096 [Corchorus olitorius]	0.999953	SSGATQFLYISSAGIYKPTDEPPHVEGDAVK(1)ADASHVSVEK_x000D_
	Gene.2160	120	K	hypothetical protein COLO4_09096 [Corchorus olitorius]	1	ELLSNGHQVTILTVGDEASDK(1)MK_x000D_
	Gene.2160	138	K	hypothetical protein COLO4_09096 [Corchorus olitorius]	1	FSEIVGAGGK(1)TVWGDPADVGK_x000D_
	Gene.2160	122	K	hypothetical protein COLO4_09096 [Corchorus olitorius]	0.961259	MK(0.961)K(0.039)PPFSR_x000D_
	Gene.2160	322	K	hypothetical protein COLO4_09096 [Corchorus olitorius]	1	LCAEAAGLPLK(1)IAHYDPK_x000D_
	Gene.2160	336	K	hypothetical protein COLO4_09096 [Corchorus olitorius]	1	AVGVDAK(1)K_x000D_
	Gene.21635	159	K	"adenylate kinase 5, chloroplastic-like isoform X1 [Chenopodium quinoa]"	1	EK(1)GWLLDGYPR_x000D_
	Gene.21635	127	K	"adenylate kinase 5, chloroplastic-like isoform X1 [Chenopodium quinoa]"	1	AEVAAGTEIGNK(1)AK_x000D_
	Gene.21635	297	K	"adenylate kinase 5, chloroplastic-like isoform X1 [Chenopodium quinoa]"	1	NAANAGK(1)SLVK_x000D_
	Gene.21765	102	K	"photosynthetic NDH subunit of lumenal location 3, chloroplastic-like [Chenopodium quinoa]"	1	IPSVDNK(1)IANEETGTR_x000D_
	Gene.21856	25	K	probable aldo-keto reductase 2 [Helianthus annuus]	1	K(1)GCTPGQLALAWVHHQGHDVVPIPGTTK_x000D_
	Gene.21856	97	K	probable aldo-keto reductase 2 [Helianthus annuus]	1	VGGSGVTYK(1)DSDTPPLSSWKPE_x000D_
	Gene.21856	12	K	probable aldo-keto reductase 2 [Helianthus annuus]	1	FQPENVEHNK(1)LIFER_x000D_
	Gene.21871	61	K	adenine phosphoribosyltransferase 1-like [Ziziphus jujuba]	1	IQK(1)INSTIR_x000D_
	Gene.21922	100	K	"3-oxoacyl-[acyl-carrier-protein] synthase III, chloroplastic-like [Chenopodium quinoa]"	1	HVLSEK(1)ESLTALAVEAAK_x000D_
	Gene.21931	136	K	"acetyl-coenzyme A carboxylase carboxyl transferase subunit alpha, chloroplastic [Abrus precatorius]"	1	IILLENK(1)YQQALK_x000D_
	Gene.21935	337	K	hypothetical protein SOVF_161390 [Spinacia oleracea]	1	GIEGHK(1)SLR_x000D_
	Gene.22009	231	K	PREDICTED: delta-1-pyrroline-5-carboxylate synthase isoform X1 [Nelumbo nucifera]	1	HQSEITFGDK(1)SR_x000D_
	Gene.22009	366	K	PREDICTED: delta-1-pyrroline-5-carboxylate synthase isoform X1 [Nelumbo nucifera]	0.999603	LALKPGK(1)ISSLTK_x000D_
	Gene.22009	372	K	PREDICTED: delta-1-pyrroline-5-carboxylate synthase isoform X1 [Nelumbo nucifera]	1	ISSLTK(1)SIR_x000D_
	Gene.22020	220	K	glutathione reductase [Camellia sinensis]	1	IIDPHTVDVDGK(1)LYSAR_x000D_
	Gene.22081	74	K	"RuBisCO large subunit-binding protein subunit beta, chloroplastic [Vitis vinifera]"	0.877639	K(0.122)LQSGVNK(0.878)LADLVGVTLGPK_x000D_
	Gene.22081	67	K	"RuBisCO large subunit-binding protein subunit beta, chloroplastic [Vitis vinifera]"	1	K(1)LQSGVNK_x000D_
	Gene.22081	276	K	"RuBisCO large subunit-binding protein subunit beta, chloroplastic [Vitis vinifera]"	1	LLLVDK(1)K_x000D_
	Gene.22081	95	K	"RuBisCO large subunit-binding protein subunit beta, chloroplastic [Vitis vinifera]"	1	NVVLESK(1)YGSPR_x000D_
	Gene.22081	328	K	"RuBisCO large subunit-binding protein subunit beta, chloroplastic [Vitis vinifera]"	1	IAALK(1)APGFGER_x000D_
	Gene.22081	323	K	"RuBisCO large subunit-binding protein subunit beta, chloroplastic [Vitis vinifera]"	1	GSLK(1)IAALK_x000D_
	Gene.22081	184	K	"RuBisCO large subunit-binding protein subunit beta, chloroplastic [Vitis vinifera]"	1	ALVAELK(1)LMSK_x000D_
	Gene.22081	60	K	"RuBisCO large subunit-binding protein subunit beta, chloroplastic [Vitis vinifera]"	1	ELYFNK(1)DGSAIR_x000D_
	Gene.22081	177	K	"RuBisCO large subunit-binding protein subunit beta, chloroplastic [Vitis vinifera]"	1	TAK(1)ALVAELK_x000D_
	Gene.22081	86	K	"RuBisCO large subunit-binding protein subunit beta, chloroplastic [Vitis vinifera]"	1	LADLVGVTLGPK(1)GR_x000D_
	Gene.22081	270	K	"RuBisCO large subunit-binding protein subunit beta, chloroplastic [Vitis vinifera]"	1	MCVEYENCK(1)LLLVDK_x000D_
	Gene.22104	39	K	aspartic proteinase [Fagopyrum esculentum]	1	NADEEVGGEIVFGGVDPDHYK(1)GEHTYVPVTHK_x000D_
	Gene.22109	133	K	"multiple organellar RNA editing factor 1, mitochondrial-like [Chenopodium quinoa]"	1	VVGSVEEAK(1)K_x000D_
	Gene.22180	445	K	2-isopropylmalate synthase A-like isoform X1 [Spinacia oleracea]	1	ADEAGLVLGK(1)LSGR_x000D_
	Gene.22193	621	K	"ATP-dependent zinc metalloprotease FTSH, chloroplastic [Quercus suber]"	1	K(1)IGQVAIGGPGGNPFLGQQMSTQK_x000D_
	Gene.22193	142	K	"ATP-dependent zinc metalloprotease FTSH, chloroplastic [Quercus suber]"	1	YSEFLNAVK(1)K_x000D_
	Gene.22193	289	K	"ATP-dependent zinc metalloprotease FTSH, chloroplastic [Quercus suber]"	1	YTALGAK(1)IPK_x000D_
	Gene.22193	282	K	"ATP-dependent zinc metalloprotease FTSH, chloroplastic [Quercus suber]"	1	NPDK(1)YTALGAK_x000D_
	Gene.22193	435	K	"ATP-dependent zinc metalloprotease FTSH, chloroplastic [Quercus suber]"	1	VK(1)ILQVHSR_x000D_
	Gene.22193	292	K	"ATP-dependent zinc metalloprotease FTSH, chloroplastic [Quercus suber]"	1	IPK(1)GCLLVGPPGTGK_x000D_
	Gene.22193	513	K	"ATP-dependent zinc metalloprotease FTSH, chloroplastic [Quercus suber]"	1	NAVVSDEK(1)K_x000D_
	Gene.22193	246	K	"ATP-dependent zinc metalloprotease FTSH, chloroplastic [Quercus suber]"	1	SK(1)FQEVPETGVTFADVAGADQAK_x000D_
	Gene.22193	304	K	"ATP-dependent zinc metalloprotease FTSH, chloroplastic [Quercus suber]"	1	GCLLVGPPGTGK(1)TLLAR_x000D_
	Gene.22193	488	K	"ATP-dependent zinc metalloprotease FTSH, chloroplastic [Quercus suber]"	1	EISK(1)DEISDALER_x000D_
	Gene.22193	484	K	"ATP-dependent zinc metalloprotease FTSH, chloroplastic [Quercus suber]"	1	RDLK(1)EISK_x000D_
	Gene.22193	454	K	"ATP-dependent zinc metalloprotease FTSH, chloroplastic [Quercus suber]"	1	DVDFEK(1)IAR_x000D_
	Gene.22193	153	K	"ATP-dependent zinc metalloprotease FTSH, chloroplastic [Quercus suber]"	1	FTK(1)DGSMLQLTAIDGR_x000D_
	Gene.22193	345	K	"ATP-dependent zinc metalloprotease FTSH, chloroplastic [Quercus suber]"	1	DLFDK(1)AK_x000D_
	Gene.22193	448	K	"ATP-dependent zinc metalloprotease FTSH, chloroplastic [Quercus suber]"	1	ALAK(1)DVDFEK_x000D_
	Gene.22204	77	K	"glucose-6-phosphate isomerase 1, chloroplastic-like [Chenopodium quinoa]"	1	SDGVLEK(1)DPR_x000D_
	Gene.22204	543	K	"glucose-6-phosphate isomerase 1, chloroplastic-like [Chenopodium quinoa]"	1	AAAEVLALQK(1)R_x000D_
	Gene.22204	150	K	"glucose-6-phosphate isomerase 1, chloroplastic-like [Chenopodium quinoa]"	1	K(1)PELAPNSFLK_x000D_
	Gene.22217	412	K	ATP-dependent zinc metalloprotease FTSH 2 like [Actinidia chinensis var. chinensis]	1	TDILK(1)VHAGNK_x000D_
	Gene.22217	463	K	ATP-dependent zinc metalloprotease FTSH 2 like [Actinidia chinensis var. chinensis]	1	TGISSK(1)EIDDSIDR_x000D_
	Gene.22217	108	K	ATP-dependent zinc metalloprotease FTSH 2 like [Actinidia chinensis var. chinensis]	1	FLEYLDK(1)DR_x000D_
	Gene.22217	218	K	ATP-dependent zinc metalloprotease FTSH 2 like [Actinidia chinensis var. chinensis]	1	SSGGMGGPGGPGFPLSFGQSK(1)AK_x000D_
	Gene.22217	220	K	ATP-dependent zinc metalloprotease FTSH 2 like [Actinidia chinensis var. chinensis]	1	AK(1)FQMEPNTGVTFDDVAGVDEAK_x000D_
	Gene.22217	629	K	ATP-dependent zinc metalloprotease FTSH 2 like [Actinidia chinensis var. chinensis]	1	LAEDIDAAVK(1)R_x000D_
	Gene.22217	278	K	ATP-dependent zinc metalloprotease FTSH 2 like [Actinidia chinensis var. chinensis]	1	GVLLVGPPGTGK(1)TLLAK_x000D_
	Gene.22217	419	K	ATP-dependent zinc metalloprotease FTSH 2 like [Actinidia chinensis var. chinensis]	1	K(1)FDSDVSLDVIAMR_x000D_
	Gene.22217	487	K	ATP-dependent zinc metalloprotease FTSH 2 like [Actinidia chinensis var. chinensis]	1	SK(1)SLVAYHEVGHAICGTLTPGHDAVQK_x000D_
	Gene.22217	405	K	ATP-dependent zinc metalloprotease FTSH 2 like [Actinidia chinensis var. chinensis]	1	QVSVDVPDIK(1)GR_x000D_
	Gene.22217	485	K	ATP-dependent zinc metalloprotease FTSH 2 like [Actinidia chinensis var. chinensis]	1	IVAGMEGTVMTDGK(1)SK_x000D_
	Gene.2223	4	K	60S ribosomal protein L24 [Chenopodium quinoa]	1	VLK(1)TELCR_x000D_
	Gene.2223	63	K	60S ribosomal protein L24 [Chenopodium quinoa]	1	K(1)DIAAEAVK_x000D_
	Gene.2223	154	K	60S ribosomal protein L24 [Chenopodium quinoa]	1	GPK(1)LGGGGGK_x000D_
	Gene.2223	95	K	60S ribosomal protein L24 [Chenopodium quinoa]	1	SIVGVTLEVIQK(1)K_x000D_
	Gene.2223	71	K	60S ribosomal protein L24 [Chenopodium quinoa]	1	KDIAAEAVK(1)K_x000D_
	Gene.2223	100	K	60S ribosomal protein L24 [Chenopodium quinoa]	1	SEK(1)PEVR_x000D_
	Gene.2223	14	K	60S ribosomal protein L24 [Chenopodium quinoa]	1	FSGAK(1)IYPGR_x000D_
	Gene.22325	217	K	"ribulose bisphosphate carboxylase/oxygenase activase 2, chloroplastic isoform X2 [Ricinus communis]"	1	EAADIIAK(1)GK_x000D_
	Gene.22325	385	K	"ribulose bisphosphate carboxylase/oxygenase activase 2, chloroplastic isoform X2 [Ricinus communis]"	1	DGPVTFEQPK(1)MTLEK_x000D_
	Gene.22325	68	K	"ribulose bisphosphate carboxylase/oxygenase activase 2, chloroplastic isoform X2 [Ricinus communis]"	1	DK(1)WSGLAYDMSDDQQDITR_x000D_
	Gene.22325	413	K	"ribulose bisphosphate carboxylase/oxygenase activase 2, chloroplastic isoform X2 [Ricinus communis]"	1	VQLADK(1)YLSEAALGDANK_x000D_
	Gene.22325	179	K	"ribulose bisphosphate carboxylase/oxygenase activase 2, chloroplastic isoform X2 [Ricinus communis]"	1	K(1)MGINPIMMSAGELESGNAGEPAK_x000D_
	Gene.22325	219	K	"ribulose bisphosphate carboxylase/oxygenase activase 2, chloroplastic isoform X2 [Ricinus communis]"	1	GK(1)MCVLFINDLDAGAGR_x000D_
	Gene.22325	300	K	"ribulose bisphosphate carboxylase/oxygenase activase 2, chloroplastic isoform X2 [Ricinus communis]"	1	MEK(1)FYWAPTR_x000D_
	Gene.22325	369	K	"ribulose bisphosphate carboxylase/oxygenase activase 2, chloroplastic isoform X2 [Ricinus communis]"	1	LVSQLGVENLGK(1)R_x000D_
	Gene.22325	202	K	"ribulose bisphosphate carboxylase/oxygenase activase 2, chloroplastic isoform X2 [Ricinus communis]"	1	MGINPIMMSAGELESGNAGEPAK(1)LIR_x000D_
	Gene.22325	406	K	"ribulose bisphosphate carboxylase/oxygenase activase 2, chloroplastic isoform X2 [Ricinus communis]"	1	LLEYGNMLVQEQENVK(1)R_x000D_
	Gene.22325	145	K	"ribulose bisphosphate carboxylase/oxygenase activase 2, chloroplastic isoform X2 [Ricinus communis]"	1	LVVHISK(1)NFMDLPNIK_x000D_
	Gene.22325	357	K	"ribulose bisphosphate carboxylase/oxygenase activase 2, chloroplastic isoform X2 [Ricinus communis]"	1	K(1)LVSQLGVENLGK_x000D_
	Gene.22365	593	K	ATP-citrate synthase beta chain protein 2 [Ricinus communis]	1	LK(1)QPLYR_x000D_
	Gene.22365	19	K	ATP-citrate synthase beta chain protein 2 [Ricinus communis]	1	TTQALFYNYK(1)QLPIQR_x000D_
	Gene.22365	175	K	ATP-citrate synthase beta chain protein 2 [Ricinus communis]	1	LYRPGSVGFVSK(1)SGGMSNELYNTIAR_x000D_
	Gene.22365	322	K	ATP-citrate synthase beta chain protein 2 [Ricinus communis]	1	LVEEGK(1)IAPIK_x000D_
	Gene.22365	277	K	ATP-citrate synthase beta chain protein 2 [Ricinus communis]	1	SEVQFGHAGAK(1)SGGEMESAQAK_x000D_
	Gene.22387	368	K	uncharacterized protein LOC110685313 [Chenopodium quinoa]	1	EIDIAGVK(1)R_x000D_
	Gene.22438	49	K	hypothetical protein GLYMA_05G243800 [Glycine max]	1	DK(1)SIILWHLTR_x000D_
	Gene.22438	301	K	hypothetical protein GLYMA_05G243800 [Glycine max]	1	AEADLAEGASTGNK(1)K_x000D_
	Gene.22440	272	K	guanine nucleotide-binding protein subunit beta-like protein [Medicago truncatula]	1	TIVDELK(1)VDLK_x000D_
	Gene.22440	276	K	guanine nucleotide-binding protein subunit beta-like protein [Medicago truncatula]	1	VDLK(1)AEADLAEGAAGATK_x000D_
	Gene.22440	213	K	guanine nucleotide-binding protein subunit beta-like protein [Medicago truncatula]	1	NTLAGHAGYVNTVAVSPDGSLCASGGK(1)DGK_x000D_
	Gene.22440	176	K	guanine nucleotide-binding protein subunit beta-like protein [Medicago truncatula]	1	TIK(1)IWNLSNCK_x000D_
	Gene.22440	38	K	guanine nucleotide-binding protein subunit beta-like protein [Medicago truncatula]	1	DK(1)SIILWHLTK_x000D_
	Gene.22440	290	K	guanine nucleotide-binding protein subunit beta-like protein [Medicago truncatula]	1	AEADLAEGAAGATK(1)K_x000D_
	Gene.22452	248	K	PREDICTED: uncharacterized protein LOC100252456 [Vitis vinifera]	1	WLK(1)ENILR_x000D_
	Gene.22465	91	K	probable steroid-binding protein 3 [Ziziphus jujuba]	0.97134	K(0.029)FEAK(0.971)YPVVGR_x000D_
	Gene.22469	149	K	"mitochondrial phosphate carrier protein 3, mitochondrial-like [Chenopodium quinoa]"	1	SISSGFGVLLK(1)EQGAR_x000D_
	Gene.22469	243	K	"mitochondrial phosphate carrier protein 3, mitochondrial-like [Chenopodium quinoa]"	1	GLSDGLPK(1)FIK_x000D_
	Gene.22469	246	K	"mitochondrial phosphate carrier protein 3, mitochondrial-like [Chenopodium quinoa]"	1	FIK(1)SEGAAGLYK_x000D_
	Gene.22469	138	K	"mitochondrial phosphate carrier protein 3, mitochondrial-like [Chenopodium quinoa]"	1	YK(1)SISSGFGVLLK_x000D_
	Gene.22469	341	K	"mitochondrial phosphate carrier protein 3, mitochondrial-like [Chenopodium quinoa]"	1	GATVGDAVK(1)K_x000D_
	Gene.22489	245	K	restin homolog [Manihot esculenta]	1	FVK(1)GQELVGTVK_x000D_
	Gene.22489	322	K	restin homolog [Manihot esculenta]	0.998561	K(0.001)EEDFQK(0.999)LDSELNK_x000D_
	Gene.22489	316	K	restin homolog [Manihot esculenta]	1	K(1)EEDFQK_x000D_
	Gene.22489	223	K	restin homolog [Manihot esculenta]	1	DSASNEK(1)GRPPR_x000D_
	Gene.22512	501	K	UDP-glycose: glycosyltransferase UGT89G1 [Fagopyrum esculentum]	1	ILADSVTTGAFK(1)EEK_x000D_
	Gene.22605	98	K	40S ribosomal protein S3-1 [Vitis vinifera]	1	FPENSVELYAEK(1)VNNR_x000D_
	Gene.22605	116	K	40S ribosomal protein S3-1 [Vitis vinifera]	1	YK(1)LLGGLAVR_x000D_
	Gene.22605	70	K	40S ribosomal protein S3-1 [Vitis vinifera]	1	TQNVLGEK(1)GR_x000D_
	Gene.22605	83	K	40S ribosomal protein S3-1 [Vitis vinifera]	1	ELTSIVQK(1)R_x000D_
	Gene.22605	86	K	40S ribosomal protein S3-1 [Vitis vinifera]	1	FK(1)FPENSVELYAEK_x000D_
	Gene.22615	240	K	lysosomal Pro-X carboxypeptidase [Herrania umbratica]	1	K(1)SWDELTAVATK_x000D_
	Gene.22615	239	K	lysosomal Pro-X carboxypeptidase [Herrania umbratica]	1	ESESCFNTIK(1)K_x000D_
	Gene.22649	306	K	"Fructose-bisphosphate aldolase, class-I [Corchorus olitorius]"	0.999999	ALQQSTLK(1)TWSGKPENVASAQAAFLSR_x000D_
	Gene.22649	225	K	"Fructose-bisphosphate aldolase, class-I [Corchorus olitorius]"	1	ALNDHHVLLEGTLLK(1)PNMVTPGSDSPK_x000D_
	Gene.22649	17	K	"Fructose-bisphosphate aldolase, class-I [Corchorus olitorius]"	1	TAK(1)YIATPGK_x000D_
	Gene.22649	14	K	"Fructose-bisphosphate aldolase, class-I [Corchorus olitorius]"	1	YAEELMK(1)TAK_x000D_
	Gene.22649	135	K	"Fructose-bisphosphate aldolase, class-I [Corchorus olitorius]"	1	CAEYYK(1)AGAR_x000D_
	Gene.22649	38	K	"Fructose-bisphosphate aldolase, class-I [Corchorus olitorius]"	1	GILAADESTGTIGK(1)R_x000D_
	Gene.22649	106	K	"Fructose-bisphosphate aldolase, class-I [Corchorus olitorius]"	1	VDK(1)GTVELAGTNGETTTQGFDSLGAR_x000D_
	Gene.22649	24	K	"Fructose-bisphosphate aldolase, class-I [Corchorus olitorius]"	1	YIATPGK(1)GILAADESTGTIGK_x000D_
	Gene.22649	311	K	"Fructose-bisphosphate aldolase, class-I [Corchorus olitorius]"	1	TWSGK(1)PENVASAQAAFLSR_x000D_
	Gene.22649	44	K	"Fructose-bisphosphate aldolase, class-I [Corchorus olitorius]"	1	LASIK(1)VENVESNR_x000D_
	Gene.22656	211	K	"Translation initiation factor 3, subunit b (eIF-3b) [Handroanthus impetiginosus]"	1	WLMDAK(1)AR_x000D_
	Gene.22656	504	K	"Translation initiation factor 3, subunit b (eIF-3b) [Handroanthus impetiginosus]"	1	VLAFAWEPK(1)GHR_x000D_
	Gene.22682	371	K	"phosphoserine aminotransferase 2, chloroplastic-like [Papaver somniferum]"	1	SELEAEFIK(1)EAAK_x000D_
	Gene.22705	356	K	"methylcrotonoyl-CoA carboxylase beta chain, mitochondrial [Populus trichocarpa]"	1	SIAPADLK(1)QQFDVR_x000D_
	Gene.22705	98	K	"methylcrotonoyl-CoA carboxylase beta chain, mitochondrial [Populus trichocarpa]"	1	VLAGGGPEAVK(1)R_x000D_
	Gene.22705	450	K	"methylcrotonoyl-CoA carboxylase beta chain, mitochondrial [Populus trichocarpa]"	1	AEANGIAK(1)AGAK_x000D_
	Gene.2272	142	K	"PREDICTED: nifU-like protein 1, chloroplastic [Solanum tuberosum]"	1	FGDALK(1)DIR_x000D_
	Gene.22750	251	K	PREDICTED: 26S protease regulatory subunit 6A homolog [Gossypium raimondii]	1	FQK(1)LGIRPPK_x000D_
	Gene.22750	210	K	PREDICTED: 26S protease regulatory subunit 6A homolog [Gossypium raimondii]	1	VK(1)AMEVDEKPTEDYNDIGGLEK_x000D_
	Gene.22750	115	K	PREDICTED: 26S protease regulatory subunit 6A homolog [Gossypium raimondii]	1	ENQEK(1)IK_x000D_
	Gene.22750	106	K	PREDICTED: 26S protease regulatory subunit 6A homolog [Gossypium raimondii]	1	TSLELDGFK(1)EK_x000D_
	Gene.22750	270	K	PREDICTED: 26S protease regulatory subunit 6A homolog [Gossypium raimondii]	1	GVLLYGPPGTGK(1)TLMAR_x000D_
	Gene.22768	151	K	ubiquitin-conjugating enzyme E2-17 kDa-like [Cucurbita pepo subsp. pepo]	1	SK(1)YESTAR_x000D_
	Gene.22791	103	K	"outer envelope pore protein 37, chloroplastic-like [Chenopodium quinoa]"	1	ISSK(1)FFDGLAK_x000D_
	Gene.22791	110	K	"outer envelope pore protein 37, chloroplastic-like [Chenopodium quinoa]"	1	FFDGLAK(1)FK_x000D_
	Gene.22803	282	K	"protoporphyrinogen oxidase 1, chloroplastic [Populus trichocarpa]"	1	LPTPK(1)GQTVGSFR_x000D_
	Gene.22805	98	K	putative glutaredoxin [Polygonatum sibiricum]	1	TVPNVFIGGK(1)HIGGCDSTMAMHK_x000D_
	Gene.22837	315	K	ATPase ARSA1-like [Ziziphus jujuba]	1	QK(1)ISSATSAIK_x000D_
	Gene.22837	385	K	ATPase ARSA1-like [Ziziphus jujuba]	1	K(1)EQVPVK_x000D_
	Gene.22871	840	K	N-terminal acetyltransferase A complex auxiliary subunit NAA15-like [Chenopodium quinoa]	1	LIEDSSK(1)GVVSK_x000D_
	Gene.22871	346	K	N-terminal acetyltransferase A complex auxiliary subunit NAA15-like [Chenopodium quinoa]	1	SLVPQYTWSSAVK(1)R_x000D_
	Gene.22871	475	K	N-terminal acetyltransferase A complex auxiliary subunit NAA15-like [Chenopodium quinoa]	1	HVGDLK(1)AAAALADEAR_x000D_
	Gene.22871	469	K	N-terminal acetyltransferase A complex auxiliary subunit NAA15-like [Chenopodium quinoa]	1	ILK(1)HVGDLK_x000D_
	Gene.22871	874	K	N-terminal acetyltransferase A complex auxiliary subunit NAA15-like [Chenopodium quinoa]	1	LLENVILDK(1)DAASR_x000D_
	Gene.22871	500	K	N-terminal acetyltransferase A complex auxiliary subunit NAA15-like [Chenopodium quinoa]	1	YLNSESVK(1)R_x000D_
	Gene.22871	705	K	N-terminal acetyltransferase A complex auxiliary subunit NAA15-like [Chenopodium quinoa]	1	YLK(1)LLQK_x000D_
	Gene.2288	391	K	inositol monophosphatase family protein [Sesuvium portulacastrum]	1	AVQESIAEK(1)ASAL_x000D_
	Gene.2288	306	K	inositol monophosphatase family protein [Sesuvium portulacastrum]	1	IDSQAK(1)YGALSR_x000D_
	Gene.2288	72	K	inositol monophosphatase family protein [Sesuvium portulacastrum]	1	VQK(1)SLLQSDVQSK_x000D_
	Gene.2288	125	K	inositol monophosphatase family protein [Sesuvium portulacastrum]	1	K(1)DGAGVIVER_x000D_
	Gene.2288	82	K	inositol monophosphatase family protein [Sesuvium portulacastrum]	1	SLLQSDVQSK(1)LDK_x000D_
	Gene.22898	62	K	"Mitochondrial inner membrane protein Mitofilin, partial [Parasponia andersonii]"	1	MELEQK(1)EK_x000D_
	Gene.22917	147	K	universal stress protein PHOS32-like isoform X1 [Chenopodium quinoa]	1	IHIVK(1)DHDMR_x000D_
	Gene.22975	638	K	"PREDICTED: histidine--tRNA ligase, cytoplasmic [Vitis vinifera]"	1	LPLDQVK(1)K_x000D_
	Gene.22975	645	K	"PREDICTED: histidine--tRNA ligase, cytoplasmic [Vitis vinifera]"	1	EMVHDK(1)GLSVETADK_x000D_
	Gene.22998	466	K	ATP-sulfurylase [Camellia sinensis]	1	VLVDYYDSITADQK(1)GK_x000D_
	Gene.22998	373	K	ATP-sulfurylase [Camellia sinensis]	1	DPAGMGHPVEK(1)R_x000D_
	Gene.22998	383	K	ATP-sulfurylase [Camellia sinensis]	1	DLYDADHGK(1)K_x000D_
	Gene.22998	407	K	ATP-sulfurylase [Camellia sinensis]	1	VAAYDK(1)TQNK_x000D_
	Gene.23019	690	K	vacuolar-sorting protein BRO1-like [Chenopodium quinoa]	1	SYK(1)QIQAAIAK_x000D_
	Gene.23023	139	K	hypothetical protein EUGRSUZ_A02376 [Eucalyptus grandis]	1	TTLVDSMLK(1)QAK_x000D_
	Gene.23023	178	K	hypothetical protein EUGRSUZ_A02376 [Eucalyptus grandis]	1	NTSITYK(1)NTK_x000D_
	Gene.23048	124	K	V-type proton ATPase catalytic subunit A-like [Solanum pennellii]	1	PVASK(1)LAADTPLLTGQR_x000D_
	Gene.23048	418	K	V-type proton ATPase catalytic subunit A-like [Solanum pennellii]	1	ITLDTAK(1)LLR_x000D_
	Gene.23048	470	K	V-type proton ATPase catalytic subunit A-like [Solanum pennellii]	1	GAGMDGQK(1)ITYTLIK_x000D_
	Gene.23048	12	K	V-type proton ATPase catalytic subunit A-like [Solanum pennellii]	1	PLK(1)TIAK_x000D_
	Gene.23048	212	K	V-type proton ATPase catalytic subunit A-like [Solanum pennellii]	1	EESVMK(1)R_x000D_
	Gene.23048	477	K	V-type proton ATPase catalytic subunit A-like [Solanum pennellii]	1	ITYTLIK(1)HR_x000D_
	Gene.23100	546	K	"neutral/alkaline invertase 3, chloroplastic-like [Quercus suber]"	1	AVQVAEK(1)R_x000D_
	Gene.23114	398	K	"succinate-semialdehyde dehydrogenase, mitochondrial [Spinacia oleracea]"	1	VESFVEDATSK(1)GAK_x000D_
	Gene.23114	276	K	"succinate-semialdehyde dehydrogenase, mitochondrial [Spinacia oleracea]"	1	K(1)LTFTGSTAVGK_x000D_
	Gene.23132	221	K	"LOW QUALITY PROTEIN: chaperone protein ClpB3, chloroplastic-like [Chenopodium quinoa]"	1	EFQISEK(1)SLR_x000D_
	Gene.23132	412	K	"LOW QUALITY PROTEIN: chaperone protein ClpB3, chloroplastic-like [Chenopodium quinoa]"	1	YIEK(1)DPALER_x000D_
	Gene.23132	563	K	"LOW QUALITY PROTEIN: chaperone protein ClpB3, chloroplastic-like [Chenopodium quinoa]"	1	IQSIK(1)EEIDR_x000D_
	Gene.23132	210	K	"LOW QUALITY PROTEIN: chaperone protein ClpB3, chloroplastic-like [Chenopodium quinoa]"	1	FGK(1)QLFK_x000D_
	Gene.23132	589	K	"LOW QUALITY PROTEIN: chaperone protein ClpB3, chloroplastic-like [Chenopodium quinoa]"	1	AAELK(1)YGSLNSLQR_x000D_
	Gene.23132	731	K	"LOW QUALITY PROTEIN: chaperone protein ClpB3, chloroplastic-like [Chenopodium quinoa]"	1	IDMSEYMEK(1)HAVSR_x000D_
	Gene.23132	539	K	"LOW QUALITY PROTEIN: chaperone protein ClpB3, chloroplastic-like [Chenopodium quinoa]"	1	LDTELSLLK(1)EK_x000D_
	Gene.23132	541	K	"LOW QUALITY PROTEIN: chaperone protein ClpB3, chloroplastic-like [Chenopodium quinoa]"	1	EK(1)QAELTEQWEHEK_x000D_
	Gene.23153	136	K	hypothetical protein CDL15_Pgr002872 [Punica granatum]	1	PATTLDFETSVFQK(1)EK_x000D_
	Gene.23153	138	K	hypothetical protein CDL15_Pgr002872 [Punica granatum]	1	EK(1)VSLAGHDEYIVR_x000D_
	Gene.23155	205	K	rutin-hydrolyzing enzyme [Fagopyrum tataricum]	1	EYGNK(1)VQYWTTVNEPNLMTEYGYATGAHAPGR_x000D_
	Gene.23155	338	K	rutin-hydrolyzing enzyme [Fagopyrum tataricum]	1	K(1)ESAMLR_x000D_
	Gene.23155	114	K	rutin-hydrolyzing enzyme [Fagopyrum tataricum]	0.999999	YKEDIASLK(1)EIGLDSFR_x000D_
	Gene.23155	91	K	rutin-hydrolyzing enzyme [Fagopyrum tataricum]	1	IK(1)DGSNGDVANDFYNR_x000D_
	Gene.23155	107	K	rutin-hydrolyzing enzyme [Fagopyrum tataricum]	1	YK(1)EDIASLK_x000D_
	Gene.23166	643	K	"valine--tRNA ligase, chloroplastic/mitochondrial 2 isoform X1 [Jatropha curcas]"	1	AFTNK(1)LWNAGK_x000D_
	Gene.23187	153	K	PREDICTED: exocyst complex component SEC6 [Vitis vinifera]	1	LTALDGK(1)R_x000D_
	Gene.23208	595	K	"presequence protease 1, chloroplastic/mitochondrial-like [Carica papaya]"	1	VK(1)ASMTEEDLAELAR_x000D_
	Gene.23208	185	K	"presequence protease 1, chloroplastic/mitochondrial-like [Carica papaya]"	0.964996	K(0.035)YPLK(0.965)EPFVELLK_x000D_
	Gene.23208	1075	K	"presequence protease 1, chloroplastic/mitochondrial-like [Carica papaya]"	1	GVTVAVASPDDVDSAHK(1)ERPNYFQVNK_x000D_
	Gene.23208	777	K	"presequence protease 1, chloroplastic/mitochondrial-like [Carica papaya]"	1	QFVSQSK(1)AR_x000D_
	Gene.23208	1056	K	"presequence protease 1, chloroplastic/mitochondrial-like [Carica papaya]"	1	EFADVIDAVK(1)EK_x000D_
	Gene.23208	536	K	"presequence protease 1, chloroplastic/mitochondrial-like [Carica papaya]"	1	YEK(1)PLMK_x000D_
	Gene.23208	366	K	"presequence protease 1, chloroplastic/mitochondrial-like [Carica papaya]"	1	VVPQK(1)LFSEPLR_x000D_
	Gene.23208	320	K	"presequence protease 1, chloroplastic/mitochondrial-like [Carica papaya]"	1	DFHQK(1)YYHPSNAR_x000D_
	Gene.23282	352	K	PREDICTED: uncharacterized protein LOC103937097 [Pyrus x bretschneideri]	1	VPYESK(1)GK_x000D_
	Gene.23282	83	K	PREDICTED: uncharacterized protein LOC103937097 [Pyrus x bretschneideri]	1	DMK(1)GSQVTNPR_x000D_
	Gene.23282	279	K	PREDICTED: uncharacterized protein LOC103937097 [Pyrus x bretschneideri]	1	AVK(1)YIDAEHFSVPSK_x000D_
	Gene.23284	128	K	Succinate dehydrogenase 5 [Theobroma cacao]	1	VGK(1)EALTNVFR_x000D_
	Gene.23296	27	K	"PREDICTED: glycine dehydrogenase (decarboxylating), mitochondrial [Gossypium raimondii]"	1	K(1)TFIIANNCHPQTIDVCK_x000D_
	Gene.23296	233	K	"PREDICTED: glycine dehydrogenase (decarboxylating), mitochondrial [Gossypium raimondii]"	1	VHGLAGTFAAGLK(1)K_x000D_
	Gene.23296	775	K	"PREDICTED: glycine dehydrogenase (decarboxylating), mitochondrial [Gossypium raimondii]"	1	GAPHPPSVLMADTWTK(1)PYSR_x000D_
	Gene.23296	655	K	"PREDICTED: glycine dehydrogenase (decarboxylating), mitochondrial [Gossypium raimondii]"	1	IAILNANYMAK(1)R_x000D_
	Gene.23296	168	K	"PREDICTED: glycine dehydrogenase (decarboxylating), mitochondrial [Gossypium raimondii]"	1	IIGLSVDSSGK(1)TALR_x000D_
	Gene.23296	483	K	"PREDICTED: glycine dehydrogenase (decarboxylating), mitochondrial [Gossypium raimondii]"	1	IVTIGTDAK(1)GNINIEELK_x000D_
	Gene.23296	265	K	"PREDICTED: glycine dehydrogenase (decarboxylating), mitochondrial [Gossypium raimondii]"	1	AIADAATK(1)SEMNLR_x000D_
	Gene.23296	499	K	"PREDICTED: glycine dehydrogenase (decarboxylating), mitochondrial [Gossypium raimondii]"	1	HK(1)DNLSALMVTYPSTHGVYEEGIDEICK_x000D_
	Gene.23296	583	K	"PREDICTED: glycine dehydrogenase (decarboxylating), mitochondrial [Gossypium raimondii]"	1	TFCIPHGGGGPGMGPIGVK(1)K_x000D_
	Gene.23296	151	K	"PREDICTED: glycine dehydrogenase (decarboxylating), mitochondrial [Gossypium raimondii]"	1	FGVPMGYGGPHAAFLATSQEYK(1)R_x000D_
	Gene.23296	44	K	"PREDICTED: glycine dehydrogenase (decarboxylating), mitochondrial [Gossypium raimondii]"	1	TFIIANNCHPQTIDVCK(1)TR_x000D_
	Gene.23296	257	K	"PREDICTED: glycine dehydrogenase (decarboxylating), mitochondrial [Gossypium raimondii]"	1	CADAK(1)AIADAATK_x000D_
	Gene.23305	182	K	PREDICTED: leucine aminopeptidase 1 isoform X1 [Vitis vinifera]	1	SLGEVVASAAK(1)TAK_x000D_
	Gene.23305	185	K	PREDICTED: leucine aminopeptidase 1 isoform X1 [Vitis vinifera]	1	TAK(1)ASNVAVTLASPHGLSAESK_x000D_
	Gene.23305	342	K	PREDICTED: leucine aminopeptidase 1 isoform X1 [Vitis vinifera]	1	AK(1)LALVGK_x000D_
	Gene.23305	250	K	PREDICTED: leucine aminopeptidase 1 isoform X1 [Vitis vinifera]	1	SLDIVGLGAGPDLDK(1)K_x000D_
	Gene.23305	230	K	PREDICTED: leucine aminopeptidase 1 isoform X1 [Vitis vinifera]	1	SESK(1)NPVLK_x000D_
	Gene.23305	153	K	PREDICTED: leucine aminopeptidase 1 isoform X1 [Vitis vinifera]	1	LPGLGSK(1)R_x000D_
	Gene.23305	163	K	PREDICTED: leucine aminopeptidase 1 isoform X1 [Vitis vinifera]	1	VGLIGLGSK(1)SGASAAYK_x000D_
	Gene.23305	171	K	PREDICTED: leucine aminopeptidase 1 isoform X1 [Vitis vinifera]	1	SGASAAYK(1)SLGEVVASAAK_x000D_
	Gene.23340	765	K	puromycin-sensitive aminopeptidase isoform X1 [Hevea brasiliensis]	1	NELLSK(1)VNENR_x000D_
	Gene.23340	716	K	puromycin-sensitive aminopeptidase isoform X1 [Hevea brasiliensis]	1	SILTDSSLDK(1)EFISR_x000D_
	Gene.23340	125	K	puromycin-sensitive aminopeptidase isoform X1 [Hevea brasiliensis]	1	FLLDEDK(1)TTVFSK_x000D_
	Gene.23340	752	K	puromycin-sensitive aminopeptidase isoform X1 [Hevea brasiliensis]	1	K(1)QLALQLK_x000D_
	Gene.23340	507	K	puromycin-sensitive aminopeptidase isoform X1 [Hevea brasiliensis]	1	GMDLYFK(1)R_x000D_
	Gene.23379	152	K	"PREDICTED: photosynthetic NDH subunit of lumenal location 5, chloroplastic [Vitis vinifera]"	1	VIK(1)DFMIQGGDFDK_x000D_
	Gene.23379	170	K	"PREDICTED: photosynthetic NDH subunit of lumenal location 5, chloroplastic [Vitis vinifera]"	1	GNGTGGK(1)SIYGR_x000D_
	Gene.23379	163	K	"PREDICTED: photosynthetic NDH subunit of lumenal location 5, chloroplastic [Vitis vinifera]"	1	DFMIQGGDFDK(1)GNGTGGK_x000D_
	Gene.23379	178	K	"PREDICTED: photosynthetic NDH subunit of lumenal location 5, chloroplastic [Vitis vinifera]"	1	TFK(1)DENFK_x000D_
	Gene.23379	138	K	"PREDICTED: photosynthetic NDH subunit of lumenal location 5, chloroplastic [Vitis vinifera]"	1	ALCTGEK(1)GFGYK_x000D_
	Gene.23379	143	K	"PREDICTED: photosynthetic NDH subunit of lumenal location 5, chloroplastic [Vitis vinifera]"	1	GFGYK(1)GSAFHR_x000D_
	Gene.23399	230	K	GHMP kinase family protein isoform 1 [Theobroma cacao]	1	DSVETSLLLK(1)HR_x000D_
	Gene.23536	113	K	"PREDICTED: uncharacterized oxidoreductase At1g06690, chloroplastic [Nicotiana sylvestris]"	1	ALK(1)DSLYR_x000D_
	Gene.23587	502	K	"probable polyribonucleotide nucleotidyltransferase 1, chloroplastic [Chenopodium quinoa]"	1	IDSLEGDDELK(1)R_x000D_
	Gene.23587	336	K	"probable polyribonucleotide nucleotidyltransferase 1, chloroplastic [Chenopodium quinoa]"	1	VLQIK(1)NK_x000D_
	Gene.23587	430	K	"probable polyribonucleotide nucleotidyltransferase 1, chloroplastic [Chenopodium quinoa]"	1	EVTSK(1)FLR_x000D_
	Gene.23587	708	K	"probable polyribonucleotide nucleotidyltransferase 1, chloroplastic [Chenopodium quinoa]"	1	INLIIGPGGK(1)K_x000D_
	Gene.23587	818	K	"probable polyribonucleotide nucleotidyltransferase 1, chloroplastic [Chenopodium quinoa]"	1	LIEVNEK(1)GQLR_x000D_
	Gene.23590	274	K	MAR-binding filament-like protein 1-1 isoform X1 [Chenopodium quinoa]	1	DK(1)EEAIR_x000D_
	Gene.23590	161	K	MAR-binding filament-like protein 1-1 isoform X1 [Chenopodium quinoa]	1	GK(1)DATIVSMEK_x000D_
	Gene.23590	675	K	MAR-binding filament-like protein 1-1 isoform X1 [Chenopodium quinoa]	1	ELASSK(1)SEILK_x000D_
	Gene.23590	577	K	MAR-binding filament-like protein 1-1 isoform X1 [Chenopodium quinoa]	1	QITNDK(1)ESR_x000D_
	Gene.23590	253	K	MAR-binding filament-like protein 1-1 isoform X1 [Chenopodium quinoa]	1	EK(1)NESISSLQDR_x000D_
	Gene.23590	703	K	MAR-binding filament-like protein 1-1 isoform X1 [Chenopodium quinoa]	1	AAAEAGPAPVAAVK(1)R_x000D_
	Gene.23590	288	K	MAR-binding filament-like protein 1-1 isoform X1 [Chenopodium quinoa]	1	SSLAGK(1)DLDLK_x000D_
	Gene.23590	243	K	MAR-binding filament-like protein 1-1 isoform X1 [Chenopodium quinoa]	1	DK(1)SSLDEK_x000D_
	Gene.23590	317	K	MAR-binding filament-like protein 1-1 isoform X1 [Chenopodium quinoa]	1	AENTDLK(1)QEIVK_x000D_
	Gene.23590	514	K	MAR-binding filament-like protein 1-1 isoform X1 [Chenopodium quinoa]	1	AVLGQTK(1)TELGR_x000D_
	Gene.23590	219	K	MAR-binding filament-like protein 1-1 isoform X1 [Chenopodium quinoa]	1	MLQDEK(1)AK_x000D_
	Gene.23590	366	K	MAR-binding filament-like protein 1-1 isoform X1 [Chenopodium quinoa]	1	EYDELK(1)TTSLEK_x000D_
	Gene.23590	507	K	MAR-binding filament-like protein 1-1 isoform X1 [Chenopodium quinoa]	1	LASELDSVK(1)AVLGQTK_x000D_
	Gene.2360	147	K	"Molecular chaperones GRP78/BiP/KAR2, HSP70 superfamily [Handroanthus impetiginosus]"	1	EALEWLDDNQTAEK(1)EDYEEK_x000D_
	Gene.2360	57	K	"Molecular chaperones GRP78/BiP/KAR2, HSP70 superfamily [Handroanthus impetiginosus]"	1	SEK(1)ITITNDK_x000D_
	Gene.2360	115	K	"Molecular chaperones GRP78/BiP/KAR2, HSP70 superfamily [Handroanthus impetiginosus]"	0.998474	NQINDQDK(0.998)LADK(0.002)LESDEK_x000D_
	Gene.2360	119	K	"Molecular chaperones GRP78/BiP/KAR2, HSP70 superfamily [Handroanthus impetiginosus]"	1	LADK(1)LESDEK_x000D_
	Gene.2360	87	K	"Molecular chaperones GRP78/BiP/KAR2, HSP70 superfamily [Handroanthus impetiginosus]"	1	EAEEFAEEDK(1)K_x000D_
	Gene.2360	125	K	"Molecular chaperones GRP78/BiP/KAR2, HSP70 superfamily [Handroanthus impetiginosus]"	1	LADKLESDEK(1)EK_x000D_
	Gene.23634	130	K	"PREDICTED: 4-diphosphocytidyl-2-C-methyl-D-erythritol kinase, chloroplastic [Beta vulgaris subsp. vulgaris]"	1	IK(1)FSLSPSK_x000D_
	Gene.23694	171	K	PREDICTED: 26S proteasome non-ATPase regulatory subunit 1 homolog A [Beta vulgaris subsp. vulgaris]	1	LLEK(1)CILDGR_x000D_
	Gene.2371	58	K	Xyloglucan:xyloglucosyl transferase [Handroanthus impetiginosus]	1	VTWADSHLK(1)LVEGGK_x000D_
	Gene.23737	74	K	"PREDICTED: ornithine carbamoyltransferase, chloroplastic [Vitis vinifera]"	1	K(1)DFLHITDYDK_x000D_
	Gene.23737	84	K	"PREDICTED: ornithine carbamoyltransferase, chloroplastic [Vitis vinifera]"	1	DFLHITDYDK(1)ATILK_x000D_
	Gene.23737	98	K	"PREDICTED: ornithine carbamoyltransferase, chloroplastic [Vitis vinifera]"	1	ALEVK(1)ALLK_x000D_
	Gene.23737	282	K	"PREDICTED: ornithine carbamoyltransferase, chloroplastic [Vitis vinifera]"	1	IEITNDPK(1)EAVK_x000D_
	Gene.23737	89	K	"PREDICTED: ornithine carbamoyltransferase, chloroplastic [Vitis vinifera]"	1	ATILK(1)ILDR_x000D_
	Gene.23751	287	K	hypothetical protein SOVF_007410 [Spinacia oleracea]	1	FYK(1)EEEK_x000D_
	Gene.23751	167	K	hypothetical protein SOVF_007410 [Spinacia oleracea]	1	K(1)SVGDLSGADLK_x000D_
	Gene.23751	327	K	hypothetical protein SOVF_007410 [Spinacia oleracea]	1	AHASTEGVTK(1)FLK_x000D_
	Gene.23751	353	K	hypothetical protein SOVF_007410 [Spinacia oleracea]	1	ELDYLDGAVSNPK(1)RPFAAIVGGSK_x000D_
	Gene.23751	212	K	hypothetical protein SOVF_007410 [Spinacia oleracea]	1	AAIPTIK(1)YLMQNGAK_x000D_
	Gene.23751	364	K	hypothetical protein SOVF_007410 [Spinacia oleracea]	1	RPFAAIVGGSK(1)VSSK_x000D_
	Gene.23751	291	K	hypothetical protein SOVF_007410 [Spinacia oleracea]	1	FYKEEEK(1)NDPEFAK_x000D_
	Gene.23751	298	K	hypothetical protein SOVF_007410 [Spinacia oleracea]	1	NDPEFAK(1)K_x000D_
	Gene.23751	236	K	hypothetical protein SOVF_007410 [Spinacia oleracea]	1	GVTPK(1)FSLAPLVPR_x000D_
	Gene.23751	220	K	hypothetical protein SOVF_007410 [Spinacia oleracea]	1	YLMQNGAK(1)VILSSHLGR_x000D_
	Gene.23751	299	K	hypothetical protein SOVF_007410 [Spinacia oleracea]	1	K(1)LASLADLFVNDAFGTAHR_x000D_
	Gene.23751	510	K	hypothetical protein SOVF_007410 [Spinacia oleracea]	0.984178	K(0.016)LEVLSK(0.984)NGVTTIIGGGDSVAAVEK_x000D_
	Gene.23751	178	K	hypothetical protein SOVF_007410 [Spinacia oleracea]	1	SVGDLSGADLK(1)GK_x000D_
	Gene.23830	60	K	"30S ribosomal protein S13, chloroplastic-like [Ziziphus jujuba]"	1	VGGVEIPNNK(1)R_x000D_
	Gene.23831	99	K	tetraketide alpha-pyrone reductase 2-like isoform X1 [Spinacia oleracea]	1	VILVNPASPDISTSLEK(1)K_x000D_
	Gene.2384	151	K	PREDICTED: eukaryotic translation initiation factor 3 subunit H isoform X2 [Beta vulgaris subsp. vulgaris]	1	SNQGVLSLK(1)AVK_x000D_
	Gene.2384	267	K	PREDICTED: eukaryotic translation initiation factor 3 subunit H isoform X2 [Beta vulgaris subsp. vulgaris]	1	LQAQQQQWVQK(1)R_x000D_
	Gene.23854	197	K	"protein translocase subunit SecA, chloroplastic [Jatropha curcas]"	1	AK(1)ELFLR_x000D_
	Gene.23854	156	K	"protein translocase subunit SecA, chloroplastic [Jatropha curcas]"	1	DIHYTVDEK(1)QK_x000D_
	Gene.24161	112	K	"protein TIC 21, chloroplastic [Sesamum indicum]"	1	LAQVAK(1)R_x000D_
	Gene.24222	394	K	"dihydropyrimidine dehydrogenase (NADP(+)), chloroplastic [Herrania umbratica]"	1	QQEAIK(1)QR_x000D_
	Gene.24292	402	K	Elongation factor Tu like [Actinidia chinensis var. chinensis]	1	TADVTGK(1)VELPENVK_x000D_
	Gene.24292	324	K	Elongation factor Tu like [Actinidia chinensis var. chinensis]	1	TTVTGVEMFK(1)K_x000D_
	Gene.24292	452	K	Elongation factor Tu like [Actinidia chinensis var. chinensis]	1	TVGAGVVSK(1)VLS_x000D_
	Gene.24292	114	K	Elongation factor Tu like [Actinidia chinensis var. chinensis]	0.999681	AVAFDEIDKAPEEK(1)K_x000D_
	Gene.24302	388	K	starch branching enzyme [Amaranthus hypochondriacus]	1	GYHK(1)LWDSR_x000D_
	Gene.24305	178	K	PREDICTED: uncharacterized protein LOC107824165 [Nicotiana tabacum]	1	K(1)EEVPAQVSAK_x000D_
	Gene.24305	68	K	PREDICTED: uncharacterized protein LOC107824165 [Nicotiana tabacum]	1	ALENALSGK(1)K_x000D_
	Gene.24379	172	K	putative beta-galactosidase [Chenopodium quinoa]	1	EK(1)MQGFTSK_x000D_
	Gene.24379	185	K	putative beta-galactosidase [Chenopodium quinoa]	1	IVDLMK(1)SQK_x000D_
	Gene.24418	461	K	"PREDICTED: bifunctional aspartokinase/homoserine dehydrogenase 2, chloroplastic [Beta vulgaris subsp. vulgaris]"	1	VVAEALK(1)SR_x000D_
	Gene.24546	155	K	"pyruvate, phosphate dikinase, chloroplastic [Ricinus communis]"	1	ELVGQYK(1)K_x000D_
	Gene.24564	114	K	"Heat shock protein DnaJ, cysteine-rich domain-containing protein [Cinnamomum micranthum f. kanehirae]"	1	KDQAQIVCK(1)R_x000D_
	Gene.24574	850	K	uncharacterized protein LOC110697044 isoform X1 [Chenopodium quinoa]	1	LK(1)EMASQVSGK_x000D_
	Gene.24574	787	K	uncharacterized protein LOC110697044 isoform X1 [Chenopodium quinoa]	1	AWAEDEAK(1)R_x000D_
	Gene.24574	737	K	uncharacterized protein LOC110697044 isoform X1 [Chenopodium quinoa]	1	K(1)AEISYEK_x000D_
	Gene.24574	893	K	uncharacterized protein LOC110697044 isoform X1 [Chenopodium quinoa]	1	QTLELK(1)DATISK_x000D_
	Gene.24574	752	K	uncharacterized protein LOC110697044 isoform X1 [Chenopodium quinoa]	1	K(1)ETEEENQAIAR_x000D_
	Gene.24574	744	K	uncharacterized protein LOC110697044 isoform X1 [Chenopodium quinoa]	1	AEISYEK(1)ER_x000D_
	Gene.24587	246	K	"ketol-acid reductoisomerase, chloroplastic-like [Ziziphus jujuba]"	1	NISVIAVCPK(1)GMGPSVR_x000D_
	Gene.24587	437	K	"ketol-acid reductoisomerase, chloroplastic-like [Ziziphus jujuba]"	1	MWK(1)VGER_x000D_
	Gene.24587	120	K	"ketol-acid reductoisomerase, chloroplastic-like [Ziziphus jujuba]"	1	GIK(1)QIGVIGWGSQGPAQAQNLR_x000D_
	Gene.24587	91	K	"ketol-acid reductoisomerase, chloroplastic-like [Ziziphus jujuba]"	1	EK(1)VSLAGHDEYIVR_x000D_
	Gene.24627	70	K	"unnamed protein product, partial [Vitis vinifera]"	1	NALDAK(1)EQHR_x000D_
	Gene.24627	64	K	"unnamed protein product, partial [Vitis vinifera]"	1	LAGLILK(1)NALDAK_x000D_
	Gene.24627	57	K	"unnamed protein product, partial [Vitis vinifera]"	1	K(1)LAGLILK_x000D_
	Gene.24627	862	K	"unnamed protein product, partial [Vitis vinifera]"	1	ESAEWAK(1)LAISR_x000D_
	Gene.24699	137	K	"PREDICTED: serine hydroxymethyltransferase, mitochondrial [Ipomoea nil]"	1	QFPTIGFEK(1)ETMK_x000D_
	Gene.24699	21	K	"PREDICTED: serine hydroxymethyltransferase, mitochondrial [Ipomoea nil]"	1	NK(1)GIDGSR_x000D_
	Gene.24699	30	K	"PREDICTED: serine hydroxymethyltransferase, mitochondrial [Ipomoea nil]"	1	VEK(1)VLEAVHIAANK_x000D_
	Gene.24699	19	K	"PREDICTED: serine hydroxymethyltransferase, mitochondrial [Ipomoea nil]"	1	GYALVSGGTDNHLVLVNLK(1)NK_x000D_
	Gene.24699	41	K	"PREDICTED: serine hydroxymethyltransferase, mitochondrial [Ipomoea nil]"	1	VLEAVHIAANK(1)NTVPGDVSAMVPGGIR_x000D_
	Gene.2479	34	K	PREDICTED: 60S ribosomal protein L27-3 [Beta vulgaris subsp. vulgaris]	1	SFDDGQK(1)DR_x000D_
	Gene.2486	45	K	60S ribosomal protein L27 [Handroanthus impetiginosus]	1	SFDDGVK(1)DR_x000D_
	Gene.25049	577	K	"PREDICTED: 2-oxoglutarate dehydrogenase, mitochondrial [Eucalyptus grandis]"	1	NHPSALEIYK(1)K_x000D_
	Gene.25049	917	K	"PREDICTED: 2-oxoglutarate dehydrogenase, mitochondrial [Eucalyptus grandis]"	1	SNLSEFDDVQGHPGFDK(1)QGTR_x000D_
	Gene.25049	262	K	"PREDICTED: 2-oxoglutarate dehydrogenase, mitochondrial [Eucalyptus grandis]"	1	DK(1)CNWIR_x000D_
	Gene.25049	427	K	"PREDICTED: 2-oxoglutarate dehydrogenase, mitochondrial [Eucalyptus grandis]"	1	AK(1)QYYSNDVDR_x000D_
	Gene.25049	891	K	"PREDICTED: 2-oxoglutarate dehydrogenase, mitochondrial [Eucalyptus grandis]"	1	KPLIVMSPK(1)NLLR_x000D_
	Gene.25049	647	K	"PREDICTED: 2-oxoglutarate dehydrogenase, mitochondrial [Eucalyptus grandis]"	1	NTGVKPEILK(1)NVGK_x000D_
	Gene.25055	358	K	hypothetical protein EUGRSUZ_G01905 [Eucalyptus grandis]	1	ENTK(1)WQEGR_x000D_
	Gene.25276	374	K	hypothetical protein BVRB_3g052140 isoform B [Beta vulgaris subsp. vulgaris]	1	ILDITYPK(1)SR_x000D_
	Gene.25276	1277	K	hypothetical protein BVRB_3g052140 isoform B [Beta vulgaris subsp. vulgaris]	1	FVK(1)VFPR_x000D_
	Gene.25361	104	K	PREDICTED: serine/threonine-protein phosphatase 2A 65 kDa regulatory subunit A beta isoform [Eucalyptus grandis]	1	SAATNLGK(1)FAATVEPAHLK_x000D_
	Gene.25361	46	K	PREDICTED: serine/threonine-protein phosphatase 2A 65 kDa regulatory subunit A beta isoform [Eucalyptus grandis]	1	ESDLVDHFIPLVK(1)R_x000D_
	Gene.2546	263	K	Calcium sensing receptor like [Actinidia chinensis var. chinensis]	1	NK(1)AGIPR_x000D_
	Gene.2546	148	K	Calcium sensing receptor like [Actinidia chinensis var. chinensis]	1	LASPVVSEASK(1)K_x000D_
	Gene.2548	42	K	PREDICTED: probable histone H2A.1 [Gossypium raimondii]	1	MLGSGASK(1)K_x000D_
	Gene.2548	50	K	PREDICTED: probable histone H2A.1 [Gossypium raimondii]	1	SSK(1)AGLQFPVGR_x000D_
	Gene.2548	68	K	PREDICTED: probable histone H2A.1 [Gossypium raimondii]	1	AGK(1)YAER_x000D_
	Gene.2567	39	K	PREDICTED: 40S ribosomal protein S13 [Daucus carota subsp. sativus]	1	ISSQDVEDNICK(1)FAK_x000D_
	Gene.2567	93	K	PREDICTED: 40S ribosomal protein S13 [Daucus carota subsp. sativus]	1	AHGLAPEIPEDLYHLIK(1)K_x000D_
	Gene.2567	70	K	PREDICTED: 40S ribosomal protein S13 [Daucus carota subsp. sativus]	1	SVTGNK(1)VLR_x000D_
	Gene.2567	9	K	PREDICTED: 40S ribosomal protein S13 [Daucus carota subsp. sativus]	1	MHSHGK(1)GMSASALPYK_x000D_
	Gene.2567	76	K	PREDICTED: 40S ribosomal protein S13 [Daucus carota subsp. sativus]	1	ILK(1)AHGLAPEIPEDLYHLIK_x000D_
	Gene.2567	19	K	PREDICTED: 40S ribosomal protein S13 [Daucus carota subsp. sativus]	1	GMSASALPYK(1)R_x000D_
	Gene.2615	44	K	PREDICTED: guanosine nucleotide diphosphate dissociation inhibitor 2 [Tarenaya hassleriana]	1	VVCDPSYLPNK(1)VR_x000D_
	Gene.2649	209	K	PREDICTED: uncharacterized protein LOC104901433 isoform X1 [Beta vulgaris subsp. vulgaris]	1	VLDK(1)EAFQK_x000D_
	Gene.2649	291	K	PREDICTED: uncharacterized protein LOC104901433 isoform X1 [Beta vulgaris subsp. vulgaris]	1	AVAHFPTAVK(1)EFK_x000D_
	Gene.2709	115	K	"Peptidyl-prolyl cis-trans isomerase, FKBP-type [Trema orientale]"	1	GQLIK(1)AHYVGK_x000D_
	Gene.2709	126	K	"Peptidyl-prolyl cis-trans isomerase, FKBP-type [Trema orientale]"	1	LENGK(1)VFDSSYNR_x000D_
	Gene.2749	204	K	hypothetical protein SOVF_116430 isoform B [Spinacia oleracea]	1	ATDTGVDPK(1)VAAK_x000D_
	Gene.2749	195	K	hypothetical protein SOVF_116430 isoform B [Spinacia oleracea]	1	SPYAK(1)ATDTGVDPK_x000D_
	Gene.276	155	K	"PREDICTED: stromal 70 kDa heat shock-related protein, chloroplastic [Beta vulgaris subsp. vulgaris]"	1	MAEVDEESK(1)QVSYQVVR_x000D_
	Gene.276	178	K	"PREDICTED: stromal 70 kDa heat shock-related protein, chloroplastic [Beta vulgaris subsp. vulgaris]"	1	LECPATGK(1)R_x000D_
	Gene.276	146	K	"PREDICTED: stromal 70 kDa heat shock-related protein, chloroplastic [Beta vulgaris subsp. vulgaris]"	1	K(1)MAEVDEESK_x000D_
	Gene.2761	90	K	low-temperature inducible [Rheum australe]	1	SQPIGAVHEEK(1)K_x000D_
	Gene.2761	132	K	low-temperature inducible [Rheum australe]	1	KEETGTGGVVGDYINK(1)AK_x000D_
	Gene.2761	68	K	low-temperature inducible [Rheum australe]	1	YVDK(1)AQDYLNNQSSK_x000D_
	Gene.2761	79	K	low-temperature inducible [Rheum australe]	1	AQDYLNNQSSK(1)SQPIGAVHEEK_x000D_
	Gene.2784	318	K	PREDICTED: bifunctional epoxide hydrolase 2-like [Beta vulgaris subsp. vulgaris]	1	K(1)DVPLLK_x000D_
	Gene.2800	168	K	uncharacterized protein LOC110775208 [Spinacia oleracea]	1	YQQISFFPK(1)ER_x000D_
	Gene.2817	104	K	"psbP domain-containing protein 6, chloroplastic isoform X2 [Morus notabilis]"	1	ASSK(1)DTPALR_x000D_
	Gene.2817	156	K	"psbP domain-containing protein 6, chloroplastic isoform X2 [Morus notabilis]"	1	FEDEK(1)QGK_x000D_
	Gene.2822	70	K	protein BOBBER 1 [Sesamum indicum]	1	VELESK(1)QK_x000D_
	Gene.2822	156	K	protein BOBBER 1 [Sesamum indicum]	1	NHLK(1)VGIK_x000D_
	Gene.2822	78	K	protein BOBBER 1 [Sesamum indicum]	1	LMEEK(1)AAASTSVK_x000D_
	Gene.2822	44	K	protein BOBBER 1 [Sesamum indicum]	1	ETDFFK(1)NDSAEK_x000D_
	Gene.286	92	K	uncharacterized protein LOC100779359 [Glycine max]	1	VLSDAVAK(1)R_x000D_
	Gene.286	118	K	uncharacterized protein LOC100779359 [Glycine max]	1	LK(1)SQQIGK_x000D_
	Gene.2889	229	K	"malate dehydrogenase, chloroplastic [Abrus precatorius]"	1	QK(1)GVYDPK_x000D_
	Gene.2889	255	K	"malate dehydrogenase, chloroplastic [Abrus precatorius]"	1	ANTFVAQK(1)K_x000D_
	Gene.2891	265	K	"malate dehydrogenase, chloroplastic [Manihot esculenta]"	1	ANTFIAQK(1)K_x000D_
	Gene.2891	239	K	"malate dehydrogenase, chloroplastic [Manihot esculenta]"	1	QK(1)GVYNPK_x000D_
	Gene.2942	204	K	hypothetical protein BRARA_C02235 [Brassica rapa]	1	AERPELLTVILPQSLK(1)K_x000D_
	Gene.2969	170	K	GDSL esterase/lipase At5g33370 [Sesamum indicum]	1	LAALIGADQAK(1)QR_x000D_
	Gene.301	149	K	"fumarate hydratase 1, mitochondrial [Carica papaya]"	1	AAEILGHK(1)R_x000D_
	Gene.301	201	K	"fumarate hydratase 1, mitochondrial [Carica papaya]"	1	HLYSSLNAK(1)SVEFK_x000D_
	Gene.301	206	K	"fumarate hydratase 1, mitochondrial [Carica papaya]"	1	SVEFK(1)DIIK_x000D_
	Gene.301	210	K	"fumarate hydratase 1, mitochondrial [Carica papaya]"	1	DIIK(1)IGR_x000D_
	Gene.3037	418	K	"phosphoglucomutase, cytoplasmic [Jatropha curcas]"	1	NK(1)DNLSSGK_x000D_
	Gene.3037	114	K	"phosphoglucomutase, cytoplasmic [Jatropha curcas]"	1	VGQDDSK(1)ASGAFILTASHNPGGPHEDFGIK_x000D_
	Gene.3037	569	K	"phosphoglucomutase, cytoplasmic [Jatropha curcas]"	1	LSK(1)MQEYTGR_x000D_
	Gene.3037	435	K	"phosphoglucomutase, cytoplasmic [Jatropha curcas]"	1	K(1)HWETYGR_x000D_
	Gene.3037	467	K	"phosphoglucomutase, cytoplasmic [Jatropha curcas]"	1	ELMAHLVK(1)LQSSIPEVNK_x000D_
	Gene.3037	18	K	"phosphoglucomutase, cytoplasmic [Jatropha curcas]"	1	VITVQTTPFDGQK(1)PGTSGLR_x000D_
	Gene.3037	498	K	"phosphoglucomutase, cytoplasmic [Jatropha curcas]"	1	GDEFEYK(1)DPVDGSISK_x000D_
	Gene.3037	56	K	"phosphoglucomutase, cytoplasmic [Jatropha curcas]"	1	GK(1)TLVVSGDGR_x000D_
	Gene.3037	477	K	"phosphoglucomutase, cytoplasmic [Jatropha curcas]"	1	LQSSIPEVNK(1)IVK_x000D_
	Gene.3037	507	K	"phosphoglucomutase, cytoplasmic [Jatropha curcas]"	1	GDEFEYKDPVDGSISK(1)NQGIR_x000D_
	Gene.3037	311	K	"phosphoglucomutase, cytoplasmic [Jatropha curcas]"	1	NMVLGK(1)R_x000D_
	Gene.3038	67	K	Annexin D5 [Capsicum chinense]	1	LAK(1)ELTGK_x000D_
	Gene.3038	63	K	Annexin D5 [Capsicum chinense]	1	NMYSEDLLK(1)R_x000D_
	Gene.3094	104	K	PREDICTED: vesicle-associated membrane protein 722 [Beta vulgaris subsp. vulgaris]	1	AATAPLK(1)SLNK_x000D_
	Gene.3094	86	K	PREDICTED: vesicle-associated membrane protein 722 [Beta vulgaris subsp. vulgaris]	1	VK(1)EDFNK_x000D_
	Gene.3096	254	K	probable xyloglucan endotransglucosylase/hydrolase protein B [Quercus suber]	1	FCATQGK(1)R_x000D_
	Gene.3096	233	K	probable xyloglucan endotransglucosylase/hydrolase protein B [Quercus suber]	1	APFVASYK(1)SFHVDGCEASVEAK_x000D_
	Gene.3096	225	K	probable xyloglucan endotransglucosylase/hydrolase protein B [Quercus suber]	1	TDWSK(1)APFVASYK_x000D_
	Gene.3096	188	K	probable xyloglucan endotransglucosylase/hydrolase protein B [Quercus suber]	1	NLK(1)DLGVK_x000D_
	Gene.3096	220	K	probable xyloglucan endotransglucosylase/hydrolase protein B [Quercus suber]	1	GGLEK(1)TDWSK_x000D_
	Gene.3148	338	K	uncharacterized protein LOC110689426 [Chenopodium quinoa]	1	YLK(1)SYAK_x000D_
	Gene.3167	385	K	"PREDICTED: probable trans-2-enoyl-CoA reductase, mitochondrial [Beta vulgaris subsp. vulgaris]"	1	ALGK(1)VGSQPK_x000D_
	Gene.3179	253	K	hypothetical protein BVRB_5g098620 isoform B [Beta vulgaris subsp. vulgaris]	1	LVLQK(1)GK_x000D_
	Gene.320	338	K	"PREDICTED: ABC transporter I family member 6, chloroplastic [Beta vulgaris subsp. vulgaris]"	1	VLEK(1)GGYK_x000D_
	Gene.320	326	K	"PREDICTED: ABC transporter I family member 6, chloroplastic [Beta vulgaris subsp. vulgaris]"	1	IVK(1)TGDSSLAK_x000D_
	Gene.3210	153	K	"PREDICTED: probable tocopherol O-methyltransferase, chloroplastic isoform X2 [Beta vulgaris subsp. vulgaris]"	1	YLATK(1)YGGAK_x000D_
	Gene.3238	92	K	Chlorophyll A-B binding protein [Macleaya cordata]	0.975951	PK(0.976)PK(0.024)PAASGSPWYGPDR_x000D_
	Gene.3238	94	K	Chlorophyll A-B binding protein [Macleaya cordata]	1	PK(1)PAASGSPWYGPDR_x000D_
	Gene.3265	147	K	hypothetical protein GOBAR_DD28972 [Gossypium barbadense]	1	VVVQK(1)MPQVK_x000D_
	Gene.3265	142	K	hypothetical protein GOBAR_DD28972 [Gossypium barbadense]	1	ENSGK(1)VVVQK_x000D_
	Gene.3268	237	K	"PREDICTED: probable ATP synthase 24 kDa subunit, mitochondrial [Vitis vinifera]"	1	IAK(1)AQLEELKK_x000D_
	Gene.3268	245	K	"PREDICTED: probable ATP synthase 24 kDa subunit, mitochondrial [Vitis vinifera]"	1	K(1)ETFEAMDTQK_x000D_
	Gene.3268	192	K	"PREDICTED: probable ATP synthase 24 kDa subunit, mitochondrial [Vitis vinifera]"	0.875065	ELK(0.875)K(0.125)PLMR_x000D_
	Gene.3292	327	K	"isocitrate dehydrogenase [NAD] catalytic subunit 5, mitochondrial [Jatropha curcas]"	1	HLELHDK(1)ADSIHNAILK_x000D_
	Gene.3292	109	K	"isocitrate dehydrogenase [NAD] catalytic subunit 5, mitochondrial [Jatropha curcas]"	1	GPMATPIGK(1)GHR_x000D_
	Gene.3292	204	K	"isocitrate dehydrogenase [NAD] catalytic subunit 5, mitochondrial [Jatropha curcas]"	1	VSAIHK(1)ANIMQK_x000D_
	Gene.3292	225	K	"isocitrate dehydrogenase [NAD] catalytic subunit 5, mitochondrial [Jatropha curcas]"	1	EVAEK(1)YPEIK_x000D_
	Gene.3292	343	K	"isocitrate dehydrogenase [NAD] catalytic subunit 5, mitochondrial [Jatropha curcas]"	1	TIAEGK(1)YR_x000D_
	Gene.3313	315	K	"PREDICTED: probable lactoylglutathione lyase, chloroplastic isoform X2 [Pyrus x bretschneideri]"	1	TAEAIK(1)ISGGK_x000D_
	Gene.3313	320	K	"PREDICTED: probable lactoylglutathione lyase, chloroplastic isoform X2 [Pyrus x bretschneideri]"	1	ISGGK(1)ITR_x000D_
	Gene.3313	247	K	"PREDICTED: probable lactoylglutathione lyase, chloroplastic isoform X2 [Pyrus x bretschneideri]"	1	K(1)AYGMELLR_x000D_
	Gene.3385	73	K	"photosystem II 10 kDa polypeptide, chloroplastic [Cucurbita pepo subsp. pepo]"	1	GK(1)GVYQYVDK_x000D_
	Gene.3493	143	K	glucose-6-phosphate dehydrogenase [Nicotiana benthamiana]	1	GPVGAHYLAAK(1)YNVR_x000D_
	Gene.3542	419	K	"PREDICTED: chaperone protein dnaJ A6, chloroplastic [Theobroma cacao]"	1	VQVEIPK(1)K_x000D_
	Gene.3542	118	K	"PREDICTED: chaperone protein dnaJ A6, chloroplastic [Theobroma cacao]"	1	SYHPDVNK(1)EPGAEQK_x000D_
	Gene.3542	141	K	"PREDICTED: chaperone protein dnaJ A6, chloroplastic [Theobroma cacao]"	1	DISNAYEVLSDDEK(1)R_x000D_
	Gene.3570	169	K	"PREDICTED: branched-chain-amino-acid aminotransferase 5, chloroplastic [Vitis vinifera]"	0.908603	K(0.909)EDGK(0.091)ILLFR_x000D_
	Gene.3570	410	K	"PREDICTED: branched-chain-amino-acid aminotransferase 5, chloroplastic [Vitis vinifera]"	1	TSYADGK(1)IGK_x000D_
	Gene.3804	109	K	"50S ribosomal protein L28, chloroplastic [Quercus suber]"	1	LQFVNLQYK(1)R_x000D_
	Gene.3804	90	K	"50S ribosomal protein L28, chloroplastic [Quercus suber]"	1	ANK(1)VSFSNK_x000D_
	Gene.3804	134	K	"50S ribosomal protein L28, chloroplastic [Quercus suber]"	1	TIEK(1)NGLAAVAK_x000D_
	Gene.3804	100	K	"50S ribosomal protein L28, chloroplastic [Quercus suber]"	1	K(1)LQFVNLQYK_x000D_
	Gene.3859	140	K	"PREDICTED: 6,7-dimethyl-8-ribityllumazine synthase, chloroplastic [Tarenaya hassleriana]"	1	QLTGSLMK(1)AGGLR_x000D_
	Gene.3902	246	K	PREDICTED: bark storage protein A-like [Juglans regia]	1	THFGQK(1)GATSNVVLENVPFR_x000D_
	Gene.3958	131	K	Invertebrate colouration protein [Trema orientale]	1	WFEVASLK(1)R_x000D_
	Gene.3958	258	K	Invertebrate colouration protein [Trema orientale]	1	TPNPGDDFIEK(1)YK_x000D_
	Gene.3975	127	K	hypothetical protein CRG98_033070 [Punica granatum]	1	FFENK(1)HDK_x000D_
	Gene.3985	205	K	uncharacterized protein At3g49720-like [Chenopodium quinoa]	1	VTDLSK(1)FGR_x000D_
	Gene.4037	191	K	O-acetylserine(thiol)lyase [Knorringia sibirica]	1	GALEK(1)AEEIFK_x000D_
	Gene.4037	282	K	O-acetylserine(thiol)lyase [Knorringia sibirica]	1	PGPHK(1)IQGIGAGFVPR_x000D_
	Gene.4037	277	K	O-acetylserine(thiol)lyase [Knorringia sibirica]	1	SSVQVIGVEPTESNILSGGK(1)PGPHK_x000D_
	Gene.4067	178	K	uncharacterized protein LOC18050670 [Citrus clementina]	1	NELQPSAVK(1)DLVQK_x000D_
	Gene.4067	167	K	uncharacterized protein LOC18050670 [Citrus clementina]	1	SVDDLLQK(1)GR_x000D_
	Gene.4067	301	K	uncharacterized protein LOC18050670 [Citrus clementina]	1	EIFGVTDEDAEK(1)LR_x000D_
	Gene.4080	190	K	ATP sulfurylase 2-like [Chenopodium quinoa]	1	SIEIYK(1)HNK_x000D_
	Gene.4080	379	K	ATP sulfurylase 2-like [Chenopodium quinoa]	1	DPAGMGHPTEK(1)R_x000D_
	Gene.4080	389	K	ATP sulfurylase 2-like [Chenopodium quinoa]	1	DLYDPDHGK(1)K_x000D_
	Gene.4098	197	K	"PREDICTED: UPF0603 protein At1g54780, chloroplastic [Ipomoea nil]"	1	GIVVLVTSQK(1)EGAVTGGPSFVK_x000D_
	Gene.4098	260	K	"PREDICTED: UPF0603 protein At1g54780, chloroplastic [Ipomoea nil]"	1	LVAAIDGLPDTGGPSVK(1)DNK_x000D_
	Gene.4098	242	K	"PREDICTED: UPF0603 protein At1g54780, chloroplastic [Ipomoea nil]"	1	YNEAIYSSAK(1)R_x000D_
	Gene.4195	68	K	"protein LOW PSII ACCUMULATION 3, chloroplastic isoform X1 [Chenopodium quinoa]"	1	LIIPEK(1)AVR_x000D_
	Gene.430	22	K	"putative plastid-lipid-associated protein 3, chloroplastic [Capsicum chinense]"	1	AQVDIDGGDGNLDLK(1)R_x000D_
	Gene.430	201	K	"putative plastid-lipid-associated protein 3, chloroplastic [Capsicum chinense]"	1	ALSGQPPLK(1)VPIPGER_x000D_
	Gene.4417	251	K	methionine sulfoxide reductase A [Populus trichocarpa x Populus deltoides]	1	AEEYHQQYLAK(1)GGR_x000D_
	Gene.4417	219	K	methionine sulfoxide reductase A [Populus trichocarpa x Populus deltoides]	1	AILESLEK(1)QQK_x000D_
	Gene.4417	263	K	methionine sulfoxide reductase A [Populus trichocarpa x Populus deltoides]	1	QSTEK(1)GCNDPIR_x000D_
	Gene.4417	227	K	methionine sulfoxide reductase A [Populus trichocarpa x Populus deltoides]	1	K(1)IVTEILPAK_x000D_
	Gene.4417	236	K	methionine sulfoxide reductase A [Populus trichocarpa x Populus deltoides]	1	IVTEILPAK(1)K_x000D_
	Gene.4417	167	K	methionine sulfoxide reductase A [Populus trichocarpa x Populus deltoides]	1	VQYDPK(1)ECR_x000D_
	Gene.4457	237	K	hypothetical protein CDL15_Pgr023544 [Punica granatum]	1	SIEQIEK(1)EIDR_x000D_
	Gene.4457	217	K	hypothetical protein CDL15_Pgr023544 [Punica granatum]	1	EILHSK(1)NNVIR_x000D_
	Gene.4457	282	K	hypothetical protein CDL15_Pgr023544 [Punica granatum]	1	LNYK(1)DMYEDR_x000D_
	Gene.4457	96	K	hypothetical protein CDL15_Pgr023544 [Punica granatum]	1	VAESDAMGLLLK(1)ER_x000D_
	Gene.4495	148	K	"thioredoxin-like 3-1, chloroplastic isoform X2 [Cynara cardunculus var. scolymus]"	1	VPQSLVK(1)R_x000D_
	Gene.4530	113	K	PREDICTED: uncharacterized protein LOC104901002 [Beta vulgaris subsp. vulgaris]	1	FIYDEEK(1)ALEK_x000D_
	Gene.4652	142	K	hypothetical protein SOVF_081340 isoform A [Spinacia oleracea]	1	GVK(1)GFNTEAAK_x000D_
	Gene.4652	186	K	hypothetical protein SOVF_081340 isoform A [Spinacia oleracea]	1	GLK(1)VAVASSADR_x000D_
	Gene.4666	124	K	"ferredoxin--nitrite reductase, chloroplastic [Populus trichocarpa]"	1	LSMEEIDQNK(1)LTK_x000D_
	Gene.4666	127	K	"ferredoxin--nitrite reductase, chloroplastic [Populus trichocarpa]"	1	LTK(1)DDIDVR_x000D_
	Gene.4666	468	K	"ferredoxin--nitrite reductase, chloroplastic [Populus trichocarpa]"	1	IEALLQEPLLK(1)SR_x000D_
	Gene.4666	390	K	"ferredoxin--nitrite reductase, chloroplastic [Populus trichocarpa]"	1	ASSEDLVQK(1)QWER_x000D_
	Gene.4666	135	K	"ferredoxin--nitrite reductase, chloroplastic [Populus trichocarpa]"	1	LK(1)WLGLFHR_x000D_
	Gene.4666	98	K	"ferredoxin--nitrite reductase, chloroplastic [Populus trichocarpa]"	1	IEK(1)EPMK_x000D_
	Gene.4666	93	K	"ferredoxin--nitrite reductase, chloroplastic [Populus trichocarpa]"	1	QGINPQEK(1)IK_x000D_
	Gene.4677	177	K	type II peroxiredoxin [Tamarix hispida]	1	VK(1)VLNVESAPSEFK_x000D_
	Gene.4677	102	K	type II peroxiredoxin [Tamarix hispida]	1	NNLDK(1)FK_x000D_
	Gene.4677	175	K	type II peroxiredoxin [Tamarix hispida]	1	WSAYVDDGK(1)VK_x000D_
	Gene.4690	72	K	"PREDICTED: 50S ribosomal protein L29, chloroplastic [Tarenaya hassleriana]"	1	AK(1)TTDELHEEIIDLK_x000D_
	Gene.4722	104	K	Chaperone protein like [Actinidia chinensis var. chinensis]	1	QCK(1)GEGVNSVDHFNGQFK_x000D_
	Gene.4722	83	K	Chaperone protein like [Actinidia chinensis var. chinensis]	1	ATVDQPSTIK(1)SGSILCR_x000D_
	Gene.4732	110	K	"malate dehydrogenase, chloroplastic [Abrus precatorius]"	1	ASIEK(1)GFAFANK_x000D_
	Gene.476	196	K	PREDICTED: CBS domain-containing protein CBSCBSPB3-like [Nelumbo nucifera]	1	MVQGK(1)FR_x000D_
	Gene.4764	398	K	"glutamate-1-semialdehyde 2,1-aminomutase, chloroplastic-like [Chenopodium quinoa]"	1	ITGELTQGIIEAGK(1)R_x000D_
	Gene.4764	70	K	"glutamate-1-semialdehyde 2,1-aminomutase, chloroplastic-like [Chenopodium quinoa]"	1	AK(1)ELMPGGVNSPVR_x000D_
	Gene.4764	68	K	"glutamate-1-semialdehyde 2,1-aminomutase, chloroplastic-like [Chenopodium quinoa]"	1	SEEAFSK(1)AK_x000D_
	Gene.4764	55	K	"glutamate-1-semialdehyde 2,1-aminomutase, chloroplastic-like [Chenopodium quinoa]"	1	K(1)AYTLQK_x000D_
	Gene.4764	195	K	"glutamate-1-semialdehyde 2,1-aminomutase, chloroplastic-like [Chenopodium quinoa]"	1	IIK(1)FEGCYHGHADPFLVK_x000D_
	Gene.4780	272	K	hypothetical protein SOVF_023780 [Spinacia oleracea]	1	VAATASTGK(1)IEFLK_x000D_
	Gene.4780	131	K	hypothetical protein SOVF_023780 [Spinacia oleracea]	1	AAALNPVDFK(1)R_x000D_
	Gene.4780	185	K	hypothetical protein SOVF_023780 [Spinacia oleracea]	1	ALDGPK(1)QFGSLAEYTAVEEK_x000D_
	Gene.4780	263	K	hypothetical protein SOVF_023780 [Spinacia oleracea]	1	HVFGASK(1)VAATASTGK_x000D_
	Gene.4780	347	K	hypothetical protein SOVF_023780 [Spinacia oleracea]	1	K(1)LNPFLESGK_x000D_
	Gene.4780	346	K	hypothetical protein SOVF_023780 [Spinacia oleracea]	1	FVVTSDGGALK(1)K_x000D_
	Gene.4780	167	K	hypothetical protein SOVF_023780 [Spinacia oleracea]	1	ELK(1)VGDEVYGDISEK_x000D_
	Gene.4780	121	K	hypothetical protein SOVF_023780 [Spinacia oleracea]	1	VK(1)AAALNPVDFK_x000D_
	Gene.4780	112	K	hypothetical protein SOVF_023780 [Spinacia oleracea]	1	FPVPELK(1)EDQVLVK_x000D_
	Gene.4780	164	K	hypothetical protein SOVF_023780 [Spinacia oleracea]	1	VGSLVK(1)ELK_x000D_
	Gene.4780	364	K	hypothetical protein SOVF_023780 [Spinacia oleracea]	0.999994	VKPIVDPK(1)GPFPFDK_x000D_
	Gene.4780	105	K	hypothetical protein SOVF_023780 [Spinacia oleracea]	1	FDPK(1)FPVPELK_x000D_
	Gene.4800	102	K	"PREDICTED: 50S ribosomal protein L35, chloroplastic [Beta vulgaris subsp. vulgaris]"	1	VTGSGK(1)IMR_x000D_
	Gene.4892	357	K	PREDICTED: uncharacterized protein LOC104885860 [Beta vulgaris subsp. vulgaris]	1	VVIATGK(1)TR_x000D_
	Gene.4910	92	K	"PREDICTED: isocitrate dehydrogenase [NAD] regulatory subunit 1, mitochondrial [Juglans regia]"	1	YDVHGDMK(1)K_x000D_
	Gene.497	181	K	PREDICTED: cinnamoyl-CoA reductase 1-like [Daucus carota subsp. sativus]	1	TLAEEAAWTFAK(1)EK_x000D_
	Gene.497	57	K	PREDICTED: cinnamoyl-CoA reductase 1-like [Daucus carota subsp. sativus]	1	CGHLIALDGAK(1)ER_x000D_
	Gene.497	308	K	PREDICTED: cinnamoyl-CoA reductase 1-like [Daucus carota subsp. sativus]	1	YIPLK(1)DGLK_x000D_
	Gene.497	319	K	PREDICTED: cinnamoyl-CoA reductase 1-like [Daucus carota subsp. sativus]	1	DTVESLK(1)EK_x000D_
	Gene.497	294	K	PREDICTED: cinnamoyl-CoA reductase 1-like [Daucus carota subsp. sativus]	1	YQVSK(1)EK_x000D_
	Gene.497	312	K	PREDICTED: cinnamoyl-CoA reductase 1-like [Daucus carota subsp. sativus]	1	DGLK(1)DTVESLK_x000D_
	Gene.497	45	K	PREDICTED: cinnamoyl-CoA reductase 1-like [Daucus carota subsp. sativus]	1	DPDDPK(1)K_x000D_
	Gene.4978	42	K	Ribosomal protein L9 [Corchorus capsularis]	1	IILK(1)EDVETLGK_x000D_
	Gene.4978	84	K	Ribosomal protein L9 [Corchorus capsularis]	1	EMK(1)MEDER_x000D_
	Gene.4978	81	K	Ribosomal protein L9 [Corchorus capsularis]	1	AQIVTPILVK(1)EMK_x000D_
	Gene.4978	50	K	Ribosomal protein L9 [Corchorus capsularis]	1	IILKEDVETLGK(1)K_x000D_
	Gene.4978	115	K	Ribosomal protein L9 [Corchorus capsularis]	1	VLETVGAFK(1)VK_x000D_
	Gene.5028	164	K	PREDICTED: DEAD-box ATP-dependent RNA helicase 50 [Beta vulgaris subsp. vulgaris]	1	TPETAFSNK(1)K_x000D_
	Gene.5059	81	K	"fructose-bisphosphate aldolase 1, chloroplastic-like [Nicotiana tabacum]"	1	GILAMDESNATCGK(1)R_x000D_
	Gene.5059	57	K	"fructose-bisphosphate aldolase 1, chloroplastic-like [Nicotiana tabacum]"	1	ASYADELVK(1)TAK_x000D_
	Gene.5059	138	K	"fructose-bisphosphate aldolase 1, chloroplastic-like [Nicotiana tabacum]"	1	IVDVLTK(1)QGIVPGIK_x000D_
	Gene.5059	357	K	"fructose-bisphosphate aldolase 1, chloroplastic-like [Nicotiana tabacum]"	1	TWGGRPENVK(1)AAQEALLTR_x000D_
	Gene.5059	146	K	"fructose-bisphosphate aldolase 1, chloroplastic-like [Nicotiana tabacum]"	1	QGIVPGIK(1)VDK_x000D_
	Gene.5059	347	K	"fructose-bisphosphate aldolase 1, chloroplastic-like [Nicotiana tabacum]"	1	ALQNTCLK(1)TWGGRPENVK_x000D_
	Gene.5059	377	K	"fructose-bisphosphate aldolase 1, chloroplastic-like [Nicotiana tabacum]"	1	ANSLAQLGK(1)YTGEGESDEAK_x000D_
	Gene.5089	109	K	"PREDICTED: 30S ribosomal protein S6 alpha, chloroplastic [Beta vulgaris subsp. vulgaris]"	1	K(1)YETMAVLRPDMTEDER_x000D_
	Gene.513	84	K	"PREDICTED: DAG protein, chloroplastic [Beta vulgaris subsp. vulgaris]"	1	AAVDGDYSSK(1)R_x000D_
	Gene.513	210	K	"PREDICTED: DAG protein, chloroplastic [Beta vulgaris subsp. vulgaris]"	1	YPTYQPK(1)QR_x000D_
	Gene.514	261	K	ferritin 2 [Populus tomentosa]	1	K(1)ISEYVAQLR_x000D_
	Gene.514	185	K	ferritin 2 [Populus tomentosa]	1	LMEYQNK(1)R_x000D_
	Gene.514	227	K	ferritin 2 [Populus tomentosa]	1	LTNEK(1)LLNLQSVAAK_x000D_
	Gene.5155	74	K	"Fructose-bisphosphate aldolase, class-I [Corchorus olitorius]"	1	TAK(1)TIASPGR_x000D_
	Gene.5155	391	K	"Fructose-bisphosphate aldolase, class-I [Corchorus olitorius]"	1	ANSLAQLGK(1)YTGEGESEEAK_x000D_
	Gene.5155	371	K	"Fructose-bisphosphate aldolase, class-I [Corchorus olitorius]"	1	TWGGRPENVK(1)AAQETLLVR_x000D_
	Gene.5155	306	K	"Fructose-bisphosphate aldolase, class-I [Corchorus olitorius]"	1	ATPEQVAGYTLK(1)LLHQR_x000D_
	Gene.518	152	K	"ferritin-3, chloroplastic-like [Spinacia oleracea]"	1	DNVALK(1)GIAK_x000D_
	Gene.5197	294	K	peroxidase 60-like [Spinacia oleracea]	1	LATDSQTK(1)DMVGNLAQDSAFSDK_x000D_
	Gene.5197	312	K	peroxidase 60-like [Spinacia oleracea]	1	FGK(1)AMIK_x000D_
	Gene.5197	309	K	peroxidase 60-like [Spinacia oleracea]	1	DMVGNLAQDSAFSDK(1)FGK_x000D_
	Gene.5197	282	K	peroxidase 60-like [Spinacia oleracea]	1	GVTK(1)IDQR_x000D_
	Gene.5214	47	K	hypothetical protein CDL15_Pgr007687 [Punica granatum]	1	AAVAK(1)EAR_x000D_
	Gene.5215	92	K	glutathione peroxidase [Rheum australe]	1	SVYDFVVK(1)DAR_x000D_
	Gene.5215	105	K	glutathione peroxidase [Rheum australe]	1	GNDVDLSQYK(1)GK_x000D_
	Gene.5222	127	K	glutathione S-transferase [Knorringia sibirica]	1	REEDMK(1)ETR_x000D_
	Gene.5222	204	K	glutathione S-transferase [Knorringia sibirica]	1	AFDGLEIVK(1)ETTPSHER_x000D_
	Gene.5222	56	K	glutathione S-transferase [Knorringia sibirica]	1	SQDLLLYNPVHK(1)K_x000D_
	Gene.5222	192	K	glutathione S-transferase [Knorringia sibirica]	1	YPLTIK(1)WMR_x000D_
	Gene.5222	218	K	glutathione S-transferase [Knorringia sibirica]	1	LVSFFK(1)HVGK_x000D_
	Gene.5234	35	K	PREDICTED: 60S ribosomal protein L7a [Gossypium raimondii]	1	VPPALNQFTK(1)TLDK_x000D_
	Gene.5234	67	K	PREDICTED: 60S ribosomal protein L7a [Gossypium raimondii]	1	LLNK(1)AQADAAGK_x000D_
	Gene.5234	91	K	PREDICTED: 60S ribosomal protein L7a [Gossypium raimondii]	1	YGLK(1)HVTYLIEQNK_x000D_
	Gene.5234	87	K	PREDICTED: 60S ribosomal protein L7a [Gossypium raimondii]	0.99999	KPIVVK(1)YGLK_x000D_
	Gene.5234	162	K	PREDICTED: 60S ribosomal protein L7a [Gossypium raimondii]	1	NEDK(1)MDFSK_x000D_
	Gene.5234	179	K	PREDICTED: 60S ribosomal protein L7a [Gossypium raimondii]	1	ANFNDK(1)YEEYR_x000D_
	Gene.5234	186	K	PREDICTED: 60S ribosomal protein L7a [Gossypium raimondii]	1	K(1)WGGGIMGSK_x000D_
	Gene.5234	25	K	PREDICTED: 60S ribosomal protein L7a [Gossypium raimondii]	1	LK(1)VPPALNQFTK_x000D_
	Gene.5234	39	K	PREDICTED: 60S ribosomal protein L7a [Gossypium raimondii]	1	TLDK(1)NLATSLFK_x000D_
	Gene.5234	57	K	PREDICTED: 60S ribosomal protein L7a [Gossypium raimondii]	1	YRPEDK(1)AAK_x000D_
	Gene.5234	75	K	PREDICTED: 60S ribosomal protein L7a [Gossypium raimondii]	1	AQADAAGK(1)EGAAAK_x000D_
	Gene.5234	51	K	PREDICTED: 60S ribosomal protein L7a [Gossypium raimondii]	1	MLLK(1)YRPEDK_x000D_
	Gene.5234	9	K	PREDICTED: 60S ribosomal protein L7a [Gossypium raimondii]	1	WPK(1)VVQLQR_x000D_
	Gene.5234	209	K	PREDICTED: 60S ribosomal protein L7a [Gossypium raimondii]	1	LLAK(1)EAAQR_x000D_
	Gene.5234	173	K	PREDICTED: 60S ribosomal protein L7a [Gossypium raimondii]	0.999838	ILEAIK(1)ANFNDKYEEYR_x000D_
	Gene.5234	195	K	PREDICTED: 60S ribosomal protein L7a [Gossypium raimondii]	1	WGGGIMGSK(1)SQAK_x000D_
	Gene.5253	260	K	"tetratricopeptide repeat domain-containing protein PYG7, chloroplastic-like isoform X1 [Chenopodium quinoa]"	1	LEK(1)GISQFETAVK_x000D_
	Gene.5291	146	K	"RecName: Full=50S ribosomal protein L23, chloroplastic; AltName: Full=Chloroplastic large ribosomal subunit protein uL23c; AltName: Full=PRPL23; Flags: Precursor"	1	SFLEVGVK(1)K_x000D_
	Gene.5313	130	K	"PREDICTED: ferredoxin-thioredoxin reductase, variable chain-like [Malus domestica]"	1	VPLK(1)VYHVPK_x000D_
	Gene.5363	88	K	60S Ribosomal protein [Parasponia andersonii]	1	K(1)AEGEFFQEDKEEK_x000D_
	Gene.5363	72	K	60S Ribosomal protein [Parasponia andersonii]	1	VDVSGVNVEK(1)FDDK_x000D_
	Gene.5363	144	K	60S Ribosomal protein [Parasponia andersonii]	1	SGMK(1)PHELLF_x000D_
	Gene.5363	80	K	60S Ribosomal protein [Parasponia andersonii]	1	YFAK(1)EVQK_x000D_
	Gene.5363	76	K	60S Ribosomal protein [Parasponia andersonii]	1	FDDK(1)YFAK_x000D_
	Gene.5363	108	K	60S Ribosomal protein [Parasponia andersonii]	1	NQLPAEK(1)K_x000D_
	Gene.5363	140	K	60S Ribosomal protein [Parasponia andersonii]	1	FSLK(1)SGMK_x000D_
	Gene.5369	412	K	"oxygen-dependent coproporphyrinogen-III oxidase, chloroplastic-like [Chenopodium quinoa]"	1	WEYDHK(1)PEEGSEEWK_x000D_
	Gene.5369	156	K	"oxygen-dependent coproporphyrinogen-III oxidase, chloroplastic-like [Chenopodium quinoa]"	1	FK(1)EDVWSR_x000D_
	Gene.5369	287	K	"oxygen-dependent coproporphyrinogen-III oxidase, chloroplastic-like [Chenopodium quinoa]"	1	NACDK(1)FDPTFYPR_x000D_
	Gene.5369	307	K	"oxygen-dependent coproporphyrinogen-III oxidase, chloroplastic-like [Chenopodium quinoa]"	1	WCDDYFFIK(1)HR_x000D_
	Gene.5369	389	K	"oxygen-dependent coproporphyrinogen-III oxidase, chloroplastic-like [Chenopodium quinoa]"	1	GTTFGLK(1)TGGR_x000D_
	Gene.5369	363	K	"oxygen-dependent coproporphyrinogen-III oxidase, chloroplastic-like [Chenopodium quinoa]"	1	DTPFTEQHK(1)AWQQLR_x000D_
	Gene.5369	354	K	"oxygen-dependent coproporphyrinogen-III oxidase, chloroplastic-like [Chenopodium quinoa]"	1	K(1)DTPFTEQHK_x000D_
	Gene.5369	144	K	"oxygen-dependent coproporphyrinogen-III oxidase, chloroplastic-like [Chenopodium quinoa]"	1	EAQDTVCK(1)AIEEADGVGK_x000D_
	Gene.5369	247	K	"oxygen-dependent coproporphyrinogen-III oxidase, chloroplastic-like [Chenopodium quinoa]"	1	YFETDASK(1)DVPGAPR_x000D_
	Gene.5404	104	K	Eukaryotic translation initiation factor SUI [Parasponia andersonii]	1	NVSTFLVQAGIVK(1)K_x000D_
	Gene.5404	52	K	Eukaryotic translation initiation factor SUI [Parasponia andersonii]	1	K(1)EFSYNK_x000D_
	Gene.5404	51	K	Eukaryotic translation initiation factor SUI [Parasponia andersonii]	1	SLTTVQGLK(1)K_x000D_
	Gene.541	31	K	peptidyl-prolyl cis-trans isomerase FKBP12 [Sesamum indicum]	1	PIPGQNVTVHCTGFGK(1)DGDLSQK_x000D_
	Gene.541	5	K	peptidyl-prolyl cis-trans isomerase FKBP12 [Sesamum indicum]	1	GVEK(1)QLLR_x000D_
	Gene.5473	371	K	"ferredoxin--NADP reductase, root isozyme, chloroplastic-like [Chenopodium quinoa]"	1	NK(1)QWHVEVY_x000D_
	Gene.5473	296	K	"ferredoxin--NADP reductase, root isozyme, chloroplastic-like [Chenopodium quinoa]"	1	YDK(1)ALSR_x000D_
	Gene.5520	191	K	2-C-methyl-D-erythritol 4-phosphate cytidylyltransferase [Actinidia chinensis var. chinensis]	1	PLVLSK(1)DVK_x000D_
	Gene.5576	130	K	"protein FATTY ACID EXPORT 2, chloroplastic-like [Chenopodium quinoa]"	1	GSEEEGEGPEK(1)R_x000D_
	Gene.5635	86	K	PREDICTED: uncharacterized protein LOC100263058 [Vitis vinifera]	1	HLAYK(1)EHGVPR_x000D_
	Gene.5645	120	K	hypothetical protein VITISV_011142 [Vitis vinifera]	1	LK(1)TIFAGK_x000D_
	Gene.5645	110	K	hypothetical protein VITISV_011142 [Vitis vinifera]	1	QNNLQDPANK(1)K_x000D_
	Gene.5685	129	K	"50S ribosomal protein L18, chloroplastic-like [Helianthus annuus]"	1	SCLEK(1)GITK_x000D_
	Gene.5685	133	K	"50S ribosomal protein L18, chloroplastic-like [Helianthus annuus]"	1	GITK(1)VAFDR_x000D_
	Gene.5755	345	K	"fructose-bisphosphate aldolase 3, chloroplastic [Arachis duranensis]"	1	ALQNTVLK(1)TWK_x000D_
	Gene.5755	366	K	"fructose-bisphosphate aldolase 3, chloroplastic [Arachis duranensis]"	1	AK(1)ANSLAQLGR_x000D_
	Gene.5755	386	K	"fructose-bisphosphate aldolase 3, chloroplastic [Arachis duranensis]"	1	YSAEGENEEAK(1)K_x000D_
	Gene.5755	58	K	"fructose-bisphosphate aldolase 3, chloroplastic [Arachis duranensis]"	1	TAK(1)SIASPGR_x000D_
	Gene.5755	176	K	"fructose-bisphosphate aldolase 3, chloroplastic [Arachis duranensis]"	1	SAEYYK(1)QGAR_x000D_
	Gene.5826	83	K	PREDICTED: probable protein disulfide-isomerase A6 [Capsicum annuum]	1	GVDYAK(1)NEIQR_x000D_
	Gene.5826	108	K	PREDICTED: probable protein disulfide-isomerase A6 [Capsicum annuum]	1	ADEFSLK(1)K_x000D_
	Gene.5945	37	K	basic 7S globulin-like [Spinacia oleracea]	1	GTLAK(1)ASIPR_x000D_
	Gene.5995	384	K	"PREDICTED: phosphoglycerate kinase, cytosolic [Fragaria vesca subsp. vesca]"	1	GATTIIGGGDSVAAVEK(1)AGLADK_x000D_
	Gene.5995	359	K	"PREDICTED: phosphoglycerate kinase, cytosolic [Fragaria vesca subsp. vesca]"	1	FALGTEAIAK(1)K_x000D_
	Gene.5995	155	K	"PREDICTED: phosphoglycerate kinase, cytosolic [Fragaria vesca subsp. vesca]"	1	K(1)LASLADVYVNDAFGTAHR_x000D_
	Gene.5995	68	K	"PREDICTED: phosphoglycerate kinase, cytosolic [Fragaria vesca subsp. vesca]"	1	AAVPTIK(1)YLMGYGAK_x000D_
	Gene.5995	220	K	"PREDICTED: phosphoglycerate kinase, cytosolic [Fragaria vesca subsp. vesca]"	1	RPFAAIVGGSK(1)VSSK_x000D_
	Gene.5995	367	K	"PREDICTED: phosphoglycerate kinase, cytosolic [Fragaria vesca subsp. vesca]"	1	LAELSGK(1)GATTIIGGGDSVAAVEK_x000D_
	Gene.5995	76	K	"PREDICTED: phosphoglycerate kinase, cytosolic [Fragaria vesca subsp. vesca]"	1	YLMGYGAK(1)TILTSHLGR_x000D_
	Gene.5995	96	K	"PREDICTED: phosphoglycerate kinase, cytosolic [Fragaria vesca subsp. vesca]"	1	YSLK(1)PLVPR_x000D_
	Gene.5995	29	K	"PREDICTED: phosphoglycerate kinase, cytosolic [Fragaria vesca subsp. vesca]"	1	SVSTLK(1)EADLK_x000D_
	Gene.6097	391	K	hypothetical protein SOVF_033600 [Spinacia oleracea]	1	PQLLSFLEK(1)VHSR_x000D_
	Gene.6097	85	K	hypothetical protein SOVF_033600 [Spinacia oleracea]	1	K(1)NHIYGTDIPNLR_x000D_
	Gene.6097	117	K	hypothetical protein SOVF_033600 [Spinacia oleracea]	1	VHITDLEK(1)PR_x000D_
	Gene.6282	128	K	"thylakoid lumenal 17.4 kDa protein, chloroplastic [Dendrobium catenatum]"	1	GK(1)SLAAALMSDAK_x000D_
	Gene.6282	222	K	"thylakoid lumenal 17.4 kDa protein, chloroplastic [Dendrobium catenatum]"	1	LCTNK(1)TINEEAR_x000D_
	Gene.639	127	K	DEAD-box ATP-dependent RNA helicase 8 isoform X2 [Abrus precatorius]	1	GNEFEDYFLK(1)R_x000D_
	Gene.6394	127	K	Eukaryotic translation initiation factor 3 subunit D like [Actinidia chinensis var. chinensis]	1	DEEVEAK(1)K_x000D_
	Gene.6394	422	K	Eukaryotic translation initiation factor 3 subunit D like [Actinidia chinensis var. chinensis]	1	GAVLATELK(1)NNANK_x000D_
	Gene.6421	110	K	PREDICTED: V-type proton ATPase subunit D [Theobroma cacao]	1	LPK(1)FEYFTEGETK_x000D_
	Gene.6458	134	K	"PREDICTED: photosystem I reaction center subunit N, chloroplastic-like [Gossypium raimondii]"	1	FPENFTGCQDLAK(1)QK_x000D_
	Gene.6458	94	K	"PREDICTED: photosystem I reaction center subunit N, chloroplastic-like [Gossypium raimondii]"	1	ANK(1)ELNDK_x000D_
	Gene.6489	58	K	SET domain-containing protein/Rubis-subs-bind domain-containing protein [Cephalotus follicularis]	1	GLVALK(1)NIR_x000D_
	Gene.6531	253	K	"PREDICTED: serine/threonine-protein kinase STN8, chloroplastic isoform X1 [Vitis vinifera]"	1	TNSQFTK(1)GGK_x000D_
	Gene.6534	220	K	PREDICTED: protein DJ-1 homolog D [Beta vulgaris subsp. vulgaris]	1	ALGGVVEGANK(1)K_x000D_
	Gene.6581	256	K	"alanine glyoxylate aminotransferase, partial [Peperomia rupiseda]"	1	YNLSLGLGLNK(1)VAGK_x000D_
	Gene.6581	139	K	"alanine glyoxylate aminotransferase, partial [Peperomia rupiseda]"	1	ALEASK(1)TAK_x000D_
	Gene.6592	299	K	hypothetical protein [Phaseolus vulgaris]	1	VMLELEGK(1)DDK_x000D_
	Gene.6626	224	K	Ribosomal_L13 domain-containing protein [Cephalotus follicularis]	1	LFHHLK(1)VYK_x000D_
	Gene.6626	114	K	Ribosomal_L13 domain-containing protein [Cephalotus follicularis]	1	AADHINTDK(1)PWYIVDATDK_x000D_
	Gene.6632	396	K	PREDICTED: uncharacterized protein LOC107762466 [Nicotiana tabacum]	1	SLQEK(1)ADER_x000D_
	Gene.6689	143	K	"PREDICTED: oxygen-evolving enhancer protein 2, chloroplastic-like [Gossypium hirsutum]"	1	K(1)SITDFGSPEQFLSK_x000D_
	Gene.6696	112	K	Photosynthetic NDH subunit of lumenal location 1 like [Actinidia chinensis var. chinensis]	1	AHDSAFK(1)DR_x000D_
	Gene.6791	145	K	14-3-3-like protein B [Spinacia oleracea]	1	K(1)EAADQSMK_x000D_
	Gene.6791	76	K	14-3-3-like protein B [Spinacia oleracea]	1	EDAK(1)GNEQNVK_x000D_
	Gene.6958	74	K	"PREDICTED: calvin cycle protein CP12-1, chloroplastic [Ipomoea nil]"	1	EAEVK(1)CAEDPK_x000D_
	Gene.6958	63	K	"PREDICTED: calvin cycle protein CP12-1, chloroplastic [Ipomoea nil]"	1	LSEK(1)VAESVK_x000D_
	Gene.6973	370	K	"peptide chain release factor APG3, chloroplastic [Jatropha curcas]"	1	TYNYK(1)DNR_x000D_
	Gene.6973	339	K	"peptide chain release factor APG3, chloroplastic [Jatropha curcas]"	1	LYEIK(1)LR_x000D_
	Gene.6975	24	K	PREDICTED: protein transport protein SEC13 homolog B [Eucalyptus grandis]	1	IETGHSDVVHDVQMDYYGK(1)R_x000D_
	Gene.6980	59	K	"chlorophyll synthase, chloroplastic [Ziziphus jujuba]"	1	AQAPDK(1)APSK_x000D_
	Gene.6982	101	K	Glutaredoxin domain-containing protein [Cephalotus follicularis]	1	VLK(1)EYNVPISAR_x000D_
	Gene.6995	271	K	Ribosome-binding ATPase [Actinidia chinensis var. chinensis]	1	SVDLSDFEK(1)DAIK_x000D_
	Gene.6995	259	K	Ribosome-binding ATPase [Actinidia chinensis var. chinensis]	1	IQQSLMDGK(1)PAR_x000D_
	Gene.6995	374	K	Ribosome-binding ATPase [Actinidia chinensis var. chinensis]	1	TYFTSGEK(1)ETK_x000D_
	Gene.6995	169	K	Ribosome-binding ATPase [Actinidia chinensis var. chinensis]	1	GASQGEGLGNK(1)FLSHIR_x000D_
	Gene.7157	171	K	alpha-galactosidase [Populus trichocarpa]	1	ALADYVHGK(1)GLK_x000D_
	Gene.7162	201	K	aminoacyl tRNA synthase complex-interacting multifunctional protein 1-like [Chenopodium quinoa]	1	DVDTNLK(1)NDGDK_x000D_
	Gene.7171	85	K	PREDICTED: hydroxyphenylpyruvate reductase isoform X1 [Beta vulgaris subsp. vulgaris]	1	IDLGK(1)CK_x000D_
	Gene.7279	205	K	"ATP phosphoribosyltransferase 2, chloroplastic [Morus notabilis]"	1	VATGFTYLGPK(1)FMK_x000D_
	Gene.7279	191	K	"ATP phosphoribosyltransferase 2, chloroplastic [Morus notabilis]"	1	ELAEMPQWTAEK(1)PLR_x000D_
	Gene.7279	208	K	"ATP phosphoribosyltransferase 2, chloroplastic [Morus notabilis]"	1	FMK(1)EHGLK_x000D_
	Gene.7279	270	K	"ATP phosphoribosyltransferase 2, chloroplastic [Morus notabilis]"	1	EIEGGTVLESQAILVASK(1)K_x000D_
	Gene.7279	361	K	"ATP phosphoribosyltransferase 2, chloroplastic [Morus notabilis]"	1	ALYK(1)SVQQLR_x000D_
	Gene.7296	124	K	glyceraldehyde-3 phosphate dehydrogenase [Knorringia sibirica]	1	DK(1)AAAHLK_x000D_
	Gene.7296	143	K	glyceraldehyde-3 phosphate dehydrogenase [Knorringia sibirica]	1	VVISAPSK(1)DAPMFVVGVNEHEYK_x000D_
	Gene.7296	135	K	glyceraldehyde-3 phosphate dehydrogenase [Knorringia sibirica]	1	K(1)VVISAPSK_x000D_
	Gene.7296	20	K	glyceraldehyde-3 phosphate dehydrogenase [Knorringia sibirica]	1	IK(1)IGINGFGR_x000D_
	Gene.7363	48	K	PREDICTED: uncharacterized protein At4g28440 [Theobroma cacao]	1	VVSANTVLQK(1)GR_x000D_
	Gene.7422	297	K	"pyruvate kinase 1, cytosolic [Morus notabilis]"	1	VFLFQK(1)SALHK_x000D_
	Gene.7517	538	K	"proline--tRNA ligase, chloroplastic/mitochondrial [Jatropha curcas]"	1	AAISAGK(1)WAR_x000D_
	Gene.7517	549	K	"proline--tRNA ligase, chloroplastic/mitochondrial [Jatropha curcas]"	1	GPWSASDK(1)EELK_x000D_
	Gene.7517	433	K	"proline--tRNA ligase, chloroplastic/mitochondrial [Jatropha curcas]"	1	VK(1)LDDTDQR_x000D_
	Gene.7648	128	K	"soluble inorganic pyrophosphatase 6, chloroplastic [Spinacia oleracea]"	1	MEVATDEQFTPIK(1)QDTK_x000D_
	Gene.7648	85	K	"soluble inorganic pyrophosphatase 6, chloroplastic [Spinacia oleracea]"	1	VFFLDNSGK(1)K_x000D_
	Gene.7648	283	K	"soluble inorganic pyrophosphatase 6, chloroplastic [Spinacia oleracea]"	1	VIAETNESWAK(1)LIK_x000D_
	Gene.7648	253	K	"soluble inorganic pyrophosphatase 6, chloroplastic [Spinacia oleracea]"	1	IPDGK(1)PANK_x000D_
	Gene.7648	248	K	"soluble inorganic pyrophosphatase 6, chloroplastic [Spinacia oleracea]"	0.999688	DYK(1)IPDGKPANK_x000D_
	Gene.7648	267	K	"soluble inorganic pyrophosphatase 6, chloroplastic [Spinacia oleracea]"	1	AANK(1)DYALK_x000D_
	Gene.7648	257	K	"soluble inorganic pyrophosphatase 6, chloroplastic [Spinacia oleracea]"	1	PANK(1)FGLGNK_x000D_
	Gene.765	118	K	"thylakoid lumenal 15 kDa protein 1, chloroplastic [Quercus suber]"	1	DFSGK(1)SLIK_x000D_
	Gene.765	122	K	"thylakoid lumenal 15 kDa protein 1, chloroplastic [Quercus suber]"	1	SLIK(1)QDFK_x000D_
	Gene.765	113	K	"thylakoid lumenal 15 kDa protein 1, chloroplastic [Quercus suber]"	1	GQDLTGK(1)DFSGK_x000D_
	Gene.7701	214	K	PREDICTED: fruit protein pKIWI502 [Eucalyptus grandis]	1	NLQK(1)MAYQER_x000D_
	Gene.7701	108	K	PREDICTED: fruit protein pKIWI502 [Eucalyptus grandis]	1	VPDAEK(1)PSFLAIASPPSHAVVR_x000D_
	Gene.7701	199	K	PREDICTED: fruit protein pKIWI502 [Eucalyptus grandis]	1	SLIESGFGAEK(1)R_x000D_
	Gene.7701	222	K	PREDICTED: fruit protein pKIWI502 [Eucalyptus grandis]	1	FK(1)IWESSGVK_x000D_
	Gene.7729	155	K	Aspartic peptidase [Trema orientale]	1	IK(1)VTPLLR_x000D_
	Gene.7760	98	K	"PREDICTED: sec-independent protein translocase protein TATA, chloroplastic [Nelumbo nucifera]"	1	SIGK(1)TVK_x000D_
	Gene.7760	101	K	"PREDICTED: sec-independent protein translocase protein TATA, chloroplastic [Nelumbo nucifera]"	1	TVK(1)SFQQAAK_x000D_
	Gene.7768	81	K	"PREDICTED: rhodanese-like domain-containing protein 14, chloroplastic isoform X1 [Juglans regia]"	1	ELLLQK(1)R_x000D_
	Gene.7768	89	K	"PREDICTED: rhodanese-like domain-containing protein 14, chloroplastic isoform X1 [Juglans regia]"	1	GVDTK(1)EALR_x000D_
	Gene.7779	294	K	"ATP-dependent Clp protease proteolytic subunit-related protein 3, chloroplastic [Spinacia oleracea]"	1	ETVAQK(1)MR_x000D_
	Gene.7779	282	K	"ATP-dependent Clp protease proteolytic subunit-related protein 3, chloroplastic [Spinacia oleracea]"	1	DTFVDLMAK(1)HTGNSK_x000D_
	Gene.7779	305	K	"ATP-dependent Clp protease proteolytic subunit-related protein 3, chloroplastic [Spinacia oleracea]"	1	RPFYMNSVK(1)AR_x000D_
	Gene.7792	212	K	"peptidyl-prolyl cis-trans isomerase CYP37, chloroplastic isoform X1 [Spinacia oleracea]"	1	EK(1)GSVLYASLIDGK_x000D_
	Gene.7792	188	K	"peptidyl-prolyl cis-trans isomerase CYP37, chloroplastic isoform X1 [Spinacia oleracea]"	1	KPYGTMEGNVK(1)K_x000D_
	Gene.780	49	K	"PREDICTED: ferredoxin-thioredoxin reductase catalytic chain, chloroplastic [Vitis vinifera]"	1	K(1)FSEQYAR_x000D_
	Gene.7835	48	K	PREDICTED: pyrophosphate--fructose 6-phosphate 1-phosphotransferase subunit beta-like [Gossypium arboreum]	1	LDHSLPLPAVLK(1)ANFK_x000D_
	Gene.7852	22	K	actin-depolymerizing factor 2-like [Olea europaea var. sylvestris]	1	FMELK(1)TK_x000D_
	Gene.7870	67	K	"Carbonic anhydrase 2, CA2 isoform 1 [Theobroma cacao]"	1	INQVTAELEAANAK(1)SSFDAVER_x000D_
	Gene.7870	77	K	"Carbonic anhydrase 2, CA2 isoform 1 [Theobroma cacao]"	1	LK(1)SGFLR_x000D_
	Gene.7870	21	K	"Carbonic anhydrase 2, CA2 isoform 1 [Theobroma cacao]"	1	EK(1)MGSAGGSYEEAIAGLSK_x000D_
	Gene.7870	144	K	"Carbonic anhydrase 2, CA2 isoform 1 [Theobroma cacao]"	1	NIANMVPPYDK(1)TK_x000D_
	Gene.7870	43	K	"Carbonic anhydrase 2, CA2 isoform 1 [Theobroma cacao]"	1	EK(1)SELQDVAAAR_x000D_
	Gene.7870	100	K	"Carbonic anhydrase 2, CA2 isoform 1 [Theobroma cacao]"	1	NPELYGELAK(1)GQSPK_x000D_
	Gene.7886	119	K	ACT domain-containing protein [Actinidia chinensis var. chinensis]	1	ALK(1)DLGLNVVK_x000D_
	Gene.7921	259	K	"PREDICTED: triosephosphate isomerase, chloroplastic [Beta vulgaris subsp. vulgaris]"	1	K(1)NVSDEVASK_x000D_
	Gene.7921	268	K	"PREDICTED: triosephosphate isomerase, chloroplastic [Beta vulgaris subsp. vulgaris]"	1	NVSDEVASK(1)TR_x000D_
	Gene.7921	176	K	"PREDICTED: triosephosphate isomerase, chloroplastic [Beta vulgaris subsp. vulgaris]"	1	HVIGEDDQFIGK(1)K_x000D_
	Gene.7921	316	K	"PREDICTED: triosephosphate isomerase, chloroplastic [Beta vulgaris subsp. vulgaris]"	1	GPEFATIVNSVTSK(1)K_x000D_
	Gene.7923	53	K	"PREDICTED: superoxide dismutase [Cu-Zn], chloroplastic [Gossypium raimondii]"	1	K(1)AVAVLK_x000D_
	Gene.7926	371	K	"PREDICTED: 6-phosphogluconate dehydrogenase, decarboxylating 1 [Beta vulgaris subsp. vulgaris]"	1	IWK(1)GGCIIR_x000D_
	Gene.7926	39	K	"PREDICTED: 6-phosphogluconate dehydrogenase, decarboxylating 1 [Beta vulgaris subsp. vulgaris]"	1	TTSK(1)VDETVER_x000D_
	Gene.7926	261	K	"PREDICTED: 6-phosphogluconate dehydrogenase, decarboxylating 1 [Beta vulgaris subsp. vulgaris]"	1	VLDK(1)TGMK_x000D_
	Gene.7926	385	K	"PREDICTED: 6-phosphogluconate dehydrogenase, decarboxylating 1 [Beta vulgaris subsp. vulgaris]"	1	IK(1)QAYDR_x000D_
	Gene.7926	249	K	"PREDICTED: 6-phosphogluconate dehydrogenase, decarboxylating 1 [Beta vulgaris subsp. vulgaris]"	1	DDK(1)GEGHLVDK_x000D_
	Gene.7926	324	K	"PREDICTED: 6-phosphogluconate dehydrogenase, decarboxylating 1 [Beta vulgaris subsp. vulgaris]"	1	SSGINDVLSDQAVDK(1)K_x000D_
	Gene.7926	117	K	"PREDICTED: 6-phosphogluconate dehydrogenase, decarboxylating 1 [Beta vulgaris subsp. vulgaris]"	1	EK(1)AMEEK_x000D_
	Gene.7926	257	K	"PREDICTED: 6-phosphogluconate dehydrogenase, decarboxylating 1 [Beta vulgaris subsp. vulgaris]"	1	GEGHLVDK(1)VLDK_x000D_
	Gene.7926	325	K	"PREDICTED: 6-phosphogluconate dehydrogenase, decarboxylating 1 [Beta vulgaris subsp. vulgaris]"	1	K(1)TLIDDVR_x000D_
	Gene.7926	478	K	"PREDICTED: 6-phosphogluconate dehydrogenase, decarboxylating 1 [Beta vulgaris subsp. vulgaris]"	1	VDMPGAFHTEWFK(1)LAK_x000D_
	Gene.7966	124	K	"sec-independent protein translocase protein TATB, chloroplastic isoform X1 [Carica papaya]"	1	NLGK(1)TLR_x000D_
	Gene.7966	144	K	"sec-independent protein translocase protein TATB, chloroplastic isoform X1 [Carica papaya]"	1	EFK(1)STLER_x000D_
	Gene.7969	137	K	"PREDICTED: phosphoglycolate phosphatase 1B, chloroplastic-like isoform X2 [Gossypium hirsutum]"	1	LVFVTNNSTK(1)SR_x000D_
	Gene.7969	176	K	"PREDICTED: phosphoglycolate phosphatase 1B, chloroplastic-like isoform X2 [Gossypium hirsutum]"	1	SIDFPK(1)DK_x000D_
	Gene.7983	152	K	PREDICTED: uncharacterized protein LOC104904290 [Beta vulgaris subsp. vulgaris]	1	TNEK(1)IDSATDVLK_x000D_
	Gene.8018	123	K	"PREDICTED: stromal 70 kDa heat shock-related protein, chloroplastic [Beta vulgaris subsp. vulgaris]"	1	LVGQIAK(1)R_x000D_
	Gene.8018	190	K	"PREDICTED: stromal 70 kDa heat shock-related protein, chloroplastic [Beta vulgaris subsp. vulgaris]"	1	K(1)LVDDASK_x000D_
	Gene.8018	144	K	"PREDICTED: stromal 70 kDa heat shock-related protein, chloroplastic [Beta vulgaris subsp. vulgaris]"	1	K(1)MVEVDEESK_x000D_
	Gene.8018	138	K	"PREDICTED: stromal 70 kDa heat shock-related protein, chloroplastic [Beta vulgaris subsp. vulgaris]"	1	QAVVNPENTFFSVK(1)R_x000D_
	Gene.8018	153	K	"PREDICTED: stromal 70 kDa heat shock-related protein, chloroplastic [Beta vulgaris subsp. vulgaris]"	1	MVEVDEESK(1)QVSYR_x000D_
	Gene.8045	77	K	60S ribosomal protein L6 [Citrus clementina]	1	GLWAIK(1)EK_x000D_
	Gene.8078	219	K	hypothetical protein CDL15_Pgr017922 [Punica granatum]	1	VPITGLK(1)TPFR_x000D_
	Gene.8078	78	K	hypothetical protein CDL15_Pgr017922 [Punica granatum]	1	SHIWTDTDK(1)HR_x000D_
	Gene.8092	156	K	"PREDICTED: 50S ribosomal protein L19-2, chloroplastic [Prunus mume]"	1	MGEIMGILNK(1)R_x000D_
	Gene.8092	194	K	"PREDICTED: 50S ribosomal protein L19-2, chloroplastic [Prunus mume]"	1	LSVYK(1)GIVISR_x000D_
	Gene.8140	172	K	PREDICTED: 2-keto-3-deoxy-L-rhamnonate aldolase-like [Solanum tuberosum]	1	LPESTAAWAK(1)K_x000D_
	Gene.8161	430	K	"phospho-2-dehydro-3-deoxyheptonate aldolase 1, chloroplastic [Ricinus communis]"	1	APCGLK(1)TR_x000D_
	Gene.8164	159	K	PREDICTED: uncharacterized protein LOC104893974 [Beta vulgaris subsp. vulgaris]	1	MITLAK(1)DGSLHK_x000D_
	Gene.8164	153	K	PREDICTED: uncharacterized protein LOC104893974 [Beta vulgaris subsp. vulgaris]	1	YIDK(1)MITLAK_x000D_
	Gene.8172	165	K	"peroxiredoxin Q, chloroplastic [Morus notabilis]"	1	AFANK(1)YR_x000D_
	Gene.8172	97	K	"peroxiredoxin Q, chloroplastic [Morus notabilis]"	1	GSKPPDFNLK(1)DQDGK_x000D_
	Gene.8172	102	K	"peroxiredoxin Q, chloroplastic [Morus notabilis]"	1	DQDGK(1)NVSLSK_x000D_
	Gene.8172	108	K	"peroxiredoxin Q, chloroplastic [Morus notabilis]"	1	NVSLSK(1)FK_x000D_
	Gene.8172	160	K	"peroxiredoxin Q, chloroplastic [Morus notabilis]"	1	AGAAVVGISGDNVPSHK(1)AFANK_x000D_
	Gene.8172	143	K	"peroxiredoxin Q, chloroplastic [Morus notabilis]"	1	K(1)AGAAVVGISGDNVPSHK_x000D_
	Gene.8172	179	K	"peroxiredoxin Q, chloroplastic [Morus notabilis]"	1	LPFTLLSDEGNK(1)VR_x000D_
	Gene.8172	140	K	"peroxiredoxin Q, chloroplastic [Morus notabilis]"	1	DSYEK(1)FK_x000D_
	Gene.8270	170	K	T-complex protein 1 subunit epsilon [Solanum lycopersicum]	1	IAVENLEK(1)IAHK_x000D_
	Gene.8270	285	K	T-complex protein 1 subunit epsilon [Solanum lycopersicum]	1	HK(1)VDIDTVEK_x000D_
	Gene.8270	62	K	T-complex protein 1 subunit epsilon [Solanum lycopersicum]	1	ANISAGK(1)AVAR_x000D_
	Gene.8270	388	K	T-complex protein 1 subunit epsilon [Solanum lycopersicum]	1	AFGTTK(1)DR_x000D_
	Gene.835	186	K	3-oxoacyl-[acyl-carrier-protein] reductase 4 isoform X2 [Morus notabilis]	1	SSK(1)EAEEVSK_x000D_
	Gene.835	316	K	3-oxoacyl-[acyl-carrier-protein] reductase 4 isoform X2 [Morus notabilis]	1	SVAK(1)EYASR_x000D_
	Gene.8361	236	K	"PREDICTED: magnesium protoporphyrin IX methyltransferase, chloroplastic [Nicotiana sylvestris]"	1	TFYYSLLK(1)R_x000D_
	Gene.8361	80	K	"PREDICTED: magnesium protoporphyrin IX methyltransferase, chloroplastic [Nicotiana sylvestris]"	1	K(1)IYGDTDDVNK_x000D_
	Gene.841	218	K	"PREDICTED: 2-C-methyl-D-erythritol 2,4-cyclodiphosphate synthase, chloroplastic [Cucumis sativus]"	1	THEK(1)VDSLGENR_x000D_
	Gene.841	79	K	"PREDICTED: 2-C-methyl-D-erythritol 2,4-cyclodiphosphate synthase, chloroplastic [Cucumis sativus]"	1	PASANGPK(1)VLPFR_x000D_
	Gene.848	126	K	"peptidyl-prolyl cis-trans isomerase CYP38, chloroplastic [Manihot esculenta]"	1	YALPIDNK(1)AIR_x000D_
	Gene.8485	74	K	60S ribosomal protein L6-like [Hevea brasiliensis]	1	NVLPAEK(1)K_x000D_
	Gene.8485	42	K	60S ribosomal protein L6-like [Hevea brasiliensis]	1	FDDK(1)YFAK_x000D_
	Gene.8512	204	K	"long chain acyl-CoA synthetase 9, chloroplastic-like [Chenopodium quinoa]"	1	LVDISGQLDTVK(1)R_x000D_
	Gene.8512	86	K	"long chain acyl-CoA synthetase 9, chloroplastic-like [Chenopodium quinoa]"	1	LIAK(1)ETESTQDGR_x000D_
	Gene.8553	50	K	NADP-dependent glyceraldehyde-3-phosphate dehydrogenase-like [Cajanus cajan]	1	PAK(1)DAVTEVVR_x000D_
	Gene.8553	13	K	NADP-dependent glyceraldehyde-3-phosphate dehydrogenase-like [Cajanus cajan]	1	SWAK(1)TPLWK_x000D_
	Gene.8553	9	K	NADP-dependent glyceraldehyde-3-phosphate dehydrogenase-like [Cajanus cajan]	1	AAQK(1)SWAK_x000D_
	Gene.8553	31	K	NADP-dependent glyceraldehyde-3-phosphate dehydrogenase-like [Cajanus cajan]	1	AAAILK(1)EHK_x000D_
	Gene.859	243	K	"chlorophyll a-b binding protein CP29.1, chloroplastic-like [Chenopodium quinoa]"	1	LQLQLAEIK(1)HSR_x000D_
	Gene.859	234	K	"chlorophyll a-b binding protein CP29.1, chloroplastic-like [Chenopodium quinoa]"	1	K(1)LQLQLAEIK_x000D_
	Gene.859	220	K	"chlorophyll a-b binding protein CP29.1, chloroplastic-like [Chenopodium quinoa]"	0.999999	LYPGGK(1)YFDPLGLAEDPEKK_x000D_
	Gene.8627	191	K	40S ribosomal protein S3a [Chenopodium quinoa]	1	FDLGK(1)LMEVHGDYSEDIGVK_x000D_
	Gene.8627	186	K	40S ribosomal protein S3a [Chenopodium quinoa]	1	YPK(1)FDLGK_x000D_
	Gene.8678	215	K	cyclase-associated protein 1 [Spinacia oleracea]	1	VLVEYK(1)SK_x000D_
	Gene.8678	370	K	cyclase-associated protein 1 [Spinacia oleracea]	1	WVVENHIGK(1)K_x000D_
	Gene.8678	337	K	cyclase-associated protein 1 [Spinacia oleracea]	1	SGVVTAGEK(1)EPR_x000D_
	Gene.8678	229	K	cyclase-associated protein 1 [Spinacia oleracea]	1	AVK(1)ELYMPGLR_x000D_
	Gene.8678	361	K	cyclase-associated protein 1 [Spinacia oleracea]	1	K(1)WVVENHIGK_x000D_
	Gene.8685	181	K	Ribosomal protein [Parasponia andersonii]	1	MK(1)IPDDLNVK_x000D_
	Gene.8685	91	K	Ribosomal protein [Parasponia andersonii]	1	VK(1)GPLGELSLSYPR_x000D_
	Gene.8688	106	K	PREDICTED: lactoylglutathione lyase isoform X1 [Malus domestica]	1	VLGMSLLK(1)R_x000D_
	Gene.8688	207	K	PREDICTED: lactoylglutathione lyase isoform X1 [Malus domestica]	1	MK(1)GIAFIK_x000D_
	Gene.8688	143	K	PREDICTED: lactoylglutathione lyase isoform X1 [Malus domestica]	1	K(1)ATIELTHNWGTESDPEFK_x000D_
	Gene.8735	124	K	"PREDICTED: 3-isopropylmalate dehydratase large subunit, chloroplastic [Beta vulgaris subsp. vulgaris]"	1	EFGQNAK(1)VWDR_x000D_
	Gene.8735	158	K	"PREDICTED: 3-isopropylmalate dehydratase large subunit, chloroplastic [Beta vulgaris subsp. vulgaris]"	1	DFSK(1)EQNIK_x000D_
	Gene.8735	130	K	"PREDICTED: 3-isopropylmalate dehydratase large subunit, chloroplastic [Beta vulgaris subsp. vulgaris]"	1	EK(1)IVIIPDHYIFTSDER_x000D_
	Gene.8735	117	K	"PREDICTED: 3-isopropylmalate dehydratase large subunit, chloroplastic [Beta vulgaris subsp. vulgaris]"	1	K(1)EFGQNAK_x000D_
	Gene.8779	281	K	"thiosulfate/3-mercaptopyruvate sulfurtransferase 1, mitochondrial-like isoform X1 [Hevea brasiliensis]"	1	K(1)YQLIDAR_x000D_
	Gene.8779	274	K	"thiosulfate/3-mercaptopyruvate sulfurtransferase 1, mitochondrial-like isoform X1 [Hevea brasiliensis]"	1	FQPHLVWSLDQVK(1)K_x000D_
	Gene.8788	228	K	"PREDICTED: NADH dehydrogenase [ubiquinone] flavoprotein 2, mitochondrial [Theobroma cacao]"	1	VVEIVEK(1)LR_x000D_
	Gene.8851	169	K	"PREDICTED: tryptophan--tRNA ligase, chloroplastic/mitochondrial isoform X1 [Eucalyptus grandis]"	1	MIQFK(1)EK_x000D_
	Gene.8872	327	K	cell-wall invertase [Paeonia lactiflora]	1	VFFDSSK(1)NR_x000D_
	Gene.8928	219	K	"PREDICTED: adenylate kinase, chloroplastic isoform X2 [Juglans regia]"	1	IYHLK(1)YSPPENEEIAAR_x000D_
	Gene.8928	242	K	"PREDICTED: adenylate kinase, chloroplastic isoform X2 [Juglans regia]"	1	FDDTEEK(1)VK_x000D_
	Gene.8998	189	K	"PREDICTED: cell division protein FtsY homolog, chloroplastic [Prunus mume]"	1	TTSLGK(1)LAYR_x000D_
	Gene.8998	157	K	"PREDICTED: cell division protein FtsY homolog, chloroplastic [Prunus mume]"	1	SVLDLLTSK(1)GSK_x000D_
	Gene.8998	79	K	"PREDICTED: cell division protein FtsY homolog, chloroplastic [Prunus mume]"	1	IFSGFSK(1)TR_x000D_
	Gene.8998	135	K	"PREDICTED: cell division protein FtsY homolog, chloroplastic [Prunus mume]"	1	EDILAGK(1)LK_x000D_
	Gene.8998	247	K	"PREDICTED: cell division protein FtsY homolog, chloroplastic [Prunus mume]"	1	ASSVLLQAVK(1)R_x000D_
	Gene.9003	132	K	PREDICTED: caffeoylshikimate esterase isoform X1 [Beta vulgaris subsp. vulgaris]	1	ALYDK(1)ASSK_x000D_
	Gene.9065	75	K	uncharacterized protein LOC7471880 [Populus trichocarpa]	1	PDSPGNSQSK(1)NVK_x000D_
	Gene.9069	287	K	"ATP-dependent Clp protease proteolytic subunit 3, chloroplastic [Spinacia oleracea]"	1	LWHYWK(1)AEGSK_x000D_
	Gene.9069	211	K	"ATP-dependent Clp protease proteolytic subunit 3, chloroplastic [Spinacia oleracea]"	1	VK(1)EMVYHK_x000D_
	Gene.9069	222	K	"ATP-dependent Clp protease proteolytic subunit 3, chloroplastic [Spinacia oleracea]"	1	INK(1)ILSR_x000D_
	Gene.9074	234	K	"20 kDa chaperonin, chloroplastic [Spinacia oleracea]"	1	YAGNDFK(1)GSDGTDYIALK_x000D_
	Gene.9074	64	K	"20 kDa chaperonin, chloroplastic [Spinacia oleracea]"	1	FTAVK(1)PLADR_x000D_
	Gene.9074	178	K	"20 kDa chaperonin, chloroplastic [Spinacia oleracea]"	1	VAVAEEK(1)TAGGLLLTETAK_x000D_
	Gene.9074	227	K	"20 kDa chaperonin, chloroplastic [Spinacia oleracea]"	1	KPLSVSQGNTVLYSK(1)YAGNDFK_x000D_
	Gene.9074	80	K	"20 kDa chaperonin, chloroplastic [Spinacia oleracea]"	1	AAEEK(1)SLGGILLPSTAVTKPQSGEVVAVGEGR_x000D_
	Gene.9074	171	K	"20 kDa chaperonin, chloroplastic [Spinacia oleracea]"	1	VLIK(1)VAVAEEK_x000D_
	Gene.9086	42	K	PREDICTED: translocon-associated protein subunit beta [Vitis vinifera]	1	ASLTK(1)LR_x000D_
	Gene.9086	121	K	PREDICTED: translocon-associated protein subunit beta [Vitis vinifera]	1	GPFHGAPAVIK(1)FR_x000D_
	Gene.9096	159	K	60S ribosomal protein L7-2 [Prunus yedoensis var. nudiflora]	1	VEPYVTYGYPNLK(1)TVK_x000D_
	Gene.9096	233	K	60S ribosomal protein L7-2 [Prunus yedoensis var. nudiflora]	1	LSAPLGGLEK(1)K_x000D_
	Gene.9096	118	K	60S ribosomal protein L7-2 [Prunus yedoensis var. nudiflora]	1	K(1)IMQLLR_x000D_
	Gene.9096	51	K	60S ribosomal protein L7-2 [Prunus yedoensis var. nudiflora]	1	QELGEQK(1)K_x000D_
	Gene.9096	135	K	60S ribosomal protein L7-2 [Prunus yedoensis var. nudiflora]	1	QIFNGVFLK(1)VNK_x000D_
	Gene.9096	172	K	60S ribosomal protein L7-2 [Prunus yedoensis var. nudiflora]	1	GYGK(1)VNK_x000D_
	Gene.9096	77	K	60S ribosomal protein L7-2 [Prunus yedoensis var. nudiflora]	1	QYAQEYEHQEK(1)ELIR_x000D_
	Gene.9096	162	K	60S ribosomal protein L7-2 [Prunus yedoensis var. nudiflora]	1	TVK(1)ELIYK_x000D_
	Gene.9096	66	K	60S ribosomal protein L7-2 [Prunus yedoensis var. nudiflora]	1	AK(1)QYAQEYEHQEK_x000D_
	Gene.9096	89	K	60S ribosomal protein L7-2 [Prunus yedoensis var. nudiflora]	1	LK(1)GGFYVEPEAK_x000D_
	Gene.9096	43	K	60S ribosomal protein L7-2 [Prunus yedoensis var. nudiflora]	1	EEEWALAK(1)K_x000D_
	Gene.9096	31	K	60S ribosomal protein L7-2 [Prunus yedoensis var. nudiflora]	1	VIVPESVLK(1)K_x000D_
	Gene.9116	339	K	Semialdhyde_dh domain-containing protein/Semialdhyde_dhC domain-containing protein [Cephalotus follicularis]	1	K(1)APGVVVIDDR_x000D_
	Gene.9116	102	K	Semialdhyde_dh domain-containing protein/Semialdhyde_dhC domain-containing protein [Cephalotus follicularis]	1	SIK(1)MLASK_x000D_
	Gene.9116	299	K	Semialdhyde_dh domain-containing protein/Semialdhyde_dhC domain-containing protein [Cephalotus follicularis]	1	IWNDK(1)DVR_x000D_
	Gene.9133	170	K	thioredoxin [Limonium bicolor]	1	DSVIGAVPK(1)STLTTSVEK_x000D_
	Gene.9133	156	K	thioredoxin [Limonium bicolor]	1	SIPTVIIFK(1)NGEK_x000D_
	Gene.9144	296	K	protein disulfide-isomerase 5-2-like [Chenopodium quinoa]	1	LLK(1)AAASANR_x000D_
	Gene.9149	113	K	hypothetical protein CISIN_1g017180mg [Citrus sinensis]	1	AVAK(1)DLIGR_x000D_
	Gene.9155	84	K	PREDICTED: adenosine kinase 2 [Beta vulgaris subsp. vulgaris]	1	TFSK(1)VHGWETDNVEEIALK_x000D_
	Gene.9155	105	K	PREDICTED: adenosine kinase 2 [Beta vulgaris subsp. vulgaris]	1	ISQWPK(1)ASDAR_x000D_
	Gene.9169	369	K	"PREDICTED: NAD-dependent malic enzyme 59 kDa isoform, mitochondrial [Beta vulgaris subsp. vulgaris]"	1	GVTSNHQFYILDK(1)DGLITK_x000D_
	Gene.9255	233	K	PREDICTED: CSC1-like protein ERD4 [Fragaria vesca subsp. vesca]	1	SVIVTDNK(1)K_x000D_
	Gene.9255	144	K	PREDICTED: CSC1-like protein ERD4 [Fragaria vesca subsp. vesca]	1	LAIGHVQQK(1)SPR_x000D_
	Gene.9284	228	K	"rhodanese-like/PpiC domain-containing protein 12, chloroplastic isoform X2 [Ziziphus jujuba]"	1	WLQSQGFK(1)K_x000D_
	Gene.9295	85	K	"PREDICTED: photosystem I reaction center subunit psaK, chloroplastic [Tarenaya hassleriana]"	1	ATAGLK(1)LEVR_x000D_
	Gene.9305	229	K	PREDICTED: putative glucose-6-phosphate 1-epimerase [Beta vulgaris subsp. vulgaris]	1	NPLEGK(1)EER_x000D_
	Gene.9305	148	K	PREDICTED: putative glucose-6-phosphate 1-epimerase [Beta vulgaris subsp. vulgaris]	1	SSVTLELK(1)DAPYSR_x000D_
	Gene.9326	99	K	acyl carrier protein [Camellia oleifera]	1	NFQK(1)VDPSK_x000D_
	Gene.9326	95	K	acyl carrier protein [Camellia oleifera]	1	VLSVVK(1)NFQK_x000D_
	Gene.9326	83	K	acyl carrier protein [Camellia oleifera]	1	GSFLDK(1)SEVTDR_x000D_
	Gene.9344	69	K	PREDICTED: S-adenosylmethionine synthase 3 isoform X1 [Nicotiana tomentosiformis]	1	ADVDYEK(1)IVR_x000D_
	Gene.9394	147	K	fatty acid hydroperoxide lyase [Camellia sinensis]	1	FAIDILK(1)R_x000D_
	Gene.941	81	K	Uncharacterized protein CEY00_Acc21319 [Actinidia chinensis var. chinensis]	1	GFAVK(1)AGVR_x000D_
	Gene.941	67	K	Uncharacterized protein CEY00_Acc21319 [Actinidia chinensis var. chinensis]	1	VFVAGATGNTGK(1)R_x000D_
	Gene.941	278	K	Uncharacterized protein CEY00_Acc21319 [Actinidia chinensis var. chinensis]	1	ALK(1)ELFASIGQK_x000D_
	Gene.941	76	K	Uncharacterized protein CEY00_Acc21319 [Actinidia chinensis var. chinensis]	1	IVEQLLAK(1)GFAVK_x000D_
	Gene.941	55	K	Uncharacterized protein CEY00_Acc21319 [Actinidia chinensis var. chinensis]	1	K(1)VFVAGATGNTGK_x000D_
	Gene.9412	347	K	"dihydrolipoyllysine-residue succinyltransferase component of 2-oxoglutarate dehydrogenase complex 1, mitochondrial-like isoform X1 [Hevea brasiliensis]"	1	NAEK(1)MNFAEIEK_x000D_
	Gene.9412	114	K	"dihydrolipoyllysine-residue succinyltransferase component of 2-oxoglutarate dehydrogenase complex 1, mitochondrial-like isoform X1 [Hevea brasiliensis]"	1	FLK(1)SPGER_x000D_
	Gene.9412	193	K	"dihydrolipoyllysine-residue succinyltransferase component of 2-oxoglutarate dehydrogenase complex 1, mitochondrial-like isoform X1 [Hevea brasiliensis]"	1	STVESK(1)ESNVETAPIK_x000D_
	Gene.9412	168	K	"dihydrolipoyllysine-residue succinyltransferase component of 2-oxoglutarate dehydrogenase complex 1, mitochondrial-like isoform X1 [Hevea brasiliensis]"	1	IAVISK(1)GGEGATPAAPEK_x000D_
	Gene.9412	362	K	"dihydrolipoyllysine-residue succinyltransferase component of 2-oxoglutarate dehydrogenase complex 1, mitochondrial-like isoform X1 [Hevea brasiliensis]"	1	EINTLAK(1)K_x000D_
	Gene.9412	180	K	"dihydrolipoyllysine-residue succinyltransferase component of 2-oxoglutarate dehydrogenase complex 1, mitochondrial-like isoform X1 [Hevea brasiliensis]"	1	GGEGATPAAPEK(1)TAAPAEK_x000D_
	Gene.9412	285	K	"dihydrolipoyllysine-residue succinyltransferase component of 2-oxoglutarate dehydrogenase complex 1, mitochondrial-like isoform X1 [Hevea brasiliensis]"	1	DAFVEK(1)HAVK_x000D_
	Gene.9412	187	K	"dihydrolipoyllysine-residue succinyltransferase component of 2-oxoglutarate dehydrogenase complex 1, mitochondrial-like isoform X1 [Hevea brasiliensis]"	1	TAAPAEK(1)STVESK_x000D_
	Gene.9454	402	K	titin-like [Hevea brasiliensis]	1	DSQDQAK(1)EEAAAK_x000D_
	Gene.9508	402	K	PREDICTED: T-complex protein 1 subunit delta [Vitis vinifera]	1	IVK(1)ITGIK_x000D_
	Gene.9508	407	K	PREDICTED: T-complex protein 1 subunit delta [Vitis vinifera]	1	ITGIK(1)DMGR_x000D_
	Gene.9538	308	K	PREDICTED: chitotriosidase-1 [Theobroma cacao]	1	GVVDFVK(1)SNAGAVQVFDSSR_x000D_
	Gene.9538	122	K	PREDICTED: chitotriosidase-1 [Theobroma cacao]	1	K(1)TFIDSTIAVAR_x000D_
	Gene.954	243	K	mitochondrial carnitine/acylcarnitine carrier-like protein [Chenopodium quinoa]	0.878961	SLLQVDDFK(0.879)K(0.121)PR_x000D_
	Gene.954	45	K	mitochondrial carnitine/acylcarnitine carrier-like protein [Chenopodium quinoa]	1	LQSQPPPLPGQPPK(1)FSGAMDAVK_x000D_
	Gene.954	256	K	mitochondrial carnitine/acylcarnitine carrier-like protein [Chenopodium quinoa]	1	K(1)TLAAEGVK_x000D_
	Gene.954	171	K	mitochondrial carnitine/acylcarnitine carrier-like protein [Chenopodium quinoa]	1	GLFK(1)GLGPTLAR_x000D_
	Gene.954	54	K	mitochondrial carnitine/acylcarnitine carrier-like protein [Chenopodium quinoa]	1	FSGAMDAVK(1)QTLAAEGPR_x000D_
	Gene.9540	381	K	hypothetical protein COLO4_18759 [Corchorus olitorius]	1	HFTLAK(1)TAAR_x000D_
	Gene.9546	297	K	PREDICTED: cytochrome P450 84A1-like [Gossypium arboreum]	1	LTK(1)DNIK_x000D_
	Gene.956	243	K	Mitochondrial substrate/solute carrier [Corchorus olitorius]	0.843281	SVLQVDDFK(0.843)K(0.157)PK_x000D_
	Gene.9572	371	K	hypothetical protein CCACVL1_06542 [Corchorus capsularis]	1	LSQMILDK(1)K_x000D_
	Gene.9572	187	K	hypothetical protein CCACVL1_06542 [Corchorus capsularis]	1	AK(1)ASLTAAR_x000D_
	Gene.9587	104	K	eukaryotic translation initiation factor 3 subunit J-like [Quercus suber]	1	STTELFGK(1)K_x000D_
	Gene.9599	57	K	dnaJ protein ERDJ3B [Solanum lycopersicum]	1	LALK(1)YHPDK_x000D_
	Gene.9684	153	K	"ubiquinol oxidase 2, mitochondrial-like [Chenopodium quinoa]"	1	SDTSIDLTK(1)HHVPETFLDK_x000D_
	Gene.9689	144	K	hypothetical protein PHAVU_008G161600g [Phaseolus vulgaris]	1	LNEALQQK(1)K_x000D_
	Gene.9789	152	K	"PREDICTED: dihydrolipoyl dehydrogenase, mitochondrial [Beta vulgaris subsp. vulgaris]"	1	VNYVK(1)GYGK_x000D_
	Gene.9789	104	K	"PREDICTED: dihydrolipoyl dehydrogenase, mitochondrial [Beta vulgaris subsp. vulgaris]"	1	ALLNSSHMYHEAK(1)HR_x000D_
	Gene.9789	503	K	"PREDICTED: dihydrolipoyl dehydrogenase, mitochondrial [Beta vulgaris subsp. vulgaris]"	1	EAAMATYDK(1)PIHM_x000D_
	Gene.9789	267	K	"PREDICTED: dihydrolipoyl dehydrogenase, mitochondrial [Beta vulgaris subsp. vulgaris]"	1	SLEK(1)QGMK_x000D_
	Gene.9789	444	K	"PREDICTED: dihydrolipoyl dehydrogenase, mitochondrial [Beta vulgaris subsp. vulgaris]"	1	ILAEK(1)ETDK_x000D_
	Gene.9789	74	K	"PREDICTED: dihydrolipoyl dehydrogenase, mitochondrial [Beta vulgaris subsp. vulgaris]"	1	TTCIEK(1)R_x000D_
	Gene.9789	147	K	"PREDICTED: dihydrolipoyl dehydrogenase, mitochondrial [Beta vulgaris subsp. vulgaris]"	1	NK(1)VNYVK_x000D_
	Gene.9789	332	K	"PREDICTED: dihydrolipoyl dehydrogenase, mitochondrial [Beta vulgaris subsp. vulgaris]"	1	IGVEMDK(1)VGR_x000D_
	Gene.9789	199	K	"PREDICTED: dihydrolipoyl dehydrogenase, mitochondrial [Beta vulgaris subsp. vulgaris]"	1	SLHGVPIDEK(1)R_x000D_
	Gene.9789	429	K	"PREDICTED: dihydrolipoyl dehydrogenase, mitochondrial [Beta vulgaris subsp. vulgaris]"	1	AK(1)AIDDAEGLVK_x000D_
	Gene.9789	277	K	"PREDICTED: dihydrolipoyl dehydrogenase, mitochondrial [Beta vulgaris subsp. vulgaris]"	1	TK(1)VVGVETSNDTVK_x000D_
	Gene.9789	176	K	"PREDICTED: dihydrolipoyl dehydrogenase, mitochondrial [Beta vulgaris subsp. vulgaris]"	1	FLSPSEVSVDTIEGGNTVVK(1)GK_x000D_
	Gene.9789	215	K	"PREDICTED: dihydrolipoyl dehydrogenase, mitochondrial [Beta vulgaris subsp. vulgaris]"	1	IVSSTGALSLSEIPK(1)K_x000D_
	Gene.9789	178	K	"PREDICTED: dihydrolipoyl dehydrogenase, mitochondrial [Beta vulgaris subsp. vulgaris]"	1	GK(1)HIIIATGSDVK_x000D_
	Gene.9789	409	K	"PREDICTED: dihydrolipoyl dehydrogenase, mitochondrial [Beta vulgaris subsp. vulgaris]"	1	TEEQVK(1)TLGIEYR_x000D_
	Gene.9827	100	K	"chromoplast-specific carotenoid-associated protein, chromoplastic [Momordica charantia]"	1	K(1)ALLDAFYGTDR_x000D_
	Gene.9846	32	K	ras-related protein Rab7 isoform X2 [Abrus precatorius]	1	K(1)FSQQYK_x000D_
	Gene.9861	213	K	hypothetical protein PHAVU_006G150400g [Phaseolus vulgaris]	1	YQSVK(1)GAK_x000D_
	Gene.9870	105	K	"PREDICTED: psbP domain-containing protein 3, chloroplastic isoform X1 [Beta vulgaris subsp. vulgaris]"	1	IYSDDTNK(1)YK_x000D_
	Gene.9870	107	K	"PREDICTED: psbP domain-containing protein 3, chloroplastic isoform X1 [Beta vulgaris subsp. vulgaris]"	1	YK(1)IVIPNDWQVGSGESDGVR_x000D_
	Gene.9890	336	K	"anthranilate phosphoribosyltransferase, chloroplastic-like [Rosa chinensis]"	1	GGVPEYNAEVLK(1)R_x000D_
	Gene.9909	198	K	cysteine synthase [Jatropha curcas]	1	EK(1)NPAIK_x000D_
	Gene.9909	133	K	cysteine synthase [Jatropha curcas]	1	K(1)ANEIIAK_x000D_
	Gene.9909	62	K	cysteine synthase [Jatropha curcas]	1	DAEEK(1)GLVIPGK_x000D_
	Gene.9919	186	K	PREDICTED: dynamin-2B [Beta vulgaris subsp. vulgaris]	1	IAK(1)EYDSEGTR_x000D_
	Gene.9919	374	K	PREDICTED: dynamin-2B [Beta vulgaris subsp. vulgaris]	1	IK(1)QLPLDR_x000D_
	Gene.9922	284	K	PREDICTED: dynamin-2B [Beta vulgaris subsp. vulgaris]	1	SILTGAPQNK(1)LGR_x000D_
	Gene.9932	426	K	subtilisin-like protease SBT1.7 [Citrus clementina]	1	VQK(1)GLVVK_x000D_
	Gene.9939	67	K	PREDICTED: uncharacterized protein LOC104897978 [Beta vulgaris subsp. vulgaris]	1	KDELSFPAK(1)K_x000D_
	Gene.9939	280	K	PREDICTED: uncharacterized protein LOC104897978 [Beta vulgaris subsp. vulgaris]	1	IFESTSK(1)EQITR_x000D_
	Gene.9949	239	K	PREDICTED: cysteine synthase [Vitis vinifera]	1	YLK(1)EQNPDIK_x000D_
	Gene.9949	262	K	PREDICTED: cysteine synthase [Vitis vinifera]	1	LYGVEPVESAILSGGK(1)PGPHK_x000D_
	Gene.9949	176	K	PREDICTED: cysteine synthase [Vitis vinifera]	1	GAVHK(1)AEEICAK_x000D_
	Gene.9949	212	K	PREDICTED: cysteine synthase [Vitis vinifera]	1	IHYETTGPEIWK(1)GTGGK_x000D_
	Gene.9949	186	K	PREDICTED: cysteine synthase [Vitis vinifera]	1	TPK(1)SYILQQFENPANPK_x000D_
cytoplasm	Gene.10079	170	K	cyanate hydratase [Jatropha curcas]	1	YLPHTEQK(1)SEHMVSTSK_x000D_
	Gene.10079	35	K	cyanate hydratase [Jatropha curcas]	1	VLQTIK(1)EK_x000D_
	Gene.10079	147	K	cyanate hydratase [Jatropha curcas]	1	IK(1)GVDGK_x000D_
	Gene.10079	67	K	cyanate hydratase [Jatropha curcas]	1	QAHLK(1)PETAPK_x000D_
	Gene.10079	162	K	cyanate hydratase [Jatropha curcas]	1	VVVTLDGK(1)YLPHTEQK_x000D_
	Gene.10079	179	K	cyanate hydratase [Jatropha curcas]	1	SEHMVSTSK(1)LR_x000D_
	Gene.10079	73	K	cyanate hydratase [Jatropha curcas]	0.999862	QAHLKPETAPK(1)LR_x000D_
	Gene.10124	101	K	ribose-phosphate pyrophosphokinase 1 [Spinacia oleracea]	1	LSDAPLAIVDK(1)R_x000D_
	Gene.10229	32	K	"translocase of chloroplast 120, chloroplastic-like [Cucurbita moschata]"	1	GGEGEPAGEGK(1)QTR_x000D_
	Gene.10333	13	K	uncharacterized protein LOC110621422 [Manihot esculenta]	1	LK(1)LIEPLK_x000D_
	Gene.10339	70	K	uncharacterized protein At2g17340 [Morus notabilis]	1	AEDDDTVSDSK(1)EK_x000D_
	Gene.104	65	K	Chorismate synthase [Macleaya cordata]	1	VAAGAVAK(1)K_x000D_
	Gene.104	235	K	Chorismate synthase [Macleaya cordata]	0.999995	LAFKPTSTIGK(1)K_x000D_
	Gene.1052	197	K	scopoletin glucosyltransferase-like [Quercus suber]	1	AAEEK(1)QSGIR_x000D_
	Gene.1052	453	K	scopoletin glucosyltransferase-like [Quercus suber]	1	AAELK(1)EMAWK_x000D_
	Gene.1052	39	K	scopoletin glucosyltransferase-like [Quercus suber]	1	GVK(1)ATLITTPANAPVFTK_x000D_
	Gene.1052	264	K	scopoletin glucosyltransferase-like [Quercus suber]	1	K(1)AAIDEHECLR_x000D_
	Gene.10556	155	K	PREDICTED: 60S ribosomal protein L10a [Daucus carota subsp. sativus]	1	STVK(1)FQLK_x000D_
	Gene.10556	53	K	PREDICTED: 60S ribosomal protein L10a [Daucus carota subsp. sativus]	1	FSGSVK(1)LPHIPR_x000D_
	Gene.10556	3	K	PREDICTED: 60S ribosomal protein L10a [Daucus carota subsp. sativus]	1	SK(1)LSNDALR_x000D_
	Gene.10556	129	K	PREDICTED: 60S ribosomal protein L10a [Daucus carota subsp. sativus]	1	LLGPGLNK(1)AGK_x000D_
	Gene.10556	146	K	PREDICTED: 60S ribosomal protein L10a [Daucus carota subsp. sativus]	1	FPTLVSHQESLENK(1)VNETK_x000D_
	Gene.10556	132	K	PREDICTED: 60S ribosomal protein L10a [Daucus carota subsp. sativus]	1	AGK(1)FPTLVSHQESLENK_x000D_
	Gene.10556	151	K	PREDICTED: 60S ribosomal protein L10a [Daucus carota subsp. sativus]	1	VNETK(1)STVK_x000D_
	Gene.10556	117	K	PREDICTED: 60S ribosomal protein L10a [Daucus carota subsp. sativus]	1	YHAFLASEAVIK(1)QIPR_x000D_
	Gene.10556	105	K	PREDICTED: 60S ribosomal protein L10a [Daucus carota subsp. sativus]	1	K(1)YHAFLASEAVIK_x000D_
	Gene.10556	195	K	PREDICTED: 60S ribosomal protein L10a [Daucus carota subsp. sativus]	1	K(1)NWQNVR_x000D_
	Gene.10620	326	K	PREDICTED: 2-hydroxyacyl-CoA lyase [Vitis vinifera]	0.999999	KPYLGIVGDAK(1)K_x000D_
	Gene.10620	17	K	PREDICTED: 2-hydroxyacyl-CoA lyase [Vitis vinifera]	1	IDGNVLAAK(1)ALAK_x000D_
	Gene.10620	316	K	PREDICTED: 2-hydroxyacyl-CoA lyase [Vitis vinifera]	1	K(1)PYLGIVGDAK_x000D_
	Gene.10620	358	K	PREDICTED: 2-hydroxyacyl-CoA lyase [Vitis vinifera]	1	AK(1)DNVLK_x000D_
	Gene.10620	363	K	PREDICTED: 2-hydroxyacyl-CoA lyase [Vitis vinifera]	1	DNVLK(1)MEAQLAK_x000D_
	Gene.10620	355	K	PREDICTED: 2-hydroxyacyl-CoA lyase [Vitis vinifera]	1	SHPWVEAISK(1)K_x000D_
	Gene.10620	195	K	PREDICTED: 2-hydroxyacyl-CoA lyase [Vitis vinifera]	0.972624	NHK(0.027)PK(0.973)ETLIGESEIAK_x000D_
	Gene.10620	223	K	PREDICTED: 2-hydroxyacyl-CoA lyase [Vitis vinifera]	1	SAQRPLIVFGK(1)GAAYSR_x000D_
	Gene.10761	83	K	PREDICTED: uncharacterized protein OsI_027940 [Beta vulgaris subsp. vulgaris]	1	VNVEESK(1)INYGPR_x000D_
	Gene.10761	118	K	PREDICTED: uncharacterized protein OsI_027940 [Beta vulgaris subsp. vulgaris]	1	GDDKPPHYVK(1)VDWDK_x000D_
	Gene.10761	24	K	PREDICTED: uncharacterized protein OsI_027940 [Beta vulgaris subsp. vulgaris]	1	HPEVK(1)WAQR_x000D_
	Gene.10761	100	K	PREDICTED: uncharacterized protein OsI_027940 [Beta vulgaris subsp. vulgaris]	1	AEK(1)TWWK_x000D_
	Gene.10961	281	K	hydroxymethylglutaryl-CoA synthase-like [Chenopodium quinoa]	1	NASSINEEAK(1)EK_x000D_
	Gene.10961	303	K	hydroxymethylglutaryl-CoA synthase-like [Chenopodium quinoa]	1	DLEK(1)ASQQVAK_x000D_
	Gene.10961	91	K	hydroxymethylglutaryl-CoA synthase-like [Chenopodium quinoa]	1	LEVGSETVLDK(1)SK_x000D_
	Gene.10985	29	K	glutathione S-transferase U8-like [Quercus suber]	1	LK(1)GVEYER_x000D_
	Gene.1104	88	K	enhancer of flavonoid production [Dianthus caryophyllus]	1	VAEFFPTK(1)YLK_x000D_
	Gene.1104	132	K	enhancer of flavonoid production [Dianthus caryophyllus]	1	IVVENANVAETIK(1)K_x000D_
	Gene.11085	201	K	oxalate--CoA ligase [Sesamum indicum]	1	TATGK(1)IQR_x000D_
	Gene.11134	296	K	"PREDICTED: pyruvate kinase 1, cytosolic isoform X1 [Vitis vinifera]"	1	VFLFQK(1)SAVHR_x000D_
	Gene.11141	87	K	PREDICTED: 14 kDa zinc-binding protein [Gossypium raimondii]	1	DIAPQAPTHILVIPK(1)VR_x000D_
	Gene.11141	118	K	PREDICTED: 14 kDa zinc-binding protein [Gossypium raimondii]	1	LVAK(1)QEGLDDGYR_x000D_
	Gene.11346	27	K	Magnesium chelatase [Macleaya cordata]	1	GTGK(1)STTVR_x000D_
	Gene.11346	118	K	Magnesium chelatase [Macleaya cordata]	1	AFEPGLLAK(1)ANR_x000D_
	Gene.11346	202	K	Magnesium chelatase [Macleaya cordata]	1	VK(1)IVEER_x000D_
	Gene.11346	281	K	Magnesium chelatase [Macleaya cordata]	1	ALASLK(1)GR_x000D_
	Gene.11346	109	K	Magnesium chelatase [Macleaya cordata]	1	ALTEGVK(1)AFEPGLLAK_x000D_
	Gene.11346	215	K	Magnesium chelatase [Macleaya cordata]	1	FDMNPK(1)EFR_x000D_
	Gene.11346	72	K	Magnesium chelatase [Macleaya cordata]	1	GEK(1)LEISLTK_x000D_
	Gene.11346	275	K	Magnesium chelatase [Macleaya cordata]	1	AAK(1)ALASLK_x000D_
	Gene.11360	29	K	"GDP-mannose 3',5'-epimerase [Solanum melongena]"	1	LTK(1)SDFR_x000D_
	Gene.11578	51	K	hypothetical protein SOVF_104270 [Spinacia oleracea]	1	HIIEDTWK(1)K_x000D_
	Gene.11609	35	K	putative cytochrome c oxidase subunit 5b-like [Arachis ipaensis]	1	EEPAVVK(1)SVYDR_x000D_
	Gene.11609	28	K	putative cytochrome c oxidase subunit 5b-like [Arachis ipaensis]	1	DILEINHPVGPFGTK(1)EEPAVVK_x000D_
	Gene.11628	243	K	"PREDICTED: ribonuclease III domain-containing protein RNC1, chloroplastic [Vitis vinifera]"	1	VFALIGK(1)R_x000D_
	Gene.11634	59	K	PREDICTED: mitochondrial outer membrane protein porin of 36 kDa [Vitis vinifera]	1	KGDLLFADVSTK(1)LVNK_x000D_
	Gene.11634	63	K	PREDICTED: mitochondrial outer membrane protein porin of 36 kDa [Vitis vinifera]	1	LVNK(1)NVTTDVK_x000D_
	Gene.11635	74	K	hypothetical protein CDL15_Pgr009623 [Punica granatum]	1	VDTK(1)SNVFTTVTIDEPAPGLK_x000D_
	Gene.11635	63	K	hypothetical protein CDL15_Pgr009623 [Punica granatum]	1	LINK(1)NITTDVK_x000D_
	Gene.11635	228	K	hypothetical protein CDL15_Pgr009623 [Punica granatum]	1	LTIGTQHALDPLTLVK(1)AR_x000D_
[truncated: 2,334 more rows]
