# Supplementary material for: Global analysis of protein lysine 2-hydroxyisobutyrylation (Khib) profiles in Chinese herb rhubarb (Dahuang)
Source: BMC Genomics. 2021 Jul 15;22:542. doi: 10.1186/s12864-021-07847-0 (PMC8283887; doi:10.1186/s12864-021-07847-0)
Supplement: Supplementary file 5 — Table S4, GO enrichment analysis of Khib-modified proteins. [file 12864_2021_7847_MOESM5_ESM.xlsx]

## Sheet: GO enrichment
Table S4. GO enrichment anlysis of Khib-modified proteins
GO Terms Level 1	GO Terms Description	GO Terms Level	GO Terms ID	Mapping	Background	All Mapping	All Background	Fold Enrichment	Fisher' exact test P value
Biological Process	glycolytic process	6	GO:0006096	26	44	936	5169	3.26	1.36084e-09
	single-organism carbohydrate catabolic process	6	GO:0044724	27	46	936	5169	3.24	8.04344e-10
	peptide biosynthetic process	7	GO:0043043	164	341	936	5169	2.66	2.7681e-23
	translation	6	GO:0006412	163	338	936	5169	2.66	2.7893e-23
	amide biosynthetic process	6	GO:0043604	169	353	936	5169	2.64	1.1593e-23
	peptide metabolic process	6	GO:0006518	165	353	936	5169	2.58	3.0998e-22
	nucleoside metabolic process	7	GO:0009116	51	110	936	5169	2.56	5.42788e-12
	ribose phosphate metabolic process	6	GO:0019693	49	106	936	5169	2.55	1.69985e-11
	carboxylic acid metabolic process	6	GO:0019752	163	358	936	5169	2.51	5.5771e-21
	oxoacid metabolic process	6	GO:0043436	163	363	936	5169	2.48	1.9331e-20
	oxidoreduction coenzyme metabolic process	6	GO:0006733	30	68	936	5169	2.44	5.46937e-07
	nucleoside phosphate metabolic process	7	GO:0006753	54	140	936	5169	2.13	6.13916e-09
	organic acid biosynthetic process	6	GO:0016053	52	146	936	5169	1.97	2.52514e-07
	cellular macromolecule biosynthetic process	6	GO:0034645	170	542	936	5169	1.73	4.8417e-09
Molecular Function	aminoacyl-tRNA ligase activity	6	GO:0004812	30	47	1114	7954	4.56	4.28113e-15
	ligase activity, forming carbon-oxygen bonds	4	GO:0016875	30	48	1114	7954	4.46	9.90626e-15
	ligase activity	3	GO:0016874	54	111	1114	7954	3.47	2.40141e-13
	translation factor activity, RNA binding	6	GO:0008135	32	67	1114	7954	3.41	3.06088e-11
	structural constituent of ribosome	3	GO:0003735	110	245	1114	7954	3.21	4.15334e-13
	structural molecule activity	2	GO:0005198	118	302	1114	7954	2.79	7.45293e-13
	cofactor binding	3	GO:0048037	76	247	1114	7954	2.2	4.2234e-12
	oxidoreductase activity	3	GO:0016491	197	702	1114	7954	2	4.47198e-13
Cellular Component	ribosome	5	GO:0005840	110	245	372	2128	2.57	3.4411e-14
	ribonucleoprotein complex	3	GO:1990904	113	283	372	2128	2.28	1.3646e-11
	intracellular ribonucleoprotein complex	6	GO:0030529	113	283	372	2128	2.28	1.3646e-11
	cytoplasm	6	GO:0005737	242	689	372	2128	2.01	1.0604e-46
	non-membrane-bounded organelle	3	GO:0043228	130	376	372	2128	1.98	3.91509e-12
	intracellular non-membrane-bounded organelle	7	GO:0043232	130	376	372	2128	1.98	3.91509e-12
	cytoplasmic part	7	GO:0044444	169	525	372	2128	1.84	2.79288e-12
	macromolecular complex	2	GO:0032991	196	707	372	2128	1.59	9.30111e-18

## Sheet: ident
GO Terms Level 1	GO Terms Description	GO Terms Level	GO Terms ID	Mapping	Background	All Mapping	All Background	Fold Enrichment	Fisher' exact test P value	-log10(p value)		Related Protein
Cellular Component	cytoplasm	6	GO:0005737	242	689	372	2128	2.01	1.0604e-46	45.97	0.05	Gene.20322 Gene.16252 Gene.19811 Gene.24498 Gene.21871 Gene.5089 Gene.22081 Gene.12744 Gene.15236 Gene.7648 Gene.3512 Gene.7193 Gene.22203 Gene.1644 Gene.11634 Gene.10767 Gene.17563 Gene.24222 Gene.1659 Gene.18154 Gene.2353 Gene.25119 Gene.12333 Gene.13697 Gene.12402 Gene.3840 Gene.5826 Gene.23187 Gene.12737 Gene.10970 Gene.13976 Gene.1730 Gene.15901 Gene.8620 Gene.12020 Gene.1732 Gene.12635 Gene…
	macromolecular complex	2	GO:0032991	196	707	372	2128	1.59	9.30111e-18	17.03	0.15	Gene.6458 Gene.19811 Gene.5089 Gene.15682 Gene.12744 Gene.15236 Gene.7193 Gene.191 Gene.22203 Gene.2916 Gene.9056 Gene.21438 Gene.1659 Gene.2353 Gene.12333 Gene.13697 Gene.12402 Gene.16086 Gene.3840 Gene.6696 Gene.23187 Gene.12737 Gene.10970 Gene.13976 Gene.1730 Gene.15901 Gene.6512 Gene.1732 Gene.8861 Gene.20086 Gene.8559 Gene.19753 Gene.19040 Gene.3385 Gene.11569 Gene.12266 Gene.20404 Gene.2022…
	ribosome	5	GO:0005840	110	245	372	2128	2.57	3.4411e-14	13.46	0.25	Gene.2065 Gene.5089 Gene.3376 Gene.12744 Gene.8627 Gene.21105 Gene.16193 Gene.20216 Gene.3844 Gene.15379 Gene.10065 Gene.19488 Gene.1659 Gene.11963 Gene.5074 Gene.2353 Gene.8629 Gene.12333 Gene.13697 Gene.24200 Gene.12402 Gene.3840 Gene.11924 Gene.10970 Gene.12737 Gene.13976 Gene.8164 Gene.3824 Gene.15901 Gene.4902 Gene.1732 Gene.15430 Gene.3212 Gene.8559 Gene.19753 Gene.12266 Gene.20404 Gene.202…
	cytoplasmic part	7	GO:0044444	169	525	372	2128	1.84	2.79288e-12	11.55	0.35	Gene.16252 Gene.19811 Gene.5089 Gene.12744 Gene.15236 Gene.7193 Gene.22203 Gene.11634 Gene.1659 Gene.2353 Gene.12333 Gene.13697 Gene.12402 Gene.3840 Gene.5826 Gene.23187 Gene.10970 Gene.12737 Gene.13976 Gene.1730 Gene.15901 Gene.8620 Gene.12020 Gene.1732 Gene.20086 Gene.8559 Gene.19753 Gene.12266 Gene.20404 Gene.20228 Gene.16194 Gene.2486 Gene.23399 Gene.12920 Gene.2479 Gene.10816 Gene.15695 Gene…
	non-membrane-bounded organelle	3	GO:0043228	130	376	372	2128	1.98	3.91509e-12	11.41	0.45	Gene.5089 Gene.20647 Gene.10671 Gene.12744 Gene.9056 Gene.1659 Gene.2353 Gene.12333 Gene.13697 Gene.12402 Gene.16086 Gene.3840 Gene.10970 Gene.12737 Gene.13976 Gene.15901 Gene.6512 Gene.1732 Gene.8559 Gene.19753 Gene.12266 Gene.20404 Gene.20228 Gene.16194 Gene.2486 Gene.12920 Gene.7852 Gene.2479 Gene.10816 Gene.15695 Gene.21309 Gene.7093 Gene.4901 Gene.14026 Gene.11804 Gene.8092 Gene.9053 Gene.30…
	intracellular non-membrane-bounded organelle	7	GO:0043232	130	376	372	2128	1.98	3.91509e-12	11.41	0.55	Gene.5089 Gene.20647 Gene.10671 Gene.12744 Gene.9056 Gene.1659 Gene.2353 Gene.12333 Gene.13697 Gene.12402 Gene.16086 Gene.3840 Gene.10970 Gene.12737 Gene.13976 Gene.15901 Gene.6512 Gene.1732 Gene.8559 Gene.19753 Gene.12266 Gene.20404 Gene.20228 Gene.16194 Gene.2486 Gene.12920 Gene.7852 Gene.2479 Gene.10816 Gene.15695 Gene.21309 Gene.7093 Gene.4901 Gene.14026 Gene.11804 Gene.8092 Gene.9053 Gene.30…
	ribonucleoprotein complex	3	GO:1990904	113	283	372	2128	2.28	1.3646e-11	10.86	0.65	Gene.2065 Gene.5089 Gene.3376 Gene.12744 Gene.8627 Gene.21105 Gene.16193 Gene.20216 Gene.3844 Gene.15379 Gene.10065 Gene.19488 Gene.21438 Gene.1659 Gene.11963 Gene.5074 Gene.2353 Gene.8629 Gene.12333 Gene.13697 Gene.24200 Gene.12402 Gene.3840 Gene.11924 Gene.10970 Gene.12737 Gene.13976 Gene.8164 Gene.3824 Gene.15901 Gene.4902 Gene.1732 Gene.15430 Gene.3212 Gene.8559 Gene.19753 Gene.12266 Gene.204…
	intracellular ribonucleoprotein complex	6	GO:0030529	113	283	372	2128	2.28	1.3646e-11	10.86	0.75	Gene.2065 Gene.5089 Gene.3376 Gene.12744 Gene.8627 Gene.21105 Gene.16193 Gene.20216 Gene.3844 Gene.15379 Gene.10065 Gene.19488 Gene.21438 Gene.1659 Gene.11963 Gene.5074 Gene.2353 Gene.8629 Gene.12333 Gene.13697 Gene.24200 Gene.12402 Gene.3840 Gene.11924 Gene.10970 Gene.12737 Gene.13976 Gene.8164 Gene.3824 Gene.15901 Gene.4902 Gene.1732 Gene.15430 Gene.3212 Gene.8559 Gene.19753 Gene.12266 Gene.204…
Molecular Function	aminoacyl-tRNA ligase activity	6	GO:0004812	30	47	1114	7954	4.56	4.28113e-15	14.37	0.85	Gene.12936 Gene.24498 Gene.6169 Gene.23166 Gene.14567 Gene.3512 Gene.19208 Gene.21192 Gene.23878 Gene.21228 Gene.16052 Gene.8851 Gene.8006 Gene.22975 Gene.11578 Gene.24899 Gene.7517 Gene.19230 Gene.23288 Gene.1019 Gene.20306 Gene.13932 Gene.20592 Gene.15353 Gene.1392 Gene.24586 Gene.25119 Gene.19008 Gene.21472 Gene.23753
	ligase activity, forming carbon-oxygen bonds	4	GO:0016875	30	48	1114	7954	4.46	9.90626e-15	14	0.95	Gene.12936 Gene.24498 Gene.6169 Gene.23166 Gene.14567 Gene.3512 Gene.19208 Gene.21192 Gene.23878 Gene.21228 Gene.16052 Gene.8851 Gene.8006 Gene.22975 Gene.11578 Gene.24899 Gene.7517 Gene.19230 Gene.23288 Gene.1019 Gene.20306 Gene.13932 Gene.20592 Gene.15353 Gene.1392 Gene.24586 Gene.25119 Gene.19008 Gene.21472 Gene.23753
	ligase activity	3	GO:0016874	54	111	1114	7954	3.47	2.40141e-13	12.62	1.05	Gene.12936 Gene.23699 Gene.24057 Gene.24498 Gene.11344 Gene.23166 Gene.14506 Gene.3512 Gene.19208 Gene.22705 Gene.21192 Gene.21228 Gene.14627 Gene.22975 Gene.13290 Gene.11346 Gene.24899 Gene.24256 Gene.1019 Gene.13932 Gene.8078 Gene.1392 Gene.24586 Gene.25119 Gene.13646 Gene.19008 Gene.10713 Gene.6169 Gene.1730 Gene.20318 Gene.14567 Gene.16773 Gene.21931 Gene.14503 Gene.24286 Gene.23878 Gene.8006…
	structural constituent of ribosome	3	GO:0003735	110	245	1114	7954	3.21	4.15334e-13	12.38	1.15	Gene.2065 Gene.5089 Gene.3376 Gene.12744 Gene.8627 Gene.21105 Gene.16193 Gene.20216 Gene.3844 Gene.15379 Gene.10065 Gene.19488 Gene.1659 Gene.11963 Gene.5074 Gene.2353 Gene.8629 Gene.12333 Gene.13697 Gene.24200 Gene.12402 Gene.3840 Gene.11924 Gene.10970 Gene.12737 Gene.13976 Gene.8164 Gene.3824 Gene.15901 Gene.4902 Gene.1732 Gene.15430 Gene.3212 Gene.8559 Gene.19753 Gene.12266 Gene.20404 Gene.202…
	oxidoreductase activity	3	GO:0016491	197	702	1114	7954	2	4.47198e-13	12.35	1.25	Gene.3299 Gene.7701 Gene.12780 Gene.18647 Gene.8172 Gene.7296 Gene.15923 Gene.14933 Gene.694 Gene.4417 Gene.24587 Gene.2889 Gene.1644 Gene.12550 Gene.12588 Gene.15192 Gene.24222 Gene.13169 Gene.25377 Gene.8957 Gene.2978 Gene.24251 Gene.18687 Gene.9225 Gene.17544 Gene.4780 Gene.17339 Gene.20797 Gene.3493 Gene.16055 Gene.21223 Gene.8047 Gene.3581 Gene.22881 Gene.4732 Gene.12865 Gene.10251 Gene.1450…
	structural molecule activity	2	GO:0005198	118	302	1114	7954	2.79	7.45293e-13	12.13	1.35	Gene.2065 Gene.5089 Gene.20647 Gene.3376 Gene.12744 Gene.8627 Gene.21105 Gene.20646 Gene.16193 Gene.20216 Gene.22692 Gene.3844 Gene.15379 Gene.10065 Gene.19488 Gene.1659 Gene.12076 Gene.11963 Gene.5074 Gene.2353 Gene.8629 Gene.12333 Gene.13697 Gene.24200 Gene.12402 Gene.3840 Gene.11924 Gene.10970 Gene.12737 Gene.13976 Gene.8164 Gene.3824 Gene.15901 Gene.4902 Gene.1732 Gene.15430 Gene.3212 Gene.85…
	cofactor binding	3	GO:0048037	76	247	1114	7954	2.2	4.2234e-12	11.37	1.45	Gene.12950 Gene.5257 Gene.20122 Gene.15923 Gene.13693 Gene.3787 Gene.15499 Gene.15925 Gene.15937 Gene.15192 Gene.18679 Gene.9661 Gene.22970 Gene.16301 Gene.13169 Gene.8957 Gene.24391 Gene.4213 Gene.2978 Gene.9317 Gene.21050 Gene.20882 Gene.17012 Gene.3493 Gene.10666 Gene.10620 Gene.8047 Gene.17495 Gene.18290 Gene.19392 Gene.18519 Gene.25049 Gene.835 Gene.22020 Gene.21457 Gene.6788 Gene.18802 Gene…
	translation factor activity, RNA binding	6	GO:0008135	32	67	1114	7954	3.41	3.06088e-11	10.51	1.55	Gene.19811 Gene.14296 Gene.5451 Gene.397 Gene.14177 Gene.22656 Gene.399 Gene.20393 Gene.24292 Gene.5404 Gene.11928 Gene.19483 Gene.15236 Gene.16272 Gene.8359 Gene.14585 Gene.20108 Gene.7096 Gene.20106 Gene.6973 Gene.19993 Gene.13359 Gene.2384 Gene.19825 Gene.18154 Gene.9587 Gene.22237 Gene.21096 Gene.14581 Gene.16275 Gene.16797 Gene.6394
Biological Process	amide biosynthetic process	6	GO:0043604	169	353	936	5169	2.64	1.1593e-23	22.94	1.65	Gene.24498 Gene.5089 Gene.12744 Gene.3512 Gene.13932 Gene.1659 Gene.18154 Gene.2353 Gene.25119 Gene.12333 Gene.13697 Gene.12402 Gene.3840 Gene.19008 Gene.10970 Gene.12737 Gene.13976 Gene.15901 Gene.19483 Gene.1732 Gene.8851 Gene.8559 Gene.19753 Gene.7517 Gene.12266 Gene.19230 Gene.23288 Gene.20404 Gene.20228 Gene.16194 Gene.2486 Gene.12920 Gene.2479 Gene.10816 Gene.15695 Gene.15353 Gene.7093 Gene…
	peptide biosynthetic process	7	GO:0043043	164	341	936	5169	2.66	2.7681e-23	22.56	1.75	Gene.24498 Gene.5089 Gene.12744 Gene.3512 Gene.13932 Gene.1659 Gene.18154 Gene.2353 Gene.25119 Gene.12333 Gene.13697 Gene.12402 Gene.3840 Gene.19008 Gene.10970 Gene.12737 Gene.13976 Gene.15901 Gene.19483 Gene.1732 Gene.8851 Gene.8559 Gene.19753 Gene.7517 Gene.12266 Gene.19230 Gene.23288 Gene.20404 Gene.20228 Gene.16194 Gene.2486 Gene.12920 Gene.2479 Gene.10816 Gene.15695 Gene.15353 Gene.7093 Gene…
	translation	6	GO:0006412	163	338	936	5169	2.66	2.7893e-23	22.55	1.85	Gene.24498 Gene.5089 Gene.12744 Gene.3512 Gene.13932 Gene.1659 Gene.18154 Gene.2353 Gene.25119 Gene.12333 Gene.13697 Gene.12402 Gene.3840 Gene.19008 Gene.10970 Gene.12737 Gene.13976 Gene.15901 Gene.19483 Gene.1732 Gene.8851 Gene.8559 Gene.19753 Gene.7517 Gene.12266 Gene.19230 Gene.23288 Gene.20404 Gene.20228 Gene.16194 Gene.2486 Gene.12920 Gene.2479 Gene.10816 Gene.15695 Gene.15353 Gene.7093 Gene…
	peptide metabolic process	6	GO:0006518	165	353	936	5169	2.58	3.0998e-22	21.51	1.95	Gene.24498 Gene.5089 Gene.12744 Gene.3512 Gene.13932 Gene.1659 Gene.18154 Gene.2353 Gene.25119 Gene.12333 Gene.13697 Gene.12402 Gene.3840 Gene.19008 Gene.10970 Gene.12737 Gene.13976 Gene.15901 Gene.19483 Gene.1732 Gene.8851 Gene.8559 Gene.19753 Gene.7517 Gene.12266 Gene.19230 Gene.23288 Gene.20404 Gene.20228 Gene.16194 Gene.2486 Gene.12920 Gene.2479 Gene.10816 Gene.15695 Gene.15353 Gene.7093 Gene…
	carboxylic acid metabolic process	6	GO:0019752	163	358	936	5169	2.51	5.5771e-21	20.25	2.05	Gene.24057 Gene.24498 Gene.104 Gene.10477 Gene.15923 Gene.3512 Gene.18321 Gene.7835 Gene.9326 Gene.22203 Gene.24587 Gene.2889 Gene.3570 Gene.9909 Gene.10767 Gene.13932 Gene.15046 Gene.25119 Gene.16301 Gene.22180 Gene.25377 Gene.19008 Gene.1730 Gene.20318 Gene.10872 Gene.18687 Gene.12635 Gene.9225 Gene.5755 Gene.8851 Gene.10496 Gene.2832 Gene.19945 Gene.19989 Gene.7517 Gene.5995 Gene.19230 Gene.23…
	oxoacid metabolic process	6	GO:0043436	163	363	936	5169	2.48	1.9331e-20	19.71	2.15	Gene.24057 Gene.24498 Gene.104 Gene.10477 Gene.15923 Gene.3512 Gene.18321 Gene.7835 Gene.9326 Gene.22203 Gene.24587 Gene.2889 Gene.3570 Gene.9909 Gene.10767 Gene.13932 Gene.15046 Gene.25119 Gene.16301 Gene.22180 Gene.25377 Gene.19008 Gene.1730 Gene.20318 Gene.10872 Gene.18687 Gene.12635 Gene.9225 Gene.5755 Gene.8851 Gene.10496 Gene.2832 Gene.19945 Gene.19989 Gene.7517 Gene.5995 Gene.19230 Gene.23…
	nucleoside metabolic process	7	GO:0009116	51	110	936	5169	2.56	5.42788e-12	11.27	2.25	Gene.20122 Gene.17197 Gene.21871 Gene.7835 Gene.22203 Gene.17612 Gene.8449 Gene.5155 Gene.19760 Gene.9155 Gene.11134 Gene.19589 Gene.15046 Gene.7921 Gene.7422 Gene.24213 Gene.5230 Gene.16785 Gene.15045 Gene.15997 Gene.15043 Gene.23555 Gene.24049 Gene.18622 Gene.18953 Gene.19842 Gene.10483 Gene.22204 Gene.24486 Gene.5755 Gene.11367 Gene.20797 Gene.12572 Gene.13619 Gene.5995 Gene.20788 Gene.23751 G…
	ribose phosphate metabolic process	6	GO:0019693	49	106	936	5169	2.55	1.69985e-11	10.77	2.35	Gene.17197 Gene.7926 Gene.7835 Gene.22203 Gene.17612 Gene.8449 Gene.17563 Gene.5155 Gene.19760 Gene.14317 Gene.2809 Gene.11134 Gene.19589 Gene.15046 Gene.7921 Gene.7422 Gene.24213 Gene.5230 Gene.16785 Gene.15045 Gene.15043 Gene.23555 Gene.24049 Gene.18622 Gene.18953 Gene.19842 Gene.10483 Gene.22204 Gene.24486 Gene.5755 Gene.11367 Gene.20797 Gene.12572 Gene.13619 Gene.5995 Gene.20788 Gene.23751 Ge…
	single-organism carbohydrate catabolic process	6	GO:0044724	27	46	936	5169	3.24	8.04344e-10	9.09	2.45	Gene.17197 Gene.5230 Gene.16785 Gene.15045 Gene.15043 Gene.18622 Gene.18953 Gene.10483 Gene.22204 Gene.5755 Gene.23679 Gene.7835 Gene.22203 Gene.12572 Gene.5995 Gene.13619 Gene.23751 Gene.5155 Gene.19760 Gene.5059 Gene.11134 Gene.2688 Gene.22649 Gene.24062 Gene.15046 Gene.7921 Gene.7422
	glycolytic process	6	GO:0006096	26	44	936	5169	3.26	1.36084e-09	8.87	2.55	Gene.17197 Gene.5230 Gene.16785 Gene.15045 Gene.15043 Gene.18622 Gene.18953 Gene.10483 Gene.22204 Gene.5755 Gene.7835 Gene.22203 Gene.12572 Gene.5995 Gene.13619 Gene.23751 Gene.5155 Gene.19760 Gene.5059 Gene.11134 Gene.2688 Gene.22649 Gene.24062 Gene.15046 Gene.7921 Gene.7422
	cellular macromolecule biosynthetic process	6	GO:0034645	170	542	936	5169	1.73	4.8417e-09	8.32	2.65	Gene.24498 Gene.5089 Gene.12744 Gene.3512 Gene.13932 Gene.1659 Gene.18154 Gene.2353 Gene.25119 Gene.12333 Gene.13697 Gene.12402 Gene.3840 Gene.19008 Gene.10970 Gene.12737 Gene.13976 Gene.11531 Gene.15901 Gene.24302 Gene.19483 Gene.1732 Gene.8851 Gene.8559 Gene.19753 Gene.7517 Gene.12266 Gene.19230 Gene.23288 Gene.20404 Gene.20228 Gene.16194 Gene.2486 Gene.12920 Gene.2479 Gene.10816 Gene.15695 Gen…
	nucleoside phosphate metabolic process	7	GO:0006753	54	140	936	5169	2.13	6.13916e-09	8.21	2.75	Gene.17197 Gene.7926 Gene.7835 Gene.4170 Gene.22203 Gene.17612 Gene.8449 Gene.17563 Gene.5155 Gene.19760 Gene.14317 Gene.2809 Gene.11134 Gene.19589 Gene.15046 Gene.13646 Gene.7921 Gene.7422 Gene.24213 Gene.5230 Gene.16785 Gene.22401 Gene.15045 Gene.15043 Gene.23555 Gene.24049 Gene.18622 Gene.18953 Gene.19842 Gene.10483 Gene.22204 Gene.24486 Gene.5755 Gene.11367 Gene.20797 Gene.12572 Gene.5995 Gen…
	organic acid biosynthetic process	6	GO:0016053	52	146	936	5169	1.97	2.52514e-07	6.6	2.85	Gene.24057 Gene.104 Gene.835 Gene.4037 Gene.10477 Gene.21922 Gene.24418 Gene.18321 Gene.9326 Gene.25276 Gene.24587 Gene.13290 Gene.16684 Gene.9890 Gene.14282 Gene.9116 Gene.8161 Gene.9909 Gene.10767 Gene.22387 Gene.22682 Gene.11906 Gene.12444 Gene.10584 Gene.7279 Gene.9160 Gene.22180 Gene.16310 Gene.17494 Gene.4134 Gene.7692 Gene.9317 Gene.10042 Gene.1730 Gene.20318 Gene.10872 Gene.14215 Gene.163…
	oxidoreduction coenzyme metabolic process	6	GO:0006733	30	68	936	5169	2.44	5.46937e-07	6.26	2.95	Gene.17197 Gene.5230 Gene.16785 Gene.15045 Gene.7926 Gene.15043 Gene.18622 Gene.18953 Gene.10483 Gene.22204 Gene.5755 Gene.7835 Gene.22203 Gene.12572 Gene.5995 Gene.13619 Gene.17563 Gene.23751 Gene.5155 Gene.19760 Gene.5059 Gene.14317 Gene.11134 Gene.2809 Gene.2688 Gene.22649 Gene.24062 Gene.15046 Gene.7921 Gene.7422

## Sheet: ident GO2Protein
GO Terms Level 1	GO Terms ID	GO Terms Level	GO Terms Description	Fisher's exact test P value	Protein accession	Position	Amino acid	Protein description	Localization probability	Modified sequence_x000D_
Cellular Component	GO:0019867	3	outer membrane	0.0127476	Gene.16252	209	K	PREDICTED: mitochondrial outer membrane protein porin 2-like [Juglans regia]	1	ASYLHHLDQAK(1)R_x000D_
Cellular Component	GO:0019867	3	outer membrane	0.0127476	Gene.16252	251	K	PREDICTED: mitochondrial outer membrane protein porin 2-like [Juglans regia]	1	LNNHGK(1)LGALLQHELIPK_x000D_
Cellular Component	GO:0019867	3	outer membrane	0.0127476	Gene.16252	198	K	PREDICTED: mitochondrial outer membrane protein porin 2-like [Juglans regia]	1	GDSIK(1)ASYLHHLDQAK_x000D_
Cellular Component	GO:0019867	3	outer membrane	0.0127476	Gene.16252	275	K	PREDICTED: mitochondrial outer membrane protein porin 2-like [Juglans regia]	1	SVLTVAGDFDTK(1)ALDK_x000D_
Cellular Component	GO:0019867	3	outer membrane	0.0127476	Gene.16252	279	K	PREDICTED: mitochondrial outer membrane protein porin 2-like [Juglans regia]	1	ALDK(1)TPR_x000D_
Cellular Component	GO:0019867	3	outer membrane	0.0127476	Gene.16252	78	K	PREDICTED: mitochondrial outer membrane protein porin 2-like [Juglans regia]	1	YK(1)NTQIDVK_x000D_
Cellular Component	GO:0019867	3	outer membrane	0.0127476	Gene.11634	59	K	PREDICTED: mitochondrial outer membrane protein porin of 36 kDa [Vitis vinifera]	1	KGDLLFADVSTK(1)LVNK_x000D_
Cellular Component	GO:0019867	3	outer membrane	0.0127476	Gene.11634	63	K	PREDICTED: mitochondrial outer membrane protein porin of 36 kDa [Vitis vinifera]	1	LVNK(1)NVTTDVK_x000D_
Cellular Component	GO:0019867	3	outer membrane	0.0127476	Gene.9900	137	K	"PREDICTED: translocase of chloroplast 34, chloroplastic-like [Nelumbo nucifera]"	1	VDNLDK(1)QIIK_x000D_
Cellular Component	GO:0019867	3	outer membrane	0.0127476	Gene.9900	194	K	"PREDICTED: translocase of chloroplast 34, chloroplastic-like [Nelumbo nucifera]"	1	VVTEAAGIK(1)K_x000D_
Cellular Component	GO:0019867	3	outer membrane	0.0127476	Gene.9900	110	K	"PREDICTED: translocase of chloroplast 34, chloroplastic-like [Nelumbo nucifera]"	1	AIDMIK(1)R_x000D_
Cellular Component	GO:0019867	3	outer membrane	0.0127476	Gene.15507	384	K	"PREDICTED: protein TOC75-3, chloroplastic [Vitis vinifera]"	1	ELPK(1)QLR_x000D_
Cellular Component	GO:0019867	3	outer membrane	0.0127476	Gene.8620	11	K	mitochondrial outer membrane protein porin 4 [Spinacia oleracea]	1	APSQFPDFGK(1)R_x000D_
Cellular Component	GO:0019867	3	outer membrane	0.0127476	Gene.11208	256	K	PREDICTED: sorting and assembly machinery component 50 homolog B [Vitis vinifera]	1	FSSYK(1)ER_x000D_
Cellular Component	GO:0019867	3	outer membrane	0.0127476	Gene.11635	74	K	hypothetical protein CDL15_Pgr009623 [Punica granatum]	1	VDTK(1)SNVFTTVTIDEPAPGLK_x000D_
Cellular Component	GO:0019867	3	outer membrane	0.0127476	Gene.11635	63	K	hypothetical protein CDL15_Pgr009623 [Punica granatum]	1	LINK(1)NITTDVK_x000D_
Cellular Component	GO:0019867	3	outer membrane	0.0127476	Gene.11635	3	K	hypothetical protein CDL15_Pgr009623 [Punica granatum]	1	VK(1)GPGLYSDIGK_x000D_
Cellular Component	GO:0019867	3	outer membrane	0.0127476	Gene.11635	70	K	hypothetical protein CDL15_Pgr009623 [Punica granatum]	1	NITTDVK(1)VDTK_x000D_
Cellular Component	GO:0019867	3	outer membrane	0.0127476	Gene.11635	228	K	hypothetical protein CDL15_Pgr009623 [Punica granatum]	1	LTIGTQHALDPLTLVK(1)AR_x000D_
Cellular Component	GO:0019867	3	outer membrane	0.0127476	Gene.11635	13	K	hypothetical protein CDL15_Pgr009623 [Punica granatum]	1	GPGLYSDIGK(1)K_x000D_
Cellular Component	GO:0019867	3	outer membrane	0.0127476	Gene.11635	236	K	hypothetical protein CDL15_Pgr009623 [Punica granatum]	1	VDNHGK(1)ANALIQHEWRPK_x000D_
Cellular Component	GO:0005737	6	cytoplasm	1.0604e-46	Gene.20322	426	K	"PREDICTED: ruBisCO large subunit-binding protein subunit beta, chloroplastic [Nelumbo nucifera]"	1	IAK(1)LSSGVAVIQVGAR_x000D_
Cellular Component	GO:0005737	6	cytoplasm	1.0604e-46	Gene.20322	533	K	"PREDICTED: ruBisCO large subunit-binding protein subunit beta, chloroplastic [Nelumbo nucifera]"	1	VLSSDDPK(1)FGYNAATGK_x000D_
Cellular Component	GO:0005737	6	cytoplasm	1.0604e-46	Gene.20322	90	K	"PREDICTED: ruBisCO large subunit-binding protein subunit beta, chloroplastic [Nelumbo nucifera]"	1	LADLVGVTLGPK(1)GR_x000D_
Cellular Component	GO:0005737	6	cytoplasm	1.0604e-46	Gene.20322	369	K	"PREDICTED: ruBisCO large subunit-binding protein subunit beta, chloroplastic [Nelumbo nucifera]"	1	AGK(1)EVLGHAAK_x000D_
Cellular Component	GO:0005737	6	cytoplasm	1.0604e-46	Gene.20322	332	K	"PREDICTED: ruBisCO large subunit-binding protein subunit beta, chloroplastic [Nelumbo nucifera]"	1	IAAMK(1)APGYAER_x000D_
Cellular Component	GO:0005737	6	cytoplasm	1.0604e-46	Gene.20322	192	K	"PREDICTED: ruBisCO large subunit-binding protein subunit beta, chloroplastic [Nelumbo nucifera]"	1	SISK(1)QVK_x000D_
Cellular Component	GO:0005737	6	cytoplasm	1.0604e-46	Gene.20322	188	K	"PREDICTED: ruBisCO large subunit-binding protein subunit beta, chloroplastic [Nelumbo nucifera]"	1	ALVAELK(1)SISK_x000D_
Cellular Component	GO:0005737	6	cytoplasm	1.0604e-46	Gene.20322	480	K	"PREDICTED: ruBisCO large subunit-binding protein subunit beta, chloroplastic [Nelumbo nucifera]"	1	LASK(1)VDAIK_x000D_
Cellular Component	GO:0005737	6	cytoplasm	1.0604e-46	Gene.20322	377	K	"PREDICTED: ruBisCO large subunit-binding protein subunit beta, chloroplastic [Nelumbo nucifera]"	1	EVLGHAAK(1)IVLYK_x000D_
Cellular Component	GO:0005737	6	cytoplasm	1.0604e-46	Gene.20322	445	K	"PREDICTED: ruBisCO large subunit-binding protein subunit beta, chloroplastic [Nelumbo nucifera]"	1	TETELK(1)EK_x000D_
Cellular Component	GO:0005737	6	cytoplasm	1.0604e-46	Gene.20322	327	K	"PREDICTED: ruBisCO large subunit-binding protein subunit beta, chloroplastic [Nelumbo nucifera]"	1	GSLK(1)IAAMK_x000D_
Cellular Component	GO:0005737	6	cytoplasm	1.0604e-46	Gene.20322	501	K	"PREDICTED: ruBisCO large subunit-binding protein subunit beta, chloroplastic [Nelumbo nucifera]"	1	LGADIVK(1)R_x000D_
Cellular Component	GO:0005737	6	cytoplasm	1.0604e-46	Gene.20322	99	K	"PREDICTED: ruBisCO large subunit-binding protein subunit beta, chloroplastic [Nelumbo nucifera]"	1	NVVLESK(1)YGSPK_x000D_
Cellular Component	GO:0005737	6	cytoplasm	1.0604e-46	Gene.20322	382	K	"PREDICTED: ruBisCO large subunit-binding protein subunit beta, chloroplastic [Nelumbo nucifera]"	1	IVLYK(1)ESSTIVGDGTTQEAVSR_x000D_
Cellular Component	GO:0005737	6	cytoplasm	1.0604e-46	Gene.20322	366	K	"PREDICTED: ruBisCO large subunit-binding protein subunit beta, chloroplastic [Nelumbo nucifera]"	1	DEVGLSLEK(1)AGK_x000D_
Cellular Component	GO:0005737	6	cytoplasm	1.0604e-46	Gene.20322	485	K	"PREDICTED: ruBisCO large subunit-binding protein subunit beta, chloroplastic [Nelumbo nucifera]"	1	VDAIK(1)ATLENDEQK_x000D_
Cellular Component	GO:0005737	6	cytoplasm	1.0604e-46	Gene.16252	209	K	PREDICTED: mitochondrial outer membrane protein porin 2-like [Juglans regia]	1	ASYLHHLDQAK(1)R_x000D_
Cellular Component	GO:0005737	6	cytoplasm	1.0604e-46	Gene.16252	251	K	PREDICTED: mitochondrial outer membrane protein porin 2-like [Juglans regia]	1	LNNHGK(1)LGALLQHELIPK_x000D_
Cellular Component	GO:0005737	6	cytoplasm	1.0604e-46	Gene.16252	198	K	PREDICTED: mitochondrial outer membrane protein porin 2-like [Juglans regia]	1	GDSIK(1)ASYLHHLDQAK_x000D_
Cellular Component	GO:0005737	6	cytoplasm	1.0604e-46	Gene.16252	275	K	PREDICTED: mitochondrial outer membrane protein porin 2-like [Juglans regia]	1	SVLTVAGDFDTK(1)ALDK_x000D_
Cellular Component	GO:0005737	6	cytoplasm	1.0604e-46	Gene.16252	279	K	PREDICTED: mitochondrial outer membrane protein porin 2-like [Juglans regia]	1	ALDK(1)TPR_x000D_
Cellular Component	GO:0005737	6	cytoplasm	1.0604e-46	Gene.16252	78	K	PREDICTED: mitochondrial outer membrane protein porin 2-like [Juglans regia]	1	YK(1)NTQIDVK_x000D_
Cellular Component	GO:0005737	6	cytoplasm	1.0604e-46	Gene.19811	139	K	eukaryotic translation initiation factor 3 subunit M-like [Chenopodium quinoa]	0.999909	LISGK(1)VAQQPSDKPALR_x000D_
Cellular Component	GO:0005737	6	cytoplasm	1.0604e-46	Gene.24498	936	K	"LOW QUALITY PROTEIN: leucine--tRNA ligase, cytoplasmic [Carica papaya]"	1	APPVAQLAEDK(1)R_x000D_
Cellular Component	GO:0005737	6	cytoplasm	1.0604e-46	Gene.21871	61	K	adenine phosphoribosyltransferase 1-like [Ziziphus jujuba]	1	IQK(1)INSTIR_x000D_
Cellular Component	GO:0005737	6	cytoplasm	1.0604e-46	Gene.5089	109	K	"PREDICTED: 30S ribosomal protein S6 alpha, chloroplastic [Beta vulgaris subsp. vulgaris]"	1	K(1)YETMAVLRPDMTEDER_x000D_
Cellular Component	GO:0005737	6	cytoplasm	1.0604e-46	Gene.22081	74	K	"RuBisCO large subunit-binding protein subunit beta, chloroplastic [Vitis vinifera]"	0.877639	K(0.122)LQSGVNK(0.878)LADLVGVTLGPK_x000D_
Cellular Component	GO:0005737	6	cytoplasm	1.0604e-46	Gene.22081	67	K	"RuBisCO large subunit-binding protein subunit beta, chloroplastic [Vitis vinifera]"	1	K(1)LQSGVNK_x000D_
Cellular Component	GO:0005737	6	cytoplasm	1.0604e-46	Gene.22081	276	K	"RuBisCO large subunit-binding protein subunit beta, chloroplastic [Vitis vinifera]"	1	LLLVDK(1)K_x000D_
Cellular Component	GO:0005737	6	cytoplasm	1.0604e-46	Gene.22081	328	K	"RuBisCO large subunit-binding protein subunit beta, chloroplastic [Vitis vinifera]"	1	IAALK(1)APGFGER_x000D_
Cellular Component	GO:0005737	6	cytoplasm	1.0604e-46	Gene.22081	95	K	"RuBisCO large subunit-binding protein subunit beta, chloroplastic [Vitis vinifera]"	1	NVVLESK(1)YGSPR_x000D_
Cellular Component	GO:0005737	6	cytoplasm	1.0604e-46	Gene.22081	323	K	"RuBisCO large subunit-binding protein subunit beta, chloroplastic [Vitis vinifera]"	1	GSLK(1)IAALK_x000D_
Cellular Component	GO:0005737	6	cytoplasm	1.0604e-46	Gene.22081	184	K	"RuBisCO large subunit-binding protein subunit beta, chloroplastic [Vitis vinifera]"	1	ALVAELK(1)LMSK_x000D_
Cellular Component	GO:0005737	6	cytoplasm	1.0604e-46	Gene.22081	60	K	"RuBisCO large subunit-binding protein subunit beta, chloroplastic [Vitis vinifera]"	1	ELYFNK(1)DGSAIR_x000D_
Cellular Component	GO:0005737	6	cytoplasm	1.0604e-46	Gene.22081	177	K	"RuBisCO large subunit-binding protein subunit beta, chloroplastic [Vitis vinifera]"	1	TAK(1)ALVAELK_x000D_
Cellular Component	GO:0005737	6	cytoplasm	1.0604e-46	Gene.22081	86	K	"RuBisCO large subunit-binding protein subunit beta, chloroplastic [Vitis vinifera]"	1	LADLVGVTLGPK(1)GR_x000D_
Cellular Component	GO:0005737	6	cytoplasm	1.0604e-46	Gene.22081	270	K	"RuBisCO large subunit-binding protein subunit beta, chloroplastic [Vitis vinifera]"	1	MCVEYENCK(1)LLLVDK_x000D_
Cellular Component	GO:0005737	6	cytoplasm	1.0604e-46	Gene.12744	149	K	"PREDICTED: 50S ribosomal protein L4, chloroplastic-like [Nelumbo nucifera]"	1	TPLRPGGGVIFGPK(1)PK_x000D_
Cellular Component	GO:0005737	6	cytoplasm	1.0604e-46	Gene.12744	156	K	"PREDICTED: 50S ribosomal protein L4, chloroplastic-like [Nelumbo nucifera]"	1	DWSIK(1)INR_x000D_
Cellular Component	GO:0005737	6	cytoplasm	1.0604e-46	Gene.12744	207	K	"PREDICTED: 50S ribosomal protein L4, chloroplastic-like [Nelumbo nucifera]"	1	WGLDPK(1)EK_x000D_
Cellular Component	GO:0005737	6	cytoplasm	1.0604e-46	Gene.12744	193	K	"PREDICTED: 50S ribosomal protein L4, chloroplastic-like [Nelumbo nucifera]"	1	TK(1)EFIAAMK_x000D_
Cellular Component	GO:0005737	6	cytoplasm	1.0604e-46	Gene.12744	78	K	"PREDICTED: 50S ribosomal protein L4, chloroplastic-like [Nelumbo nucifera]"	1	VGETFLNLK(1)TAPPETAR_x000D_
Cellular Component	GO:0005737	6	cytoplasm	1.0604e-46	Gene.12744	200	K	"PREDICTED: 50S ribosomal protein L4, chloroplastic-like [Nelumbo nucifera]"	1	EFIAAMK(1)R_x000D_
Cellular Component	GO:0005737	6	cytoplasm	1.0604e-46	Gene.12744	151	K	"PREDICTED: 50S ribosomal protein L4, chloroplastic-like [Nelumbo nucifera]"	1	PK(1)DWSIK_x000D_
Cellular Component	GO:0005737	6	cytoplasm	1.0604e-46	Gene.12744	100	K	"PREDICTED: 50S ribosomal protein L4, chloroplastic-like [Nelumbo nucifera]"	1	ALTTDLTNK(1)R_x000D_
Cellular Component	GO:0005737	6	cytoplasm	1.0604e-46	Gene.15236	271	K	PREDICTED: eukaryotic translation initiation factor 3 subunit I [Vitis vinifera]	1	FEAK(1)FYDK_x000D_
Cellular Component	GO:0005737	6	cytoplasm	1.0604e-46	Gene.15236	179	K	PREDICTED: eukaryotic translation initiation factor 3 subunit I [Vitis vinifera]	1	IWDAETGK(1)LLK_x000D_
Cellular Component	GO:0005737	6	cytoplasm	1.0604e-46	Gene.15236	125	K	PREDICTED: eukaryotic translation initiation factor 3 subunit I [Vitis vinifera]	1	TSAIHVK(1)SLAR_x000D_
Cellular Component	GO:0005737	6	cytoplasm	1.0604e-46	Gene.7648	128	K	"soluble inorganic pyrophosphatase 6, chloroplastic [Spinacia oleracea]"	1	MEVATDEQFTPIK(1)QDTK_x000D_
Cellular Component	GO:0005737	6	cytoplasm	1.0604e-46	Gene.7648	85	K	"soluble inorganic pyrophosphatase 6, chloroplastic [Spinacia oleracea]"	1	VFFLDNSGK(1)K_x000D_
Cellular Component	GO:0005737	6	cytoplasm	1.0604e-46	Gene.7648	283	K	"soluble inorganic pyrophosphatase 6, chloroplastic [Spinacia oleracea]"	1	VIAETNESWAK(1)LIK_x000D_
Cellular Component	GO:0005737	6	cytoplasm	1.0604e-46	Gene.7648	248	K	"soluble inorganic pyrophosphatase 6, chloroplastic [Spinacia oleracea]"	0.999688	DYK(1)IPDGKPANK_x000D_
Cellular Component	GO:0005737	6	cytoplasm	1.0604e-46	Gene.7648	253	K	"soluble inorganic pyrophosphatase 6, chloroplastic [Spinacia oleracea]"	1	IPDGK(1)PANK_x000D_
Cellular Component	GO:0005737	6	cytoplasm	1.0604e-46	Gene.7648	267	K	"soluble inorganic pyrophosphatase 6, chloroplastic [Spinacia oleracea]"	1	AANK(1)DYALK_x000D_
Cellular Component	GO:0005737	6	cytoplasm	1.0604e-46	Gene.7648	257	K	"soluble inorganic pyrophosphatase 6, chloroplastic [Spinacia oleracea]"	1	PANK(1)FGLGNK_x000D_
Cellular Component	GO:0005737	6	cytoplasm	1.0604e-46	Gene.3512	91	K	"PREDICTED: proline--tRNA ligase, cytoplasmic [Vitis vinifera]"	1	EK(1)DHIEGFAPEVAWVTK_x000D_
Cellular Component	GO:0005737	6	cytoplasm	1.0604e-46	Gene.3512	10	K	"PREDICTED: proline--tRNA ligase, cytoplasmic [Vitis vinifera]"	1	K(1)ETGLGLTYK_x000D_
Cellular Component	GO:0005737	6	cytoplasm	1.0604e-46	Gene.7193	22	K	V-type proton ATPase subunit H [Prunus avium]	1	YK(1)QEVLLGHLDWSPVHK_x000D_
Cellular Component	GO:0005737	6	cytoplasm	1.0604e-46	Gene.22203	158	K	hypothetical protein AQUCO_01900039v1 [Aquilegia coerulea]	1	KVPLYK(1)HIAEIAGNK_x000D_
Cellular Component	GO:0005737	6	cytoplasm	1.0604e-46	Gene.22203	167	K	hypothetical protein AQUCO_01900039v1 [Aquilegia coerulea]	1	HIAEIAGNK(1)K_x000D_
Cellular Component	GO:0005737	6	cytoplasm	1.0604e-46	Gene.22203	82	K	hypothetical protein AQUCO_01900039v1 [Aquilegia coerulea]	1	DGGSDYLGK(1)GVLK_x000D_
Cellular Component	GO:0005737	6	cytoplasm	1.0604e-46	Gene.1644	173	K	uncharacterized protein LOC110805647 isoform X1 [Spinacia oleracea]	1	LAFK(1)NSPGSR_x000D_
Cellular Component	GO:0005737	6	cytoplasm	1.0604e-46	Gene.11634	59	K	PREDICTED: mitochondrial outer membrane protein porin of 36 kDa [Vitis vinifera]	1	KGDLLFADVSTK(1)LVNK_x000D_
Cellular Component	GO:0005737	6	cytoplasm	1.0604e-46	Gene.11634	63	K	PREDICTED: mitochondrial outer membrane protein porin of 36 kDa [Vitis vinifera]	1	LVNK(1)NVTTDVK_x000D_
Cellular Component	GO:0005737	6	cytoplasm	1.0604e-46	Gene.10767	76	K	uncharacterized protein LOC110799193 [Spinacia oleracea]	1	SSADVTDSADQVPIEK(1)R_x000D_
Cellular Component	GO:0005737	6	cytoplasm	1.0604e-46	Gene.17563	243	K	PREDICTED: uncharacterized protein LOC104897452 [Beta vulgaris subsp. vulgaris]	1	LADDTLGTVEAAK(1)WLHK_x000D_
Cellular Component	GO:0005737	6	cytoplasm	1.0604e-46	Gene.17563	328	K	PREDICTED: uncharacterized protein LOC104897452 [Beta vulgaris subsp. vulgaris]	1	VDSLIDK(1)MLEK_x000D_
Cellular Component	GO:0005737	6	cytoplasm	1.0604e-46	Gene.17563	247	K	PREDICTED: uncharacterized protein LOC104897452 [Beta vulgaris subsp. vulgaris]	1	WLHK(1)VVDR_x000D_
Cellular Component	GO:0005737	6	cytoplasm	1.0604e-46	Gene.24222	394	K	"dihydropyrimidine dehydrogenase (NADP(+)), chloroplastic [Herrania umbratica]"	1	QQEAIK(1)QR_x000D_
Cellular Component	GO:0005737	6	cytoplasm	1.0604e-46	Gene.1659	104	K	Ubiquitin-40S ribosomal protein S27a [Vitis vinifera]	1	VK(1)LAVLQFYK_x000D_
Cellular Component	GO:0005737	6	cytoplasm	1.0604e-46	Gene.1659	11	K	Ubiquitin-40S ribosomal protein S27a [Vitis vinifera]	1	MQIFVK(1)TLTGK_x000D_
Cellular Component	GO:0005737	6	cytoplasm	1.0604e-46	Gene.1659	32	K	Ubiquitin-40S ribosomal protein S27a [Vitis vinifera]	1	TITLEVESSDTIDNVK(1)AK_x000D_
Cellular Component	GO:0005737	6	cytoplasm	1.0604e-46	Gene.1659	53	K	Ubiquitin-40S ribosomal protein S27a [Vitis vinifera]	1	LIFAGK(1)QLEDGR_x000D_
Cellular Component	GO:0005737	6	cytoplasm	1.0604e-46	Gene.1659	118	K	Ubiquitin-40S ribosomal protein S27a [Vitis vinifera]	1	VDDSGK(1)VQR_x000D_
Cellular Component	GO:0005737	6	cytoplasm	1.0604e-46	Gene.1659	68	K	Ubiquitin-40S ribosomal protein S27a [Vitis vinifera]	1	TLADYNIQK(1)ESTLHLVLR_x000D_
Cellular Component	GO:0005737	6	cytoplasm	1.0604e-46	Gene.1659	38	K	Ubiquitin-40S ribosomal protein S27a [Vitis vinifera]	1	IQDK(1)EGIPPDQQR_x000D_
Cellular Component	GO:0005737	6	cytoplasm	1.0604e-46	Gene.1659	112	K	Ubiquitin-40S ribosomal protein S27a [Vitis vinifera]	1	LAVLQFYK(1)VDDSGK_x000D_
Cellular Component	GO:0005737	6	cytoplasm	1.0604e-46	Gene.1659	16	K	Ubiquitin-40S ribosomal protein S27a [Vitis vinifera]	1	TLTGK(1)TITLEVESSDTIDNVK_x000D_
Cellular Component	GO:0005737	6	cytoplasm	1.0604e-46	Gene.1659	148	K	Ubiquitin-40S ribosomal protein S27a [Vitis vinifera]	1	HYCGK(1)CGLTYLYQK_x000D_
Cellular Component	GO:0005737	6	cytoplasm	1.0604e-46	Gene.18154	192	K	PREDICTED: eukaryotic translation initiation factor [Ipomoea nil]	1	GDK(1)LSLWTK_x000D_
Cellular Component	GO:0005737	6	cytoplasm	1.0604e-46	Gene.2353	93	K	"60S ribosomal protein, partial [Actinidia chinensis var. chinensis]"	1	PTNQGVTQLK(1)FQR_x000D_
Cellular Component	GO:0005737	6	cytoplasm	1.0604e-46	Gene.2353	56	K	"60S ribosomal protein, partial [Actinidia chinensis var. chinensis]"	1	AK(1)QGFVIYR_x000D_
Cellular Component	GO:0005737	6	cytoplasm	1.0604e-46	Gene.2353	157	K	"60S ribosomal protein, partial [Actinidia chinensis var. chinensis]"	1	INWICNPVHK(1)HR_x000D_
Cellular Component	GO:0005737	6	cytoplasm	1.0604e-46	Gene.25119	98	K	serine--tRNA ligase-like [Chenopodium quinoa]	1	EAEVQELK(1)SSLYAK_x000D_
Cellular Component	GO:0005737	6	cytoplasm	1.0604e-46	Gene.25119	11	K	serine--tRNA ligase-like [Chenopodium quinoa]	1	VDK(1)GGNPEIIR_x000D_
Cellular Component	GO:0005737	6	cytoplasm	1.0604e-46	Gene.25119	61	K	serine--tRNA ligase-like [Chenopodium quinoa]	1	INK(1)QISQLK_x000D_
Cellular Component	GO:0005737	6	cytoplasm	1.0604e-46	Gene.12333	93	K	"50S ribosomal protein L11, chloroplastic [Lactuca sativa]"	1	LALEAGK(1)ATPAPPVGPALGSK_x000D_
Cellular Component	GO:0005737	6	cytoplasm	1.0604e-46	Gene.12333	157	K	"50S ribosomal protein L11, chloroplastic [Lactuca sativa]"	1	TPPASVLLLK(1)AAGAEK_x000D_
Cellular Component	GO:0005737	6	cytoplasm	1.0604e-46	Gene.13697	99	K	PREDICTED: 40S ribosomal protein SA-like [Cucumis melo]	1	YVDVGIPANNK(1)GK_x000D_
Cellular Component	GO:0005737	6	cytoplasm	1.0604e-46	Gene.12402	119	K	40S ribosomal protein S11 [Populus trichocarpa]	1	NYLHWVK(1)K_x000D_
Cellular Component	GO:0005737	6	cytoplasm	1.0604e-46	Gene.12402	60	K	40S ribosomal protein S11 [Populus trichocarpa]	1	FWK(1)NIGLGFK_x000D_
Cellular Component	GO:0005737	6	cytoplasm	1.0604e-46	Gene.12402	67	K	40S ribosomal protein S11 [Populus trichocarpa]	1	NIGLGFK(1)TPR_x000D_
Cellular Component	GO:0005737	6	cytoplasm	1.0604e-46	Gene.12402	34	K	40S ribosomal protein S11 [Populus trichocarpa]	1	AFLK(1)QPK_x000D_
Cellular Component	GO:0005737	6	cytoplasm	1.0604e-46	Gene.12402	165	K	40S ribosomal protein S11 [Populus trichocarpa]	1	FNVLK(1)VIPAGSAAGGK_x000D_
Cellular Component	GO:0005737	6	cytoplasm	1.0604e-46	Gene.12402	80	K	40S ribosomal protein S11 [Populus trichocarpa]	1	EATEGTYIDK(1)K_x000D_
Cellular Component	GO:0005737	6	cytoplasm	1.0604e-46	Gene.12402	176	K	40S ribosomal protein S11 [Populus trichocarpa]	1	VIPAGSAAGGK(1)K_x000D_
Cellular Component	GO:0005737	6	cytoplasm	1.0604e-46	Gene.3840	101	K	predicted protein [Micromonas pusilla CCMP1545]	1	HFELGGDK(1)K_x000D_
Cellular Component	GO:0005737	6	cytoplasm	1.0604e-46	Gene.5826	83	K	PREDICTED: probable protein disulfide-isomerase A6 [Capsicum annuum]	1	GVDYAK(1)NEIQR_x000D_
Cellular Component	GO:0005737	6	cytoplasm	1.0604e-46	Gene.5826	108	K	PREDICTED: probable protein disulfide-isomerase A6 [Capsicum annuum]	1	ADEFSLK(1)K_x000D_
Cellular Component	GO:0005737	6	cytoplasm	1.0604e-46	Gene.23187	153	K	PREDICTED: exocyst complex component SEC6 [Vitis vinifera]	1	LTALDGK(1)R_x000D_
Cellular Component	GO:0005737	6	cytoplasm	1.0604e-46	Gene.12737	87	K	Ribosomal protein [Parasponia andersonii]	1	AK(1)DSQAIR_x000D_
Cellular Component	GO:0005737	6	cytoplasm	1.0604e-46	Gene.12737	85	K	Ribosomal protein [Parasponia andersonii]	1	EVGAFADAEK(1)AK_x000D_
Cellular Component	GO:0005737	6	cytoplasm	1.0604e-46	Gene.12737	278	K	Ribosomal protein [Parasponia andersonii]	1	ASGK(1)SFFK_x000D_
Cellular Component	GO:0005737	6	cytoplasm	1.0604e-46	Gene.12737	75	K	Ribosomal protein [Parasponia andersonii]	1	ILK(1)EVGAFADAEK_x000D_
Cellular Component	GO:0005737	6	cytoplasm	1.0604e-46	Gene.10970	123	K	"unnamed protein product, partial [Vitis vinifera]"	1	IMLAK(1)IK_x000D_
Cellular Component	GO:0005737	6	cytoplasm	1.0604e-46	Gene.10970	92	K	"unnamed protein product, partial [Vitis vinifera]"	1	NK(1)WESSSWGR_x000D_
Cellular Component	GO:0005737	6	cytoplasm	1.0604e-46	Gene.10970	28	K	"unnamed protein product, partial [Vitis vinifera]"	1	VALINYGK(1)EYGR_x000D_
Cellular Component	GO:0005737	6	cytoplasm	1.0604e-46	Gene.10970	118	K	"unnamed protein product, partial [Vitis vinifera]"	1	FK(1)IMLAK_x000D_
Cellular Component	GO:0005737	6	cytoplasm	1.0604e-46	Gene.13976	138	K	40S ribosomal protein S2-4-like [Abrus precatorius]	1	DEVMK(1)IMPVQK_x000D_
Cellular Component	GO:0005737	6	cytoplasm	1.0604e-46	Gene.13976	133	K	40S ribosomal protein S2-4-like [Abrus precatorius]	1	EHQIVDTLIGPSLK(1)DEVMK_x000D_
Cellular Component	GO:0005737	6	cytoplasm	1.0604e-46	Gene.1730	18	K	"biotin carboxyl carrier protein of acetyl-CoA carboxylase 1, chloroplastic-like [Chenopodium quinoa]"	1	LVDSK(1)DIVELR_x000D_
Cellular Component	GO:0005737	6	cytoplasm	1.0604e-46	Gene.15901	59	K	60S ribosomal protein L31 [Cynara cardunculus var. scolymus]	1	VDVK(1)LNK_x000D_
Cellular Component	GO:0005737	6	cytoplasm	1.0604e-46	Gene.15901	39	K	60S ribosomal protein L31 [Cynara cardunculus var. scolymus]	1	APNAIK(1)EIR_x000D_
Cellular Component	GO:0005737	6	cytoplasm	1.0604e-46	Gene.15901	23	K	60S ribosomal protein L31 [Cynara cardunculus var. scolymus]	1	EYTINLHK(1)R_x000D_
Cellular Component	GO:0005737	6	cytoplasm	1.0604e-46	Gene.15901	114	K	60S ribosomal protein L31 [Cynara cardunculus var. scolymus]	1	GLGTK(1)VIDDEE_x000D_
Cellular Component	GO:0005737	6	cytoplasm	1.0604e-46	Gene.15901	9	K	60S ribosomal protein L31 [Cynara cardunculus var. scolymus]	1	K(1)EEVVTR_x000D_
Cellular Component	GO:0005737	6	cytoplasm	1.0604e-46	Gene.15901	62	K	60S ribosomal protein L31 [Cynara cardunculus var. scolymus]	1	LNK(1)QIWSR_x000D_
Cellular Component	GO:0005737	6	cytoplasm	1.0604e-46	Gene.15901	47	K	60S ribosomal protein L31 [Cynara cardunculus var. scolymus]	1	FAQK(1)AMGTTDVR_x000D_
Cellular Component	GO:0005737	6	cytoplasm	1.0604e-46	Gene.8620	11	K	mitochondrial outer membrane protein porin 4 [Spinacia oleracea]	1	APSQFPDFGK(1)R_x000D_
Cellular Component	GO:0005737	6	cytoplasm	1.0604e-46	Gene.12020	49	K	calreticulin-3-like isoform X1 [Chenopodium quinoa]	1	SEGK(1)AGSFK_x000D_
Cellular Component	GO:0005737	6	cytoplasm	1.0604e-46	Gene.1732	120	K	"30S ribosomal protein S21, chloroplastic-like [Chenopodium quinoa]"	1	AGVIQEVK(1)R_x000D_
Cellular Component	GO:0005737	6	cytoplasm	1.0604e-46	Gene.12635	325	K	"3-dehydroquinate synthase, chloroplastic [Manihot esculenta]"	1	DPSALAYAIK(1)R_x000D_
Cellular Component	GO:0005737	6	cytoplasm	1.0604e-46	Gene.20086	591	K	coatomer subunit gamma [Quercus suber]	1	EVK(1)SQPLSEK_x000D_
Cellular Component	GO:0005737	6	cytoplasm	1.0604e-46	Gene.20086	418	K	coatomer subunit gamma [Quercus suber]	1	EEGGFEYK(1)K_x000D_
Cellular Component	GO:0005737	6	cytoplasm	1.0604e-46	Gene.20086	393	K	coatomer subunit gamma [Quercus suber]	1	SLCLK(1)FPLK_x000D_
Cellular Component	GO:0005737	6	cytoplasm	1.0604e-46	Gene.8851	169	K	"PREDICTED: tryptophan--tRNA ligase, chloroplastic/mitochondrial isoform X1 [Eucalyptus grandis]"	1	MIQFK(1)EK_x000D_
Cellular Component	GO:0005737	6	cytoplasm	1.0604e-46	Gene.8559	69	K	60S acidic ribosomal protein P2B-like protein [Cinnamomum micranthum f. kanehirae]	1	GK(1)DITELIASGR_x000D_
Cellular Component	GO:0005737	6	cytoplasm	1.0604e-46	Gene.8559	67	K	60S acidic ribosomal protein P2B-like protein [Cinnamomum micranthum f. kanehirae]	1	IELLLSQVK(1)GK_x000D_
Cellular Component	GO:0005737	6	cytoplasm	1.0604e-46	Gene.8559	113	K	60S acidic ribosomal protein P2B-like protein [Cinnamomum micranthum f. kanehirae]	1	LASVPAGGGGGAVAAAAPAASGGGAAPAAEAK(1)K_x000D_
Cellular Component	GO:0005737	6	cytoplasm	1.0604e-46	Gene.19753	64	K	Ribosomal protein [Parasponia andersonii]	1	PTAGPLRPIVHGQTLK(1)YNMK_x000D_
Cellular Component	GO:0005737	6	cytoplasm	1.0604e-46	Gene.19753	73	K	Ribosomal protein [Parasponia andersonii]	1	AGK(1)GFSLEELK_x000D_
Cellular Component	GO:0005737	6	cytoplasm	1.0604e-46	Gene.19753	44	K	Ribosomal protein [Parasponia andersonii]	1	AVK(1)IFPR_x000D_
Cellular Component	GO:0005737	6	cytoplasm	1.0604e-46	Gene.19753	14	K	Ribosomal protein [Parasponia andersonii]	1	HNNVIPNGHFK(1)K_x000D_
Cellular Component	GO:0005737	6	cytoplasm	1.0604e-46	Gene.19753	15	K	Ribosomal protein [Parasponia andersonii]	1	K(1)HWQNYVK_x000D_
Cellular Component	GO:0005737	6	cytoplasm	1.0604e-46	Gene.19753	176	K	Ribosomal protein [Parasponia andersonii]	1	SFK(1)AYDK_x000D_
Cellular Component	GO:0005737	6	cytoplasm	1.0604e-46	Gene.7517	538	K	"proline--tRNA ligase, chloroplastic/mitochondrial [Jatropha curcas]"	1	AAISAGK(1)WAR_x000D_
Cellular Component	GO:0005737	6	cytoplasm	1.0604e-46	Gene.7517	549	K	"proline--tRNA ligase, chloroplastic/mitochondrial [Jatropha curcas]"	1	GPWSASDK(1)EELK_x000D_
Cellular Component	GO:0005737	6	cytoplasm	1.0604e-46	Gene.7517	433	K	"proline--tRNA ligase, chloroplastic/mitochondrial [Jatropha curcas]"	1	VK(1)LDDTDQR_x000D_
Cellular Component	GO:0005737	6	cytoplasm	1.0604e-46	Gene.12266	120	K	putative 60S ribosomal protein L35 [Rheum australe]	1	LTK(1)HQANLK_x000D_
Cellular Component	GO:0005737	6	cytoplasm	1.0604e-46	Gene.12266	37	K	putative 60S ribosomal protein L35 [Rheum australe]	1	TK(1)VDLLAQLK_x000D_
Cellular Component	GO:0005737	6	cytoplasm	1.0604e-46	Gene.19230	588	K	probable methionine--tRNA ligase [Chenopodium quinoa]	1	ELRDEEVEVYQEK(1)FAGSQADR_x000D_
Cellular Component	GO:0005737	6	cytoplasm	1.0604e-46	Gene.19230	21	K	probable methionine--tRNA ligase [Chenopodium quinoa]	1	APILPVPGK(1)R_x000D_
Cellular Component	GO:0005737	6	cytoplasm	1.0604e-46	Gene.19230	761	K	probable methionine--tRNA ligase [Chenopodium quinoa]	1	IHFPGFEGEPDDVLNPK(1)K_x000D_
Cellular Component	GO:0005737	6	cytoplasm	1.0604e-46	Gene.23288	171	K	"threonine--tRNA ligase, mitochondrial 1-like isoform X1 [Momordica charantia]"	1	AVEEK(1)QPFER_x000D_
Cellular Component	GO:0005737	6	cytoplasm	1.0604e-46	Gene.23288	511	K	"threonine--tRNA ligase, mitochondrial 1-like isoform X1 [Momordica charantia]"	1	IDISVSDALK(1)R_x000D_
Cellular Component	GO:0005737	6	cytoplasm	1.0604e-46	Gene.23288	15	K	"threonine--tRNA ligase, mitochondrial 1-like isoform X1 [Momordica charantia]"	1	DESYLNTVIEK(1)R_x000D_
Cellular Component	GO:0005737	6	cytoplasm	1.0604e-46	Gene.20404	128	K	40S ribosomal protein S9-2 isoform B [Glycine soja]	1	LQTLVFK(1)AGMAK_x000D_
Cellular Component	GO:0005737	6	cytoplasm	1.0604e-46	Gene.20404	78	K	40S ribosomal protein S9-2 isoform B [Glycine soja]	1	MLLTLDEK(1)NPR_x000D_
Cellular Component	GO:0005737	6	cytoplasm	1.0604e-46	Gene.20228	304	K	"30S ribosomal protein S5, chloroplastic-like [Chenopodium quinoa]"	1	ATVCAVQK(1)MR_x000D_
Cellular Component	GO:0005737	6	cytoplasm	1.0604e-46	Gene.20228	219	K	"30S ribosomal protein S5, chloroplastic-like [Chenopodium quinoa]"	1	EVIEAVQK(1)AATDAR_x000D_
Cellular Component	GO:0005737	6	cytoplasm	1.0604e-46	Gene.20228	235	K	"30S ribosomal protein S5, chloroplastic-like [Chenopodium quinoa]"	1	NIITIPLTK(1)YSTFPHR_x000D_
Cellular Component	GO:0005737	6	cytoplasm	1.0604e-46	Gene.20228	211	K	"30S ribosomal protein S5, chloroplastic-like [Chenopodium quinoa]"	1	AK(1)EVIEAVQK_x000D_
Cellular Component	GO:0005737	6	cytoplasm	1.0604e-46	Gene.20228	150	K	"30S ribosomal protein S5, chloroplastic-like [Chenopodium quinoa]"	1	DVYVMDSK(1)VK_x000D_
Cellular Component	GO:0005737	6	cytoplasm	1.0604e-46	Gene.16194	133	K	40S ribosomal protein S8 [Cynara cardunculus var. scolymus]	1	K(1)EGEEGEAAEEAK_x000D_
Cellular Component	GO:0005737	6	cytoplasm	1.0604e-46	Gene.2486	45	K	60S ribosomal protein L27 [Handroanthus impetiginosus]	1	SFDDGVK(1)DR_x000D_
Cellular Component	GO:0005737	6	cytoplasm	1.0604e-46	Gene.23399	230	K	GHMP kinase family protein isoform 1 [Theobroma cacao]	1	DSVETSLLLK(1)HR_x000D_
Cellular Component	GO:0005737	6	cytoplasm	1.0604e-46	Gene.12920	122	K	60S ribosomal protein L13a-2 [Capsella rubella]	1	AK(1)VVYER_x000D_
Cellular Component	GO:0005737	6	cytoplasm	1.0604e-46	Gene.2479	34	K	PREDICTED: 60S ribosomal protein L27-3 [Beta vulgaris subsp. vulgaris]	1	SFDDGQK(1)DR_x000D_
Cellular Component	GO:0005737	6	cytoplasm	1.0604e-46	Gene.10816	50	K	60S ribosomal protein L17-2 [Quercus suber]	1	AK(1)SYLEDVLVHK_x000D_
Cellular Component	GO:0005737	6	cytoplasm	1.0604e-46	Gene.10816	130	K	60S ribosomal protein L17-2 [Quercus suber]	1	GLDVDSLYISHIQVNEAQK(1)QR_x000D_
Cellular Component	GO:0005737	6	cytoplasm	1.0604e-46	Gene.10816	165	K	60S ribosomal protein L17-2 [Quercus suber]	1	K(1)EQETQLTTSK_x000D_
Cellular Component	GO:0005737	6	cytoplasm	1.0604e-46	Gene.10816	175	K	60S ribosomal protein L17-2 [Quercus suber]	1	EQETQLTTSK(1)SK_x000D_
Cellular Component	GO:0005737	6	cytoplasm	1.0604e-46	Gene.10816	111	K	60S ribosomal protein L17-2 [Quercus suber]	1	NAESNAEMK(1)GLDVDSLYISHIQVNEAQK_x000D_
Cellular Component	GO:0005737	6	cytoplasm	1.0604e-46	Gene.15695	92	K	60s ribosome protein L19 [Vernicia fordii]	1	LPTK(1)ILWMR_x000D_
Cellular Component	GO:0005737	6	cytoplasm	1.0604e-46	Gene.15353	92	K	"phenylalanine--tRNA ligase, chloroplastic/mitochondrial [Sesamum indicum]"	1	DK(1)HPLGILK_x000D_
Cellular Component	GO:0005737	6	cytoplasm	1.0604e-46	Gene.15353	325	K	"phenylalanine--tRNA ligase, chloroplastic/mitochondrial [Sesamum indicum]"	1	FTSQFSK(1)GQLGVK_x000D_
Cellular Component	GO:0005737	6	cytoplasm	1.0604e-46	Gene.7093	39	K	PREDICTED: 60S ribosomal protein L18a-2 [Populus euphratica]	1	ALPTESVEQPK(1)IYR_x000D_
Cellular Component	GO:0005737	6	cytoplasm	1.0604e-46	Gene.7093	162	K	PREDICTED: 60S ribosomal protein L18a-2 [Populus euphratica]	1	QFHNSK(1)IK_x000D_
Cellular Component	GO:0005737	6	cytoplasm	1.0604e-46	Gene.7093	89	K	PREDICTED: 60S ribosomal protein L18a-2 [Populus euphratica]	1	IK(1)NYGIWLR_x000D_
Cellular Component	GO:0005737	6	cytoplasm	1.0604e-46	Gene.7093	108	K	PREDICTED: 60S ribosomal protein L18a-2 [Populus euphratica]	1	TGYHNMYK(1)EYR_x000D_
Cellular Component	GO:0005737	6	cytoplasm	1.0604e-46	Gene.7093	44	K	PREDICTED: 60S ribosomal protein L18a-2 [Populus euphratica]	1	MK(1)LWATNEVR_x000D_
Cellular Component	GO:0005737	6	cytoplasm	1.0604e-46	Gene.4901	128	K	hypothetical protein CISIN_1g028425mg [Citrus sinensis]	1	VK(1)GNVFK_x000D_
Cellular Component	GO:0005737	6	cytoplasm	1.0604e-46	Gene.4901	153	K	hypothetical protein CISIN_1g028425mg [Citrus sinensis]	1	EK(1)TLSDQFEAK_x000D_
Cellular Component	GO:0005737	6	cytoplasm	1.0604e-46	Gene.4901	92	K	hypothetical protein CISIN_1g028425mg [Citrus sinensis]	1	LPTK(1)VLWMR_x000D_
Cellular Component	GO:0005737	6	cytoplasm	1.0604e-46	Gene.4901	162	K	hypothetical protein CISIN_1g028425mg [Citrus sinensis]	1	TLSDQFEAK(1)R_x000D_
Cellular Component	GO:0005737	6	cytoplasm	1.0604e-46	Gene.4901	46	K	hypothetical protein CISIN_1g028425mg [Citrus sinensis]	1	LVK(1)DGFIIR_x000D_
Cellular Component	GO:0005737	6	cytoplasm	1.0604e-46	Gene.4901	144	K	hypothetical protein CISIN_1g028425mg [Citrus sinensis]	1	VLMESIHK(1)SK_x000D_
Cellular Component	GO:0005737	6	cytoplasm	1.0604e-46	Gene.4901	126	K	hypothetical protein CISIN_1g028425mg [Citrus sinensis]	1	HMYHDMYMK(1)VK_x000D_
Cellular Component	GO:0005737	6	cytoplasm	1.0604e-46	Gene.4901	5	K	hypothetical protein CISIN_1g028425mg [Citrus sinensis]	1	VSLK(1)LQK_x000D_
Cellular Component	GO:0005737	6	cytoplasm	1.0604e-46	Gene.12936	409	K	"PREDICTED: arginine--tRNA ligase, cytoplasmic-like isoform X1 [Juglans regia]"	1	LVDLLDEAK(1)NR_x000D_
Cellular Component	GO:0005737	6	cytoplasm	1.0604e-46	Gene.12936	102	K	"PREDICTED: arginine--tRNA ligase, cytoplasmic-like isoform X1 [Juglans regia]"	1	ISK(1)IWLAK_x000D_
Cellular Component	GO:0005737	6	cytoplasm	1.0604e-46	Gene.12936	239	K	"PREDICTED: arginine--tRNA ligase, cytoplasmic-like isoform X1 [Juglans regia]"	1	LQGGDSK(1)YR_x000D_
Cellular Component	GO:0005737	6	cytoplasm	1.0604e-46	Gene.12936	257	K	"PREDICTED: arginine--tRNA ligase, cytoplasmic-like isoform X1 [Juglans regia]"	1	NEFQK(1)VYK_x000D_
Cellular Component	GO:0005737	6	cytoplasm	1.0604e-46	Gene.12936	223	K	"PREDICTED: arginine--tRNA ligase, cytoplasmic-like isoform X1 [Juglans regia]"	1	FDTDSVFK(1)EK_x000D_
Cellular Component	GO:0005737	6	cytoplasm	1.0604e-46	Gene.23013	318	K	dolichyl-diphosphooligosaccharide--protein glycosyltransferase subunit 2 isoform X2 [Ziziphus jujuba]	1	SASVIENK(1)ELK_x000D_
Cellular Component	GO:0005737	6	cytoplasm	1.0604e-46	Gene.23013	303	K	dolichyl-diphosphooligosaccharide--protein glycosyltransferase subunit 2 isoform X2 [Ziziphus jujuba]	1	IIK(1)ATDSSAK_x000D_
Cellular Component	GO:0005737	6	cytoplasm	1.0604e-46	Gene.23013	115	K	dolichyl-diphosphooligosaccharide--protein glycosyltransferase subunit 2 isoform X2 [Ziziphus jujuba]	1	SIK(1)SLSQSDGR_x000D_
Cellular Component	GO:0005737	6	cytoplasm	1.0604e-46	Gene.13924	73	K	Vesicle transport v-SNARE like [Actinidia chinensis var. chinensis]	1	GMLLAK(1)LR_x000D_
Cellular Component	GO:0005737	6	cytoplasm	1.0604e-46	Gene.11804	59	K	40S ribosomal protein S7 [Papaver somniferum]	1	K(1)AVVVHVPYR_x000D_
Cellular Component	GO:0005737	6	cytoplasm	1.0604e-46	Gene.11804	91	K	40S ribosomal protein S7 [Papaver somniferum]	1	FSGK(1)DVIVIATR_x000D_
Cellular Component	GO:0005737	6	cytoplasm	1.0604e-46	Gene.8092	194	K	"PREDICTED: 50S ribosomal protein L19-2, chloroplastic [Prunus mume]"	1	LSVYK(1)GIVISR_x000D_
Cellular Component	GO:0005737	6	cytoplasm	1.0604e-46	Gene.8092	156	K	"PREDICTED: 50S ribosomal protein L19-2, chloroplastic [Prunus mume]"	1	MGEIMGILNK(1)R_x000D_
Cellular Component	GO:0005737	6	cytoplasm	1.0604e-46	Gene.23166	643	K	"valine--tRNA ligase, chloroplastic/mitochondrial 2 isoform X1 [Jatropha curcas]"	1	AFTNK(1)LWNAGK_x000D_
Cellular Component	GO:0005737	6	cytoplasm	1.0604e-46	Gene.16502	243	K	Mitochondrial glycoprotein [Actinidia chinensis var. chinensis]	1	DNK(1)EYLK_x000D_
Cellular Component	GO:0005737	6	cytoplasm	1.0604e-46	Gene.14897	244	K	"50S ribosomal protein L15, chloroplastic isoform X1 [Manihot esculenta]"	0.999999	K(1)WVKPSVAK_x000D_
Cellular Component	GO:0005737	6	cytoplasm	1.0604e-46	Gene.14897	263	K	"50S ribosomal protein L15, chloroplastic isoform X1 [Manihot esculenta]"	1	ADEYFAK(1)K_x000D_
Cellular Component	GO:0005737	6	cytoplasm	1.0604e-46	Gene.14897	188	K	"50S ribosomal protein L15, chloroplastic isoform X1 [Manihot esculenta]"	1	EK(1)GLINPSGR_x000D_
Cellular Component	GO:0005737	6	cytoplasm	1.0604e-46	Gene.14897	160	K	"50S ribosomal protein L15, chloroplastic isoform X1 [Manihot esculenta]"	1	GIAGGMHAGLPK(1)YVPVNLK_x000D_
Cellular Component	GO:0005737	6	cytoplasm	1.0604e-46	Gene.3055	172	K	PREDICTED: 40S ribosomal protein S4-3 [Eucalyptus grandis]	1	ANDTIK(1)LDLETSK_x000D_
Cellular Component	GO:0005737	6	cytoplasm	1.0604e-46	Gene.3055	213	K	PREDICTED: 40S ribosomal protein S4-3 [Eucalyptus grandis]	1	HK(1)GSFETIHVQDSQGHEFATR_x000D_
Cellular Component	GO:0005737	6	cytoplasm	1.0604e-46	Gene.10556	155	K	PREDICTED: 60S ribosomal protein L10a [Daucus carota subsp. sativus]	1	STVK(1)FQLK_x000D_
Cellular Component	GO:0005737	6	cytoplasm	1.0604e-46	Gene.10556	53	K	PREDICTED: 60S ribosomal protein L10a [Daucus carota subsp. sativus]	1	FSGSVK(1)LPHIPR_x000D_
Cellular Component	GO:0005737	6	cytoplasm	1.0604e-46	Gene.10556	3	K	PREDICTED: 60S ribosomal protein L10a [Daucus carota subsp. sativus]	1	SK(1)LSNDALR_x000D_
Cellular Component	GO:0005737	6	cytoplasm	1.0604e-46	Gene.10556	146	K	PREDICTED: 60S ribosomal protein L10a [Daucus carota subsp. sativus]	1	FPTLVSHQESLENK(1)VNETK_x000D_
Cellular Component	GO:0005737	6	cytoplasm	1.0604e-46	Gene.10556	129	K	PREDICTED: 60S ribosomal protein L10a [Daucus carota subsp. sativus]	1	LLGPGLNK(1)AGK_x000D_
Cellular Component	GO:0005737	6	cytoplasm	1.0604e-46	Gene.10556	132	K	PREDICTED: 60S ribosomal protein L10a [Daucus carota subsp. sativus]	1	AGK(1)FPTLVSHQESLENK_x000D_
Cellular Component	GO:0005737	6	cytoplasm	1.0604e-46	Gene.10556	151	K	PREDICTED: 60S ribosomal protein L10a [Daucus carota subsp. sativus]	1	VNETK(1)STVK_x000D_
Cellular Component	GO:0005737	6	cytoplasm	1.0604e-46	Gene.10556	117	K	PREDICTED: 60S ribosomal protein L10a [Daucus carota subsp. sativus]	1	YHAFLASEAVIK(1)QIPR_x000D_
Cellular Component	GO:0005737	6	cytoplasm	1.0604e-46	Gene.10556	105	K	PREDICTED: 60S ribosomal protein L10a [Daucus carota subsp. sativus]	1	K(1)YHAFLASEAVIK_x000D_
Cellular Component	GO:0005737	6	cytoplasm	1.0604e-46	Gene.10556	195	K	PREDICTED: 60S ribosomal protein L10a [Daucus carota subsp. sativus]	1	K(1)NWQNVR_x000D_
Cellular Component	GO:0005737	6	cytoplasm	1.0604e-46	Gene.21132	84	K	"hypothetical protein TSUD_363370, partial [Trifolium subterraneum]"	1	DK(1)DGYWK_x000D_
Cellular Component	GO:0005737	6	cytoplasm	1.0604e-46	Gene.21132	124	K	"hypothetical protein TSUD_363370, partial [Trifolium subterraneum]"	1	LANDAK(1)AAK_x000D_
Cellular Component	GO:0005737	6	cytoplasm	1.0604e-46	Gene.21132	251	K	"hypothetical protein TSUD_363370, partial [Trifolium subterraneum]"	1	SLFK(1)GAGANILR_x000D_
Cellular Component	GO:0005737	6	cytoplasm	1.0604e-46	Gene.21132	11	K	"hypothetical protein TSUD_363370, partial [Trifolium subterraneum]"	1	VK(1)LLIQNQDEMIK_x000D_
Cellular Component	GO:0005737	6	cytoplasm	1.0604e-46	Gene.21132	280	K	"hypothetical protein TSUD_363370, partial [Trifolium subterraneum]"	1	LQVVVLGK(1)K_x000D_
Cellular Component	GO:0005737	6	cytoplasm	1.0604e-46	Gene.21132	143	K	"hypothetical protein TSUD_363370, partial [Trifolium subterraneum]"	1	QFDGMIDVYK(1)K_x000D_
Cellular Component	GO:0005737	6	cytoplasm	1.0604e-46	Gene.21132	22	K	"hypothetical protein TSUD_363370, partial [Trifolium subterraneum]"	1	LLIQNQDEMIK(1)AGR_x000D_
Cellular Component	GO:0005737	6	cytoplasm	1.0604e-46	Gene.21132	42	K	"hypothetical protein TSUD_363370, partial [Trifolium subterraneum]"	1	TMK(1)DEGMIALWR_x000D_
Cellular Component	GO:0005737	6	cytoplasm	1.0604e-46	Gene.21132	231	K	"hypothetical protein TSUD_363370, partial [Trifolium subterraneum]"	1	YK(1)SSLDAFSQILK_x000D_
Cellular Component	GO:0005737	6	cytoplasm	1.0604e-46	Gene.21132	229	K	"hypothetical protein TSUD_363370, partial [Trifolium subterraneum]"	1	MMMTSGEAVK(1)YK_x000D_
Cellular Component	GO:0005737	6	cytoplasm	1.0604e-46	Gene.21132	144	K	"hypothetical protein TSUD_363370, partial [Trifolium subterraneum]"	1	K(1)TIASDGVAGLYR_x000D_
Cellular Component	GO:0005737	6	cytoplasm	1.0604e-46	Gene.21132	31	K	"hypothetical protein TSUD_363370, partial [Trifolium subterraneum]"	1	LSEPYK(1)GIGDCFTR_x000D_
Cellular Component	GO:0005737	6	cytoplasm	1.0604e-46	Gene.21132	82	K	"hypothetical protein TSUD_363370, partial [Trifolium subterraneum]"	0.999834	K(1)DKDGYWK_x000D_
Cellular Component	GO:0005737	6	cytoplasm	1.0604e-46	Gene.21132	247	K	"hypothetical protein TSUD_363370, partial [Trifolium subterraneum]"	1	NEGAK(1)SLFK_x000D_
Cellular Component	GO:0005737	6	cytoplasm	1.0604e-46	Gene.21132	242	K	"hypothetical protein TSUD_363370, partial [Trifolium subterraneum]"	1	SSLDAFSQILK(1)NEGAK_x000D_
Cellular Component	GO:0005737	6	cytoplasm	1.0604e-46	Gene.21720	38	K	hypothetical protein DY000_00013457 [Brassica cretica]	1	QIMDAAK(1)NSNAK_x000D_
Cellular Component	GO:0005737	6	cytoplasm	1.0604e-46	Gene.21720	53	K	hypothetical protein DY000_00013457 [Brassica cretica]	1	TMGPVPLPTK(1)K_x000D_
Cellular Component	GO:0005737	6	cytoplasm	1.0604e-46	Gene.21720	61	K	hypothetical protein DY000_00013457 [Brassica cretica]	1	IYCVLK(1)SPHVNK_x000D_
Cellular Component	GO:0005737	6	cytoplasm	1.0604e-46	Gene.21720	43	K	hypothetical protein DY000_00013457 [Brassica cretica]	1	NSNAK(1)TMGPVPLPTK_x000D_
Cellular Component	GO:0005737	6	cytoplasm	1.0604e-46	Gene.10266	403	K	ruBisCO large subunit-binding protein subunit alpha [Citrus sinensis]	1	VTITK(1)DSTTFIADAASKDELQAR_x000D_
Cellular Component	GO:0005737	6	cytoplasm	1.0604e-46	Gene.10266	124	K	ruBisCO large subunit-binding protein subunit alpha [Citrus sinensis]	1	NVVLDEFGSPK(1)VVNDGVTIAR_x000D_
Cellular Component	GO:0005737	6	cytoplasm	1.0604e-46	Gene.10266	440	K	ruBisCO large subunit-binding protein subunit alpha [Citrus sinensis]	1	ELTETDSVYDSEK(1)LAER_x000D_
Cellular Component	GO:0005737	6	cytoplasm	1.0604e-46	Gene.10266	156	K	ruBisCO large subunit-binding protein subunit alpha [Citrus sinensis]	1	EVASK(1)TNDSAGDGTTTASVLAR_x000D_
Cellular Component	GO:0005737	6	cytoplasm	1.0604e-46	Gene.10266	546	K	ruBisCO large subunit-binding protein subunit alpha [Citrus sinensis]	1	ALVAPASLIAHNAGVEGEVVVEK(1)VK_x000D_
Cellular Component	GO:0005737	6	cytoplasm	1.0604e-46	Gene.10266	193	K	ruBisCO large subunit-binding protein subunit alpha [Citrus sinensis]	1	LGLLSVTSGANPVSLK(1)K_x000D_
Cellular Component	GO:0005737	6	cytoplasm	1.0604e-46	Gene.10266	606	K	ruBisCO large subunit-binding protein subunit alpha [Citrus sinensis]	0.939531	AK(0.06)PK(0.94)SGAAAPQQGLMV_x000D_
Cellular Component	GO:0005737	6	cytoplasm	1.0604e-46	Gene.10266	456	K	ruBisCO large subunit-binding protein subunit alpha [Citrus sinensis]	1	LSGGVAVIK(1)VGAATETELEDR_x000D_
Cellular Component	GO:0005737	6	cytoplasm	1.0604e-46	Gene.10266	302	K	ruBisCO large subunit-binding protein subunit alpha [Citrus sinensis]	1	VLVTDQK(1)ISAIK_x000D_
Cellular Component	GO:0005737	6	cytoplasm	1.0604e-46	Gene.10266	415	K	ruBisCO large subunit-binding protein subunit alpha [Citrus sinensis]	1	DSTTFIADAASK(1)DELQAR_x000D_
Cellular Component	GO:0005737	6	cytoplasm	1.0604e-46	Gene.1631	42	K	PREDICTED: 40S ribosomal protein S19-1 [Tarenaya hassleriana]	1	AYASHLK(1)R_x000D_
Cellular Component	GO:0005737	6	cytoplasm	1.0604e-46	Gene.1631	95	K	PREDICTED: 40S ribosomal protein S19-1 [Tarenaya hassleriana]	1	GGIGVGGFK(1)R_x000D_
Cellular Component	GO:0005737	6	cytoplasm	1.0604e-46	Gene.1687	166	K	PREDICTED: B-cell receptor-associated protein 31 [Beta vulgaris subsp. vulgaris]	1	ILESECAAK(1)K_x000D_
Cellular Component	GO:0005737	6	cytoplasm	1.0604e-46	Gene.1687	181	K	PREDICTED: B-cell receptor-associated protein 31 [Beta vulgaris subsp. vulgaris]	1	TAQTNADALK(1)R_x000D_
Cellular Component	GO:0005737	6	cytoplasm	1.0604e-46	Gene.21851	32	K	hypothetical protein Ahy_A01g000865 [Arachis hypogaea]	1	PSSK(1)VIIK_x000D_
Cellular Component	GO:0005737	6	cytoplasm	1.0604e-46	Gene.21851	71	K	hypothetical protein Ahy_A01g000865 [Arachis hypogaea]	1	LNK(1)CGVISPR_x000D_
Cellular Component	GO:0005737	6	cytoplasm	1.0604e-46	Gene.21851	19	K	hypothetical protein Ahy_A01g000865 [Arachis hypogaea]	1	SMYNAEK(1)R_x000D_
Cellular Component	GO:0005737	6	cytoplasm	1.0604e-46	Gene.21851	12	K	hypothetical protein Ahy_A01g000865 [Arachis hypogaea]	1	VSVLNDALK(1)SMYNAEK_x000D_
Cellular Component	GO:0005737	6	cytoplasm	1.0604e-46	Gene.23679	418	K	"RecName: Full=2,3-bisphosphoglycerate-independent phosphoglycerate mutase; Short=BPG-independent PGAM; Short=Phosphoglyceromutase; AltName: Full=PGAM-I"	1	DAILSGK(1)FHQVR_x000D_
Cellular Component	GO:0005737	6	cytoplasm	1.0604e-46	Gene.23679	64	K	"RecName: Full=2,3-bisphosphoglycerate-independent phosphoglycerate mutase; Short=BPG-independent PGAM; Short=Phosphoglyceromutase; AltName: Full=PGAM-I"	1	LIK(1)AHGTAVGLPSEDDMGNSEVGHNALGAGR_x000D_
Cellular Component	GO:0005737	6	cytoplasm	1.0604e-46	Gene.23679	109	K	"RecName: Full=2,3-bisphosphoglycerate-independent phosphoglycerate mutase; Short=BPG-independent PGAM; Short=Phosphoglyceromutase; AltName: Full=PGAM-I"	1	LVDSALASGK(1)IYDGEGFK_x000D_
Cellular Component	GO:0005737	6	cytoplasm	1.0604e-46	Gene.23679	99	K	"RecName: Full=2,3-bisphosphoglycerate-independent phosphoglycerate mutase; Short=BPG-independent PGAM; Short=Phosphoglyceromutase; AltName: Full=PGAM-I"	1	IFAQGAK(1)LVDSALASGK_x000D_
Cellular Component	GO:0005737	6	cytoplasm	1.0604e-46	Gene.23679	409	K	"RecName: Full=2,3-bisphosphoglycerate-independent phosphoglycerate mutase; Short=BPG-independent PGAM; Short=Phosphoglyceromutase; AltName: Full=PGAM-I"	1	AVEIAEK(1)AR_x000D_
Cellular Component	GO:0005737	6	cytoplasm	1.0604e-46	Gene.23679	151	K	"RecName: Full=2,3-bisphosphoglycerate-independent phosphoglycerate mutase; Short=BPG-independent PGAM; Short=Phosphoglyceromutase; AltName: Full=PGAM-I"	1	LDQVQLLLK(1)GAAEHGAK_x000D_
Cellular Component	GO:0005737	6	cytoplasm	1.0604e-46	Gene.23679	117	K	"RecName: Full=2,3-bisphosphoglycerate-independent phosphoglycerate mutase; Short=BPG-independent PGAM; Short=Phosphoglyceromutase; AltName: Full=PGAM-I"	1	IYDGEGFK(1)YIK_x000D_
Cellular Component	GO:0005737	6	cytoplasm	1.0604e-46	Gene.23679	222	K	"RecName: Full=2,3-bisphosphoglycerate-independent phosphoglycerate mutase; Short=BPG-independent PGAM; Short=Phosphoglyceromutase; AltName: Full=PGAM-I"	1	YENDWEVVK(1)R_x000D_
Cellular Component	GO:0005737	6	cytoplasm	1.0604e-46	Gene.23679	301	K	"RecName: Full=2,3-bisphosphoglycerate-independent phosphoglycerate mutase; Short=BPG-independent PGAM; Short=Phosphoglyceromutase; AltName: Full=PGAM-I"	1	ALEYEK(1)FDNFDR_x000D_
Cellular Component	GO:0005737	6	cytoplasm	1.0604e-46	Gene.1945	64	K	uncharacterized protein A4U43_C07F7410 [Asparagus officinalis]	1	INK(1)MLSCAGADR_x000D_
Cellular Component	GO:0005737	6	cytoplasm	1.0604e-46	Gene.1945	37	K	uncharacterized protein A4U43_C07F7410 [Asparagus officinalis]	1	IACNK(1)YMTK_x000D_
Cellular Component	GO:0005737	6	cytoplasm	1.0604e-46	Gene.1945	41	K	uncharacterized protein A4U43_C07F7410 [Asparagus officinalis]	1	YMTK(1)FAGK_x000D_
Cellular Component	GO:0005737	6	cytoplasm	1.0604e-46	Gene.1318	48	K	Ribosomal protein L24 [Corchorus olitorius]	1	SK(1)AEGEPGQIIK_x000D_
Cellular Component	GO:0005737	6	cytoplasm	1.0604e-46	Gene.3804	109	K	"50S ribosomal protein L28, chloroplastic [Quercus suber]"	1	LQFVNLQYK(1)R_x000D_
Cellular Component	GO:0005737	6	cytoplasm	1.0604e-46	Gene.3804	90	K	"50S ribosomal protein L28, chloroplastic [Quercus suber]"	1	ANK(1)VSFSNK_x000D_
Cellular Component	GO:0005737	6	cytoplasm	1.0604e-46	Gene.3804	134	K	"50S ribosomal protein L28, chloroplastic [Quercus suber]"	1	TIEK(1)NGLAAVAK_x000D_
Cellular Component	GO:0005737	6	cytoplasm	1.0604e-46	Gene.3804	100	K	"50S ribosomal protein L28, chloroplastic [Quercus suber]"	1	K(1)LQFVNLQYK_x000D_
Cellular Component	GO:0005737	6	cytoplasm	1.0604e-46	Gene.5071	106	K	PREDICTED: 60S ribosomal protein L27a-3-like [Lupinus angustifolius]	1	GVLPPNQPVVVK(1)AK_x000D_
Cellular Component	GO:0005737	6	cytoplasm	1.0604e-46	Gene.8485	42	K	60S ribosomal protein L6-like [Hevea brasiliensis]	1	FDDK(1)YFAK_x000D_
Cellular Component	GO:0005737	6	cytoplasm	1.0604e-46	Gene.8485	74	K	60S ribosomal protein L6-like [Hevea brasiliensis]	1	NVLPAEK(1)K_x000D_
Cellular Component	GO:0005737	6	cytoplasm	1.0604e-46	Gene.11140	125	K	"PREDICTED: 50S ribosomal protein L21, chloroplastic [Nelumbo nucifera]"	1	DASVNDK(1)IILNK_x000D_
Cellular Component	GO:0005737	6	cytoplasm	1.0604e-46	Gene.11140	169	K	"PREDICTED: 50S ribosomal protein L21, chloroplastic [Nelumbo nucifera]"	1	VVVFK(1)YK_x000D_
Cellular Component	GO:0005737	6	cytoplasm	1.0604e-46	Gene.9412	114	K	"dihydrolipoyllysine-residue succinyltransferase component of 2-oxoglutarate dehydrogenase complex 1, mitochondrial-like isoform X1 [Hevea brasiliensis]"	1	FLK(1)SPGER_x000D_
Cellular Component	GO:0005737	6	cytoplasm	1.0604e-46	Gene.9412	347	K	"dihydrolipoyllysine-residue succinyltransferase component of 2-oxoglutarate dehydrogenase complex 1, mitochondrial-like isoform X1 [Hevea brasiliensis]"	1	NAEK(1)MNFAEIEK_x000D_
Cellular Component	GO:0005737	6	cytoplasm	1.0604e-46	Gene.9412	168	K	"dihydrolipoyllysine-residue succinyltransferase component of 2-oxoglutarate dehydrogenase complex 1, mitochondrial-like isoform X1 [Hevea brasiliensis]"	1	IAVISK(1)GGEGATPAAPEK_x000D_
Cellular Component	GO:0005737	6	cytoplasm	1.0604e-46	Gene.9412	193	K	"dihydrolipoyllysine-residue succinyltransferase component of 2-oxoglutarate dehydrogenase complex 1, mitochondrial-like isoform X1 [Hevea brasiliensis]"	1	STVESK(1)ESNVETAPIK_x000D_
Cellular Component	GO:0005737	6	cytoplasm	1.0604e-46	Gene.9412	362	K	"dihydrolipoyllysine-residue succinyltransferase component of 2-oxoglutarate dehydrogenase complex 1, mitochondrial-like isoform X1 [Hevea brasiliensis]"	1	EINTLAK(1)K_x000D_
Cellular Component	GO:0005737	6	cytoplasm	1.0604e-46	Gene.9412	180	K	"dihydrolipoyllysine-residue succinyltransferase component of 2-oxoglutarate dehydrogenase complex 1, mitochondrial-like isoform X1 [Hevea brasiliensis]"	1	GGEGATPAAPEK(1)TAAPAEK_x000D_
Cellular Component	GO:0005737	6	cytoplasm	1.0604e-46	Gene.9412	285	K	"dihydrolipoyllysine-residue succinyltransferase component of 2-oxoglutarate dehydrogenase complex 1, mitochondrial-like isoform X1 [Hevea brasiliensis]"	1	DAFVEK(1)HAVK_x000D_
Cellular Component	GO:0005737	6	cytoplasm	1.0604e-46	Gene.9412	187	K	"dihydrolipoyllysine-residue succinyltransferase component of 2-oxoglutarate dehydrogenase complex 1, mitochondrial-like isoform X1 [Hevea brasiliensis]"	1	TAAPAEK(1)STVESK_x000D_
Cellular Component	GO:0005737	6	cytoplasm	1.0604e-46	Gene.20527	159	K	hypothetical protein DVH24_023569 [Malus domestica]	1	LDGSK(1)IMK_x000D_
Cellular Component	GO:0005737	6	cytoplasm	1.0604e-46	Gene.20527	149	K	hypothetical protein DVH24_023569 [Malus domestica]	1	TLTSVHEGILEDVVQPAEIVGK(1)R_x000D_
Cellular Component	GO:0005737	6	cytoplasm	1.0604e-46	Gene.20527	162	K	hypothetical protein DVH24_023569 [Malus domestica]	1	IMK(1)IFLDPK_x000D_
Cellular Component	GO:0005737	6	cytoplasm	1.0604e-46	Gene.20527	101	K	hypothetical protein DVH24_023569 [Malus domestica]	1	FSGK(1)EVIVIATR_x000D_
Cellular Component	GO:0005737	6	cytoplasm	1.0604e-46	Gene.20527	168	K	hypothetical protein DVH24_023569 [Malus domestica]	1	IFLDPK(1)AR_x000D_
Cellular Component	GO:0005737	6	cytoplasm	1.0604e-46	Gene.5389	6	K	unnamed protein product [Brassica oleracea]	1	VNIPK(1)TK_x000D_
Cellular Component	GO:0005737	6	cytoplasm	1.0604e-46	Gene.5389	32	K	unnamed protein product [Brassica oleracea]	1	GK(1)DSLAAQGK_x000D_
Cellular Component	GO:0005737	6	cytoplasm	1.0604e-46	Gene.5389	40	K	unnamed protein product [Brassica oleracea]	1	DSLAAQGK(1)R_x000D_
Cellular Component	GO:0005737	6	cytoplasm	1.0604e-46	Gene.5389	24	K	unnamed protein product [Brassica oleracea]	1	HTLHK(1)VTQYK_x000D_
Cellular Component	GO:0005737	6	cytoplasm	1.0604e-46	Gene.4083	333	K	"PREDICTED: dihydrolipoyllysine-residue acetyltransferase component 1 of pyruvate dehydrogenase complex, mitochondrial [Juglans regia]"	1	SAASSMSTDK(1)NEVK_x000D_
Cellular Component	GO:0005737	6	cytoplasm	1.0604e-46	Gene.4083	466	K	"PREDICTED: dihydrolipoyllysine-residue acetyltransferase component 1 of pyruvate dehydrogenase complex, mitochondrial [Juglans regia]"	1	DLIEK(1)HNVK_x000D_
Cellular Component	GO:0005737	6	cytoplasm	1.0604e-46	Gene.4083	323	K	"PREDICTED: dihydrolipoyllysine-residue acetyltransferase component 1 of pyruvate dehydrogenase complex, mitochondrial [Juglans regia]"	0.999944	AEIADK(1)SAASSMSTDKNEVK_x000D_
Cellular Component	GO:0005737	6	cytoplasm	1.0604e-46	Gene.10780	102	K	60S ribosomal protein L22-3 [Chenopodium quinoa]	1	ITVTSDSNFSK(1)R_x000D_
Cellular Component	GO:0005737	6	cytoplasm	1.0604e-46	Gene.4844	16	K	60S ribosomal protein like [Actinidia chinensis var. chinensis]	1	APPQASSGLIVGLNK(1)GHIVTK_x000D_
Cellular Component	GO:0005737	6	cytoplasm	1.0604e-46	Gene.4844	65	K	60S ribosomal protein like [Actinidia chinensis var. chinensis]	1	ITELLK(1)VGK_x000D_
Cellular Component	GO:0005737	6	cytoplasm	1.0604e-46	Gene.19993	119	K	uncharacterized protein LOC110811594 [Carica papaya]	1	ETK(1)QFTYK_x000D_
Cellular Component	GO:0005737	6	cytoplasm	1.0604e-46	Gene.19993	150	K	uncharacterized protein LOC110811594 [Carica papaya]	1	LSAGDVGDK(1)SK_x000D_
Cellular Component	GO:0005737	6	cytoplasm	1.0604e-46	Gene.2448	130	K	"30S ribosomal protein S20, chloroplastic [Hevea brasiliensis]"	1	K(1)EAQSEEIIPIEK_x000D_
Cellular Component	GO:0005737	6	cytoplasm	1.0604e-46	Gene.2448	156	K	"30S ribosomal protein S20, chloroplastic [Hevea brasiliensis]"	1	AVK(1)TGTLHR_x000D_
Cellular Component	GO:0005737	6	cytoplasm	1.0604e-46	Gene.2448	153	K	"30S ribosomal protein S20, chloroplastic [Hevea brasiliensis]"	1	LIAEAYSAIDK(1)AVK_x000D_
Cellular Component	GO:0005737	6	cytoplasm	1.0604e-46	Gene.7279	205	K	"ATP phosphoribosyltransferase 2, chloroplastic [Morus notabilis]"	1	VATGFTYLGPK(1)FMK_x000D_
Cellular Component	GO:0005737	6	cytoplasm	1.0604e-46	Gene.7279	191	K	"ATP phosphoribosyltransferase 2, chloroplastic [Morus notabilis]"	1	ELAEMPQWTAEK(1)PLR_x000D_
Cellular Component	GO:0005737	6	cytoplasm	1.0604e-46	Gene.7279	208	K	"ATP phosphoribosyltransferase 2, chloroplastic [Morus notabilis]"	1	FMK(1)EHGLK_x000D_
Cellular Component	GO:0005737	6	cytoplasm	1.0604e-46	Gene.7279	361	K	"ATP phosphoribosyltransferase 2, chloroplastic [Morus notabilis]"	1	ALYK(1)SVQQLR_x000D_
Cellular Component	GO:0005737	6	cytoplasm	1.0604e-46	Gene.7279	270	K	"ATP phosphoribosyltransferase 2, chloroplastic [Morus notabilis]"	1	EIEGGTVLESQAILVASK(1)K_x000D_
Cellular Component	GO:0005737	6	cytoplasm	1.0604e-46	Gene.4533	79	K	"PREDICTED: probable NADH dehydrogenase [ubiquinone] 1 alpha subcomplex subunit 5, mitochondrial [Gossypium arboreum]"	1	EAEDWEAIEK(1)R_x000D_
Cellular Component	GO:0005737	6	cytoplasm	1.0604e-46	Gene.6005	140	K	glutathione S-transferase zeta class-like isoform X1 [Manihot esculenta]	1	LPWTQYHIK(1)K_x000D_
Cellular Component	GO:0005737	6	cytoplasm	1.0604e-46	Gene.5685	129	K	"50S ribosomal protein L18, chloroplastic-like [Helianthus annuus]"	1	SCLEK(1)GITK_x000D_
Cellular Component	GO:0005737	6	cytoplasm	1.0604e-46	Gene.5685	133	K	"50S ribosomal protein L18, chloroplastic-like [Helianthus annuus]"	1	GITK(1)VAFDR_x000D_
Cellular Component	GO:0005737	6	cytoplasm	1.0604e-46	Gene.14581	361	K	eukaryotic translation initiation factor 3 subunit L [Spinacia oleracea]	1	YGEK(1)LSR_x000D_
Cellular Component	GO:0005737	6	cytoplasm	1.0604e-46	Gene.4978	81	K	Ribosomal protein L9 [Corchorus capsularis]	1	AQIVTPILVK(1)EMK_x000D_
Cellular Component	GO:0005737	6	cytoplasm	1.0604e-46	Gene.4978	84	K	Ribosomal protein L9 [Corchorus capsularis]	1	EMK(1)MEDER_x000D_
Cellular Component	GO:0005737	6	cytoplasm	1.0604e-46	Gene.4978	42	K	Ribosomal protein L9 [Corchorus capsularis]	1	IILK(1)EDVETLGK_x000D_
Cellular Component	GO:0005737	6	cytoplasm	1.0604e-46	Gene.4978	50	K	Ribosomal protein L9 [Corchorus capsularis]	1	IILKEDVETLGK(1)K_x000D_
Cellular Component	GO:0005737	6	cytoplasm	1.0604e-46	Gene.4978	115	K	Ribosomal protein L9 [Corchorus capsularis]	1	VLETVGAFK(1)VK_x000D_
Cellular Component	GO:0005737	6	cytoplasm	1.0604e-46	Gene.9074	64	K	"20 kDa chaperonin, chloroplastic [Spinacia oleracea]"	1	FTAVK(1)PLADR_x000D_
Cellular Component	GO:0005737	6	cytoplasm	1.0604e-46	Gene.9074	234	K	"20 kDa chaperonin, chloroplastic [Spinacia oleracea]"	1	YAGNDFK(1)GSDGTDYIALK_x000D_
Cellular Component	GO:0005737	6	cytoplasm	1.0604e-46	Gene.9074	178	K	"20 kDa chaperonin, chloroplastic [Spinacia oleracea]"	1	VAVAEEK(1)TAGGLLLTETAK_x000D_
Cellular Component	GO:0005737	6	cytoplasm	1.0604e-46	Gene.9074	80	K	"20 kDa chaperonin, chloroplastic [Spinacia oleracea]"	1	AAEEK(1)SLGGILLPSTAVTKPQSGEVVAVGEGR_x000D_
Cellular Component	GO:0005737	6	cytoplasm	1.0604e-46	Gene.9074	227	K	"20 kDa chaperonin, chloroplastic [Spinacia oleracea]"	1	KPLSVSQGNTVLYSK(1)YAGNDFK_x000D_
Cellular Component	GO:0005737	6	cytoplasm	1.0604e-46	Gene.9074	171	K	"20 kDa chaperonin, chloroplastic [Spinacia oleracea]"	1	VLIK(1)VAVAEEK_x000D_
Cellular Component	GO:0005737	6	cytoplasm	1.0604e-46	Gene.16198	59	K	40S ribosomal protein S17-like [Chenopodium quinoa]	1	IAGFSTHLMK(1)R_x000D_
Cellular Component	GO:0005737	6	cytoplasm	1.0604e-46	Gene.16198	33	K	40S ribosomal protein S17-like [Chenopodium quinoa]	1	K(1)LLEEVAIIPTK_x000D_
Cellular Component	GO:0005737	6	cytoplasm	1.0604e-46	Gene.16198	32	K	40S ribosomal protein S17-like [Chenopodium quinoa]	1	MTLDFHTNK(1)K_x000D_
Cellular Component	GO:0005737	6	cytoplasm	1.0604e-46	Gene.16198	72	K	40S ribosomal protein S17-like [Chenopodium quinoa]	1	GISLK(1)LQEEER_x000D_
Cellular Component	GO:0005737	6	cytoplasm	1.0604e-46	Gene.16198	49	K	40S ribosomal protein S17-like [Chenopodium quinoa]	1	NK(1)IAGFSTHLMK_x000D_
Cellular Component	GO:0005737	6	cytoplasm	1.0604e-46	Gene.16198	19	K	40S ribosomal protein S17-like [Chenopodium quinoa]	1	QVIEK(1)YYSR_x000D_
Cellular Component	GO:0005737	6	cytoplasm	1.0604e-46	Gene.16198	44	K	40S ribosomal protein S17-like [Chenopodium quinoa]	1	LLEEVAIIPTK(1)R_x000D_
Cellular Component	GO:0005737	6	cytoplasm	1.0604e-46	Gene.19143	119	K	hypothetical protein SOVF_074530 [Spinacia oleracea]	1	SINFNDK(1)TK_x000D_
Cellular Component	GO:0005737	6	cytoplasm	1.0604e-46	Gene.19143	105	K	hypothetical protein SOVF_074530 [Spinacia oleracea]	1	VTK(1)DGVTVAK_x000D_
Cellular Component	GO:0005737	6	cytoplasm	1.0604e-46	Gene.1294	162	K	clathrin light chain 2 [Spinacia oleracea]	1	VYLGNQEK(1)FHK_x000D_
Cellular Component	GO:0005737	6	cytoplasm	1.0604e-46	Gene.1294	224	K	clathrin light chain 2 [Spinacia oleracea]	1	HILVK(1)LK_x000D_
Cellular Component	GO:0005737	6	cytoplasm	1.0604e-46	Gene.1294	146	K	clathrin light chain 2 [Spinacia oleracea]	1	LSIETNK(1)TQNR_x000D_
Cellular Component	GO:0005737	6	cytoplasm	1.0604e-46	Gene.1294	257	K	clathrin light chain 2 [Spinacia oleracea]	1	TTK(1)GGVQVEAAK_x000D_
Cellular Component	GO:0005737	6	cytoplasm	1.0604e-46	Gene.1294	211	K	clathrin light chain 2 [Spinacia oleracea]	1	PGK(1)PTDLSR_x000D_
Cellular Component	GO:0005737	6	cytoplasm	1.0604e-46	Gene.8045	77	K	60S ribosomal protein L6 [Citrus clementina]	1	GLWAIK(1)EK_x000D_
Cellular Component	GO:0005737	6	cytoplasm	1.0604e-46	Gene.3208	120	K	hypothetical protein MIMGU_mgv1a015450mg [Erythranthe guttata]	1	SMGDK(1)VR_x000D_
Cellular Component	GO:0005737	6	cytoplasm	1.0604e-46	Gene.3208	115	K	hypothetical protein MIMGU_mgv1a015450mg [Erythranthe guttata]	1	SNLPPK(1)SMGDK_x000D_
Cellular Component	GO:0005737	6	cytoplasm	1.0604e-46	Gene.1012	231	K	"50S ribosomal protein L3, chloroplastic [Chenopodium quinoa]"	1	GFQGGIK(1)R_x000D_
Cellular Component	GO:0005737	6	cytoplasm	1.0604e-46	Gene.1012	318	K	"50S ribosomal protein L3, chloroplastic [Chenopodium quinoa]"	1	IVGK(1)NIPK_x000D_
Cellular Component	GO:0005737	6	cytoplasm	1.0604e-46	Gene.1012	169	K	"50S ribosomal protein L3, chloroplastic [Chenopodium quinoa]"	1	K(1)PELGHLSK_x000D_
Cellular Component	GO:0005737	6	cytoplasm	1.0604e-46	Gene.1012	177	K	"50S ribosomal protein L3, chloroplastic [Chenopodium quinoa]"	0.999166	K(0.001)PELGHLSK(0.999)SGIIPLR_x000D_
Cellular Component	GO:0005737	6	cytoplasm	1.0604e-46	Gene.1012	314	K	"50S ribosomal protein L3, chloroplastic [Chenopodium quinoa]"	1	ITPAK(1)IVGK_x000D_
Cellular Component	GO:0005737	6	cytoplasm	1.0604e-46	Gene.1012	168	K	"50S ribosomal protein L3, chloroplastic [Chenopodium quinoa]"	0.984311	LK(0.984)K(0.016)PELGHLSK_x000D_
Cellular Component	GO:0005737	6	cytoplasm	1.0604e-46	Gene.119	42	K	60S ribosomal protein L12 [Capsicum annuum]	1	VTGGEVGAASSLAPK(1)IGPLGLSPK_x000D_
Cellular Component	GO:0005737	6	cytoplasm	1.0604e-46	Gene.119	98	K	60S ribosomal protein L12 [Capsicum annuum]	1	ALK(1)EPER_x000D_
Cellular Component	GO:0005737	6	cytoplasm	1.0604e-46	Gene.119	63	K	60S ribosomal protein L12 [Capsicum annuum]	1	ETAK(1)DWK_x000D_
Cellular Component	GO:0005737	6	cytoplasm	1.0604e-46	Gene.119	111	K	60S ribosomal protein L12 [Capsicum annuum]	1	NIK(1)HNGNISMDDVIEIAK_x000D_
Cellular Component	GO:0005737	6	cytoplasm	1.0604e-46	Gene.119	135	K	60S ribosomal protein L12 [Capsicum annuum]	1	SMAK(1)ELAGSVK_x000D_
Cellular Component	GO:0005737	6	cytoplasm	1.0604e-46	Gene.23132	221	K	"LOW QUALITY PROTEIN: chaperone protein ClpB3, chloroplastic-like [Chenopodium quinoa]"	1	EFQISEK(1)SLR_x000D_
Cellular Component	GO:0005737	6	cytoplasm	1.0604e-46	Gene.23132	563	K	"LOW QUALITY PROTEIN: chaperone protein ClpB3, chloroplastic-like [Chenopodium quinoa]"	1	IQSIK(1)EEIDR_x000D_
Cellular Component	GO:0005737	6	cytoplasm	1.0604e-46	Gene.23132	412	K	"LOW QUALITY PROTEIN: chaperone protein ClpB3, chloroplastic-like [Chenopodium quinoa]"	1	YIEK(1)DPALER_x000D_
Cellular Component	GO:0005737	6	cytoplasm	1.0604e-46	Gene.23132	210	K	"LOW QUALITY PROTEIN: chaperone protein ClpB3, chloroplastic-like [Chenopodium quinoa]"	1	FGK(1)QLFK_x000D_
Cellular Component	GO:0005737	6	cytoplasm	1.0604e-46	Gene.23132	589	K	"LOW QUALITY PROTEIN: chaperone protein ClpB3, chloroplastic-like [Chenopodium quinoa]"	1	AAELK(1)YGSLNSLQR_x000D_
Cellular Component	GO:0005737	6	cytoplasm	1.0604e-46	Gene.23132	731	K	"LOW QUALITY PROTEIN: chaperone protein ClpB3, chloroplastic-like [Chenopodium quinoa]"	1	IDMSEYMEK(1)HAVSR_x000D_
Cellular Component	GO:0005737	6	cytoplasm	1.0604e-46	Gene.23132	539	K	"LOW QUALITY PROTEIN: chaperone protein ClpB3, chloroplastic-like [Chenopodium quinoa]"	1	LDTELSLLK(1)EK_x000D_
Cellular Component	GO:0005737	6	cytoplasm	1.0604e-46	Gene.23132	541	K	"LOW QUALITY PROTEIN: chaperone protein ClpB3, chloroplastic-like [Chenopodium quinoa]"	1	EK(1)QAELTEQWEHEK_x000D_
Cellular Component	GO:0005737	6	cytoplasm	1.0604e-46	Gene.14434	85	K	unnamed protein product [Coffea canephora]	1	EEVEAK(1)TAK_x000D_
Cellular Component	GO:0005737	6	cytoplasm	1.0604e-46	Gene.14434	17	K	unnamed protein product [Coffea canephora]	1	HVK(1)SEDGEILTR_x000D_
Cellular Component	GO:0005737	6	cytoplasm	1.0604e-46	Gene.1837	74	K	60S ribosomal protein L3-1 [Ricinus communis]	1	K(1)DIQSQLEK_x000D_
Cellular Component	GO:0005737	6	cytoplasm	1.0604e-46	Gene.1837	155	K	60S ribosomal protein L3-1 [Ricinus communis]	1	DEMVDIIGVTK(1)GK_x000D_
Cellular Component	GO:0005737	6	cytoplasm	1.0604e-46	Gene.1837	85	K	60S ribosomal protein L3-1 [Ricinus communis]	1	K(1)YSTVVR_x000D_
Cellular Component	GO:0005737	6	cytoplasm	1.0604e-46	Gene.1837	310	K	60S ribosomal protein L3-1 [Ricinus communis]	1	FQTTQEK(1)QK_x000D_
Cellular Component	GO:0005737	6	cytoplasm	1.0604e-46	Gene.1837	157	K	60S ribosomal protein L3-1 [Ricinus communis]	1	GK(1)GYEGVVTR_x000D_
Cellular Component	GO:0005737	6	cytoplasm	1.0604e-46	Gene.1837	62	K	60S ribosomal protein L3-1 [Ricinus communis]	1	AFSK(1)YAK_x000D_
Cellular Component	GO:0005737	6	cytoplasm	1.0604e-46	Gene.14660	88	K	"50S ribosomal protein L5, chloroplastic [Ziziphus jujuba]"	1	EEFAYTNIHEIPK(1)IEK_x000D_
Cellular Component	GO:0005737	6	cytoplasm	1.0604e-46	Gene.14660	63	K	"50S ribosomal protein L5, chloroplastic [Ziziphus jujuba]"	1	LK(1)TAYLEK_x000D_
Cellular Component	GO:0005737	6	cytoplasm	1.0604e-46	Gene.14660	136	K	"50S ribosomal protein L5, chloroplastic [Ziziphus jujuba]"	1	SIATFK(1)LR_x000D_
Cellular Component	GO:0005737	6	cytoplasm	1.0604e-46	Gene.14660	206	K	"50S ribosomal protein L5, chloroplastic [Ziziphus jujuba]"	1	FDILGK(1)PR_x000D_
Cellular Component	GO:0005737	6	cytoplasm	1.0604e-46	Gene.14660	75	K	"50S ribosomal protein L5, chloroplastic [Ziziphus jujuba]"	1	IAPLLK(1)EEFAYTNIHEIPK_x000D_
Cellular Component	GO:0005737	6	cytoplasm	1.0604e-46	Gene.14660	106	K	"50S ribosomal protein L5, chloroplastic [Ziziphus jujuba]"	1	VVVNCGIGEASQNEK(1)GLEAAIK_x000D_
Cellular Component	GO:0005737	6	cytoplasm	1.0604e-46	Gene.14660	222	K	"50S ribosomal protein L5, chloroplastic [Ziziphus jujuba]"	1	TDK(1)EAYK_x000D_
Cellular Component	GO:0005737	6	cytoplasm	1.0604e-46	Gene.7052	69	K	60S ribosomal protein L21-1 [Ananas comosus]	1	VWNVTK(1)R_x000D_
Cellular Component	GO:0005737	6	cytoplasm	1.0604e-46	Gene.7052	50	K	60S ribosomal protein L21-1 [Ananas comosus]	1	VNGAVHK(1)GMPHK_x000D_
Cellular Component	GO:0005737	6	cytoplasm	1.0604e-46	Gene.7052	116	K	60S ribosomal protein L21-1 [Ananas comosus]	1	NDQLK(1)AEAK_x000D_
Cellular Component	GO:0005737	6	cytoplasm	1.0604e-46	Gene.7052	129	K	60S ribosomal protein L21-1 [Ananas comosus]	1	TRGEVISTK(1)R_x000D_
Cellular Component	GO:0005737	6	cytoplasm	1.0604e-46	Gene.7052	55	K	60S ribosomal protein L21-1 [Ananas comosus]	1	GMPHK(1)FYHGR_x000D_
Cellular Component	GO:0005737	6	cytoplasm	1.0604e-46	Gene.23305	163	K	PREDICTED: leucine aminopeptidase 1 isoform X1 [Vitis vinifera]	1	VGLIGLGSK(1)SGASAAYK_x000D_
Cellular Component	GO:0005737	6	cytoplasm	1.0604e-46	Gene.23305	182	K	PREDICTED: leucine aminopeptidase 1 isoform X1 [Vitis vinifera]	1	SLGEVVASAAK(1)TAK_x000D_
Cellular Component	GO:0005737	6	cytoplasm	1.0604e-46	Gene.23305	342	K	PREDICTED: leucine aminopeptidase 1 isoform X1 [Vitis vinifera]	1	AK(1)LALVGK_x000D_
Cellular Component	GO:0005737	6	cytoplasm	1.0604e-46	Gene.23305	185	K	PREDICTED: leucine aminopeptidase 1 isoform X1 [Vitis vinifera]	1	TAK(1)ASNVAVTLASPHGLSAESK_x000D_
Cellular Component	GO:0005737	6	cytoplasm	1.0604e-46	Gene.23305	250	K	PREDICTED: leucine aminopeptidase 1 isoform X1 [Vitis vinifera]	1	SLDIVGLGAGPDLDK(1)K_x000D_
Cellular Component	GO:0005737	6	cytoplasm	1.0604e-46	Gene.23305	230	K	PREDICTED: leucine aminopeptidase 1 isoform X1 [Vitis vinifera]	1	SESK(1)NPVLK_x000D_
Cellular Component	GO:0005737	6	cytoplasm	1.0604e-46	Gene.23305	171	K	PREDICTED: leucine aminopeptidase 1 isoform X1 [Vitis vinifera]	1	SGASAAYK(1)SLGEVVASAAK_x000D_
Cellular Component	GO:0005737	6	cytoplasm	1.0604e-46	Gene.23305	153	K	PREDICTED: leucine aminopeptidase 1 isoform X1 [Vitis vinifera]	1	LPGLGSK(1)R_x000D_
Cellular Component	GO:0005737	6	cytoplasm	1.0604e-46	Gene.549	334	K	hypothetical protein SOVF_137630 isoform B [Spinacia oleracea]	1	HIK(1)TTIVQGR_x000D_
Cellular Component	GO:0005737	6	cytoplasm	1.0604e-46	Gene.8006	109	K	"PREDICTED: phenylalanine--tRNA ligase alpha subunit, cytoplasmic [Vitis vinifera]"	1	NK(1)WVELEK_x000D_
Cellular Component	GO:0005737	6	cytoplasm	1.0604e-46	Gene.8006	154	K	"PREDICTED: phenylalanine--tRNA ligase alpha subunit, cytoplasmic [Vitis vinifera]"	1	SVVGQEDIDALK(1)R_x000D_
Cellular Component	GO:0005737	6	cytoplasm	1.0604e-46	Gene.12921	203	K	PREDICTED: 60S ribosomal protein L13a-2 [Eucalyptus grandis]	1	AEK(1)AAVEK_x000D_
Cellular Component	GO:0005737	6	cytoplasm	1.0604e-46	Gene.12921	154	K	PREDICTED: 60S ribosomal protein L13a-2 [Eucalyptus grandis]	1	GHK(1)YCLLGR_x000D_
Cellular Component	GO:0005737	6	cytoplasm	1.0604e-46	Gene.12921	174	K	PREDICTED: 60S ribosomal protein L13a-2 [Eucalyptus grandis]	1	LSSEVGWNHYETIK(1)ELEAK_x000D_
Cellular Component	GO:0005737	6	cytoplasm	1.0604e-46	Gene.12921	85	K	PREDICTED: 60S ribosomal protein L13a-2 [Eucalyptus grandis]	1	MNTK(1)PSHGPIHFR_x000D_
Cellular Component	GO:0005737	6	cytoplasm	1.0604e-46	Gene.12921	145	K	PREDICTED: 60S ribosomal protein L13a-2 [Eucalyptus grandis]	1	MVVPDALK(1)VLR_x000D_
Cellular Component	GO:0005737	6	cytoplasm	1.0604e-46	Gene.12921	134	K	PREDICTED: 60S ribosomal protein L13a-2 [Eucalyptus grandis]	1	VFEGVPPPYDK(1)TK_x000D_
Cellular Component	GO:0005737	6	cytoplasm	1.0604e-46	Gene.24394	63	K	PREDICTED: 60S ribosomal protein L34 [Malus domestica]	1	IQGIPHLRPTEYK(1)R_x000D_
Cellular Component	GO:0005737	6	cytoplasm	1.0604e-46	Gene.24394	36	K	PREDICTED: 60S ribosomal protein L34 [Malus domestica]	1	LVYQTTK(1)K_x000D_
Cellular Component	GO:0005737	6	cytoplasm	1.0604e-46	Gene.24394	101	K	PREDICTED: 60S ribosomal protein L34 [Malus domestica]	1	AFLIEEQK(1)IVK_x000D_
Cellular Component	GO:0005737	6	cytoplasm	1.0604e-46	Gene.24394	24	K	PREDICTED: 60S ribosomal protein L34 [Malus domestica]	1	IVK(1)TPGGK_x000D_
Cellular Component	GO:0005737	6	cytoplasm	1.0604e-46	Gene.24394	29	K	PREDICTED: 60S ribosomal protein L34 [Malus domestica]	1	TPGGK(1)LVYQTTK_x000D_
Cellular Component	GO:0005737	6	cytoplasm	1.0604e-46	Gene.22750	251	K	PREDICTED: 26S protease regulatory subunit 6A homolog [Gossypium raimondii]	1	FQK(1)LGIRPPK_x000D_
Cellular Component	GO:0005737	6	cytoplasm	1.0604e-46	Gene.22750	106	K	PREDICTED: 26S protease regulatory subunit 6A homolog [Gossypium raimondii]	1	TSLELDGFK(1)EK_x000D_
Cellular Component	GO:0005737	6	cytoplasm	1.0604e-46	Gene.22750	210	K	PREDICTED: 26S protease regulatory subunit 6A homolog [Gossypium raimondii]	1	VK(1)AMEVDEKPTEDYNDIGGLEK_x000D_
Cellular Component	GO:0005737	6	cytoplasm	1.0604e-46	Gene.22750	270	K	PREDICTED: 26S protease regulatory subunit 6A homolog [Gossypium raimondii]	1	GVLLYGPPGTGK(1)TLMAR_x000D_
Cellular Component	GO:0005737	6	cytoplasm	1.0604e-46	Gene.22750	115	K	PREDICTED: 26S protease regulatory subunit 6A homolog [Gossypium raimondii]	1	ENQEK(1)IK_x000D_
Cellular Component	GO:0005737	6	cytoplasm	1.0604e-46	Gene.22501	90	K	V-type proton ATPase subunit a3-like isoform X1 [Durio zibethinus]	1	TYATQIK(1)K_x000D_
Cellular Component	GO:0005737	6	cytoplasm	1.0604e-46	Gene.21974	519	K	"PREDICTED: chaperonin CPN60-2, mitochondrial isoform X1 [Gossypium raimondii]"	1	GEYVDMVK(1)SGIIDPLK_x000D_
Cellular Component	GO:0005737	6	cytoplasm	1.0604e-46	Gene.21974	390	K	"PREDICTED: chaperonin CPN60-2, mitochondrial isoform X1 [Gossypium raimondii]"	1	SAIEMSTSDYDK(1)EK_x000D_
Cellular Component	GO:0005737	6	cytoplasm	1.0604e-46	Gene.21974	160	K	"PREDICTED: chaperonin CPN60-2, mitochondrial isoform X1 [Gossypium raimondii]"	1	GISMAVDSVVTNLK(1)SR_x000D_
Cellular Component	GO:0005737	6	cytoplasm	1.0604e-46	Gene.21974	199	K	"PREDICTED: chaperonin CPN60-2, mitochondrial isoform X1 [Gossypium raimondii]"	1	VGK(1)EGVITIQDGK_x000D_
Cellular Component	GO:0005737	6	cytoplasm	1.0604e-46	Gene.21974	420	K	"PREDICTED: chaperonin CPN60-2, mitochondrial isoform X1 [Gossypium raimondii]"	1	IGGASETEVNEK(1)K_x000D_
Cellular Component	GO:0005737	6	cytoplasm	1.0604e-46	Gene.21974	79	K	"PREDICTED: chaperonin CPN60-2, mitochondrial isoform X1 [Gossypium raimondii]"	1	VTK(1)DGVTVAK_x000D_
Cellular Component	GO:0005737	6	cytoplasm	1.0604e-46	Gene.21974	367	K	"PREDICTED: chaperonin CPN60-2, mitochondrial isoform X1 [Gossypium raimondii]"	1	DDTVILDGSGDK(1)K_x000D_
Cellular Component	GO:0005737	6	cytoplasm	1.0604e-46	Gene.21974	392	K	"PREDICTED: chaperonin CPN60-2, mitochondrial isoform X1 [Gossypium raimondii]"	0.963794	SAIEMSTSDYDK(0.036)EK(0.964)LQER_x000D_
Cellular Component	GO:0005737	6	cytoplasm	1.0604e-46	Gene.21974	399	K	"PREDICTED: chaperonin CPN60-2, mitochondrial isoform X1 [Gossypium raimondii]"	1	LAK(1)LSGGVAVLK_x000D_
Cellular Component	GO:0005737	6	cytoplasm	1.0604e-46	Gene.21974	76	K	"PREDICTED: chaperonin CPN60-2, mitochondrial isoform X1 [Gossypium raimondii]"	1	NVVIEQSYGAPK(1)VTK_x000D_
Cellular Component	GO:0005737	6	cytoplasm	1.0604e-46	Gene.21974	196	K	"PREDICTED: chaperonin CPN60-2, mitochondrial isoform X1 [Gossypium raimondii]"	1	AMEK(1)VGK_x000D_
Cellular Component	GO:0005737	6	cytoplasm	1.0604e-46	Gene.21974	62	K	"PREDICTED: chaperonin CPN60-2, mitochondrial isoform X1 [Gossypium raimondii]"	1	VTMGPK(1)GR_x000D_
Cellular Component	GO:0005737	6	cytoplasm	1.0604e-46	Gene.21974	270	K	"PREDICTED: chaperonin CPN60-2, mitochondrial isoform X1 [Gossypium raimondii]"	1	ALELALK(1)R_x000D_
Cellular Component	GO:0005737	6	cytoplasm	1.0604e-46	Gene.20592	464	K	"aspartate--tRNA ligase, chloroplastic/mitochondrial [Jatropha curcas]"	1	IYSNTALK(1)K_x000D_
Cellular Component	GO:0005737	6	cytoplasm	1.0604e-46	Gene.9587	104	K	eukaryotic translation initiation factor 3 subunit J-like [Quercus suber]	1	STTELFGK(1)K_x000D_
Cellular Component	GO:0005737	6	cytoplasm	1.0604e-46	Gene.1291	214	K	clathrin light chain 2 [Spinacia oleracea]	1	LNADTNK(1)TQNR_x000D_
Cellular Component	GO:0005737	6	cytoplasm	1.0604e-46	Gene.1291	230	K	clathrin light chain 2 [Spinacia oleracea]	1	VFLSNQEK(1)FHK_x000D_
Cellular Component	GO:0005737	6	cytoplasm	1.0604e-46	Gene.1291	325	K	clathrin light chain 2 [Spinacia oleracea]	1	TGK(1)AGAQGVASAAK_x000D_
Cellular Component	GO:0005737	6	cytoplasm	1.0604e-46	Gene.23830	60	K	"30S ribosomal protein S13, chloroplastic-like [Ziziphus jujuba]"	1	VGGVEIPNNK(1)R_x000D_
Cellular Component	GO:0005737	6	cytoplasm	1.0604e-46	Gene.5363	88	K	60S Ribosomal protein [Parasponia andersonii]	1	K(1)AEGEFFQEDKEEK_x000D_
Cellular Component	GO:0005737	6	cytoplasm	1.0604e-46	Gene.5363	72	K	60S Ribosomal protein [Parasponia andersonii]	1	VDVSGVNVEK(1)FDDK_x000D_
Cellular Component	GO:0005737	6	cytoplasm	1.0604e-46	Gene.5363	144	K	60S Ribosomal protein [Parasponia andersonii]	1	SGMK(1)PHELLF_x000D_
Cellular Component	GO:0005737	6	cytoplasm	1.0604e-46	Gene.5363	108	K	60S Ribosomal protein [Parasponia andersonii]	1	NQLPAEK(1)K_x000D_
Cellular Component	GO:0005737	6	cytoplasm	1.0604e-46	Gene.5363	76	K	60S Ribosomal protein [Parasponia andersonii]	1	FDDK(1)YFAK_x000D_
Cellular Component	GO:0005737	6	cytoplasm	1.0604e-46	Gene.5363	80	K	60S Ribosomal protein [Parasponia andersonii]	1	YFAK(1)EVQK_x000D_
Cellular Component	GO:0005737	6	cytoplasm	1.0604e-46	Gene.5363	140	K	60S Ribosomal protein [Parasponia andersonii]	1	FSLK(1)SGMK_x000D_
Cellular Component	GO:0005737	6	cytoplasm	1.0604e-46	Gene.15512	199	K	thioredoxin reductase 2 [Populus trichocarpa]	1	ASK(1)IMQAR_x000D_
Cellular Component	GO:0005737	6	cytoplasm	1.0604e-46	Gene.15512	297	K	thioredoxin reductase 2 [Populus trichocarpa]	1	GVFAAGDVQDK(1)K_x000D_
Cellular Component	GO:0005737	6	cytoplasm	1.0604e-46	Gene.4800	102	K	"PREDICTED: 50S ribosomal protein L35, chloroplastic [Beta vulgaris subsp. vulgaris]"	1	VTGSGK(1)IMR_x000D_
Cellular Component	GO:0005737	6	cytoplasm	1.0604e-46	Gene.2248	183	K	hypothetical protein CDL15_Pgr024621 [Punica granatum]	1	LSMK(1)QVR_x000D_
Cellular Component	GO:0005737	6	cytoplasm	1.0604e-46	Gene.2248	37	K	hypothetical protein CDL15_Pgr024621 [Punica granatum]	0.99999	TKPGSELDGK(1)LAK_x000D_
Cellular Component	GO:0005737	6	cytoplasm	1.0604e-46	Gene.2248	160	K	hypothetical protein CDL15_Pgr024621 [Punica granatum]	1	VMK(1)NITSSK_x000D_
Cellular Component	GO:0005737	6	cytoplasm	1.0604e-46	Gene.2248	242	K	hypothetical protein CDL15_Pgr024621 [Punica granatum]	1	IPADLNINSQK(1)AR_x000D_
Cellular Component	GO:0005737	6	cytoplasm	1.0604e-46	Gene.11758	48	K	PREDICTED: 26S protease regulatory subunit S10B homolog B [Prunus mume]	1	LLQHK(1)ELESR_x000D_
Cellular Component	GO:0005737	6	cytoplasm	1.0604e-46	Gene.2065	159	K	"unnamed protein product, partial [Brassica oleracea]"	1	VTK(1)DDAMK_x000D_
Cellular Component	GO:0005737	6	cytoplasm	1.0604e-46	Gene.2065	90	K	"unnamed protein product, partial [Brassica oleracea]"	1	VK(1)EYELLR_x000D_
Cellular Component	GO:0005737	6	cytoplasm	1.0604e-46	Gene.2065	7	K	"unnamed protein product, partial [Brassica oleracea]"	1	K(1)LSNPMR_x000D_
Cellular Component	GO:0005737	6	cytoplasm	1.0604e-46	Gene.2065	78	K	"unnamed protein product, partial [Brassica oleracea]"	1	GEK(1)AMQLLESGLK_x000D_
Cellular Component	GO:0005737	6	cytoplasm	1.0604e-46	Gene.2065	38	K	"unnamed protein product, partial [Brassica oleracea]"	1	ASK(1)VLEQLSGQTPVFSK_x000D_
Cellular Component	GO:0005737	6	cytoplasm	1.0604e-46	Gene.2065	88	K	"unnamed protein product, partial [Brassica oleracea]"	1	AMQLLESGLK(1)VK_x000D_
Cellular Component	GO:0005737	6	cytoplasm	1.0604e-46	Gene.2065	164	K	"unnamed protein product, partial [Brassica oleracea]"	1	DDAMK(1)WFQMK_x000D_
Cellular Component	GO:0005737	6	cytoplasm	1.0604e-46	Gene.2065	169	K	"unnamed protein product, partial [Brassica oleracea]"	1	WFQMK(1)YEGVILNK_x000D_
Cellular Component	GO:0005737	6	cytoplasm	1.0604e-46	Gene.22656	504	K	"Translation initiation factor 3, subunit b (eIF-3b) [Handroanthus impetiginosus]"	1	VLAFAWEPK(1)GHR_x000D_
Cellular Component	GO:0005737	6	cytoplasm	1.0604e-46	Gene.22656	211	K	"Translation initiation factor 3, subunit b (eIF-3b) [Handroanthus impetiginosus]"	1	WLMDAK(1)AR_x000D_
Cellular Component	GO:0005737	6	cytoplasm	1.0604e-46	Gene.3376	57	K	40S ribosomal protein SA-like isoform X1 [Abrus precatorius]	1	TWEK(1)LQLAAR_x000D_
Cellular Component	GO:0005737	6	cytoplasm	1.0604e-46	Gene.11763	212	K	26S protease regulatory subunit s10b-like protein [Trifolium pratense]	1	VVSSAIIDK(1)YIGESAR_x000D_
Cellular Component	GO:0005737	6	cytoplasm	1.0604e-46	Gene.11763	375	K	26S protease regulatory subunit s10b-like protein [Trifolium pratense]	1	DYVIHEDFMK(1)AVR_x000D_
Cellular Component	GO:0005737	6	cytoplasm	1.0604e-46	Gene.11763	186	K	26S protease regulatory subunit s10b-like protein [Trifolium pratense]	1	GVLLYGPPGTGK(1)TLLAR_x000D_
Cellular Component	GO:0005737	6	cytoplasm	1.0604e-46	Gene.11763	26	K	26S protease regulatory subunit s10b-like protein [Trifolium pratense]	1	LLQQK(1)ELESR_x000D_
Cellular Component	GO:0005737	6	cytoplasm	1.0604e-46	Gene.13762	292	K	Steroid reductase [Handroanthus impetiginosus]	0.967987	LFNGK(0.968)DGK(0.032)PK_x000D_
Cellular Component	GO:0005737	6	cytoplasm	1.0604e-46	Gene.8627	191	K	40S ribosomal protein S3a [Chenopodium quinoa]	1	FDLGK(1)LMEVHGDYSEDIGVK_x000D_
Cellular Component	GO:0005737	6	cytoplasm	1.0604e-46	Gene.8627	186	K	40S ribosomal protein S3a [Chenopodium quinoa]	1	YPK(1)FDLGK_x000D_
Cellular Component	GO:0005737	6	cytoplasm	1.0604e-46	Gene.21105	207	K	PREDICTED: 40S ribosomal protein S6 [Vitis vinifera]	1	AK(1)EEAAEYQK_x000D_
Cellular Component	GO:0005737	6	cytoplasm	1.0604e-46	Gene.21105	51	K	PREDICTED: 40S ribosomal protein S6 [Vitis vinifera]	1	GYVFK(1)IMGGCDK_x000D_
Cellular Component	GO:0005737	6	cytoplasm	1.0604e-46	Gene.21105	2	K	PREDICTED: 40S ribosomal protein S6 [Vitis vinifera]	1	MK(1)FNIANPTTGCQK_x000D_
Cellular Component	GO:0005737	6	cytoplasm	1.0604e-46	Gene.21105	14	K	PREDICTED: 40S ribosomal protein S6 [Vitis vinifera]	1	FNIANPTTGCQK(1)K_x000D_
Cellular Component	GO:0005737	6	cytoplasm	1.0604e-46	Gene.21105	15	K	PREDICTED: 40S ribosomal protein S6 [Vitis vinifera]	1	K(1)LEIDDDQK_x000D_
Cellular Component	GO:0005737	6	cytoplasm	1.0604e-46	Gene.21105	215	K	PREDICTED: 40S ribosomal protein S6 [Vitis vinifera]	1	EEAAEYQK(1)LLASR_x000D_
Cellular Component	GO:0005737	6	cytoplasm	1.0604e-46	Gene.21105	244	K	PREDICTED: 40S ribosomal protein S6 [Vitis vinifera]	1	LSVASK(1)R_x000D_
Cellular Component	GO:0005737	6	cytoplasm	1.0604e-46	Gene.21105	151	K	PREDICTED: 40S ribosomal protein S6 [Vitis vinifera]	1	LFNLSK(1)EDDVRK_x000D_
Cellular Component	GO:0005737	6	cytoplasm	1.0604e-46	Gene.21105	157	K	PREDICTED: 40S ribosomal protein S6 [Vitis vinifera]	1	K(1)YVNTYR_x000D_
Cellular Component	GO:0005737	6	cytoplasm	1.0604e-46	Gene.21105	23	K	PREDICTED: 40S ribosomal protein S6 [Vitis vinifera]	1	LEIDDDQK(1)LR_x000D_
Cellular Component	GO:0005737	6	cytoplasm	1.0604e-46	Gene.16193	158	K	Ribosomal protein [Trema orientale]	1	K(1)EGEEGEATEEAK_x000D_
Cellular Component	GO:0005737	6	cytoplasm	1.0604e-46	Gene.16272	131	K	PREDICTED: elongation factor 1-delta-like [Ipomoea nil]	1	AASVK(1)ASIK_x000D_
Cellular Component	GO:0005737	6	cytoplasm	1.0604e-46	Gene.20216	286	K	"PREDICTED: 50S ribosomal protein L1, chloroplastic isoform X2 [Juglans regia]"	1	ADK(1)TGIVHLPFGK_x000D_
Cellular Component	GO:0005737	6	cytoplasm	1.0604e-46	Gene.20216	118	K	"PREDICTED: 50S ribosomal protein L1, chloroplastic isoform X2 [Juglans regia]"	1	AALLLK(1)R_x000D_
Cellular Component	GO:0005737	6	cytoplasm	1.0604e-46	Gene.20216	156	K	"PREDICTED: 50S ribosomal protein L1, chloroplastic isoform X2 [Juglans regia]"	1	QMSSVK(1)FVETAEAHFR_x000D_
Cellular Component	GO:0005737	6	cytoplasm	1.0604e-46	Gene.20216	248	K	"PREDICTED: 50S ribosomal protein L1, chloroplastic isoform X2 [Juglans regia]"	1	VASLGK(1)ILGPR_x000D_
Cellular Component	GO:0005737	6	cytoplasm	1.0604e-46	Gene.20216	193	K	"PREDICTED: 50S ribosomal protein L1, chloroplastic isoform X2 [Juglans regia]"	1	GTGQTVK(1)VAVLAQGEK_x000D_
Cellular Component	GO:0005737	6	cytoplasm	1.0604e-46	Gene.20216	202	K	"PREDICTED: 50S ribosomal protein L1, chloroplastic isoform X2 [Juglans regia]"	1	VAVLAQGEK(1)IDEAK_x000D_
Cellular Component	GO:0005737	6	cytoplasm	1.0604e-46	Gene.20216	279	K	"PREDICTED: 50S ribosomal protein L1, chloroplastic isoform X2 [Juglans regia]"	1	QGK(1)VEFR_x000D_
Cellular Component	GO:0005737	6	cytoplasm	1.0604e-46	Gene.20216	112	K	"PREDICTED: 50S ribosomal protein L1, chloroplastic isoform X2 [Juglans regia]"	1	TGK(1)AALLLK_x000D_
Cellular Component	GO:0005737	6	cytoplasm	1.0604e-46	Gene.20216	319	K	"PREDICTED: 50S ribosomal protein L1, chloroplastic isoform X2 [Juglans regia]"	1	SVETNK(1)PSGAK_x000D_
Cellular Component	GO:0005737	6	cytoplasm	1.0604e-46	Gene.20216	172	K	"PREDICTED: 50S ribosomal protein L1, chloroplastic isoform X2 [Juglans regia]"	1	LNIDPK(1)YNDQQLR_x000D_
Cellular Component	GO:0005737	6	cytoplasm	1.0604e-46	Gene.20216	132	K	"PREDICTED: 50S ribosomal protein L1, chloroplastic isoform X2 [Juglans regia]"	1	FLEIQK(1)LR_x000D_
Cellular Component	GO:0005737	6	cytoplasm	1.0604e-46	Gene.20216	186	K	"PREDICTED: 50S ribosomal protein L1, chloroplastic isoform X2 [Juglans regia]"	1	ATVNLPK(1)GTGQTVK_x000D_
Cellular Component	GO:0005737	6	cytoplasm	1.0604e-46	Gene.20216	242	K	"PREDICTED: 50S ribosomal protein L1, chloroplastic isoform X2 [Juglans regia]"	1	LIASPDMMPK(1)VASLGK_x000D_
Cellular Component	GO:0005737	6	cytoplasm	1.0604e-46	Gene.21228	197	K	"PREDICTED: glutamate--tRNA ligase, cytoplasmic [Beta vulgaris subsp. vulgaris]"	1	K(1)DQDLQIQSK_x000D_
Cellular Component	GO:0005737	6	cytoplasm	1.0604e-46	Gene.24899	331	K	"PREDICTED: glycine--tRNA ligase, chloroplastic/mitochondrial 2 isoform X1 [Vitis vinifera]"	1	HQK(1)YFAIADK_x000D_
Cellular Component	GO:0005737	6	cytoplasm	1.0604e-46	Gene.22692	93	K	PREDICTED: coatomer subunit alpha-1 [Beta vulgaris subsp. vulgaris]	1	GDVAQDAK(1)R_x000D_
Cellular Component	GO:0005737	6	cytoplasm	1.0604e-46	Gene.3844	40	K	PREDICTED: 40S ribosomal protein S5 [Beta vulgaris subsp. vulgaris]	1	DTSSEVK(1)LFGR_x000D_
Cellular Component	GO:0005737	6	cytoplasm	1.0604e-46	Gene.3844	214	K	PREDICTED: 40S ribosomal protein S5 [Beta vulgaris subsp. vulgaris]	1	GSSNSYAIK(1)K_x000D_
Cellular Component	GO:0005737	6	cytoplasm	1.0604e-46	Gene.15379	384	K	Ribosomal protein [Trema orientale]	1	EEQAAIK(1)ASGK_x000D_
Cellular Component	GO:0005737	6	cytoplasm	1.0604e-46	Gene.15379	182	K	Ribosomal protein [Trema orientale]	1	TSAAIK(1)ILK_x000D_
Cellular Component	GO:0005737	6	cytoplasm	1.0604e-46	Gene.15379	185	K	Ribosomal protein [Trema orientale]	1	ILK(1)QIGAFSDAEK_x000D_
Cellular Component	GO:0005737	6	cytoplasm	1.0604e-46	Gene.15379	289	K	Ribosomal protein [Trema orientale]	1	K(1)NYLLPR_x000D_
Cellular Component	GO:0005737	6	cytoplasm	1.0604e-46	Gene.15379	253	K	Ribosomal protein [Trema orientale]	1	LNLLK(1)LAPGGHLGR_x000D_
Cellular Component	GO:0005737	6	cytoplasm	1.0604e-46	Gene.15379	347	K	Ribosomal protein [Trema orientale]	1	LNPYAK(1)TAR_x000D_
Cellular Component	GO:0005737	6	cytoplasm	1.0604e-46	Gene.15379	287	K	Ribosomal protein [Trema orientale]	0.995214	LDSIYGSFDK(0.005)PSEK(0.995)K_x000D_
Cellular Component	GO:0005737	6	cytoplasm	1.0604e-46	Gene.15379	268	K	Ribosomal protein [Trema orientale]	1	FVIWTK(1)SAIEK_x000D_
Cellular Component	GO:0005737	6	cytoplasm	1.0604e-46	Gene.15379	119	K	Ribosomal protein [Trema orientale]	1	MFAPTK(1)IWR_x000D_
Cellular Component	GO:0005737	6	cytoplasm	1.0604e-46	Gene.15379	320	K	Ribosomal protein [Trema orientale]	1	IVNSDEIQSVVRPVK(1)K_x000D_
Cellular Component	GO:0005737	6	cytoplasm	1.0604e-46	Gene.15379	388	K	Ribosomal protein [Trema orientale]	1	ASGK(1)SFYK_x000D_
Cellular Component	GO:0005737	6	cytoplasm	1.0604e-46	Gene.15379	133	K	Ribosomal protein [Trema orientale]	1	VNVNLK(1)R_x000D_
Cellular Component	GO:0005737	6	cytoplasm	1.0604e-46	Gene.15379	195	K	Ribosomal protein [Trema orientale]	1	QIGAFSDAEK(1)AK_x000D_
Cellular Component	GO:0005737	6	cytoplasm	1.0604e-46	Gene.15379	297	K	Ribosomal protein [Trema orientale]	1	PK(1)MLNGDLAR_x000D_
Cellular Component	GO:0005737	6	cytoplasm	1.0604e-46	Gene.19488	93	K	"PREDICTED: 30S ribosomal protein 3, chloroplastic [Beta vulgaris subsp. vulgaris]"	0.999913	LGVVVKPTDK(1)PR_x000D_
Cellular Component	GO:0005737	6	cytoplasm	1.0604e-46	Gene.19488	145	K	"PREDICTED: 30S ribosomal protein 3, chloroplastic [Beta vulgaris subsp. vulgaris]"	1	VLLESK(1)PWISQK_x000D_
Cellular Component	GO:0005737	6	cytoplasm	1.0604e-46	Gene.19488	132	K	"PREDICTED: 30S ribosomal protein 3, chloroplastic [Beta vulgaris subsp. vulgaris]"	1	K(1)DAWEELK_x000D_
Cellular Component	GO:0005737	6	cytoplasm	1.0604e-46	Gene.14991	67	K	dolichyl-diphosphooligosaccharide--protein glycosyltransferase 48 kDa subunit-like [Spinacia oleracea]	1	LADDPK(1)IALHR_x000D_
Cellular Component	GO:0005737	6	cytoplasm	1.0604e-46	Gene.14991	175	K	dolichyl-diphosphooligosaccharide--protein glycosyltransferase 48 kDa subunit-like [Spinacia oleracea]	1	K(1)IEAPVLFR_x000D_
Cellular Component	GO:0005737	6	cytoplasm	1.0604e-46	Gene.10065	128	K	40S ribosomal protein S26-1-like [Carica papaya]	1	DDMPK(1)TGAPGGAPR_x000D_
Cellular Component	GO:0005737	6	cytoplasm	1.0604e-46	Gene.10065	38	K	40S ribosomal protein S26-1-like [Carica papaya]	1	GHVK(1)FIR_x000D_
Cellular Component	GO:0005737	6	cytoplasm	1.0604e-46	Gene.13359	50	K	eukaryotic translation initiation factor 3 subunit J [Jatropha curcas]	1	LSMTSLK(1)AADAK_x000D_
Cellular Component	GO:0005737	6	cytoplasm	1.0604e-46	Gene.9307	352	K	26S protease regulatory subunit 4 -like protein [Capsicum baccatum]	1	ADVK(1)VILATNK_x000D_
Cellular Component	GO:0005737	6	cytoplasm	1.0604e-46	Gene.9307	258	K	26S protease regulatory subunit 4 -like protein [Capsicum baccatum]	1	GVILYGEPGTGK(1)TLLAK_x000D_
Cellular Component	GO:0005737	6	cytoplasm	1.0604e-46	Gene.11963	240	K	PREDICTED: 40S ribosomal protein S4-3 [Eucalyptus grandis]	0.99997	GTKPWISLPK(1)GK_x000D_
Cellular Component	GO:0005737	6	cytoplasm	1.0604e-46	Gene.11963	161	K	PREDICTED: 40S ribosomal protein S4-3 [Eucalyptus grandis]	1	ANDTIK(1)LDLETGK_x000D_
Cellular Component	GO:0005737	6	cytoplasm	1.0604e-46	Gene.11963	155	K	PREDICTED: 40S ribosomal protein S4-3 [Eucalyptus grandis]	1	YPDPLIK(1)ANDTIK_x000D_
Cellular Component	GO:0005737	6	cytoplasm	1.0604e-46	Gene.11963	120	K	PREDICTED: 40S ribosomal protein S4-3 [Eucalyptus grandis]	1	LHSIRDDEAK(1)FK_x000D_
Cellular Component	GO:0005737	6	cytoplasm	1.0604e-46	Gene.11963	134	K	PREDICTED: 40S ribosomal protein S4-3 [Eucalyptus grandis]	1	SVQFGQK(1)GIPYINTYDGR_x000D_
Cellular Component	GO:0005737	6	cytoplasm	1.0604e-46	Gene.11963	75	K	PREDICTED: 40S ribosomal protein S4-3 [Eucalyptus grandis]	1	HVLVDNK(1)VR_x000D_
Cellular Component	GO:0005737	6	cytoplasm	1.0604e-46	Gene.11963	245	K	PREDICTED: 40S ribosomal protein S4-3 [Eucalyptus grandis]	1	GIK(1)LTIIEEAR_x000D_
Cellular Component	GO:0005737	6	cytoplasm	1.0604e-46	Gene.11963	80	K	PREDICTED: 40S ribosomal protein S4-3 [Eucalyptus grandis]	1	TDK(1)TYPAGFMDVVSIPK_x000D_
Cellular Component	GO:0005737	6	cytoplasm	1.0604e-46	Gene.11963	202	K	PREDICTED: 40S ribosomal protein S4-3 [Eucalyptus grandis]	1	HK(1)GSFETIHVTDSQGHEFATR_x000D_
Cellular Component	GO:0005737	6	cytoplasm	1.0604e-46	Gene.11963	22	K	PREDICTED: 40S ribosomal protein S4-3 [Eucalyptus grandis]	1	HWMLDK(1)LGGAFAPK_x000D_
Cellular Component	GO:0005737	6	cytoplasm	1.0604e-46	Gene.11963	106	K	PREDICTED: 40S ribosomal protein S4-3 [Eucalyptus grandis]	1	LLYDTK(1)GR_x000D_
Cellular Component	GO:0005737	6	cytoplasm	1.0604e-46	Gene.11963	196	K	PREDICTED: 40S ribosomal protein S4-3 [Eucalyptus grandis]	1	VGVIK(1)NR_x000D_
Cellular Component	GO:0005737	6	cytoplasm	1.0604e-46	Gene.11963	16	K	PREDICTED: 40S ribosomal protein S4-3 [Eucalyptus grandis]	1	LNAPK(1)HWMLDK_x000D_
Cellular Component	GO:0005737	6	cytoplasm	1.0604e-46	Gene.11963	255	K	PREDICTED: 40S ribosomal protein S4-3 [Eucalyptus grandis]	1	K(1)LQTQAATA_x000D_
Cellular Component	GO:0005737	6	cytoplasm	1.0604e-46	Gene.5074	93	K	60S ribosomal protein L27a-3-like [Citrus sinensis]	1	LWSLVPDEVK(1)AK_x000D_
Cellular Component	GO:0005737	6	cytoplasm	1.0604e-46	Gene.5074	53	K	60S ribosomal protein L27a-3-like [Citrus sinensis]	1	ILFDK(1)YHPGYFGK_x000D_
Cellular Component	GO:0005737	6	cytoplasm	1.0604e-46	Gene.5074	73	K	60S ribosomal protein L27a-3-like [Citrus sinensis]	1	NK(1)FFCPK_x000D_
Cellular Component	GO:0005737	6	cytoplasm	1.0604e-46	Gene.5074	61	K	60S ribosomal protein L27a-3-like [Citrus sinensis]	1	YHPGYFGK(1)VGMR_x000D_
Cellular Component	GO:0005737	6	cytoplasm	1.0604e-46	Gene.5074	117	K	60S ribosomal protein L27a-3-like [Citrus sinensis]	1	VLGK(1)GVLPGNQPIVVK_x000D_
Cellular Component	GO:0005737	6	cytoplasm	1.0604e-46	Gene.5074	78	K	60S ribosomal protein L27a-3-like [Citrus sinensis]	1	FFCPK(1)INIDK_x000D_
Cellular Component	GO:0005737	6	cytoplasm	1.0604e-46	Gene.5074	135	K	60S ribosomal protein L27a-3-like [Citrus sinensis]	1	LVSK(1)IAEK_x000D_
Cellular Component	GO:0005737	6	cytoplasm	1.0604e-46	Gene.8629	207	K	40S ribosomal protein S3a [Chenopodium quinoa]	1	ELVAK(1)FIPESIGK_x000D_
Cellular Component	GO:0005737	6	cytoplasm	1.0604e-46	Gene.8629	75	K	40S ribosomal protein S3a [Chenopodium quinoa]	1	TQGTK(1)IASDGLK_x000D_
Cellular Component	GO:0005737	6	cytoplasm	1.0604e-46	Gene.8629	202	K	40S ribosomal protein S3a [Chenopodium quinoa]	1	EIMVNQASSSDLK(1)ELVAK_x000D_
Cellular Component	GO:0005737	6	cytoplasm	1.0604e-46	Gene.8629	47	K	40S ribosomal protein S3a [Chenopodium quinoa]	1	K(1)DWYDIK_x000D_
Cellular Component	GO:0005737	6	cytoplasm	1.0604e-46	Gene.8629	136	K	40S ribosomal protein S3a [Chenopodium quinoa]	1	K(1)WQTLIEAHVDVK_x000D_
Cellular Component	GO:0005737	6	cytoplasm	1.0604e-46	Gene.8629	46	K	40S ribosomal protein S3a [Chenopodium quinoa]	1	ATDPFAK(1)K_x000D_
Cellular Component	GO:0005737	6	cytoplasm	1.0604e-46	Gene.8629	247	K	40S ribosomal protein S3a [Chenopodium quinoa]	1	FDLGK(1)LMDVHGDYAEDVGVK_x000D_
Cellular Component	GO:0005737	6	cytoplasm	1.0604e-46	Gene.8629	82	K	40S ribosomal protein S3a [Chenopodium quinoa]	1	IASDGLK(1)NR_x000D_
Cellular Component	GO:0005737	6	cytoplasm	1.0604e-46	Gene.8629	242	K	40S ribosomal protein S3a [Chenopodium quinoa]	1	APK(1)FDLGK_x000D_
Cellular Component	GO:0005737	6	cytoplasm	1.0604e-46	Gene.16275	155	K	PREDICTED: elongation factor 1-delta-like [Ipomoea nil]	0.999998	ESGK(1)SSVLMDVKPWDDETDMK_x000D_
Cellular Component	GO:0005737	6	cytoplasm	1.0604e-46	Gene.16275	173	K	PREDICTED: elongation factor 1-delta-like [Ipomoea nil]	1	K(1)LEEAVR_x000D_
Cellular Component	GO:0005737	6	cytoplasm	1.0604e-46	Gene.16275	30	K	PREDICTED: elongation factor 1-delta-like [Ipomoea nil]	1	K(1)LDEYLLAR_x000D_
Cellular Component	GO:0005737	6	cytoplasm	1.0604e-46	Gene.24499	190	K	"PREDICTED: protein TIC110, chloroplastic isoform X1 [Vitis vinifera]"	1	EDIDGIAK(1)K_x000D_
Cellular Component	GO:0005737	6	cytoplasm	1.0604e-46	Gene.24499	439	K	"PREDICTED: protein TIC110, chloroplastic isoform X1 [Vitis vinifera]"	1	IDDLK(1)SLYR_x000D_
Cellular Component	GO:0005737	6	cytoplasm	1.0604e-46	Gene.24499	387	K	"PREDICTED: protein TIC110, chloroplastic isoform X1 [Vitis vinifera]"	1	GK(1)EIVDELNK_x000D_
Cellular Component	GO:0005737	6	cytoplasm	1.0604e-46	Gene.24499	474	K	"PREDICTED: protein TIC110, chloroplastic isoform X1 [Vitis vinifera]"	1	TIFGLGK(1)R_x000D_
Cellular Component	GO:0005737	6	cytoplasm	1.0604e-46	Gene.24499	378	K	"PREDICTED: protein TIC110, chloroplastic isoform X1 [Vitis vinifera]"	1	LAEENISTAVDILK(1)SR_x000D_
Cellular Component	GO:0005737	6	cytoplasm	1.0604e-46	Gene.2007	261	K	hypothetical protein CISIN_1g021868mg [Citrus sinensis]	1	TLK(1)NDGPLAFYK_x000D_
Cellular Component	GO:0005737	6	cytoplasm	1.0604e-46	Gene.2007	54	K	hypothetical protein CISIN_1g021868mg [Citrus sinensis]	1	AVGGDALPK(1)YR_x000D_
Cellular Component	GO:0005737	6	cytoplasm	1.0604e-46	Gene.24200	52	K	PREDICTED: 40S ribosomal protein S12-like [Capsicum annuum]	1	GLHEGAK(1)VIEK_x000D_
Cellular Component	GO:0005737	6	cytoplasm	1.0604e-46	Gene.24200	36	K	PREDICTED: 40S ribosomal protein S12-like [Capsicum annuum]	1	K(1)SLAHGGLAR_x000D_
Cellular Component	GO:0005737	6	cytoplasm	1.0604e-46	Gene.24200	78	K	PREDICTED: 40S ribosomal protein S12-like [Capsicum annuum]	1	LVK(1)ALCADHNVNLLTVPSAK_x000D_
Cellular Component	GO:0005737	6	cytoplasm	1.0604e-46	Gene.24200	105	K	PREDICTED: 40S ribosomal protein S12-like [Capsicum annuum]	1	TLGEWAGLCK(1)IDSEGNAR_x000D_
Cellular Component	GO:0005737	6	cytoplasm	1.0604e-46	Gene.6394	127	K	Eukaryotic translation initiation factor 3 subunit D like [Actinidia chinensis var. chinensis]	1	DEEVEAK(1)K_x000D_
Cellular Component	GO:0005737	6	cytoplasm	1.0604e-46	Gene.6394	422	K	Eukaryotic translation initiation factor 3 subunit D like [Actinidia chinensis var. chinensis]	1	GAVLATELK(1)NNANK_x000D_
Cellular Component	GO:0005737	6	cytoplasm	1.0604e-46	Gene.11635	74	K	hypothetical protein CDL15_Pgr009623 [Punica granatum]	1	VDTK(1)SNVFTTVTIDEPAPGLK_x000D_
Cellular Component	GO:0005737	6	cytoplasm	1.0604e-46	Gene.11635	63	K	hypothetical protein CDL15_Pgr009623 [Punica granatum]	1	LINK(1)NITTDVK_x000D_
Cellular Component	GO:0005737	6	cytoplasm	1.0604e-46	Gene.11635	3	K	hypothetical protein CDL15_Pgr009623 [Punica granatum]	1	VK(1)GPGLYSDIGK_x000D_
Cellular Component	GO:0005737	6	cytoplasm	1.0604e-46	Gene.11635	70	K	hypothetical protein CDL15_Pgr009623 [Punica granatum]	1	NITTDVK(1)VDTK_x000D_
Cellular Component	GO:0005737	6	cytoplasm	1.0604e-46	Gene.11635	228	K	hypothetical protein CDL15_Pgr009623 [Punica granatum]	1	LTIGTQHALDPLTLVK(1)AR_x000D_
Cellular Component	GO:0005737	6	cytoplasm	1.0604e-46	Gene.11635	13	K	hypothetical protein CDL15_Pgr009623 [Punica granatum]	1	GPGLYSDIGK(1)K_x000D_
Cellular Component	GO:0005737	6	cytoplasm	1.0604e-46	Gene.11635	236	K	hypothetical protein CDL15_Pgr009623 [Punica granatum]	1	VDNHGK(1)ANALIQHEWRPK_x000D_
Cellular Component	GO:0005737	6	cytoplasm	1.0604e-46	Gene.11924	32	K	"60s ribosomal protein l30-2, partial [Nicotiana attenuata]"	1	FTLGYK(1)TVLK_x000D_
Cellular Component	GO:0005737	6	cytoplasm	1.0604e-46	Gene.11924	36	K	"60s ribosomal protein l30-2, partial [Nicotiana attenuata]"	1	TVLK(1)TLR_x000D_
Cellular Component	GO:0005737	6	cytoplasm	1.0604e-46	Gene.11924	23	K	"60s ribosomal protein l30-2, partial [Nicotiana attenuata]"	1	LALVMK(1)SGK_x000D_
Cellular Component	GO:0005737	6	cytoplasm	1.0604e-46	Gene.11924	26	K	"60s ribosomal protein l30-2, partial [Nicotiana attenuata]"	1	SGK(1)FTLGYK_x000D_
Cellular Component	GO:0005737	6	cytoplasm	1.0604e-46	Gene.10713	632	K	uncharacterized protein LOC111023902 [Momordica charantia]	0.999853	LLDSVK(1)ELKPK_x000D_
Cellular Component	GO:0005737	6	cytoplasm	1.0604e-46	Gene.8164	159	K	PREDICTED: uncharacterized protein LOC104893974 [Beta vulgaris subsp. vulgaris]	1	MITLAK(1)DGSLHK_x000D_
Cellular Component	GO:0005737	6	cytoplasm	1.0604e-46	Gene.8164	153	K	PREDICTED: uncharacterized protein LOC104893974 [Beta vulgaris subsp. vulgaris]	1	YIDK(1)MITLAK_x000D_
Cellular Component	GO:0005737	6	cytoplasm	1.0604e-46	Gene.9900	137	K	"PREDICTED: translocase of chloroplast 34, chloroplastic-like [Nelumbo nucifera]"	1	VDNLDK(1)QIIK_x000D_
Cellular Component	GO:0005737	6	cytoplasm	1.0604e-46	Gene.9900	194	K	"PREDICTED: translocase of chloroplast 34, chloroplastic-like [Nelumbo nucifera]"	1	VVTEAAGIK(1)K_x000D_
Cellular Component	GO:0005737	6	cytoplasm	1.0604e-46	Gene.9900	110	K	"PREDICTED: translocase of chloroplast 34, chloroplastic-like [Nelumbo nucifera]"	1	AIDMIK(1)R_x000D_
Cellular Component	GO:0005737	6	cytoplasm	1.0604e-46	Gene.3824	34	K	40S ribosomal protein S14-3 [Zea mays]	1	CK(1)ELGLTALHIK_x000D_
Cellular Component	GO:0005737	6	cytoplasm	1.0604e-46	Gene.3824	73	K	40S ribosomal protein S14-3 [Zea mays]	1	SGMK(1)IGR_x000D_
Cellular Component	GO:0005737	6	cytoplasm	1.0604e-46	Gene.3824	9	K	40S ribosomal protein S14-3 [Zea mays]	1	ITGGMK(1)VK_x000D_
Cellular Component	GO:0005737	6	cytoplasm	1.0604e-46	Gene.3824	44	K	40S ribosomal protein S14-3 [Zea mays]	1	ELGLTALHIK(1)LR_x000D_
Cellular Component	GO:0005737	6	cytoplasm	1.0604e-46	Gene.3824	54	K	40S ribosomal protein S14-3 [Zea mays]	1	TK(1)TPGPGAQSALR_x000D_
Cellular Component	GO:0005737	6	cytoplasm	1.0604e-46	Gene.9317	210	K	"PREDICTED: 3-isopropylmalate dehydrogenase 2, chloroplastic-like [Juglans regia]"	1	ELTGGIYFGK(1)PR_x000D_
Cellular Component	GO:0005737	6	cytoplasm	1.0604e-46	Gene.9317	153	K	"PREDICTED: 3-isopropylmalate dehydrogenase 2, chloroplastic-like [Juglans regia]"	1	HLK(1)PETGLLQIR_x000D_
Cellular Component	GO:0005737	6	cytoplasm	1.0604e-46	Gene.9317	150	K	"PREDICTED: 3-isopropylmalate dehydrogenase 2, chloroplastic-like [Juglans regia]"	0.997775	WDNNPK(0.998)HLK(0.002)PETGLLQIR_x000D_
Cellular Component	GO:0005737	6	cytoplasm	1.0604e-46	Gene.4902	109	K	60S ribosomal protein L19-1 [Coffea arabica]	1	LAQGPAEKPAAQPTPAAQPAQVSK(1)K_x000D_
Cellular Component	GO:0005737	6	cytoplasm	1.0604e-46	Gene.14567	688	K	alanine--tRNA ligase-like [Chenopodium quinoa]	1	YDFSHGK(1)PVQSEELR_x000D_
Cellular Component	GO:0005737	6	cytoplasm	1.0604e-46	Gene.14567	293	K	alanine--tRNA ligase-like [Chenopodium quinoa]	1	SLPAK(1)HVDTGMGFER_x000D_
Cellular Component	GO:0005737	6	cytoplasm	1.0604e-46	Gene.6680	427	K	26S proteasome subunit 7-like protein [Lactuca sativa]	1	VIK(1)GYQK_x000D_
Cellular Component	GO:0005737	6	cytoplasm	1.0604e-46	Gene.6680	209	K	26S proteasome subunit 7-like protein [Lactuca sativa]	1	EVVELPMLHPEK(1)FVK_x000D_
Cellular Component	GO:0005737	6	cytoplasm	1.0604e-46	Gene.6680	125	K	26S proteasome subunit 7-like protein [Lactuca sativa]	1	YIINVK(1)QIAK_x000D_
Cellular Component	GO:0005737	6	cytoplasm	1.0604e-46	Gene.6680	129	K	26S proteasome subunit 7-like protein [Lactuca sativa]	1	QIAK(1)FVVGLGDK_x000D_
Cellular Component	GO:0005737	6	cytoplasm	1.0604e-46	Gene.15430	42	K	60S ribosomal protein L32-1-like [Olea europaea var. sylvestris]	1	YISIK(1)TSWR_x000D_
Cellular Component	GO:0005737	6	cytoplasm	1.0604e-46	Gene.15430	93	K	60S ribosomal protein L32-1-like [Olea europaea var. sylvestris]	1	FVVHNPK(1)ELEILMMHNR_x000D_
Cellular Component	GO:0005737	6	cytoplasm	1.0604e-46	Gene.15430	86	K	60S ribosomal protein L32-1-like [Olea europaea var. sylvestris]	1	K(1)FVVHNPK_x000D_
Cellular Component	GO:0005737	6	cytoplasm	1.0604e-46	Gene.3212	101	K	hypothetical protein GOBAR_AA01073 [Gossypium barbadense]	1	SMGDK(1)VR_x000D_
Cellular Component	GO:0005737	6	cytoplasm	1.0604e-46	Gene.3212	51	K	hypothetical protein GOBAR_AA01073 [Gossypium barbadense]	1	EEVAWYAGK(1)K_x000D_
Cellular Component	GO:0005737	6	cytoplasm	1.0604e-46	Gene.14585	169	K	PREDICTED: elongation factor 1-beta 1 [Vitis vinifera]	1	SVK(1)MDGLFWGASK_x000D_
Cellular Component	GO:0005737	6	cytoplasm	1.0604e-46	Gene.20306	166	K	"asparagine--tRNA ligase, cytoplasmic 1 [Populus trichocarpa]"	1	TK(1)LTLEFLR_x000D_
Cellular Component	GO:0005737	6	cytoplasm	1.0604e-46	Gene.20306	145	K	"asparagine--tRNA ligase, cytoplasmic 1 [Populus trichocarpa]"	1	VELK(1)VVK_x000D_
Cellular Component	GO:0005737	6	cytoplasm	1.0604e-46	Gene.20306	526	K	"asparagine--tRNA ligase, cytoplasmic 1 [Populus trichocarpa]"	1	LDVIQK(1)R_x000D_
Cellular Component	GO:0005737	6	cytoplasm	1.0604e-46	Gene.20306	148	K	"asparagine--tRNA ligase, cytoplasmic 1 [Populus trichocarpa]"	1	VVK(1)VLEVGPVDPAK_x000D_
Cellular Component	GO:0005737	6	cytoplasm	1.0604e-46	Gene.18177	308	K	hypothetical protein GOBAR_AA13907 [Gossypium barbadense]	1	FIDTSSK(1)FGHGR_x000D_
Cellular Component	GO:0005737	6	cytoplasm	1.0604e-46	Gene.18177	167	K	hypothetical protein GOBAR_AA13907 [Gossypium barbadense]	1	GK(1)GYEGVVTR_x000D_
Cellular Component	GO:0005737	6	cytoplasm	1.0604e-46	Gene.18177	55	K	hypothetical protein GOBAR_AA13907 [Gossypium barbadense]	1	SLNTVWAQHLSEEVK(1)R_x000D_
Cellular Component	GO:0005737	6	cytoplasm	1.0604e-46	Gene.710	59	K	hypothetical protein CDL15_Pgr003112 [Punica granatum]	1	REEEQAWVPVTK(1)LGR_x000D_
Cellular Component	GO:0005737	6	cytoplasm	1.0604e-46	Gene.710	181	K	hypothetical protein CDL15_Pgr003112 [Punica granatum]	1	VTGK(1)CGSVTVR_x000D_
Cellular Component	GO:0005737	6	cytoplasm	1.0604e-46	Gene.710	70	K	hypothetical protein CDL15_Pgr003112 [Punica granatum]	1	IK(1)SVEQIYLHSLPIK_x000D_
Cellular Component	GO:0005737	6	cytoplasm	1.0604e-46	Gene.710	139	K	hypothetical protein CDL15_Pgr003112 [Punica granatum]	1	CSK(1)EVATAIR_x000D_
Cellular Component	GO:0005737	6	cytoplasm	1.0604e-46	Gene.710	102	K	hypothetical protein CDL15_Pgr003112 [Punica granatum]	1	DEVMK(1)IMPVQK_x000D_
Cellular Component	GO:0005737	6	cytoplasm	1.0604e-46	Gene.710	273	K	hypothetical protein CDL15_Pgr003112 [Punica granatum]	1	PVGK(1)AILLEDVEK_x000D_
Cellular Component	GO:0005737	6	cytoplasm	1.0604e-46	Gene.710	108	K	hypothetical protein CDL15_Pgr003112 [Punica granatum]	1	IMPVQK(1)QTR_x000D_
Cellular Component	GO:0005737	6	cytoplasm	1.0604e-46	Gene.10104	203	K	dolichyl-diphosphooligosaccharide--protein glycosyltransferase subunit 1A [Spinacia oleracea]	1	LDNTK(1)THGSEIK_x000D_
Cellular Component	GO:0005737	6	cytoplasm	1.0604e-46	Gene.12013	189	K	"20 kDa chaperonin, chloroplastic [Spinacia oleracea]"	1	EK(1)PSVGTVIAVGPGPLDEEGK_x000D_
Cellular Component	GO:0005737	6	cytoplasm	1.0604e-46	Gene.12013	210	K	"20 kDa chaperonin, chloroplastic [Spinacia oleracea]"	1	K(1)PLSVSAGNTVLYSK_x000D_
Cellular Component	GO:0005737	6	cytoplasm	1.0604e-46	Gene.12013	61	K	"20 kDa chaperonin, chloroplastic [Spinacia oleracea]"	1	FTSVK(1)PMADR_x000D_
Cellular Component	GO:0005737	6	cytoplasm	1.0604e-46	Gene.12013	224	K	"20 kDa chaperonin, chloroplastic [Spinacia oleracea]"	1	KPLSVSAGNTVLYSK(1)YAGNDFK_x000D_
Cellular Component	GO:0005737	6	cytoplasm	1.0604e-46	Gene.12013	168	K	"20 kDa chaperonin, chloroplastic [Spinacia oleracea]"	1	VLIK(1)VAEAEEK_x000D_
Cellular Component	GO:0005737	6	cytoplasm	1.0604e-46	Gene.16011	204	K	60S ribosomal protein L5-like [Manihot esculenta]	1	FAGFSK(1)DNK_x000D_
Cellular Component	GO:0005737	6	cytoplasm	1.0604e-46	Gene.16011	63	K	60S ribosomal protein L5-like [Manihot esculenta]	1	NK(1)YNTPK_x000D_
Cellular Component	GO:0005737	6	cytoplasm	1.0604e-46	Gene.16011	207	K	60S ribosomal protein L5-like [Manihot esculenta]	1	DNK(1)QLDAEVHR_x000D_
Cellular Component	GO:0005737	6	cytoplasm	1.0604e-46	Gene.16011	61	K	60S ribosomal protein L5-like [Manihot esculenta]	1	LINQDK(1)NK_x000D_
Cellular Component	GO:0005737	6	cytoplasm	1.0604e-46	Gene.16011	183	K	60S ribosomal protein L5-like [Manihot esculenta]	1	VFGALK(1)GALDGGLDIPHSDKR_x000D_
Cellular Component	GO:0005737	6	cytoplasm	1.0604e-46	Gene.16011	68	K	60S ribosomal protein L5-like [Manihot esculenta]	1	YNTPK(1)YR_x000D_
Cellular Component	GO:0005737	6	cytoplasm	1.0604e-46	Gene.16011	47	K	60S ribosomal protein L5-like [Manihot esculenta]	1	EGK(1)TDYR_x000D_
Cellular Component	GO:0005737	6	cytoplasm	1.0604e-46	Gene.16011	216	K	60S ribosomal protein L5-like [Manihot esculenta]	1	K(1)YIYGGHVGDYMR_x000D_
Cellular Component	GO:0005737	6	cytoplasm	1.0604e-46	Gene.16011	247	K	60S ribosomal protein L5-like [Manihot esculenta]	1	YQSQFTEYIK(1)K_x000D_
Cellular Component	GO:0005737	6	cytoplasm	1.0604e-46	Gene.11113	71	K	soluble inorganic pyrophosphatase 2 isoform X1 [Ziziphus jujuba]	1	YELDK(1)TSGLIK_x000D_
Cellular Component	GO:0005737	6	cytoplasm	1.0604e-46	Gene.11113	66	K	soluble inorganic pyrophosphatase 2 isoform X1 [Ziziphus jujuba]	1	VK(1)YELDK_x000D_
Cellular Component	GO:0005737	6	cytoplasm	1.0604e-46	Gene.19825	215	K	eukaryotic translation initiation factor 4E-1-like [Chenopodium quinoa]	1	NASNEAAQTSIGHQWK(1)K_x000D_
Cellular Component	GO:0005737	6	cytoplasm	1.0604e-46	Gene.2688	84	K	PREDICTED: enolase [Beta vulgaris subsp. vulgaris]	1	SYDLNFK(1)EESNDGSQK_x000D_
Cellular Component	GO:0005737	6	cytoplasm	1.0604e-46	Gene.2688	155	K	PREDICTED: enolase [Beta vulgaris subsp. vulgaris]	1	VEK(1)AIEMK_x000D_
Cellular Component	GO:0005737	6	cytoplasm	1.0604e-46	Gene.2688	160	K	PREDICTED: enolase [Beta vulgaris subsp. vulgaris]	1	AIEMK(1)ACNALLLK_x000D_
Cellular Component	GO:0005737	6	cytoplasm	1.0604e-46	Gene.2688	14	K	PREDICTED: enolase [Beta vulgaris subsp. vulgaris]	1	MGSEVYHHLK(1)SVIK_x000D_
Cellular Component	GO:0005737	6	cytoplasm	1.0604e-46	Gene.2688	20	K	PREDICTED: enolase [Beta vulgaris subsp. vulgaris]	1	K(1)YGQDATNVGDEGGFAPNILENK_x000D_
Cellular Component	GO:0005737	6	cytoplasm	1.0604e-46	Gene.2688	231	K	PREDICTED: enolase [Beta vulgaris subsp. vulgaris]	1	LAK(1)YNQLLR_x000D_
Cellular Component	GO:0005737	6	cytoplasm	1.0604e-46	Gene.2688	4	K	PREDICTED: enolase [Beta vulgaris subsp. vulgaris]	1	EAMK(1)MGSEVYHHLK_x000D_
Cellular Component	GO:0005737	6	cytoplasm	1.0604e-46	Gene.2688	93	K	PREDICTED: enolase [Beta vulgaris subsp. vulgaris]	1	SYDLNFKEESNDGSQK(1)ISGEALK_x000D_
Cellular Component	GO:0005737	6	cytoplasm	1.0604e-46	Gene.2688	151	K	PREDICTED: enolase [Beta vulgaris subsp. vulgaris]	1	VQIVGDDLLVTNPK(1)R_x000D_
Cellular Component	GO:0005737	6	cytoplasm	1.0604e-46	Gene.2688	100	K	PREDICTED: enolase [Beta vulgaris subsp. vulgaris]	1	ISGEALK(1)DLYK_x000D_
Cellular Component	GO:0005737	6	cytoplasm	1.0604e-46	Gene.2688	54	K	PREDICTED: enolase [Beta vulgaris subsp. vulgaris]	1	TAIEK(1)AGYTGK_x000D_
Cellular Component	GO:0005737	6	cytoplasm	1.0604e-46	Gene.22237	161	K	translation elongation factor 1-alpha [Pinus massoniana]	1	MDATTPK(1)YSK_x000D_
Cellular Component	GO:0005737	6	cytoplasm	1.0604e-46	Gene.22237	232	K	translation elongation factor 1-alpha [Pinus massoniana]	1	PSDK(1)PLR_x000D_
Cellular Component	GO:0005737	6	cytoplasm	1.0604e-46	Gene.22237	51	K	translation elongation factor 1-alpha [Pinus massoniana]	1	EAAEMNK(1)R_x000D_
Cellular Component	GO:0005737	6	cytoplasm	1.0604e-46	Gene.21096	588	K	"PREDICTED: elongation factor G-2, chloroplastic [Beta vulgaris subsp. vulgaris]"	1	LSEVK(1)YIHK_x000D_
Cellular Component	GO:0005737	6	cytoplasm	1.0604e-46	Gene.21096	694	K	"PREDICTED: elongation factor G-2, chloroplastic [Beta vulgaris subsp. vulgaris]"	1	AAPK(1)LLEPIMK_x000D_
Cellular Component	GO:0005737	6	cytoplasm	1.0604e-46	Gene.21096	512	K	"PREDICTED: elongation factor G-2, chloroplastic [Beta vulgaris subsp. vulgaris]"	1	TK(1)ADIDR_x000D_
Cellular Component	GO:0005737	6	cytoplasm	1.0604e-46	Gene.21096	630	K	"PREDICTED: elongation factor G-2, chloroplastic [Beta vulgaris subsp. vulgaris]"	1	GGAVPK(1)EYIPGVIK_x000D_
Cellular Component	GO:0005737	6	cytoplasm	1.0604e-46	Gene.21096	620	K	"PREDICTED: elongation factor G-2, chloroplastic [Beta vulgaris subsp. vulgaris]"	1	FEPLEPGSGYEFK(1)SEIK_x000D_
Cellular Component	GO:0005737	6	cytoplasm	1.0604e-46	Gene.21096	593	K	"PREDICTED: elongation factor G-2, chloroplastic [Beta vulgaris subsp. vulgaris]"	1	K(1)QSGGQGQFADVTIR_x000D_
Cellular Component	GO:0005737	6	cytoplasm	1.0604e-46	Gene.21096	230	K	"PREDICTED: elongation factor G-2, chloroplastic [Beta vulgaris subsp. vulgaris]"	1	ICFVNK(1)MDR_x000D_
Cellular Component	GO:0005737	6	cytoplasm	1.0604e-46	Gene.21096	168	K	"PREDICTED: elongation factor G-2, chloroplastic [Beta vulgaris subsp. vulgaris]"	1	GITITSAATTAYWNK(1)HR_x000D_
Cellular Component	GO:0005737	6	cytoplasm	1.0604e-46	Gene.21096	441	K	"PREDICTED: elongation factor G-2, chloroplastic [Beta vulgaris subsp. vulgaris]"	1	LAAGSYVTNANK(1)GR_x000D_
Cellular Component	GO:0005737	6	cytoplasm	1.0604e-46	Gene.21096	731	K	"PREDICTED: elongation factor G-2, chloroplastic [Beta vulgaris subsp. vulgaris]"	1	RGQINTFGDK(1)PGGLK_x000D_
Cellular Component	GO:0005737	6	cytoplasm	1.0604e-46	Gene.21096	429	K	"PREDICTED: elongation factor G-2, chloroplastic [Beta vulgaris subsp. vulgaris]"	1	VYAGK(1)LAAGSYVTNANK_x000D_
Cellular Component	GO:0005737	6	cytoplasm	1.0604e-46	Gene.21096	510	K	"PREDICTED: elongation factor G-2, chloroplastic [Beta vulgaris subsp. vulgaris]"	1	IAIEPK(1)TK_x000D_
Cellular Component	GO:0005737	6	cytoplasm	1.0604e-46	Gene.21096	583	K	"PREDICTED: elongation factor G-2, chloroplastic [Beta vulgaris subsp. vulgaris]"	1	ESISK(1)LSEVK_x000D_
Cellular Component	GO:0005737	6	cytoplasm	1.0604e-46	Gene.21096	624	K	"PREDICTED: elongation factor G-2, chloroplastic [Beta vulgaris subsp. vulgaris]"	1	SEIK(1)GGAVPK_x000D_
Cellular Component	GO:0005737	6	cytoplasm	1.0604e-46	Gene.21096	117	K	"PREDICTED: elongation factor G-2, chloroplastic [Beta vulgaris subsp. vulgaris]"	1	NIGIMAHIDAGK(1)TTTTER_x000D_
Cellular Component	GO:0005737	6	cytoplasm	1.0604e-46	Gene.7703	104	K	PREDICTED: 40S ribosomal protein S16-like [Elaeis guineensis]	1	YVDEQTK(1)K_x000D_
Cellular Component	GO:0005737	6	cytoplasm	1.0604e-46	Gene.7703	108	K	PREDICTED: 40S ribosomal protein S16-like [Elaeis guineensis]	1	EIK(1)DTLVR_x000D_
Cellular Component	GO:0005737	6	cytoplasm	1.0604e-46	Gene.14430	560	K	PREDICTED: L-arabinokinase [Beta vulgaris subsp. vulgaris]	1	AYDVK(1)ASTR_x000D_
Cellular Component	GO:0005737	6	cytoplasm	1.0604e-46	Gene.14430	554	K	PREDICTED: L-arabinokinase [Beta vulgaris subsp. vulgaris]	1	YVDHGDPVTDINPK(1)R_x000D_
Cellular Component	GO:0005737	6	cytoplasm	1.0604e-46	Gene.20932	347	K	PREDICTED: AP-1 complex subunit mu-2 [Erythranthe guttata]	1	DALVWK(1)IK_x000D_
Cellular Component	GO:0005737	6	cytoplasm	1.0604e-46	Gene.23753	306	K	"PREDICTED: glycine--tRNA ligase, mitochondrial 1-like [Nelumbo nucifera]"	1	IK(1)EYGITAPDTK_x000D_
Cellular Component	GO:0005737	6	cytoplasm	1.0604e-46	Gene.23753	139	K	"PREDICTED: glycine--tRNA ligase, mitochondrial 1-like [Nelumbo nucifera]"	1	IDK(1)SSVER_x000D_
Cellular Component	GO:0005737	6	cytoplasm	1.0604e-46	Gene.23753	253	K	"PREDICTED: glycine--tRNA ligase, mitochondrial 1-like [Nelumbo nucifera]"	1	DEK(1)TGTCYR_x000D_
Cellular Component	GO:0005737	6	cytoplasm	1.0604e-46	Gene.23753	250	K	"PREDICTED: glycine--tRNA ligase, mitochondrial 1-like [Nelumbo nucifera]"	1	FTDLMVK(1)DEK_x000D_
Cellular Component	GO:0005737	6	cytoplasm	1.0604e-46	Gene.23753	122	K	"PREDICTED: glycine--tRNA ligase, mitochondrial 1-like [Nelumbo nucifera]"	1	TASASK(1)DAINEAVK_x000D_
Cellular Component	GO:0005737	6	cytoplasm	1.0604e-46	Gene.23753	561	K	"PREDICTED: glycine--tRNA ligase, mitochondrial 1-like [Nelumbo nucifera]"	1	K(1)ITEALEAMGEK_x000D_
Cellular Component	GO:0005737	6	cytoplasm	1.0604e-46	Gene.23753	435	K	"PREDICTED: glycine--tRNA ligase, mitochondrial 1-like [Nelumbo nucifera]"	1	EQQVSGEEAK(1)K_x000D_
Cellular Component	GO:0005737	6	cytoplasm	1.0604e-46	Gene.23753	548	K	"PREDICTED: glycine--tRNA ligase, mitochondrial 1-like [Nelumbo nucifera]"	1	VVITPAK(1)K_x000D_
Cellular Component	GO:0005737	6	cytoplasm	1.0604e-46	Gene.23753	116	K	"PREDICTED: glycine--tRNA ligase, mitochondrial 1-like [Nelumbo nucifera]"	1	ELK(1)TASASK_x000D_
Cellular Component	GO:0005737	6	cytoplasm	1.0604e-46	Gene.23753	556	K	"PREDICTED: glycine--tRNA ligase, mitochondrial 1-like [Nelumbo nucifera]"	1	ELGLAFK(1)GNQK_x000D_
Cellular Component	GO:0005737	6	cytoplasm	1.0604e-46	Gene.23753	136	K	"PREDICTED: glycine--tRNA ligase, mitochondrial 1-like [Nelumbo nucifera]"	1	ALNALK(1)IDK_x000D_
Cellular Component	GO:0005737	6	cytoplasm	1.0604e-46	Gene.23753	411	K	"PREDICTED: glycine--tRNA ligase, mitochondrial 1-like [Nelumbo nucifera]"	1	SHPK(1)FSEVK_x000D_
Cellular Component	GO:0005737	6	cytoplasm	1.0604e-46	Gene.23753	541	K	"PREDICTED: glycine--tRNA ligase, mitochondrial 1-like [Nelumbo nucifera]"	1	EVEK(1)VVITPAK_x000D_
Cellular Component	GO:0005737	6	cytoplasm	1.0604e-46	Gene.23753	609	K	"PREDICTED: glycine--tRNA ligase, mitochondrial 1-like [Nelumbo nucifera]"	1	NMVTISK(1)EK_x000D_
Cellular Component	GO:0005737	6	cytoplasm	1.0604e-46	Gene.9946	124	K	"PREDICTED: glycine cleavage system H protein, mitochondrial-like [Nicotiana tomentosiformis]"	1	VKPSNPAELESLMGSK(1)EYTK_x000D_
Cellular Component	GO:0005737	6	cytoplasm	1.0604e-46	Gene.9946	110	K	"PREDICTED: glycine cleavage system H protein, mitochondrial-like [Nicotiana tomentosiformis]"	1	VK(1)PSNPAELESLMGSK_x000D_
Cellular Component	GO:0005737	6	cytoplasm	1.0604e-46	Gene.5714	42	K	60S ribosomal protein L37-1-like [Cynara cardunculus var. scolymus]	1	SFHLQK(1)SR_x000D_
Cellular Component	GO:0005737	6	cytoplasm	1.0604e-46	Gene.5714	63	K	60S ribosomal protein L37-1-like [Cynara cardunculus var. scolymus]	1	YNWSVK(1)AIR_x000D_
Cellular Component	GO:0005737	6	cytoplasm	1.0604e-46	Gene.16355	165	K	calnexin homolog [Chenopodium quinoa]	1	VHFILK(1)HK_x000D_
Cellular Component	GO:0005737	6	cytoplasm	1.0604e-46	Gene.16355	213	K	calnexin homolog [Chenopodium quinoa]	0.888656	ILIDGEEK(0.889)K(0.111)K_x000D_
Cellular Component	GO:0005737	6	cytoplasm	1.0604e-46	Gene.16355	441	K	calnexin homolog [Chenopodium quinoa]	1	QKVEDEAATGSDGISGIQK(1)K_x000D_
Cellular Component	GO:0005737	6	cytoplasm	1.0604e-46	Gene.5333	123	K	60S ribosomal protein L9-like [Chenopodium quinoa]	1	NFLGEK(1)K_x000D_
Cellular Component	GO:0005737	6	cytoplasm	1.0604e-46	Gene.5333	67	K	60S ribosomal protein L9-like [Chenopodium quinoa]	1	K(1)TTAAIR_x000D_
Cellular Component	GO:0005737	6	cytoplasm	1.0604e-46	Gene.5333	166	K	60S ribosomal protein L9-like [Chenopodium quinoa]	1	SAALINQK(1)CHVK_x000D_
Cellular Component	GO:0005737	6	cytoplasm	1.0604e-46	Gene.5333	88	K	60S ribosomal protein L9-like [Chenopodium quinoa]	1	TALSHVQNLITGVTK(1)GYR_x000D_
Cellular Component	GO:0005737	6	cytoplasm	1.0604e-46	Gene.5333	186	K	60S ribosomal protein L9-like [Chenopodium quinoa]	1	FLDGIYVSEK(1)GR_x000D_
Cellular Component	GO:0005737	6	cytoplasm	1.0604e-46	Gene.5333	58	K	60S ribosomal protein L9-like [Chenopodium quinoa]	1	LK(1)IDSWFGSR_x000D_
Cellular Component	GO:0005737	6	cytoplasm	1.0604e-46	Gene.5333	176	K	60S ribosomal protein L9-like [Chenopodium quinoa]	1	K(1)FLDGIYVSEK_x000D_
Cellular Component	GO:0005737	6	cytoplasm	1.0604e-46	Gene.14461	38	K	PREDICTED: RNA-binding protein 8A-like [Nelumbo nucifera]	1	LK(1)SAITGGSSAPK_x000D_
Cellular Component	GO:0005737	6	cytoplasm	1.0604e-46	Gene.14461	57	K	PREDICTED: RNA-binding protein 8A-like [Nelumbo nucifera]	1	GFK(1)EESDAER_x000D_
Cellular Component	GO:0005737	6	cytoplasm	1.0604e-46	Gene.14461	49	K	PREDICTED: RNA-binding protein 8A-like [Nelumbo nucifera]	1	SAITGGSSAPK(1)K_x000D_
Cellular Component	GO:0005737	6	cytoplasm	1.0604e-46	Gene.19208	157	K	"glutamate--tRNA ligase, chloroplastic/mitochondrial [Spinacia oleracea]"	1	NALYK(1)QYAEK_x000D_
Cellular Component	GO:0005737	6	cytoplasm	1.0604e-46	Gene.20011	25	K	60S ribosomal protein L35 [Actinidia chinensis var. chinensis]	1	ELK(1)AELALLR_x000D_
Cellular Component	GO:0005737	6	cytoplasm	1.0604e-46	Gene.20011	97	K	60S ribosomal protein L35 [Actinidia chinensis var. chinensis]	1	LTK(1)HQASLK_x000D_
Cellular Component	GO:0005737	6	cytoplasm	1.0604e-46	Gene.20184	243	K	importin subunit alpha-1 [Morus notabilis]	1	GKPQPAFEQTK(1)PALPALQR_x000D_
Cellular Component	GO:0005737	6	cytoplasm	1.0604e-46	Gene.20184	487	K	importin subunit alpha-1 [Morus notabilis]	1	IENLQSHDNNEIYEK(1)AVK_x000D_
Cellular Component	GO:0005737	6	cytoplasm	1.0604e-46	Gene.20184	100	K	importin subunit alpha-1 [Morus notabilis]	1	K(1)LLSIER_x000D_
Cellular Component	GO:0005737	6	cytoplasm	1.0604e-46	Gene.23831	99	K	tetraketide alpha-pyrone reductase 2-like isoform X1 [Spinacia oleracea]	1	VILVNPASPDISTSLEK(1)K_x000D_
Cellular Component	GO:0005737	6	cytoplasm	1.0604e-46	Gene.3327	87	K	40S ribosomal protein S19-3 [Ricinus communis]	1	GGVGVGGFK(1)R_x000D_
Cellular Component	GO:0005737	6	cytoplasm	1.0604e-46	Gene.3327	34	K	40S ribosomal protein S19-3 [Ricinus communis]	1	AYSAHLK(1)R_x000D_
Cellular Component	GO:0005737	6	cytoplasm	1.0604e-46	Gene.11609	35	K	putative cytochrome c oxidase subunit 5b-like [Arachis ipaensis]	1	EEPAVVK(1)SVYDR_x000D_
Cellular Component	GO:0005737	6	cytoplasm	1.0604e-46	Gene.11609	28	K	putative cytochrome c oxidase subunit 5b-like [Arachis ipaensis]	1	DILEINHPVGPFGTK(1)EEPAVVK_x000D_
Cellular Component	GO:0005737	6	cytoplasm	1.0604e-46	Gene.2157	134	K	"50S ribosomal protein L31, chloroplastic [Herrania umbratica]"	1	GEIVLPPK(1)R_x000D_
Cellular Component	GO:0005737	6	cytoplasm	1.0604e-46	Gene.2157	51	K	"50S ribosomal protein L31, chloroplastic [Herrania umbratica]"	1	K(1)DLHPEFYENAK_x000D_
Cellular Component	GO:0005737	6	cytoplasm	1.0604e-46	Gene.2157	108	K	"50S ribosomal protein L31, chloroplastic [Herrania umbratica]"	1	SASLPDADQVEK(1)FK_x000D_
Cellular Component	GO:0005737	6	cytoplasm	1.0604e-46	Gene.10154	198	K	hypothetical protein B456_006G060200 [Gossypium raimondii]	1	VFLDPK(1)AR_x000D_
Cellular Component	GO:0005737	6	cytoplasm	1.0604e-46	Gene.9116	339	K	Semialdhyde_dh domain-containing protein/Semialdhyde_dhC domain-containing protein [Cephalotus follicularis]	1	K(1)APGVVVIDDR_x000D_
Cellular Component	GO:0005737	6	cytoplasm	1.0604e-46	Gene.9116	102	K	Semialdhyde_dh domain-containing protein/Semialdhyde_dhC domain-containing protein [Cephalotus follicularis]	1	SIK(1)MLASK_x000D_
Cellular Component	GO:0005737	6	cytoplasm	1.0604e-46	Gene.9116	299	K	Semialdhyde_dh domain-containing protein/Semialdhyde_dhC domain-containing protein [Cephalotus follicularis]	1	IWNDK(1)DVR_x000D_
Cellular Component	GO:0005737	6	cytoplasm	1.0604e-46	Gene.8449	74	K	"PREDICTED: ATP synthase subunit d, mitochondrial [Malus domestica]"	1	GIGSK(1)LVDMYK_x000D_
Cellular Component	GO:0005737	6	cytoplasm	1.0604e-46	Gene.8449	149	K	"PREDICTED: ATP synthase subunit d, mitochondrial [Malus domestica]"	1	LSTMTADEYFEK(1)HPELR_x000D_
Cellular Component	GO:0005737	6	cytoplasm	1.0604e-46	Gene.8449	63	K	"PREDICTED: ATP synthase subunit d, mitochondrial [Malus domestica]"	1	FSQEPEPVK(1)WDYYR_x000D_
Cellular Component	GO:0005737	6	cytoplasm	1.0604e-46	Gene.8449	94	K	"PREDICTED: ATP synthase subunit d, mitochondrial [Malus domestica]"	1	YVDK(1)VTPEYLPK_x000D_
Cellular Component	GO:0005737	6	cytoplasm	1.0604e-46	Gene.8449	111	K	"PREDICTED: ATP synthase subunit d, mitochondrial [Malus domestica]"	1	VELK(1)EAEEK_x000D_
Cellular Component	GO:0005737	6	cytoplasm	1.0604e-46	Gene.8449	80	K	"PREDICTED: ATP synthase subunit d, mitochondrial [Malus domestica]"	1	LVDMYK(1)EAYDGIEIPK_x000D_
Cellular Component	GO:0005737	6	cytoplasm	1.0604e-46	Gene.8449	17	K	"PREDICTED: ATP synthase subunit d, mitochondrial [Malus domestica]"	1	ASK(1)NIDWEGMAK_x000D_
Cellular Component	GO:0005737	6	cytoplasm	1.0604e-46	Gene.8449	107	K	"PREDICTED: ATP synthase subunit d, mitochondrial [Malus domestica]"	1	FEQLK(1)VELK_x000D_
Cellular Component	GO:0005737	6	cytoplasm	1.0604e-46	Gene.8449	135	K	"PREDICTED: ATP synthase subunit d, mitochondrial [Malus domestica]"	1	LEMEVADVQELK(1)K_x000D_
Cellular Component	GO:0005737	6	cytoplasm	1.0604e-46	Gene.8449	116	K	"PREDICTED: ATP synthase subunit d, mitochondrial [Malus domestica]"	1	EAEEK(1)SLK_x000D_
Cellular Component	GO:0005737	6	cytoplasm	1.0604e-46	Gene.8449	54	K	"PREDICTED: ATP synthase subunit d, mitochondrial [Malus domestica]"	1	TFDEVNHDLQTK(1)FSQEPEPVK_x000D_
Cellular Component	GO:0005737	6	cytoplasm	1.0604e-46	Gene.8685	181	K	Ribosomal protein [Parasponia andersonii]	1	MK(1)IPDDLNVK_x000D_
Cellular Component	GO:0005737	6	cytoplasm	1.0604e-46	Gene.8685	91	K	Ribosomal protein [Parasponia andersonii]	1	VK(1)GPLGELSLSYPR_x000D_
Cellular Component	GO:0005737	6	cytoplasm	1.0604e-46	Gene.22387	368	K	uncharacterized protein LOC110685313 [Chenopodium quinoa]	1	EIDIAGVK(1)R_x000D_
Cellular Component	GO:0005737	6	cytoplasm	1.0604e-46	Gene.4184	69	K	60S ribosomal protein L23A-like [Papaver somniferum]	1	NK(1)LDQYQILK_x000D_
Cellular Component	GO:0005737	6	cytoplasm	1.0604e-46	Gene.4184	87	K	60S ribosomal protein L23A-like [Papaver somniferum]	1	YPLTTESAMK(1)K_x000D_
Cellular Component	GO:0005737	6	cytoplasm	1.0604e-46	Gene.4184	26	K	60S ribosomal protein L23A-like [Papaver somniferum]	1	AVK(1)SGASTLK_x000D_
Cellular Component	GO:0005737	6	cytoplasm	1.0604e-46	Gene.4184	122	K	60S ribosomal protein L23A-like [Papaver somniferum]	1	K(1)VNTLIRPDGTK_x000D_
Cellular Component	GO:0005737	6	cytoplasm	1.0604e-46	Gene.4184	133	K	60S ribosomal protein L23A-like [Papaver somniferum]	1	VNTLIRPDGTK(1)K_x000D_
Cellular Component	GO:0005737	6	cytoplasm	1.0604e-46	Gene.4184	20	K	60S ribosomal protein L23A-like [Papaver somniferum]	1	AQALK(1)AAK_x000D_
Cellular Component	GO:0005737	6	cytoplasm	1.0604e-46	Gene.4184	121	K	60S ribosomal protein L23A-like [Papaver somniferum]	1	MYDIQAK(1)K_x000D_
Cellular Component	GO:0005737	6	cytoplasm	1.0604e-46	Gene.10371	109	K	"20 kDa chaperonin, chloroplastic-like [Chenopodium quinoa]"	1	TVGGILLPSSIK(1)TK_x000D_
Cellular Component	GO:0005737	6	cytoplasm	1.0604e-46	Gene.10371	124	K	"20 kDa chaperonin, chloroplastic-like [Chenopodium quinoa]"	1	TKPQTGDVVAVGPGK(1)K_x000D_
Cellular Component	GO:0005737	6	cytoplasm	1.0604e-46	Gene.10371	251	K	"20 kDa chaperonin, chloroplastic-like [Chenopodium quinoa]"	1	YAGNDLK(1)GEDGSDYIALR_x000D_
Cellular Component	GO:0005737	6	cytoplasm	1.0604e-46	Gene.10371	97	K	"20 kDa chaperonin, chloroplastic-like [Chenopodium quinoa]"	1	IVDEK(1)TVGGILLPSSIK_x000D_
Cellular Component	GO:0005737	6	cytoplasm	1.0604e-46	Gene.10371	111	K	"20 kDa chaperonin, chloroplastic-like [Chenopodium quinoa]"	1	TK(1)PQTGDVVAVGPGK_x000D_
Cellular Component	GO:0005737	6	cytoplasm	1.0604e-46	Gene.10371	188	K	"20 kDa chaperonin, chloroplastic-like [Chenopodium quinoa]"	1	VLIK(1)VAEVEEK_x000D_
Cellular Component	GO:0005737	6	cytoplasm	1.0604e-46	Gene.10371	195	K	"20 kDa chaperonin, chloroplastic-like [Chenopodium quinoa]"	1	VAEVEEK(1)TAGGLFLSEAAK_x000D_
Cellular Component	GO:0005737	6	cytoplasm	1.0604e-46	Gene.1019	174	K	"isoleucine--tRNA ligase, cytoplasmic-like [Chenopodium quinoa]"	1	VSDFK(1)GR_x000D_
Cellular Component	GO:0005737	6	cytoplasm	1.0604e-46	Gene.1019	310	K	"isoleucine--tRNA ligase, cytoplasmic-like [Chenopodium quinoa]"	1	HK(1)IDHLVIPSSR_x000D_
Cellular Component	GO:0005737	6	cytoplasm	1.0604e-46	Gene.19722	36	K	"10 kDa chaperonin, mitochondrial [Sesamum indicum]"	1	IVPPAK(1)TSAGILLPEK_x000D_
Cellular Component	GO:0005737	6	cytoplasm	1.0604e-46	Gene.19722	75	K	"10 kDa chaperonin, mitochondrial [Sesamum indicum]"	1	SNEGNHIPVSVK(1)EGDTVLLPEYGGTQVK_x000D_
Cellular Component	GO:0005737	6	cytoplasm	1.0604e-46	Gene.19722	30	K	"10 kDa chaperonin, mitochondrial [Sesamum indicum]"	1	VLVEK(1)IVPPAK_x000D_
Cellular Component	GO:0005737	6	cytoplasm	1.0604e-46	Gene.19722	54	K	"10 kDa chaperonin, mitochondrial [Sesamum indicum]"	1	LNSGK(1)IIAVGPGLR_x000D_
Cellular Component	GO:0005737	6	cytoplasm	1.0604e-46	Gene.8283	96	K	PREDICTED: phosphomannomutase [Theobroma cacao]	1	SFLGDEK(1)LK_x000D_
Cellular Component	GO:0005737	6	cytoplasm	1.0604e-46	Gene.8283	78	K	PREDICTED: phosphomannomutase [Theobroma cacao]	1	SVVDDYDYVFSENGLVAHK(1)DGK_x000D_
Cellular Component	GO:0005737	6	cytoplasm	1.0604e-46	Gene.8283	150	K	PREDICTED: phosphomannomutase [Theobroma cacao]	1	YDK(1)IHNVR_x000D_
Cellular Component	GO:0005737	6	cytoplasm	1.0604e-46	Gene.4576	40	K	PREDICTED: 40S ribosomal protein S20-2-like [Solanum tuberosum]	1	MPTK(1)VLNITTR_x000D_
Cellular Component	GO:0005737	6	cytoplasm	1.0604e-46	Gene.12233	182	K	Plant VAMP (vesicle-associated membrane protein) family protein isoform 1 [Theobroma cacao]	1	LTEEK(1)ASAIQQNQK_x000D_
Cellular Component	GO:0005737	6	cytoplasm	1.0604e-46	Gene.6973	339	K	"peptide chain release factor APG3, chloroplastic [Jatropha curcas]"	1	LYEIK(1)LR_x000D_
Cellular Component	GO:0005737	6	cytoplasm	1.0604e-46	Gene.6973	370	K	"peptide chain release factor APG3, chloroplastic [Jatropha curcas]"	1	TYNYK(1)DNR_x000D_
Cellular Component	GO:0005737	6	cytoplasm	1.0604e-46	Gene.2384	151	K	PREDICTED: eukaryotic translation initiation factor 3 subunit H isoform X2 [Beta vulgaris subsp. vulgaris]	1	SNQGVLSLK(1)AVK_x000D_
Cellular Component	GO:0005737	6	cytoplasm	1.0604e-46	Gene.2384	267	K	PREDICTED: eukaryotic translation initiation factor 3 subunit H isoform X2 [Beta vulgaris subsp. vulgaris]	1	LQAQQQQWVQK(1)R_x000D_
Cellular Component	GO:0005737	6	cytoplasm	1.0604e-46	Gene.13547	166	K	60S ribosomal protein L8-1 [Chenopodium quinoa]	0.999989	TEKPLLK(1)AGNAYHK_x000D_
Cellular Component	GO:0005737	6	cytoplasm	1.0604e-46	Gene.13547	173	K	60S ribosomal protein L8-1 [Chenopodium quinoa]	1	AGNAYHK(1)FR_x000D_
Cellular Component	GO:0005737	6	cytoplasm	1.0604e-46	Gene.13547	219	K	60S ribosomal protein L8-1 [Chenopodium quinoa]	1	DAPPGQK(1)VGLIAAR_x000D_
Cellular Component	GO:0005737	6	cytoplasm	1.0604e-46	Gene.13547	162	K	60S ribosomal protein L8-1 [Chenopodium quinoa]	1	TEK(1)PLLK_x000D_
Cellular Component	GO:0005737	6	cytoplasm	1.0604e-46	Gene.13547	183	K	60S ribosomal protein L8-1 [Chenopodium quinoa]	1	NCWPK(1)VR_x000D_
Cellular Component	GO:0005737	6	cytoplasm	1.0604e-46	Gene.21421	457	K	hypothetical protein AQUCO_00400407v1 [Aquilegia coerulea]	1	LVVNQNK(1)K_x000D_
Cellular Component	GO:0005737	6	cytoplasm	1.0604e-46	Gene.21421	102	K	hypothetical protein AQUCO_00400407v1 [Aquilegia coerulea]	1	AQLPGTTQDHLQIFNIEAK(1)AK_x000D_
Cellular Component	GO:0005737	6	cytoplasm	1.0604e-46	Gene.21421	389	K	hypothetical protein AQUCO_00400407v1 [Aquilegia coerulea]	1	FQELFAQTK(1)YK_x000D_
Cellular Component	GO:0005737	6	cytoplasm	1.0604e-46	Gene.21421	651	K	hypothetical protein AQUCO_00400407v1 [Aquilegia coerulea]	1	HYSELSDVK(1)R_x000D_
Cellular Component	GO:0005737	6	cytoplasm	1.0604e-46	Gene.4690	72	K	"PREDICTED: 50S ribosomal protein L29, chloroplastic [Tarenaya hassleriana]"	1	AK(1)TTDELHEEIIDLK_x000D_
Cellular Component	GO:0005737	6	cytoplasm	1.0604e-46	Gene.20026	51	K	PREDICTED: peroxisomal membrane protein 11D [Theobroma cacao]	1	FMSNGQPGTAQNVDK(1)STSLAR_x000D_
Cellular Component	GO:0005737	6	cytoplasm	1.0604e-46	Gene.6169	150	K	"proline--tRNA ligase, cytoplasmic-like [Chenopodium quinoa]"	1	VQQNLFDIAK(1)NK_x000D_
Cellular Component	GO:0005737	6	cytoplasm	1.0604e-46	Gene.8484	38	K	60S ribosomal protein L6 [Citrus clementina]	1	GLWAIK(1)AK_x000D_
Cellular Component	GO:0005737	6	cytoplasm	1.0604e-46	Gene.8484	60	K	60S ribosomal protein L6 [Citrus clementina]	1	HDPQPVAAAPAEK(1)TPK_x000D_
Cellular Component	GO:0005737	6	cytoplasm	1.0604e-46	Gene.23304	73	K	PREDICTED: leucine aminopeptidase 1 isoform X1 [Vitis vinifera]	1	FAGLGFK(1)R_x000D_
Cellular Component	GO:0005737	6	cytoplasm	1.0604e-46	Gene.4959	126	K	"fructose-bisphosphate aldolase-lysine N-methyltransferase, chloroplastic-like [Chenopodium quinoa]"	1	DIAK(1)NEVVLEVPK_x000D_
Cellular Component	GO:0005737	6	cytoplasm	1.0604e-46	Gene.21931	136	K	"acetyl-coenzyme A carboxylase carboxyl transferase subunit alpha, chloroplastic [Abrus precatorius]"	1	IILLENK(1)YQQALK_x000D_
Cellular Component	GO:0005737	6	cytoplasm	1.0604e-46	Gene.11928	408	K	hypothetical protein CCACVL1_29994 [Corchorus capsularis]	1	SSK(1)VDATIDSK_x000D_
Cellular Component	GO:0005737	6	cytoplasm	1.0604e-46	Gene.11928	65	K	hypothetical protein CCACVL1_29994 [Corchorus capsularis]	1	AK(1)IELLNK_x000D_
Cellular Component	GO:0005737	6	cytoplasm	1.0604e-46	Gene.3975	127	K	hypothetical protein CRG98_033070 [Punica granatum]	1	FFENK(1)HDK_x000D_
Cellular Component	GO:0005737	6	cytoplasm	1.0604e-46	Gene.24486	81	K	ATP synthase subunit beta precursor [Actinidia chinensis var. chinensis]	1	VTDEFTGK(1)GSIGK_x000D_
Cellular Component	GO:0005737	6	cytoplasm	1.0604e-46	Gene.24486	281	K	ATP synthase subunit beta precursor [Actinidia chinensis var. chinensis]	1	EMIESGVIK(1)LGEK_x000D_
Cellular Component	GO:0005737	6	cytoplasm	1.0604e-46	Gene.24486	225	K	ATP synthase subunit beta precursor [Actinidia chinensis var. chinensis]	1	GGK(1)IGLFGGAGVGK_x000D_
Cellular Component	GO:0005737	6	cytoplasm	1.0604e-46	Gene.24486	452	K	ATP synthase subunit beta precursor [Actinidia chinensis var. chinensis]	1	GVQK(1)VLQNYK_x000D_
Cellular Component	GO:0005737	6	cytoplasm	1.0604e-46	Gene.24486	183	K	ATP synthase subunit beta precursor [Actinidia chinensis var. chinensis]	1	GDIK(1)TDHYLPIHR_x000D_
Cellular Component	GO:0005737	6	cytoplasm	1.0604e-46	Gene.24486	285	K	ATP synthase subunit beta precursor [Actinidia chinensis var. chinensis]	1	LGEK(1)QAESK_x000D_
Cellular Component	GO:0005737	6	cytoplasm	1.0604e-46	Gene.24486	290	K	ATP synthase subunit beta precursor [Actinidia chinensis var. chinensis]	1	QAESK(1)CALVYGQMNEPPGAR_x000D_
Cellular Component	GO:0005737	6	cytoplasm	1.0604e-46	Gene.683	90	K	PREDICTED: 40S ribosomal protein S24-1 [Theobroma cacao]	1	KFEPK(1)YR_x000D_
Cellular Component	GO:0005737	6	cytoplasm	1.0604e-46	Gene.7700	98	K	PREDICTED: 40S ribosomal protein S16 [Vitis vinifera]	1	ALVAYYQK(1)YVDEQTK_x000D_
Cellular Component	GO:0005737	6	cytoplasm	1.0604e-46	Gene.7700	90	K	PREDICTED: 40S ribosomal protein S16 [Vitis vinifera]	1	QSIAK(1)ALVAYYQK_x000D_
Cellular Component	GO:0005737	6	cytoplasm	1.0604e-46	Gene.7700	26	K	PREDICTED: 40S ribosomal protein S16 [Vitis vinifera]	1	NAVAVTYCK(1)R_x000D_
Cellular Component	GO:0005737	6	cytoplasm	1.0604e-46	Gene.7700	105	K	PREDICTED: 40S ribosomal protein S16 [Vitis vinifera]	1	YVDEQTK(1)K_x000D_
Cellular Component	GO:0005737	6	cytoplasm	1.0604e-46	Gene.16052	409	K	"PREDICTED: asparagine--tRNA ligase, chloroplastic/mitochondrial-like [Populus euphratica]"	1	K(1)FEFPVK_x000D_
Cellular Component	GO:0005737	6	cytoplasm	1.0604e-46	Gene.16052	171	K	"PREDICTED: asparagine--tRNA ligase, chloroplastic/mitochondrial-like [Populus euphratica]"	1	VEK(1)LITVGK_x000D_
Cellular Component	GO:0005737	6	cytoplasm	1.0604e-46	Gene.23326	362	K	coatomer subunit beta-1-like [Spinacia oleracea]	1	EVVK(1)TQSAELEK_x000D_
Cellular Component	GO:0005737	6	cytoplasm	1.0604e-46	Gene.23326	715	K	coatomer subunit beta-1-like [Spinacia oleracea]	1	DNDDANK(1)LNR_x000D_
Cellular Component	GO:0005737	6	cytoplasm	1.0604e-46	Gene.23326	652	K	coatomer subunit beta-1-like [Spinacia oleracea]	1	MLADK(1)QFR_x000D_
Cellular Component	GO:0005737	6	cytoplasm	1.0604e-46	Gene.23326	428	K	coatomer subunit beta-1-like [Spinacia oleracea]	1	EIIETNPK(1)LR_x000D_
Cellular Component	GO:0005737	6	cytoplasm	1.0604e-46	Gene.23326	307	K	coatomer subunit beta-1-like [Spinacia oleracea]	1	LNELK(1)SLHR_x000D_
Cellular Component	GO:0005737	6	cytoplasm	1.0604e-46	Gene.23326	188	K	coatomer subunit beta-1-like [Spinacia oleracea]	1	VLSSEQDPSAK(1)R_x000D_
Cellular Component	GO:0005737	6	cytoplasm	1.0604e-46	Gene.23326	681	K	coatomer subunit beta-1-like [Spinacia oleracea]	1	AQVSHAQPDDLIDFYHLK(1)SR_x000D_
Cellular Component	GO:0005737	6	cytoplasm	1.0604e-46	Gene.660	50	K	hypothetical protein PRUPE_1G013500 [Prunus persica]	1	IMYALTSIK(1)GIGR_x000D_
Cellular Component	GO:0005737	6	cytoplasm	1.0604e-46	Gene.660	39	K	hypothetical protein PRUPE_1G013500 [Prunus persica]	1	VLNTNVDGK(1)QK_x000D_
Cellular Component	GO:0005737	6	cytoplasm	1.0604e-46	Gene.660	70	K	hypothetical protein PRUPE_1G013500 [Prunus persica]	1	ADVDMNK(1)R_x000D_
Cellular Component	GO:0005737	6	cytoplasm	1.0604e-46	Gene.660	160	K	hypothetical protein PRUPE_1G013500 [Prunus persica]	1	GK(1)TVGVSK_x000D_
Cellular Component	GO:0005737	6	cytoplasm	1.0604e-46	Gene.660	122	K	hypothetical protein PRUPE_1G013500 [Prunus persica]	1	YSQVVSNALDMK(1)LR_x000D_
Cellular Component	GO:0005737	6	cytoplasm	1.0604e-46	Gene.660	62	K	hypothetical protein PRUPE_1G013500 [Prunus persica]	1	FSNIVCK(1)K_x000D_
Cellular Component	GO:0005737	6	cytoplasm	1.0604e-46	Gene.11578	51	K	hypothetical protein SOVF_104270 [Spinacia oleracea]	1	HIIEDTWK(1)K_x000D_
Cellular Component	GO:0005737	6	cytoplasm	1.0604e-46	Gene.22009	231	K	PREDICTED: delta-1-pyrroline-5-carboxylate synthase isoform X1 [Nelumbo nucifera]	1	HQSEITFGDK(1)SR_x000D_
Cellular Component	GO:0005737	6	cytoplasm	1.0604e-46	Gene.22009	366	K	PREDICTED: delta-1-pyrroline-5-carboxylate synthase isoform X1 [Nelumbo nucifera]	0.999603	LALKPGK(1)ISSLTK_x000D_
Cellular Component	GO:0005737	6	cytoplasm	1.0604e-46	Gene.22009	372	K	PREDICTED: delta-1-pyrroline-5-carboxylate synthase isoform X1 [Nelumbo nucifera]	1	ISSLTK(1)SIR_x000D_
Cellular Component	GO:0005737	6	cytoplasm	1.0604e-46	Gene.16559	103	K	PREDICTED: 60S ribosomal protein L18a-like [Gossypium hirsutum]	1	TAIIPAK(1)LCK_x000D_
Cellular Component	GO:0005737	6	cytoplasm	1.0604e-46	Gene.2004	124	K	60S ribosomal protein L5-like [Chenopodium quinoa]	1	K(1)YIYGGHVADYMR_x000D_
Cellular Component	GO:0005737	6	cytoplasm	1.0604e-46	Gene.13758	146	K	"PREDICTED: 30S ribosomal protein S17, chloroplastic [Daucus carota subsp. sativus]"	1	TK(1)NFVALAPAPR_x000D_
Cellular Component	GO:0005737	6	cytoplasm	1.0604e-46	Gene.1567	204	K	Ribosomal protein [Trema orientale]	1	K(1)QLEAAGAK_x000D_
Cellular Component	GO:0005737	6	cytoplasm	1.0604e-46	Gene.1567	188	K	Ribosomal protein [Trema orientale]	1	DLIEGLPK(1)K_x000D_
Cellular Component	GO:0005737	6	cytoplasm	1.0604e-46	Gene.1567	180	K	Ribosomal protein [Trema orientale]	1	EAK(1)DLIEGLPK_x000D_
Cellular Component	GO:0005737	6	cytoplasm	1.0604e-46	Gene.1567	191	K	Ribosomal protein [Trema orientale]	1	FK(1)EGISK_x000D_
Cellular Component	GO:0005737	6	cytoplasm	1.0604e-46	Gene.1567	166	K	Ribosomal protein [Trema orientale]	1	IGAIK(1)AVR_x000D_
Cellular Component	GO:0005737	6	cytoplasm	1.0604e-46	Gene.1567	212	K	Ribosomal protein [Trema orientale]	1	QLEAAGAK(1)VSIV_x000D_
Cellular Component	GO:0005737	6	cytoplasm	1.0604e-46	Gene.1567	177	K	Ribosomal protein [Trema orientale]	1	ALTNLALK(1)EAK_x000D_
Cellular Component	GO:0005737	6	cytoplasm	1.0604e-46	Gene.1567	196	K	Ribosomal protein [Trema orientale]	1	EGISK(1)EEAEEAK_x000D_
Cellular Component	GO:0005737	6	cytoplasm	1.0604e-46	Gene.11991	52	K	"Calreticulin-3, partial [Dichanthelium oligosanthes]"	1	SNEGK(1)AGSFK_x000D_
Cellular Component	GO:0005737	6	cytoplasm	1.0604e-46	Gene.8259	40	K	hypothetical protein CUMW_067040 [Citrus unshiu]	1	HIK(1)GIALK_x000D_
Cellular Component	GO:0005737	6	cytoplasm	1.0604e-46	Gene.8259	58	K	hypothetical protein CUMW_067040 [Citrus unshiu]	1	SSFDK(1)ANR_x000D_
Cellular Component	GO:0005737	6	cytoplasm	1.0604e-46	Gene.8259	65	K	hypothetical protein CUMW_067040 [Citrus unshiu]	1	TSSK(1)SFR_x000D_
Cellular Component	GO:0005737	6	cytoplasm	1.0604e-46	Gene.18044	67	K	unnamed protein product [Coffea canephora]	1	KPFAGSSHAK(1)GIVLEK_x000D_
Cellular Component	GO:0005737	6	cytoplasm	1.0604e-46	Gene.18044	49	K	unnamed protein product [Coffea canephora]	1	K(1)SHLGNEWK_x000D_
Cellular Component	GO:0005737	6	cytoplasm	1.0604e-46	Gene.18044	95	K	unnamed protein product [Coffea canephora]	1	VQLIK(1)NGK_x000D_
Cellular Component	GO:0005737	6	cytoplasm	1.0604e-46	Gene.18044	45	K	unnamed protein product [Coffea canephora]	1	WADK(1)SYK_x000D_
Cellular Component	GO:0005737	6	cytoplasm	1.0604e-46	Gene.18044	73	K	unnamed protein product [Coffea canephora]	1	GIVLEK(1)IGIEAK_x000D_
Cellular Component	GO:0005737	6	cytoplasm	1.0604e-46	Gene.18044	79	K	unnamed protein product [Coffea canephora]	1	IGIEAK(1)QPNSAIR_x000D_
Cellular Component	GO:0005737	6	cytoplasm	1.0604e-46	Gene.5825	312	K	protein disulfide-isomerase like 2-1 [Solanum pennellii]	1	IYTK(1)AAK_x000D_
Cellular Component	GO:0005737	6	cytoplasm	1.0604e-46	Gene.5825	204	K	protein disulfide-isomerase like 2-1 [Solanum pennellii]	1	LEEEVVIANVDADK(1)HR_x000D_
Cellular Component	GO:0005737	6	cytoplasm	1.0604e-46	Gene.5825	228	K	protein disulfide-isomerase like 2-1 [Solanum pennellii]	1	NNK(1)DGEDYEGGR_x000D_
Cellular Component	GO:0005737	6	cytoplasm	1.0604e-46	Gene.5825	326	K	protein disulfide-isomerase like 2-1 [Solanum pennellii]	1	GADYAK(1)NEIQR_x000D_
Cellular Component	GO:0005737	6	cytoplasm	1.0604e-46	Gene.5825	351	K	protein disulfide-isomerase like 2-1 [Solanum pennellii]	1	ADEFTLK(1)K_x000D_
Cellular Component	GO:0005737	6	cytoplasm	1.0604e-46	Gene.5825	285	K	protein disulfide-isomerase like 2-1 [Solanum pennellii]	1	EFVSASNDEK(1)K_x000D_
Cellular Component	GO:0005737	6	cytoplasm	1.0604e-46	Gene.2567	93	K	PREDICTED: 40S ribosomal protein S13 [Daucus carota subsp. sativus]	1	AHGLAPEIPEDLYHLIK(1)K_x000D_
Cellular Component	GO:0005737	6	cytoplasm	1.0604e-46	Gene.2567	39	K	PREDICTED: 40S ribosomal protein S13 [Daucus carota subsp. sativus]	1	ISSQDVEDNICK(1)FAK_x000D_
Cellular Component	GO:0005737	6	cytoplasm	1.0604e-46	Gene.2567	70	K	PREDICTED: 40S ribosomal protein S13 [Daucus carota subsp. sativus]	1	SVTGNK(1)VLR_x000D_
Cellular Component	GO:0005737	6	cytoplasm	1.0604e-46	Gene.2567	19	K	PREDICTED: 40S ribosomal protein S13 [Daucus carota subsp. sativus]	1	GMSASALPYK(1)R_x000D_
Cellular Component	GO:0005737	6	cytoplasm	1.0604e-46	Gene.2567	76	K	PREDICTED: 40S ribosomal protein S13 [Daucus carota subsp. sativus]	1	ILK(1)AHGLAPEIPEDLYHLIK_x000D_
Cellular Component	GO:0005737	6	cytoplasm	1.0604e-46	Gene.2567	9	K	PREDICTED: 40S ribosomal protein S13 [Daucus carota subsp. sativus]	1	MHSHGK(1)GMSASALPYK_x000D_
Cellular Component	GO:0005737	6	cytoplasm	1.0604e-46	Gene.16077	19	K	hypothetical protein AQUCO_00800111v1 [Aquilegia coerulea]	1	K(1)LEIDDDQK_x000D_
Cellular Component	GO:0005737	6	cytoplasm	1.0604e-46	Gene.9198	60	K	component of cytosolic 80S ribosome and 40S small subunit [Volvox carteri f. nagariensis]	1	EAIEGTYIDK(1)K_x000D_
Cellular Component	GO:0005737	6	cytoplasm	1.0604e-46	Gene.7957	17	K	importin subunit alpha-4-like isoform X2 [Chenopodium quinoa]	1	SYK(1)SGVDADDAR_x000D_
Cellular Component	GO:0005737	6	cytoplasm	1.0604e-46	Gene.6626	114	K	Ribosomal_L13 domain-containing protein [Cephalotus follicularis]	1	AADHINTDK(1)PWYIVDATDK_x000D_
Cellular Component	GO:0005737	6	cytoplasm	1.0604e-46	Gene.6626	224	K	Ribosomal_L13 domain-containing protein [Cephalotus follicularis]	1	LFHHLK(1)VYK_x000D_
Cellular Component	GO:0005737	6	cytoplasm	1.0604e-46	Gene.23306	124	K	PREDICTED: leucine aminopeptidase 1-like [Juglans regia]	1	EVLTASEVAGEK(1)LWR_x000D_
Cellular Component	GO:0005737	6	cytoplasm	1.0604e-46	Gene.22850	231	K	PREDICTED: beta-adaptin-like protein B [Nicotiana tabacum]	1	YK(1)AADPR_x000D_
Cellular Component	GO:0005737	6	cytoplasm	1.0604e-46	Gene.22850	7	K	PREDICTED: beta-adaptin-like protein B [Nicotiana tabacum]	1	SGHDSK(1)YFSTTK_x000D_
Cellular Component	GO:0005737	6	cytoplasm	1.0604e-46	Gene.21472	92	K	"lysine--tRNA ligase, cytoplasmic-like [Chenopodium quinoa]"	1	LK(1)FLAPLK_x000D_
Cellular Component	GO:0005737	6	cytoplasm	1.0604e-46	Gene.21472	548	K	"lysine--tRNA ligase, cytoplasmic-like [Chenopodium quinoa]"	1	FSEQLK(1)DR_x000D_
Cellular Component	GO:0005737	6	cytoplasm	1.0604e-46	Gene.21472	182	K	"lysine--tRNA ligase, cytoplasmic-like [Chenopodium quinoa]"	1	SSELDETDFSK(1)FHAGVK_x000D_
Cellular Component	GO:0005737	6	cytoplasm	1.0604e-46	Gene.5291	146	K	"RecName: Full=50S ribosomal protein L23, chloroplastic; AltName: Full=Chloroplastic large ribosomal subunit protein uL23c; AltName: Full=PRPL23; Flags: Precursor"	1	SFLEVGVK(1)K_x000D_
Cellular Component	GO:0043228	3	non-membrane-bounded organelle	3.91509e-12	Gene.5089	109	K	"PREDICTED: 30S ribosomal protein S6 alpha, chloroplastic [Beta vulgaris subsp. vulgaris]"	1	K(1)YETMAVLRPDMTEDER_x000D_
Cellular Component	GO:0043228	3	non-membrane-bounded organelle	3.91509e-12	Gene.20647	385	K	predicted protein [Hordeum vulgare subsp. vulgare]	1	FDLMYAK(1)R_x000D_
Cellular Component	GO:0043228	3	non-membrane-bounded organelle	3.91509e-12	Gene.20647	378	K	predicted protein [Hordeum vulgare subsp. vulgare]	1	LDHK(1)FDLMYAK_x000D_
Cellular Component	GO:0043228	3	non-membrane-bounded organelle	3.91509e-12	Gene.10671	17	K	"unnamed protein product, partial [Vitis vinifera]"	1	LK(1)FMELK_x000D_
Cellular Component	GO:0043228	3	non-membrane-bounded organelle	3.91509e-12	Gene.10671	107	K	"unnamed protein product, partial [Vitis vinifera]"	1	MIYASSK(1)DR_x000D_
Cellular Component	GO:0043228	3	non-membrane-bounded organelle	3.91509e-12	Gene.12744	149	K	"PREDICTED: 50S ribosomal protein L4, chloroplastic-like [Nelumbo nucifera]"	1	TPLRPGGGVIFGPK(1)PK_x000D_
Cellular Component	GO:0043228	3	non-membrane-bounded organelle	3.91509e-12	Gene.12744	156	K	"PREDICTED: 50S ribosomal protein L4, chloroplastic-like [Nelumbo nucifera]"	1	DWSIK(1)INR_x000D_
Cellular Component	GO:0043228	3	non-membrane-bounded organelle	3.91509e-12	Gene.12744	207	K	"PREDICTED: 50S ribosomal protein L4, chloroplastic-like [Nelumbo nucifera]"	1	WGLDPK(1)EK_x000D_
Cellular Component	GO:0043228	3	non-membrane-bounded organelle	3.91509e-12	Gene.12744	193	K	"PREDICTED: 50S ribosomal protein L4, chloroplastic-like [Nelumbo nucifera]"	1	TK(1)EFIAAMK_x000D_
Cellular Component	GO:0043228	3	non-membrane-bounded organelle	3.91509e-12	Gene.12744	78	K	"PREDICTED: 50S ribosomal protein L4, chloroplastic-like [Nelumbo nucifera]"	1	VGETFLNLK(1)TAPPETAR_x000D_
Cellular Component	GO:0043228	3	non-membrane-bounded organelle	3.91509e-12	Gene.12744	200	K	"PREDICTED: 50S ribosomal protein L4, chloroplastic-like [Nelumbo nucifera]"	1	EFIAAMK(1)R_x000D_
Cellular Component	GO:0043228	3	non-membrane-bounded organelle	3.91509e-12	Gene.12744	151	K	"PREDICTED: 50S ribosomal protein L4, chloroplastic-like [Nelumbo nucifera]"	1	PK(1)DWSIK_x000D_
Cellular Component	GO:0043228	3	non-membrane-bounded organelle	3.91509e-12	Gene.12744	100	K	"PREDICTED: 50S ribosomal protein L4, chloroplastic-like [Nelumbo nucifera]"	1	ALTTDLTNK(1)R_x000D_
Cellular Component	GO:0043228	3	non-membrane-bounded organelle	3.91509e-12	Gene.9056	209	K	histone H1-like [Lactuca sativa]	1	VAK(1)TSAAASPSK_x000D_
Cellular Component	GO:0043228	3	non-membrane-bounded organelle	3.91509e-12	Gene.9056	103	K	histone H1-like [Lactuca sativa]	1	LAASGK(1)LVK_x000D_
Cellular Component	GO:0043228	3	non-membrane-bounded organelle	3.91509e-12	Gene.9056	64	K	histone H1-like [Lactuca sativa]	1	EK(1)SGSSQYAIQK_x000D_
Cellular Component	GO:0043228	3	non-membrane-bounded organelle	3.91509e-12	Gene.9056	117	K	histone H1-like [Lactuca sativa]	1	LPSDK(1)APAAAPK_x000D_
Cellular Component	GO:0043228	3	non-membrane-bounded organelle	3.91509e-12	Gene.9056	43	K	histone H1-like [Lactuca sativa]	1	K(1)SSSHPPYYEMVSDAIVTLK_x000D_
Cellular Component	GO:0043228	3	non-membrane-bounded organelle	3.91509e-12	Gene.9056	62	K	histone H1-like [Lactuca sativa]	1	SSSHPPYYEMVSDAIVTLK(1)EK_x000D_
Cellular Component	GO:0043228	3	non-membrane-bounded organelle	3.91509e-12	Gene.1659	104	K	Ubiquitin-40S ribosomal protein S27a [Vitis vinifera]	1	VK(1)LAVLQFYK_x000D_
Cellular Component	GO:0043228	3	non-membrane-bounded organelle	3.91509e-12	Gene.1659	11	K	Ubiquitin-40S ribosomal protein S27a [Vitis vinifera]	1	MQIFVK(1)TLTGK_x000D_
Cellular Component	GO:0043228	3	non-membrane-bounded organelle	3.91509e-12	Gene.1659	32	K	Ubiquitin-40S ribosomal protein S27a [Vitis vinifera]	1	TITLEVESSDTIDNVK(1)AK_x000D_
Cellular Component	GO:0043228	3	non-membrane-bounded organelle	3.91509e-12	Gene.1659	53	K	Ubiquitin-40S ribosomal protein S27a [Vitis vinifera]	1	LIFAGK(1)QLEDGR_x000D_
Cellular Component	GO:0043228	3	non-membrane-bounded organelle	3.91509e-12	Gene.1659	118	K	Ubiquitin-40S ribosomal protein S27a [Vitis vinifera]	1	VDDSGK(1)VQR_x000D_
Cellular Component	GO:0043228	3	non-membrane-bounded organelle	3.91509e-12	Gene.1659	68	K	Ubiquitin-40S ribosomal protein S27a [Vitis vinifera]	1	TLADYNIQK(1)ESTLHLVLR_x000D_
Cellular Component	GO:0043228	3	non-membrane-bounded organelle	3.91509e-12	Gene.1659	38	K	Ubiquitin-40S ribosomal protein S27a [Vitis vinifera]	1	IQDK(1)EGIPPDQQR_x000D_
Cellular Component	GO:0043228	3	non-membrane-bounded organelle	3.91509e-12	Gene.1659	112	K	Ubiquitin-40S ribosomal protein S27a [Vitis vinifera]	1	LAVLQFYK(1)VDDSGK_x000D_
Cellular Component	GO:0043228	3	non-membrane-bounded organelle	3.91509e-12	Gene.1659	16	K	Ubiquitin-40S ribosomal protein S27a [Vitis vinifera]	1	TLTGK(1)TITLEVESSDTIDNVK_x000D_
Cellular Component	GO:0043228	3	non-membrane-bounded organelle	3.91509e-12	Gene.1659	148	K	Ubiquitin-40S ribosomal protein S27a [Vitis vinifera]	1	HYCGK(1)CGLTYLYQK_x000D_
Cellular Component	GO:0043228	3	non-membrane-bounded organelle	3.91509e-12	Gene.2353	93	K	"60S ribosomal protein, partial [Actinidia chinensis var. chinensis]"	1	PTNQGVTQLK(1)FQR_x000D_
Cellular Component	GO:0043228	3	non-membrane-bounded organelle	3.91509e-12	Gene.2353	56	K	"60S ribosomal protein, partial [Actinidia chinensis var. chinensis]"	1	AK(1)QGFVIYR_x000D_
Cellular Component	GO:0043228	3	non-membrane-bounded organelle	3.91509e-12	Gene.2353	157	K	"60S ribosomal protein, partial [Actinidia chinensis var. chinensis]"	1	INWICNPVHK(1)HR_x000D_
Cellular Component	GO:0043228	3	non-membrane-bounded organelle	3.91509e-12	Gene.12333	93	K	"50S ribosomal protein L11, chloroplastic [Lactuca sativa]"	1	LALEAGK(1)ATPAPPVGPALGSK_x000D_
Cellular Component	GO:0043228	3	non-membrane-bounded organelle	3.91509e-12	Gene.12333	157	K	"50S ribosomal protein L11, chloroplastic [Lactuca sativa]"	1	TPPASVLLLK(1)AAGAEK_x000D_
Cellular Component	GO:0043228	3	non-membrane-bounded organelle	3.91509e-12	Gene.13697	99	K	PREDICTED: 40S ribosomal protein SA-like [Cucumis melo]	1	YVDVGIPANNK(1)GK_x000D_
Cellular Component	GO:0043228	3	non-membrane-bounded organelle	3.91509e-12	Gene.12402	119	K	40S ribosomal protein S11 [Populus trichocarpa]	1	NYLHWVK(1)K_x000D_
Cellular Component	GO:0043228	3	non-membrane-bounded organelle	3.91509e-12	Gene.12402	60	K	40S ribosomal protein S11 [Populus trichocarpa]	1	FWK(1)NIGLGFK_x000D_
Cellular Component	GO:0043228	3	non-membrane-bounded organelle	3.91509e-12	Gene.12402	67	K	40S ribosomal protein S11 [Populus trichocarpa]	1	NIGLGFK(1)TPR_x000D_
Cellular Component	GO:0043228	3	non-membrane-bounded organelle	3.91509e-12	Gene.12402	34	K	40S ribosomal protein S11 [Populus trichocarpa]	1	AFLK(1)QPK_x000D_
Cellular Component	GO:0043228	3	non-membrane-bounded organelle	3.91509e-12	Gene.12402	165	K	40S ribosomal protein S11 [Populus trichocarpa]	1	FNVLK(1)VIPAGSAAGGK_x000D_
Cellular Component	GO:0043228	3	non-membrane-bounded organelle	3.91509e-12	Gene.12402	80	K	40S ribosomal protein S11 [Populus trichocarpa]	1	EATEGTYIDK(1)K_x000D_
Cellular Component	GO:0043228	3	non-membrane-bounded organelle	3.91509e-12	Gene.12402	176	K	40S ribosomal protein S11 [Populus trichocarpa]	1	VIPAGSAAGGK(1)K_x000D_
Cellular Component	GO:0043228	3	non-membrane-bounded organelle	3.91509e-12	Gene.16086	14	K	probable histone H2A variant 3 [Chenopodium quinoa]	1	GLITGGK(1)SGVNK_x000D_
Cellular Component	GO:0043228	3	non-membrane-bounded organelle	3.91509e-12	Gene.3840	101	K	predicted protein [Micromonas pusilla CCMP1545]	1	HFELGGDK(1)K_x000D_
Cellular Component	GO:0043228	3	non-membrane-bounded organelle	3.91509e-12	Gene.10970	123	K	"unnamed protein product, partial [Vitis vinifera]"	1	IMLAK(1)IK_x000D_
Cellular Component	GO:0043228	3	non-membrane-bounded organelle	3.91509e-12	Gene.10970	92	K	"unnamed protein product, partial [Vitis vinifera]"	1	NK(1)WESSSWGR_x000D_
Cellular Component	GO:0043228	3	non-membrane-bounded organelle	3.91509e-12	Gene.10970	28	K	"unnamed protein product, partial [Vitis vinifera]"	1	VALINYGK(1)EYGR_x000D_
Cellular Component	GO:0043228	3	non-membrane-bounded organelle	3.91509e-12	Gene.10970	118	K	"unnamed protein product, partial [Vitis vinifera]"	1	FK(1)IMLAK_x000D_
Cellular Component	GO:0043228	3	non-membrane-bounded organelle	3.91509e-12	Gene.12737	87	K	Ribosomal protein [Parasponia andersonii]	1	AK(1)DSQAIR_x000D_
Cellular Component	GO:0043228	3	non-membrane-bounded organelle	3.91509e-12	Gene.12737	85	K	Ribosomal protein [Parasponia andersonii]	1	EVGAFADAEK(1)AK_x000D_
Cellular Component	GO:0043228	3	non-membrane-bounded organelle	3.91509e-12	Gene.12737	278	K	Ribosomal protein [Parasponia andersonii]	1	ASGK(1)SFFK_x000D_
Cellular Component	GO:0043228	3	non-membrane-bounded organelle	3.91509e-12	Gene.12737	75	K	Ribosomal protein [Parasponia andersonii]	1	ILK(1)EVGAFADAEK_x000D_
Cellular Component	GO:0043228	3	non-membrane-bounded organelle	3.91509e-12	Gene.13976	138	K	40S ribosomal protein S2-4-like [Abrus precatorius]	1	DEVMK(1)IMPVQK_x000D_
Cellular Component	GO:0043228	3	non-membrane-bounded organelle	3.91509e-12	Gene.13976	133	K	40S ribosomal protein S2-4-like [Abrus precatorius]	1	EHQIVDTLIGPSLK(1)DEVMK_x000D_
Cellular Component	GO:0043228	3	non-membrane-bounded organelle	3.91509e-12	Gene.15901	59	K	60S ribosomal protein L31 [Cynara cardunculus var. scolymus]	1	VDVK(1)LNK_x000D_
Cellular Component	GO:0043228	3	non-membrane-bounded organelle	3.91509e-12	Gene.15901	39	K	60S ribosomal protein L31 [Cynara cardunculus var. scolymus]	1	APNAIK(1)EIR_x000D_
Cellular Component	GO:0043228	3	non-membrane-bounded organelle	3.91509e-12	Gene.15901	23	K	60S ribosomal protein L31 [Cynara cardunculus var. scolymus]	1	EYTINLHK(1)R_x000D_
Cellular Component	GO:0043228	3	non-membrane-bounded organelle	3.91509e-12	Gene.15901	114	K	60S ribosomal protein L31 [Cynara cardunculus var. scolymus]	1	GLGTK(1)VIDDEE_x000D_
Cellular Component	GO:0043228	3	non-membrane-bounded organelle	3.91509e-12	Gene.15901	9	K	60S ribosomal protein L31 [Cynara cardunculus var. scolymus]	1	K(1)EEVVTR_x000D_
Cellular Component	GO:0043228	3	non-membrane-bounded organelle	3.91509e-12	Gene.15901	62	K	60S ribosomal protein L31 [Cynara cardunculus var. scolymus]	1	LNK(1)QIWSR_x000D_
Cellular Component	GO:0043228	3	non-membrane-bounded organelle	3.91509e-12	Gene.15901	47	K	60S ribosomal protein L31 [Cynara cardunculus var. scolymus]	1	FAQK(1)AMGTTDVR_x000D_
Cellular Component	GO:0043228	3	non-membrane-bounded organelle	3.91509e-12	Gene.6512	124	K	putative transcription factor Hap3/NF-YB family [Rosa chinensis]	0.969308	YNK(0.969)K(0.031)PTITSR_x000D_
Cellular Component	GO:0043228	3	non-membrane-bounded organelle	3.91509e-12	Gene.6512	155	K	putative transcription factor Hap3/NF-YB family [Rosa chinensis]	1	HAVSEGTK(1)AVTK_x000D_
Cellular Component	GO:0043228	3	non-membrane-bounded organelle	3.91509e-12	Gene.6512	77	K	putative transcription factor Hap3/NF-YB family [Rosa chinensis]	1	SVETYK(1)IYIFK_x000D_
Cellular Component	GO:0043228	3	non-membrane-bounded organelle	3.91509e-12	Gene.6512	71	K	putative transcription factor Hap3/NF-YB family [Rosa chinensis]	1	K(1)SVETYK_x000D_
Cellular Component	GO:0043228	3	non-membrane-bounded organelle	3.91509e-12	Gene.6512	55	K	putative transcription factor Hap3/NF-YB family [Rosa chinensis]	1	LPK(1)EGGAASADKK_x000D_
Cellular Component	GO:0043228	3	non-membrane-bounded organelle	3.91509e-12	Gene.6512	82	K	putative transcription factor Hap3/NF-YB family [Rosa chinensis]	1	IYIFK(1)VLK_x000D_
Cellular Component	GO:0043228	3	non-membrane-bounded organelle	3.91509e-12	Gene.1732	120	K	"30S ribosomal protein S21, chloroplastic-like [Chenopodium quinoa]"	1	AGVIQEVK(1)R_x000D_
Cellular Component	GO:0043228	3	non-membrane-bounded organelle	3.91509e-12	Gene.8559	69	K	60S acidic ribosomal protein P2B-like protein [Cinnamomum micranthum f. kanehirae]	1	GK(1)DITELIASGR_x000D_
Cellular Component	GO:0043228	3	non-membrane-bounded organelle	3.91509e-12	Gene.8559	67	K	60S acidic ribosomal protein P2B-like protein [Cinnamomum micranthum f. kanehirae]	1	IELLLSQVK(1)GK_x000D_
Cellular Component	GO:0043228	3	non-membrane-bounded organelle	3.91509e-12	Gene.8559	113	K	60S acidic ribosomal protein P2B-like protein [Cinnamomum micranthum f. kanehirae]	1	LASVPAGGGGGAVAAAAPAASGGGAAPAAEAK(1)K_x000D_
Cellular Component	GO:0043228	3	non-membrane-bounded organelle	3.91509e-12	Gene.19753	64	K	Ribosomal protein [Parasponia andersonii]	1	PTAGPLRPIVHGQTLK(1)YNMK_x000D_
Cellular Component	GO:0043228	3	non-membrane-bounded organelle	3.91509e-12	Gene.19753	73	K	Ribosomal protein [Parasponia andersonii]	1	AGK(1)GFSLEELK_x000D_
Cellular Component	GO:0043228	3	non-membrane-bounded organelle	3.91509e-12	Gene.19753	44	K	Ribosomal protein [Parasponia andersonii]	1	AVK(1)IFPR_x000D_
Cellular Component	GO:0043228	3	non-membrane-bounded organelle	3.91509e-12	Gene.19753	14	K	Ribosomal protein [Parasponia andersonii]	1	HNNVIPNGHFK(1)K_x000D_
Cellular Component	GO:0043228	3	non-membrane-bounded organelle	3.91509e-12	Gene.19753	15	K	Ribosomal protein [Parasponia andersonii]	1	K(1)HWQNYVK_x000D_
Cellular Component	GO:0043228	3	non-membrane-bounded organelle	3.91509e-12	Gene.19753	176	K	Ribosomal protein [Parasponia andersonii]	1	SFK(1)AYDK_x000D_
Cellular Component	GO:0043228	3	non-membrane-bounded organelle	3.91509e-12	Gene.12266	120	K	putative 60S ribosomal protein L35 [Rheum australe]	1	LTK(1)HQANLK_x000D_
Cellular Component	GO:0043228	3	non-membrane-bounded organelle	3.91509e-12	Gene.12266	37	K	putative 60S ribosomal protein L35 [Rheum australe]	1	TK(1)VDLLAQLK_x000D_
Cellular Component	GO:0043228	3	non-membrane-bounded organelle	3.91509e-12	Gene.20404	128	K	40S ribosomal protein S9-2 isoform B [Glycine soja]	1	LQTLVFK(1)AGMAK_x000D_
Cellular Component	GO:0043228	3	non-membrane-bounded organelle	3.91509e-12	Gene.20404	78	K	40S ribosomal protein S9-2 isoform B [Glycine soja]	1	MLLTLDEK(1)NPR_x000D_
Cellular Component	GO:0043228	3	non-membrane-bounded organelle	3.91509e-12	Gene.20228	304	K	"30S ribosomal protein S5, chloroplastic-like [Chenopodium quinoa]"	1	ATVCAVQK(1)MR_x000D_
Cellular Component	GO:0043228	3	non-membrane-bounded organelle	3.91509e-12	Gene.20228	219	K	"30S ribosomal protein S5, chloroplastic-like [Chenopodium quinoa]"	1	EVIEAVQK(1)AATDAR_x000D_
Cellular Component	GO:0043228	3	non-membrane-bounded organelle	3.91509e-12	Gene.20228	235	K	"30S ribosomal protein S5, chloroplastic-like [Chenopodium quinoa]"	1	NIITIPLTK(1)YSTFPHR_x000D_
Cellular Component	GO:0043228	3	non-membrane-bounded organelle	3.91509e-12	Gene.20228	211	K	"30S ribosomal protein S5, chloroplastic-like [Chenopodium quinoa]"	1	AK(1)EVIEAVQK_x000D_
Cellular Component	GO:0043228	3	non-membrane-bounded organelle	3.91509e-12	Gene.20228	150	K	"30S ribosomal protein S5, chloroplastic-like [Chenopodium quinoa]"	1	DVYVMDSK(1)VK_x000D_
Cellular Component	GO:0043228	3	non-membrane-bounded organelle	3.91509e-12	Gene.16194	133	K	40S ribosomal protein S8 [Cynara cardunculus var. scolymus]	1	K(1)EGEEGEAAEEAK_x000D_
Cellular Component	GO:0043228	3	non-membrane-bounded organelle	3.91509e-12	Gene.2486	45	K	60S ribosomal protein L27 [Handroanthus impetiginosus]	1	SFDDGVK(1)DR_x000D_
Cellular Component	GO:0043228	3	non-membrane-bounded organelle	3.91509e-12	Gene.12920	122	K	60S ribosomal protein L13a-2 [Capsella rubella]	1	AK(1)VVYER_x000D_
Cellular Component	GO:0043228	3	non-membrane-bounded organelle	3.91509e-12	Gene.7852	22	K	actin-depolymerizing factor 2-like [Olea europaea var. sylvestris]	1	FMELK(1)TK_x000D_
Cellular Component	GO:0043228	3	non-membrane-bounded organelle	3.91509e-12	Gene.2479	34	K	PREDICTED: 60S ribosomal protein L27-3 [Beta vulgaris subsp. vulgaris]	1	SFDDGQK(1)DR_x000D_
Cellular Component	GO:0043228	3	non-membrane-bounded organelle	3.91509e-12	Gene.10816	50	K	60S ribosomal protein L17-2 [Quercus suber]	1	AK(1)SYLEDVLVHK_x000D_
Cellular Component	GO:0043228	3	non-membrane-bounded organelle	3.91509e-12	Gene.10816	130	K	60S ribosomal protein L17-2 [Quercus suber]	1	GLDVDSLYISHIQVNEAQK(1)QR_x000D_
Cellular Component	GO:0043228	3	non-membrane-bounded organelle	3.91509e-12	Gene.10816	165	K	60S ribosomal protein L17-2 [Quercus suber]	1	K(1)EQETQLTTSK_x000D_
Cellular Component	GO:0043228	3	non-membrane-bounded organelle	3.91509e-12	Gene.10816	175	K	60S ribosomal protein L17-2 [Quercus suber]	1	EQETQLTTSK(1)SK_x000D_
Cellular Component	GO:0043228	3	non-membrane-bounded organelle	3.91509e-12	Gene.10816	111	K	60S ribosomal protein L17-2 [Quercus suber]	1	NAESNAEMK(1)GLDVDSLYISHIQVNEAQK_x000D_
Cellular Component	GO:0043228	3	non-membrane-bounded organelle	3.91509e-12	Gene.15695	92	K	60s ribosome protein L19 [Vernicia fordii]	1	LPTK(1)ILWMR_x000D_
Cellular Component	GO:0043228	3	non-membrane-bounded organelle	3.91509e-12	Gene.21309	21	K	hypothetical protein AQUCO_01700567v1 [Aquilegia coerulea]	1	GLVAGK(1)TAAASK_x000D_
Cellular Component	GO:0043228	3	non-membrane-bounded organelle	3.91509e-12	Gene.21309	15	K	hypothetical protein AQUCO_01700567v1 [Aquilegia coerulea]	1	GGK(1)GLVAGK_x000D_
Cellular Component	GO:0043228	3	non-membrane-bounded organelle	3.91509e-12	Gene.7093	39	K	PREDICTED: 60S ribosomal protein L18a-2 [Populus euphratica]	1	ALPTESVEQPK(1)IYR_x000D_
Cellular Component	GO:0043228	3	non-membrane-bounded organelle	3.91509e-12	Gene.7093	162	K	PREDICTED: 60S ribosomal protein L18a-2 [Populus euphratica]	1	QFHNSK(1)IK_x000D_
Cellular Component	GO:0043228	3	non-membrane-bounded organelle	3.91509e-12	Gene.7093	89	K	PREDICTED: 60S ribosomal protein L18a-2 [Populus euphratica]	1	IK(1)NYGIWLR_x000D_
Cellular Component	GO:0043228	3	non-membrane-bounded organelle	3.91509e-12	Gene.7093	108	K	PREDICTED: 60S ribosomal protein L18a-2 [Populus euphratica]	1	TGYHNMYK(1)EYR_x000D_
Cellular Component	GO:0043228	3	non-membrane-bounded organelle	3.91509e-12	Gene.7093	44	K	PREDICTED: 60S ribosomal protein L18a-2 [Populus euphratica]	1	MK(1)LWATNEVR_x000D_
Cellular Component	GO:0043228	3	non-membrane-bounded organelle	3.91509e-12	Gene.4901	128	K	hypothetical protein CISIN_1g028425mg [Citrus sinensis]	1	VK(1)GNVFK_x000D_
Cellular Component	GO:0043228	3	non-membrane-bounded organelle	3.91509e-12	Gene.4901	153	K	hypothetical protein CISIN_1g028425mg [Citrus sinensis]	1	EK(1)TLSDQFEAK_x000D_
Cellular Component	GO:0043228	3	non-membrane-bounded organelle	3.91509e-12	Gene.4901	92	K	hypothetical protein CISIN_1g028425mg [Citrus sinensis]	1	LPTK(1)VLWMR_x000D_
Cellular Component	GO:0043228	3	non-membrane-bounded organelle	3.91509e-12	Gene.4901	162	K	hypothetical protein CISIN_1g028425mg [Citrus sinensis]	1	TLSDQFEAK(1)R_x000D_
Cellular Component	GO:0043228	3	non-membrane-bounded organelle	3.91509e-12	Gene.4901	46	K	hypothetical protein CISIN_1g028425mg [Citrus sinensis]	1	LVK(1)DGFIIR_x000D_
Cellular Component	GO:0043228	3	non-membrane-bounded organelle	3.91509e-12	Gene.4901	144	K	hypothetical protein CISIN_1g028425mg [Citrus sinensis]	1	VLMESIHK(1)SK_x000D_
Cellular Component	GO:0043228	3	non-membrane-bounded organelle	3.91509e-12	Gene.4901	126	K	hypothetical protein CISIN_1g028425mg [Citrus sinensis]	1	HMYHDMYMK(1)VK_x000D_
Cellular Component	GO:0043228	3	non-membrane-bounded organelle	3.91509e-12	Gene.4901	5	K	hypothetical protein CISIN_1g028425mg [Citrus sinensis]	1	VSLK(1)LQK_x000D_
Cellular Component	GO:0043228	3	non-membrane-bounded organelle	3.91509e-12	Gene.14026	117	K	PREDICTED: histone H3-like centromeric protein CSE4 [Brassica rapa]	1	VTIMPK(1)DMQLAR_x000D_
Cellular Component	GO:0043228	3	non-membrane-bounded organelle	3.91509e-12	Gene.11804	59	K	40S ribosomal protein S7 [Papaver somniferum]	1	K(1)AVVVHVPYR_x000D_
Cellular Component	GO:0043228	3	non-membrane-bounded organelle	3.91509e-12	Gene.11804	91	K	40S ribosomal protein S7 [Papaver somniferum]	1	FSGK(1)DVIVIATR_x000D_
Cellular Component	GO:0043228	3	non-membrane-bounded organelle	3.91509e-12	Gene.8092	194	K	"PREDICTED: 50S ribosomal protein L19-2, chloroplastic [Prunus mume]"	1	LSVYK(1)GIVISR_x000D_
Cellular Component	GO:0043228	3	non-membrane-bounded organelle	3.91509e-12	Gene.8092	156	K	"PREDICTED: 50S ribosomal protein L19-2, chloroplastic [Prunus mume]"	1	MGEIMGILNK(1)R_x000D_
Cellular Component	GO:0043228	3	non-membrane-bounded organelle	3.91509e-12	Gene.9053	123	K	hypothetical protein CDL15_Pgr005879 [Punica granatum]	1	LPASK(1)APAALKPAAK_x000D_
Cellular Component	GO:0043228	3	non-membrane-bounded organelle	3.91509e-12	Gene.9053	221	K	hypothetical protein CDL15_Pgr005879 [Punica granatum]	1	VAK(1)TSAAASPSAK_x000D_
Cellular Component	GO:0043228	3	non-membrane-bounded organelle	3.91509e-12	Gene.9053	70	K	hypothetical protein CDL15_Pgr005879 [Punica granatum]	1	EK(1)SGSSQYAIQK_x000D_
Cellular Component	GO:0043228	3	non-membrane-bounded organelle	3.91509e-12	Gene.9053	95	K	hypothetical protein CDL15_Pgr005879 [Punica granatum]	1	K(1)LLLVQLK_x000D_
Cellular Component	GO:0043228	3	non-membrane-bounded organelle	3.91509e-12	Gene.9053	118	K	hypothetical protein CDL15_Pgr005879 [Punica granatum]	1	NSYK(1)LPASK_x000D_
Cellular Component	GO:0043228	3	non-membrane-bounded organelle	3.91509e-12	Gene.9053	102	K	hypothetical protein CDL15_Pgr005879 [Punica granatum]	1	LLLVQLK(1)R_x000D_
Cellular Component	GO:0043228	3	non-membrane-bounded organelle	3.91509e-12	Gene.9053	129	K	hypothetical protein CDL15_Pgr005879 [Punica granatum]	1	APAALK(1)PAAK_x000D_
Cellular Component	GO:0043228	3	non-membrane-bounded organelle	3.91509e-12	Gene.9053	80	K	hypothetical protein CDL15_Pgr005879 [Punica granatum]	1	SGSSQYAIQK(1)FVEEK_x000D_
Cellular Component	GO:0043228	3	non-membrane-bounded organelle	3.91509e-12	Gene.9053	109	K	hypothetical protein CDL15_Pgr005879 [Punica granatum]	1	LVSSEK(1)LVK_x000D_
Cellular Component	GO:0043228	3	non-membrane-bounded organelle	3.91509e-12	Gene.9053	133	K	hypothetical protein CDL15_Pgr005879 [Punica granatum]	0.999954	APAALKPAAK(1)K_x000D_
Cellular Component	GO:0043228	3	non-membrane-bounded organelle	3.91509e-12	Gene.3055	172	K	PREDICTED: 40S ribosomal protein S4-3 [Eucalyptus grandis]	1	ANDTIK(1)LDLETSK_x000D_
Cellular Component	GO:0043228	3	non-membrane-bounded organelle	3.91509e-12	Gene.3055	213	K	PREDICTED: 40S ribosomal protein S4-3 [Eucalyptus grandis]	1	HK(1)GSFETIHVQDSQGHEFATR_x000D_
Cellular Component	GO:0043228	3	non-membrane-bounded organelle	3.91509e-12	Gene.14897	244	K	"50S ribosomal protein L15, chloroplastic isoform X1 [Manihot esculenta]"	0.999999	K(1)WVKPSVAK_x000D_
Cellular Component	GO:0043228	3	non-membrane-bounded organelle	3.91509e-12	Gene.14897	263	K	"50S ribosomal protein L15, chloroplastic isoform X1 [Manihot esculenta]"	1	ADEYFAK(1)K_x000D_
Cellular Component	GO:0043228	3	non-membrane-bounded organelle	3.91509e-12	Gene.14897	188	K	"50S ribosomal protein L15, chloroplastic isoform X1 [Manihot esculenta]"	1	EK(1)GLINPSGR_x000D_
Cellular Component	GO:0043228	3	non-membrane-bounded organelle	3.91509e-12	Gene.14897	160	K	"50S ribosomal protein L15, chloroplastic isoform X1 [Manihot esculenta]"	1	GIAGGMHAGLPK(1)YVPVNLK_x000D_
Cellular Component	GO:0043228	3	non-membrane-bounded organelle	3.91509e-12	Gene.10556	155	K	PREDICTED: 60S ribosomal protein L10a [Daucus carota subsp. sativus]	1	STVK(1)FQLK_x000D_
Cellular Component	GO:0043228	3	non-membrane-bounded organelle	3.91509e-12	Gene.10556	53	K	PREDICTED: 60S ribosomal protein L10a [Daucus carota subsp. sativus]	1	FSGSVK(1)LPHIPR_x000D_
Cellular Component	GO:0043228	3	non-membrane-bounded organelle	3.91509e-12	Gene.10556	3	K	PREDICTED: 60S ribosomal protein L10a [Daucus carota subsp. sativus]	1	SK(1)LSNDALR_x000D_
Cellular Component	GO:0043228	3	non-membrane-bounded organelle	3.91509e-12	Gene.10556	146	K	PREDICTED: 60S ribosomal protein L10a [Daucus carota subsp. sativus]	1	FPTLVSHQESLENK(1)VNETK_x000D_
Cellular Component	GO:0043228	3	non-membrane-bounded organelle	3.91509e-12	Gene.10556	129	K	PREDICTED: 60S ribosomal protein L10a [Daucus carota subsp. sativus]	1	LLGPGLNK(1)AGK_x000D_
Cellular Component	GO:0043228	3	non-membrane-bounded organelle	3.91509e-12	Gene.10556	132	K	PREDICTED: 60S ribosomal protein L10a [Daucus carota subsp. sativus]	1	AGK(1)FPTLVSHQESLENK_x000D_
Cellular Component	GO:0043228	3	non-membrane-bounded organelle	3.91509e-12	Gene.10556	151	K	PREDICTED: 60S ribosomal protein L10a [Daucus carota subsp. sativus]	1	VNETK(1)STVK_x000D_
Cellular Component	GO:0043228	3	non-membrane-bounded organelle	3.91509e-12	Gene.10556	117	K	PREDICTED: 60S ribosomal protein L10a [Daucus carota subsp. sativus]	1	YHAFLASEAVIK(1)QIPR_x000D_
Cellular Component	GO:0043228	3	non-membrane-bounded organelle	3.91509e-12	Gene.10556	105	K	PREDICTED: 60S ribosomal protein L10a [Daucus carota subsp. sativus]	1	K(1)YHAFLASEAVIK_x000D_
Cellular Component	GO:0043228	3	non-membrane-bounded organelle	3.91509e-12	Gene.10556	195	K	PREDICTED: 60S ribosomal protein L10a [Daucus carota subsp. sativus]	1	K(1)NWQNVR_x000D_
Cellular Component	GO:0043228	3	non-membrane-bounded organelle	3.91509e-12	Gene.21720	38	K	hypothetical protein DY000_00013457 [Brassica cretica]	1	QIMDAAK(1)NSNAK_x000D_
Cellular Component	GO:0043228	3	non-membrane-bounded organelle	3.91509e-12	Gene.21720	53	K	hypothetical protein DY000_00013457 [Brassica cretica]	1	TMGPVPLPTK(1)K_x000D_
Cellular Component	GO:0043228	3	non-membrane-bounded organelle	3.91509e-12	Gene.21720	61	K	hypothetical protein DY000_00013457 [Brassica cretica]	1	IYCVLK(1)SPHVNK_x000D_
Cellular Component	GO:0043228	3	non-membrane-bounded organelle	3.91509e-12	Gene.21720	43	K	hypothetical protein DY000_00013457 [Brassica cretica]	1	NSNAK(1)TMGPVPLPTK_x000D_
Cellular Component	GO:0043228	3	non-membrane-bounded organelle	3.91509e-12	Gene.23978	33	K	histone H1-like [Manihot esculenta]	1	FAASGK(1)LVK_x000D_
Cellular Component	GO:0043228	3	non-membrane-bounded organelle	3.91509e-12	Gene.23978	26	K	histone H1-like [Manihot esculenta]	1	LLLTQLK(1)K_x000D_
Cellular Component	GO:0043228	3	non-membrane-bounded organelle	3.91509e-12	Gene.23978	48	K	histone H1-like [Manihot esculenta]	1	LPATTK(1)AAAVPK_x000D_
Cellular Component	GO:0043228	3	non-membrane-bounded organelle	3.91509e-12	Gene.1631	42	K	PREDICTED: 40S ribosomal protein S19-1 [Tarenaya hassleriana]	1	AYASHLK(1)R_x000D_
Cellular Component	GO:0043228	3	non-membrane-bounded organelle	3.91509e-12	Gene.1631	95	K	PREDICTED: 40S ribosomal protein S19-1 [Tarenaya hassleriana]	1	GGIGVGGFK(1)R_x000D_
Cellular Component	GO:0043228	3	non-membrane-bounded organelle	3.91509e-12	Gene.21851	32	K	hypothetical protein Ahy_A01g000865 [Arachis hypogaea]	1	PSSK(1)VIIK_x000D_
Cellular Component	GO:0043228	3	non-membrane-bounded organelle	3.91509e-12	Gene.21851	71	K	hypothetical protein Ahy_A01g000865 [Arachis hypogaea]	1	LNK(1)CGVISPR_x000D_
Cellular Component	GO:0043228	3	non-membrane-bounded organelle	3.91509e-12	Gene.21851	19	K	hypothetical protein Ahy_A01g000865 [Arachis hypogaea]	1	SMYNAEK(1)R_x000D_
Cellular Component	GO:0043228	3	non-membrane-bounded organelle	3.91509e-12	Gene.21851	12	K	hypothetical protein Ahy_A01g000865 [Arachis hypogaea]	1	VSVLNDALK(1)SMYNAEK_x000D_
Cellular Component	GO:0043228	3	non-membrane-bounded organelle	3.91509e-12	Gene.1945	64	K	uncharacterized protein A4U43_C07F7410 [Asparagus officinalis]	1	INK(1)MLSCAGADR_x000D_
Cellular Component	GO:0043228	3	non-membrane-bounded organelle	3.91509e-12	Gene.1945	37	K	uncharacterized protein A4U43_C07F7410 [Asparagus officinalis]	1	IACNK(1)YMTK_x000D_
Cellular Component	GO:0043228	3	non-membrane-bounded organelle	3.91509e-12	Gene.1945	41	K	uncharacterized protein A4U43_C07F7410 [Asparagus officinalis]	1	YMTK(1)FAGK_x000D_
Cellular Component	GO:0043228	3	non-membrane-bounded organelle	3.91509e-12	Gene.1318	48	K	Ribosomal protein L24 [Corchorus olitorius]	1	SK(1)AEGEPGQIIK_x000D_
Cellular Component	GO:0043228	3	non-membrane-bounded organelle	3.91509e-12	Gene.3804	109	K	"50S ribosomal protein L28, chloroplastic [Quercus suber]"	1	LQFVNLQYK(1)R_x000D_
Cellular Component	GO:0043228	3	non-membrane-bounded organelle	3.91509e-12	Gene.3804	90	K	"50S ribosomal protein L28, chloroplastic [Quercus suber]"	1	ANK(1)VSFSNK_x000D_
Cellular Component	GO:0043228	3	non-membrane-bounded organelle	3.91509e-12	Gene.3804	134	K	"50S ribosomal protein L28, chloroplastic [Quercus suber]"	1	TIEK(1)NGLAAVAK_x000D_
Cellular Component	GO:0043228	3	non-membrane-bounded organelle	3.91509e-12	Gene.3804	100	K	"50S ribosomal protein L28, chloroplastic [Quercus suber]"	1	K(1)LQFVNLQYK_x000D_
Cellular Component	GO:0043228	3	non-membrane-bounded organelle	3.91509e-12	Gene.5071	106	K	PREDICTED: 60S ribosomal protein L27a-3-like [Lupinus angustifolius]	1	GVLPPNQPVVVK(1)AK_x000D_
Cellular Component	GO:0043228	3	non-membrane-bounded organelle	3.91509e-12	Gene.8485	42	K	60S ribosomal protein L6-like [Hevea brasiliensis]	1	FDDK(1)YFAK_x000D_
Cellular Component	GO:0043228	3	non-membrane-bounded organelle	3.91509e-12	Gene.8485	74	K	60S ribosomal protein L6-like [Hevea brasiliensis]	1	NVLPAEK(1)K_x000D_
Cellular Component	GO:0043228	3	non-membrane-bounded organelle	3.91509e-12	Gene.11140	125	K	"PREDICTED: 50S ribosomal protein L21, chloroplastic [Nelumbo nucifera]"	1	DASVNDK(1)IILNK_x000D_
Cellular Component	GO:0043228	3	non-membrane-bounded organelle	3.91509e-12	Gene.11140	169	K	"PREDICTED: 50S ribosomal protein L21, chloroplastic [Nelumbo nucifera]"	1	VVVFK(1)YK_x000D_
Cellular Component	GO:0043228	3	non-membrane-bounded organelle	3.91509e-12	Gene.20527	159	K	hypothetical protein DVH24_023569 [Malus domestica]	1	LDGSK(1)IMK_x000D_
Cellular Component	GO:0043228	3	non-membrane-bounded organelle	3.91509e-12	Gene.20527	149	K	hypothetical protein DVH24_023569 [Malus domestica]	1	TLTSVHEGILEDVVQPAEIVGK(1)R_x000D_
Cellular Component	GO:0043228	3	non-membrane-bounded organelle	3.91509e-12	Gene.20527	162	K	hypothetical protein DVH24_023569 [Malus domestica]	1	IMK(1)IFLDPK_x000D_
Cellular Component	GO:0043228	3	non-membrane-bounded organelle	3.91509e-12	Gene.20527	101	K	hypothetical protein DVH24_023569 [Malus domestica]	1	FSGK(1)EVIVIATR_x000D_
Cellular Component	GO:0043228	3	non-membrane-bounded organelle	3.91509e-12	Gene.20527	168	K	hypothetical protein DVH24_023569 [Malus domestica]	1	IFLDPK(1)AR_x000D_
Cellular Component	GO:0043228	3	non-membrane-bounded organelle	3.91509e-12	Gene.5389	6	K	unnamed protein product [Brassica oleracea]	1	VNIPK(1)TK_x000D_
Cellular Component	GO:0043228	3	non-membrane-bounded organelle	3.91509e-12	Gene.5389	32	K	unnamed protein product [Brassica oleracea]	1	GK(1)DSLAAQGK_x000D_
Cellular Component	GO:0043228	3	non-membrane-bounded organelle	3.91509e-12	Gene.5389	40	K	unnamed protein product [Brassica oleracea]	1	DSLAAQGK(1)R_x000D_
Cellular Component	GO:0043228	3	non-membrane-bounded organelle	3.91509e-12	Gene.5389	24	K	unnamed protein product [Brassica oleracea]	1	HTLHK(1)VTQYK_x000D_
Cellular Component	GO:0043228	3	non-membrane-bounded organelle	3.91509e-12	Gene.10780	102	K	60S ribosomal protein L22-3 [Chenopodium quinoa]	1	ITVTSDSNFSK(1)R_x000D_
Cellular Component	GO:0043228	3	non-membrane-bounded organelle	3.91509e-12	Gene.4844	16	K	60S ribosomal protein like [Actinidia chinensis var. chinensis]	1	APPQASSGLIVGLNK(1)GHIVTK_x000D_
Cellular Component	GO:0043228	3	non-membrane-bounded organelle	3.91509e-12	Gene.4844	65	K	60S ribosomal protein like [Actinidia chinensis var. chinensis]	1	ITELLK(1)VGK_x000D_
Cellular Component	GO:0043228	3	non-membrane-bounded organelle	3.91509e-12	Gene.2448	130	K	"30S ribosomal protein S20, chloroplastic [Hevea brasiliensis]"	1	K(1)EAQSEEIIPIEK_x000D_
Cellular Component	GO:0043228	3	non-membrane-bounded organelle	3.91509e-12	Gene.2448	156	K	"30S ribosomal protein S20, chloroplastic [Hevea brasiliensis]"	1	AVK(1)TGTLHR_x000D_
Cellular Component	GO:0043228	3	non-membrane-bounded organelle	3.91509e-12	Gene.2448	153	K	"30S ribosomal protein S20, chloroplastic [Hevea brasiliensis]"	1	LIAEAYSAIDK(1)AVK_x000D_
Cellular Component	GO:0043228	3	non-membrane-bounded organelle	3.91509e-12	Gene.3471	45	K	histone H1.1 [Populus trichocarpa]	1	LLSVQLK(1)K_x000D_
Cellular Component	GO:0043228	3	non-membrane-bounded organelle	3.91509e-12	Gene.3471	10	K	histone H1.1 [Populus trichocarpa]	1	EALVALK(1)ER_x000D_
Cellular Component	GO:0043228	3	non-membrane-bounded organelle	3.91509e-12	Gene.3471	129	K	histone H1.1 [Populus trichocarpa]	1	PVK(1)AVAK_x000D_
Cellular Component	GO:0043228	3	non-membrane-bounded organelle	3.91509e-12	Gene.3471	143	K	histone H1.1 [Populus trichocarpa]	1	IAASK(1)VK_x000D_
Cellular Component	GO:0043228	3	non-membrane-bounded organelle	3.91509e-12	Gene.5685	129	K	"50S ribosomal protein L18, chloroplastic-like [Helianthus annuus]"	1	SCLEK(1)GITK_x000D_
Cellular Component	GO:0043228	3	non-membrane-bounded organelle	3.91509e-12	Gene.5685	133	K	"50S ribosomal protein L18, chloroplastic-like [Helianthus annuus]"	1	GITK(1)VAFDR_x000D_
Cellular Component	GO:0043228	3	non-membrane-bounded organelle	3.91509e-12	Gene.4978	81	K	Ribosomal protein L9 [Corchorus capsularis]	1	AQIVTPILVK(1)EMK_x000D_
Cellular Component	GO:0043228	3	non-membrane-bounded organelle	3.91509e-12	Gene.4978	84	K	Ribosomal protein L9 [Corchorus capsularis]	1	EMK(1)MEDER_x000D_
Cellular Component	GO:0043228	3	non-membrane-bounded organelle	3.91509e-12	Gene.4978	42	K	Ribosomal protein L9 [Corchorus capsularis]	1	IILK(1)EDVETLGK_x000D_
Cellular Component	GO:0043228	3	non-membrane-bounded organelle	3.91509e-12	Gene.4978	50	K	Ribosomal protein L9 [Corchorus capsularis]	1	IILKEDVETLGK(1)K_x000D_
Cellular Component	GO:0043228	3	non-membrane-bounded organelle	3.91509e-12	Gene.4978	115	K	Ribosomal protein L9 [Corchorus capsularis]	1	VLETVGAFK(1)VK_x000D_
Cellular Component	GO:0043228	3	non-membrane-bounded organelle	3.91509e-12	Gene.16198	59	K	40S ribosomal protein S17-like [Chenopodium quinoa]	1	IAGFSTHLMK(1)R_x000D_
Cellular Component	GO:0043228	3	non-membrane-bounded organelle	3.91509e-12	Gene.16198	33	K	40S ribosomal protein S17-like [Chenopodium quinoa]	1	K(1)LLEEVAIIPTK_x000D_
Cellular Component	GO:0043228	3	non-membrane-bounded organelle	3.91509e-12	Gene.16198	32	K	40S ribosomal protein S17-like [Chenopodium quinoa]	1	MTLDFHTNK(1)K_x000D_
Cellular Component	GO:0043228	3	non-membrane-bounded organelle	3.91509e-12	Gene.16198	72	K	40S ribosomal protein S17-like [Chenopodium quinoa]	1	GISLK(1)LQEEER_x000D_
Cellular Component	GO:0043228	3	non-membrane-bounded organelle	3.91509e-12	Gene.16198	49	K	40S ribosomal protein S17-like [Chenopodium quinoa]	1	NK(1)IAGFSTHLMK_x000D_
Cellular Component	GO:0043228	3	non-membrane-bounded organelle	3.91509e-12	Gene.16198	19	K	40S ribosomal protein S17-like [Chenopodium quinoa]	1	QVIEK(1)YYSR_x000D_
Cellular Component	GO:0043228	3	non-membrane-bounded organelle	3.91509e-12	Gene.16198	44	K	40S ribosomal protein S17-like [Chenopodium quinoa]	1	LLEEVAIIPTK(1)R_x000D_
Cellular Component	GO:0043228	3	non-membrane-bounded organelle	3.91509e-12	Gene.8045	77	K	60S ribosomal protein L6 [Citrus clementina]	1	GLWAIK(1)EK_x000D_
Cellular Component	GO:0043228	3	non-membrane-bounded organelle	3.91509e-12	Gene.3208	120	K	hypothetical protein MIMGU_mgv1a015450mg [Erythranthe guttata]	1	SMGDK(1)VR_x000D_
Cellular Component	GO:0043228	3	non-membrane-bounded organelle	3.91509e-12	Gene.3208	115	K	hypothetical protein MIMGU_mgv1a015450mg [Erythranthe guttata]	1	SNLPPK(1)SMGDK_x000D_
Cellular Component	GO:0043228	3	non-membrane-bounded organelle	3.91509e-12	Gene.119	42	K	60S ribosomal protein L12 [Capsicum annuum]	1	VTGGEVGAASSLAPK(1)IGPLGLSPK_x000D_
Cellular Component	GO:0043228	3	non-membrane-bounded organelle	3.91509e-12	Gene.119	98	K	60S ribosomal protein L12 [Capsicum annuum]	1	ALK(1)EPER_x000D_
Cellular Component	GO:0043228	3	non-membrane-bounded organelle	3.91509e-12	Gene.119	63	K	60S ribosomal protein L12 [Capsicum annuum]	1	ETAK(1)DWK_x000D_
Cellular Component	GO:0043228	3	non-membrane-bounded organelle	3.91509e-12	Gene.119	111	K	60S ribosomal protein L12 [Capsicum annuum]	1	NIK(1)HNGNISMDDVIEIAK_x000D_
Cellular Component	GO:0043228	3	non-membrane-bounded organelle	3.91509e-12	Gene.119	135	K	60S ribosomal protein L12 [Capsicum annuum]	1	SMAK(1)ELAGSVK_x000D_
Cellular Component	GO:0043228	3	non-membrane-bounded organelle	3.91509e-12	Gene.1012	231	K	"50S ribosomal protein L3, chloroplastic [Chenopodium quinoa]"	1	GFQGGIK(1)R_x000D_
Cellular Component	GO:0043228	3	non-membrane-bounded organelle	3.91509e-12	Gene.1012	318	K	"50S ribosomal protein L3, chloroplastic [Chenopodium quinoa]"	1	IVGK(1)NIPK_x000D_
Cellular Component	GO:0043228	3	non-membrane-bounded organelle	3.91509e-12	Gene.1012	169	K	"50S ribosomal protein L3, chloroplastic [Chenopodium quinoa]"	1	K(1)PELGHLSK_x000D_
Cellular Component	GO:0043228	3	non-membrane-bounded organelle	3.91509e-12	Gene.1012	177	K	"50S ribosomal protein L3, chloroplastic [Chenopodium quinoa]"	0.999166	K(0.001)PELGHLSK(0.999)SGIIPLR_x000D_
Cellular Component	GO:0043228	3	non-membrane-bounded organelle	3.91509e-12	Gene.1012	314	K	"50S ribosomal protein L3, chloroplastic [Chenopodium quinoa]"	1	ITPAK(1)IVGK_x000D_
Cellular Component	GO:0043228	3	non-membrane-bounded organelle	3.91509e-12	Gene.1012	168	K	"50S ribosomal protein L3, chloroplastic [Chenopodium quinoa]"	0.984311	LK(0.984)K(0.016)PELGHLSK_x000D_
Cellular Component	GO:0043228	3	non-membrane-bounded organelle	3.91509e-12	Gene.1837	74	K	60S ribosomal protein L3-1 [Ricinus communis]	1	K(1)DIQSQLEK_x000D_
Cellular Component	GO:0043228	3	non-membrane-bounded organelle	3.91509e-12	Gene.1837	155	K	60S ribosomal protein L3-1 [Ricinus communis]	1	DEMVDIIGVTK(1)GK_x000D_
Cellular Component	GO:0043228	3	non-membrane-bounded organelle	3.91509e-12	Gene.1837	85	K	60S ribosomal protein L3-1 [Ricinus communis]	1	K(1)YSTVVR_x000D_
Cellular Component	GO:0043228	3	non-membrane-bounded organelle	3.91509e-12	Gene.1837	310	K	60S ribosomal protein L3-1 [Ricinus communis]	1	FQTTQEK(1)QK_x000D_
Cellular Component	GO:0043228	3	non-membrane-bounded organelle	3.91509e-12	Gene.1837	157	K	60S ribosomal protein L3-1 [Ricinus communis]	1	GK(1)GYEGVVTR_x000D_
Cellular Component	GO:0043228	3	non-membrane-bounded organelle	3.91509e-12	Gene.1837	62	K	60S ribosomal protein L3-1 [Ricinus communis]	1	AFSK(1)YAK_x000D_
Cellular Component	GO:0043228	3	non-membrane-bounded organelle	3.91509e-12	Gene.14660	88	K	"50S ribosomal protein L5, chloroplastic [Ziziphus jujuba]"	1	EEFAYTNIHEIPK(1)IEK_x000D_
Cellular Component	GO:0043228	3	non-membrane-bounded organelle	3.91509e-12	Gene.14660	63	K	"50S ribosomal protein L5, chloroplastic [Ziziphus jujuba]"	1	LK(1)TAYLEK_x000D_
Cellular Component	GO:0043228	3	non-membrane-bounded organelle	3.91509e-12	Gene.14660	136	K	"50S ribosomal protein L5, chloroplastic [Ziziphus jujuba]"	1	SIATFK(1)LR_x000D_
Cellular Component	GO:0043228	3	non-membrane-bounded organelle	3.91509e-12	Gene.14660	206	K	"50S ribosomal protein L5, chloroplastic [Ziziphus jujuba]"	1	FDILGK(1)PR_x000D_
Cellular Component	GO:0043228	3	non-membrane-bounded organelle	3.91509e-12	Gene.14660	75	K	"50S ribosomal protein L5, chloroplastic [Ziziphus jujuba]"	1	IAPLLK(1)EEFAYTNIHEIPK_x000D_
Cellular Component	GO:0043228	3	non-membrane-bounded organelle	3.91509e-12	Gene.14660	106	K	"50S ribosomal protein L5, chloroplastic [Ziziphus jujuba]"	1	VVVNCGIGEASQNEK(1)GLEAAIK_x000D_
Cellular Component	GO:0043228	3	non-membrane-bounded organelle	3.91509e-12	Gene.14660	222	K	"50S ribosomal protein L5, chloroplastic [Ziziphus jujuba]"	1	TDK(1)EAYK_x000D_
Cellular Component	GO:0043228	3	non-membrane-bounded organelle	3.91509e-12	Gene.7052	69	K	60S ribosomal protein L21-1 [Ananas comosus]	1	VWNVTK(1)R_x000D_
Cellular Component	GO:0043228	3	non-membrane-bounded organelle	3.91509e-12	Gene.7052	50	K	60S ribosomal protein L21-1 [Ananas comosus]	1	VNGAVHK(1)GMPHK_x000D_
Cellular Component	GO:0043228	3	non-membrane-bounded organelle	3.91509e-12	Gene.7052	116	K	60S ribosomal protein L21-1 [Ananas comosus]	1	NDQLK(1)AEAK_x000D_
Cellular Component	GO:0043228	3	non-membrane-bounded organelle	3.91509e-12	Gene.7052	129	K	60S ribosomal protein L21-1 [Ananas comosus]	1	TRGEVISTK(1)R_x000D_
Cellular Component	GO:0043228	3	non-membrane-bounded organelle	3.91509e-12	Gene.7052	55	K	60S ribosomal protein L21-1 [Ananas comosus]	1	GMPHK(1)FYHGR_x000D_
Cellular Component	GO:0043228	3	non-membrane-bounded organelle	3.91509e-12	Gene.12921	203	K	PREDICTED: 60S ribosomal protein L13a-2 [Eucalyptus grandis]	1	AEK(1)AAVEK_x000D_
Cellular Component	GO:0043228	3	non-membrane-bounded organelle	3.91509e-12	Gene.12921	154	K	PREDICTED: 60S ribosomal protein L13a-2 [Eucalyptus grandis]	1	GHK(1)YCLLGR_x000D_
Cellular Component	GO:0043228	3	non-membrane-bounded organelle	3.91509e-12	Gene.12921	174	K	PREDICTED: 60S ribosomal protein L13a-2 [Eucalyptus grandis]	1	LSSEVGWNHYETIK(1)ELEAK_x000D_
Cellular Component	GO:0043228	3	non-membrane-bounded organelle	3.91509e-12	Gene.12921	85	K	PREDICTED: 60S ribosomal protein L13a-2 [Eucalyptus grandis]	1	MNTK(1)PSHGPIHFR_x000D_
Cellular Component	GO:0043228	3	non-membrane-bounded organelle	3.91509e-12	Gene.12921	145	K	PREDICTED: 60S ribosomal protein L13a-2 [Eucalyptus grandis]	1	MVVPDALK(1)VLR_x000D_
Cellular Component	GO:0043228	3	non-membrane-bounded organelle	3.91509e-12	Gene.12921	134	K	PREDICTED: 60S ribosomal protein L13a-2 [Eucalyptus grandis]	1	VFEGVPPPYDK(1)TK_x000D_
Cellular Component	GO:0043228	3	non-membrane-bounded organelle	3.91509e-12	Gene.24394	63	K	PREDICTED: 60S ribosomal protein L34 [Malus domestica]	1	IQGIPHLRPTEYK(1)R_x000D_
Cellular Component	GO:0043228	3	non-membrane-bounded organelle	3.91509e-12	Gene.24394	36	K	PREDICTED: 60S ribosomal protein L34 [Malus domestica]	1	LVYQTTK(1)K_x000D_
Cellular Component	GO:0043228	3	non-membrane-bounded organelle	3.91509e-12	Gene.24394	101	K	PREDICTED: 60S ribosomal protein L34 [Malus domestica]	1	AFLIEEQK(1)IVK_x000D_
Cellular Component	GO:0043228	3	non-membrane-bounded organelle	3.91509e-12	Gene.24394	24	K	PREDICTED: 60S ribosomal protein L34 [Malus domestica]	1	IVK(1)TPGGK_x000D_
Cellular Component	GO:0043228	3	non-membrane-bounded organelle	3.91509e-12	Gene.24394	29	K	PREDICTED: 60S ribosomal protein L34 [Malus domestica]	1	TPGGK(1)LVYQTTK_x000D_
Cellular Component	GO:0043228	3	non-membrane-bounded organelle	3.91509e-12	Gene.10690	47	K	Histone domain-containing protein [Cephalotus follicularis]	1	LPK(1)EGGAVAGDK_x000D_
Cellular Component	GO:0043228	3	non-membrane-bounded organelle	3.91509e-12	Gene.23830	60	K	"30S ribosomal protein S13, chloroplastic-like [Ziziphus jujuba]"	1	VGGVEIPNNK(1)R_x000D_
Cellular Component	GO:0043228	3	non-membrane-bounded organelle	3.91509e-12	Gene.5363	88	K	60S Ribosomal protein [Parasponia andersonii]	1	K(1)AEGEFFQEDKEEK_x000D_
Cellular Component	GO:0043228	3	non-membrane-bounded organelle	3.91509e-12	Gene.5363	72	K	60S Ribosomal protein [Parasponia andersonii]	1	VDVSGVNVEK(1)FDDK_x000D_
Cellular Component	GO:0043228	3	non-membrane-bounded organelle	3.91509e-12	Gene.5363	144	K	60S Ribosomal protein [Parasponia andersonii]	1	SGMK(1)PHELLF_x000D_
Cellular Component	GO:0043228	3	non-membrane-bounded organelle	3.91509e-12	Gene.5363	108	K	60S Ribosomal protein [Parasponia andersonii]	1	NQLPAEK(1)K_x000D_
Cellular Component	GO:0043228	3	non-membrane-bounded organelle	3.91509e-12	Gene.5363	76	K	60S Ribosomal protein [Parasponia andersonii]	1	FDDK(1)YFAK_x000D_
Cellular Component	GO:0043228	3	non-membrane-bounded organelle	3.91509e-12	Gene.5363	80	K	60S Ribosomal protein [Parasponia andersonii]	1	YFAK(1)EVQK_x000D_
Cellular Component	GO:0043228	3	non-membrane-bounded organelle	3.91509e-12	Gene.5363	140	K	60S Ribosomal protein [Parasponia andersonii]	1	FSLK(1)SGMK_x000D_
Cellular Component	GO:0043228	3	non-membrane-bounded organelle	3.91509e-12	Gene.4800	102	K	"PREDICTED: 50S ribosomal protein L35, chloroplastic [Beta vulgaris subsp. vulgaris]"	1	VTGSGK(1)IMR_x000D_
Cellular Component	GO:0043228	3	non-membrane-bounded organelle	3.91509e-12	Gene.2065	159	K	"unnamed protein product, partial [Brassica oleracea]"	1	VTK(1)DDAMK_x000D_
Cellular Component	GO:0043228	3	non-membrane-bounded organelle	3.91509e-12	Gene.2065	90	K	"unnamed protein product, partial [Brassica oleracea]"	1	VK(1)EYELLR_x000D_
Cellular Component	GO:0043228	3	non-membrane-bounded organelle	3.91509e-12	Gene.2065	7	K	"unnamed protein product, partial [Brassica oleracea]"	1	K(1)LSNPMR_x000D_
Cellular Component	GO:0043228	3	non-membrane-bounded organelle	3.91509e-12	Gene.2065	78	K	"unnamed protein product, partial [Brassica oleracea]"	1	GEK(1)AMQLLESGLK_x000D_
Cellular Component	GO:0043228	3	non-membrane-bounded organelle	3.91509e-12	Gene.2065	38	K	"unnamed protein product, partial [Brassica oleracea]"	1	ASK(1)VLEQLSGQTPVFSK_x000D_
Cellular Component	GO:0043228	3	non-membrane-bounded organelle	3.91509e-12	Gene.2065	88	K	"unnamed protein product, partial [Brassica oleracea]"	1	AMQLLESGLK(1)VK_x000D_
Cellular Component	GO:0043228	3	non-membrane-bounded organelle	3.91509e-12	Gene.2065	164	K	"unnamed protein product, partial [Brassica oleracea]"	1	DDAMK(1)WFQMK_x000D_
Cellular Component	GO:0043228	3	non-membrane-bounded organelle	3.91509e-12	Gene.2065	169	K	"unnamed protein product, partial [Brassica oleracea]"	1	WFQMK(1)YEGVILNK_x000D_
Cellular Component	GO:0043228	3	non-membrane-bounded organelle	3.91509e-12	Gene.2548	42	K	PREDICTED: probable histone H2A.1 [Gossypium raimondii]	1	MLGSGASK(1)K_x000D_
Cellular Component	GO:0043228	3	non-membrane-bounded organelle	3.91509e-12	Gene.2548	50	K	PREDICTED: probable histone H2A.1 [Gossypium raimondii]	1	SSK(1)AGLQFPVGR_x000D_
Cellular Component	GO:0043228	3	non-membrane-bounded organelle	3.91509e-12	Gene.2548	68	K	PREDICTED: probable histone H2A.1 [Gossypium raimondii]	1	AGK(1)YAER_x000D_
Cellular Component	GO:0043228	3	non-membrane-bounded organelle	3.91509e-12	Gene.3376	57	K	40S ribosomal protein SA-like isoform X1 [Abrus precatorius]	1	TWEK(1)LQLAAR_x000D_
Cellular Component	GO:0043228	3	non-membrane-bounded organelle	3.91509e-12	Gene.20646	13	K	alpha-tubulin 7 [Populus tremuloides]	1	GDVVPK(1)DVNAAVATIR_x000D_
Cellular Component	GO:0043228	3	non-membrane-bounded organelle	3.91509e-12	Gene.21105	207	K	PREDICTED: 40S ribosomal protein S6 [Vitis vinifera]	1	AK(1)EEAAEYQK_x000D_
Cellular Component	GO:0043228	3	non-membrane-bounded organelle	3.91509e-12	Gene.21105	51	K	PREDICTED: 40S ribosomal protein S6 [Vitis vinifera]	1	GYVFK(1)IMGGCDK_x000D_
Cellular Component	GO:0043228	3	non-membrane-bounded organelle	3.91509e-12	Gene.21105	2	K	PREDICTED: 40S ribosomal protein S6 [Vitis vinifera]	1	MK(1)FNIANPTTGCQK_x000D_
Cellular Component	GO:0043228	3	non-membrane-bounded organelle	3.91509e-12	Gene.21105	14	K	PREDICTED: 40S ribosomal protein S6 [Vitis vinifera]	1	FNIANPTTGCQK(1)K_x000D_
Cellular Component	GO:0043228	3	non-membrane-bounded organelle	3.91509e-12	Gene.21105	15	K	PREDICTED: 40S ribosomal protein S6 [Vitis vinifera]	1	K(1)LEIDDDQK_x000D_
Cellular Component	GO:0043228	3	non-membrane-bounded organelle	3.91509e-12	Gene.21105	215	K	PREDICTED: 40S ribosomal protein S6 [Vitis vinifera]	1	EEAAEYQK(1)LLASR_x000D_
Cellular Component	GO:0043228	3	non-membrane-bounded organelle	3.91509e-12	Gene.21105	244	K	PREDICTED: 40S ribosomal protein S6 [Vitis vinifera]	1	LSVASK(1)R_x000D_
Cellular Component	GO:0043228	3	non-membrane-bounded organelle	3.91509e-12	Gene.21105	151	K	PREDICTED: 40S ribosomal protein S6 [Vitis vinifera]	1	LFNLSK(1)EDDVRK_x000D_
Cellular Component	GO:0043228	3	non-membrane-bounded organelle	3.91509e-12	Gene.21105	157	K	PREDICTED: 40S ribosomal protein S6 [Vitis vinifera]	1	K(1)YVNTYR_x000D_
Cellular Component	GO:0043228	3	non-membrane-bounded organelle	3.91509e-12	Gene.21105	23	K	PREDICTED: 40S ribosomal protein S6 [Vitis vinifera]	1	LEIDDDQK(1)LR_x000D_
Cellular Component	GO:0043228	3	non-membrane-bounded organelle	3.91509e-12	Gene.8627	191	K	40S ribosomal protein S3a [Chenopodium quinoa]	1	FDLGK(1)LMEVHGDYSEDIGVK_x000D_
Cellular Component	GO:0043228	3	non-membrane-bounded organelle	3.91509e-12	Gene.8627	186	K	40S ribosomal protein S3a [Chenopodium quinoa]	1	YPK(1)FDLGK_x000D_
Cellular Component	GO:0043228	3	non-membrane-bounded organelle	3.91509e-12	Gene.16193	158	K	Ribosomal protein [Trema orientale]	1	K(1)EGEEGEATEEAK_x000D_
Cellular Component	GO:0043228	3	non-membrane-bounded organelle	3.91509e-12	Gene.20216	286	K	"PREDICTED: 50S ribosomal protein L1, chloroplastic isoform X2 [Juglans regia]"	1	ADK(1)TGIVHLPFGK_x000D_
Cellular Component	GO:0043228	3	non-membrane-bounded organelle	3.91509e-12	Gene.20216	118	K	"PREDICTED: 50S ribosomal protein L1, chloroplastic isoform X2 [Juglans regia]"	1	AALLLK(1)R_x000D_
Cellular Component	GO:0043228	3	non-membrane-bounded organelle	3.91509e-12	Gene.20216	156	K	"PREDICTED: 50S ribosomal protein L1, chloroplastic isoform X2 [Juglans regia]"	1	QMSSVK(1)FVETAEAHFR_x000D_
Cellular Component	GO:0043228	3	non-membrane-bounded organelle	3.91509e-12	Gene.20216	248	K	"PREDICTED: 50S ribosomal protein L1, chloroplastic isoform X2 [Juglans regia]"	1	VASLGK(1)ILGPR_x000D_
Cellular Component	GO:0043228	3	non-membrane-bounded organelle	3.91509e-12	Gene.20216	193	K	"PREDICTED: 50S ribosomal protein L1, chloroplastic isoform X2 [Juglans regia]"	1	GTGQTVK(1)VAVLAQGEK_x000D_
Cellular Component	GO:0043228	3	non-membrane-bounded organelle	3.91509e-12	Gene.20216	202	K	"PREDICTED: 50S ribosomal protein L1, chloroplastic isoform X2 [Juglans regia]"	1	VAVLAQGEK(1)IDEAK_x000D_
Cellular Component	GO:0043228	3	non-membrane-bounded organelle	3.91509e-12	Gene.20216	279	K	"PREDICTED: 50S ribosomal protein L1, chloroplastic isoform X2 [Juglans regia]"	1	QGK(1)VEFR_x000D_
Cellular Component	GO:0043228	3	non-membrane-bounded organelle	3.91509e-12	Gene.20216	112	K	"PREDICTED: 50S ribosomal protein L1, chloroplastic isoform X2 [Juglans regia]"	1	TGK(1)AALLLK_x000D_
Cellular Component	GO:0043228	3	non-membrane-bounded organelle	3.91509e-12	Gene.20216	319	K	"PREDICTED: 50S ribosomal protein L1, chloroplastic isoform X2 [Juglans regia]"	1	SVETNK(1)PSGAK_x000D_
Cellular Component	GO:0043228	3	non-membrane-bounded organelle	3.91509e-12	Gene.20216	172	K	"PREDICTED: 50S ribosomal protein L1, chloroplastic isoform X2 [Juglans regia]"	1	LNIDPK(1)YNDQQLR_x000D_
Cellular Component	GO:0043228	3	non-membrane-bounded organelle	3.91509e-12	Gene.20216	132	K	"PREDICTED: 50S ribosomal protein L1, chloroplastic isoform X2 [Juglans regia]"	1	FLEIQK(1)LR_x000D_
Cellular Component	GO:0043228	3	non-membrane-bounded organelle	3.91509e-12	Gene.20216	186	K	"PREDICTED: 50S ribosomal protein L1, chloroplastic isoform X2 [Juglans regia]"	1	ATVNLPK(1)GTGQTVK_x000D_
Cellular Component	GO:0043228	3	non-membrane-bounded organelle	3.91509e-12	Gene.20216	242	K	"PREDICTED: 50S ribosomal protein L1, chloroplastic isoform X2 [Juglans regia]"	1	LIASPDMMPK(1)VASLGK_x000D_
Cellular Component	GO:0043228	3	non-membrane-bounded organelle	3.91509e-12	Gene.3844	40	K	PREDICTED: 40S ribosomal protein S5 [Beta vulgaris subsp. vulgaris]	1	DTSSEVK(1)LFGR_x000D_
Cellular Component	GO:0043228	3	non-membrane-bounded organelle	3.91509e-12	Gene.3844	214	K	PREDICTED: 40S ribosomal protein S5 [Beta vulgaris subsp. vulgaris]	1	GSSNSYAIK(1)K_x000D_
Cellular Component	GO:0043228	3	non-membrane-bounded organelle	3.91509e-12	Gene.19488	93	K	"PREDICTED: 30S ribosomal protein 3, chloroplastic [Beta vulgaris subsp. vulgaris]"	0.999913	LGVVVKPTDK(1)PR_x000D_
Cellular Component	GO:0043228	3	non-membrane-bounded organelle	3.91509e-12	Gene.19488	145	K	"PREDICTED: 30S ribosomal protein 3, chloroplastic [Beta vulgaris subsp. vulgaris]"	1	VLLESK(1)PWISQK_x000D_
Cellular Component	GO:0043228	3	non-membrane-bounded organelle	3.91509e-12	Gene.19488	132	K	"PREDICTED: 30S ribosomal protein 3, chloroplastic [Beta vulgaris subsp. vulgaris]"	1	K(1)DAWEELK_x000D_
Cellular Component	GO:0043228	3	non-membrane-bounded organelle	3.91509e-12	Gene.10065	128	K	40S ribosomal protein S26-1-like [Carica papaya]	1	DDMPK(1)TGAPGGAPR_x000D_
Cellular Component	GO:0043228	3	non-membrane-bounded organelle	3.91509e-12	Gene.10065	38	K	40S ribosomal protein S26-1-like [Carica papaya]	1	GHVK(1)FIR_x000D_
Cellular Component	GO:0043228	3	non-membrane-bounded organelle	3.91509e-12	Gene.15379	384	K	Ribosomal protein [Trema orientale]	1	EEQAAIK(1)ASGK_x000D_
Cellular Component	GO:0043228	3	non-membrane-bounded organelle	3.91509e-12	Gene.15379	182	K	Ribosomal protein [Trema orientale]	1	TSAAIK(1)ILK_x000D_
Cellular Component	GO:0043228	3	non-membrane-bounded organelle	3.91509e-12	Gene.15379	185	K	Ribosomal protein [Trema orientale]	1	ILK(1)QIGAFSDAEK_x000D_
Cellular Component	GO:0043228	3	non-membrane-bounded organelle	3.91509e-12	Gene.15379	289	K	Ribosomal protein [Trema orientale]	1	K(1)NYLLPR_x000D_
Cellular Component	GO:0043228	3	non-membrane-bounded organelle	3.91509e-12	Gene.15379	253	K	Ribosomal protein [Trema orientale]	1	LNLLK(1)LAPGGHLGR_x000D_
Cellular Component	GO:0043228	3	non-membrane-bounded organelle	3.91509e-12	Gene.15379	347	K	Ribosomal protein [Trema orientale]	1	LNPYAK(1)TAR_x000D_
Cellular Component	GO:0043228	3	non-membrane-bounded organelle	3.91509e-12	Gene.15379	287	K	Ribosomal protein [Trema orientale]	0.995214	LDSIYGSFDK(0.005)PSEK(0.995)K_x000D_
Cellular Component	GO:0043228	3	non-membrane-bounded organelle	3.91509e-12	Gene.15379	268	K	Ribosomal protein [Trema orientale]	1	FVIWTK(1)SAIEK_x000D_
Cellular Component	GO:0043228	3	non-membrane-bounded organelle	3.91509e-12	Gene.15379	119	K	Ribosomal protein [Trema orientale]	1	MFAPTK(1)IWR_x000D_
Cellular Component	GO:0043228	3	non-membrane-bounded organelle	3.91509e-12	Gene.15379	320	K	Ribosomal protein [Trema orientale]	1	IVNSDEIQSVVRPVK(1)K_x000D_
Cellular Component	GO:0043228	3	non-membrane-bounded organelle	3.91509e-12	Gene.15379	388	K	Ribosomal protein [Trema orientale]	1	ASGK(1)SFYK_x000D_
Cellular Component	GO:0043228	3	non-membrane-bounded organelle	3.91509e-12	Gene.15379	133	K	Ribosomal protein [Trema orientale]	1	VNVNLK(1)R_x000D_
Cellular Component	GO:0043228	3	non-membrane-bounded organelle	3.91509e-12	Gene.15379	195	K	Ribosomal protein [Trema orientale]	1	QIGAFSDAEK(1)AK_x000D_
Cellular Component	GO:0043228	3	non-membrane-bounded organelle	3.91509e-12	Gene.15379	297	K	Ribosomal protein [Trema orientale]	1	PK(1)MLNGDLAR_x000D_
Cellular Component	GO:0043228	3	non-membrane-bounded organelle	3.91509e-12	Gene.12076	336	K	tubulin alpha chain [Cynara cardunculus var. scolymus]	1	DVNAAVATIK(1)TK_x000D_
Cellular Component	GO:0043228	3	non-membrane-bounded organelle	3.91509e-12	Gene.5074	93	K	60S ribosomal protein L27a-3-like [Citrus sinensis]	1	LWSLVPDEVK(1)AK_x000D_
Cellular Component	GO:0043228	3	non-membrane-bounded organelle	3.91509e-12	Gene.5074	53	K	60S ribosomal protein L27a-3-like [Citrus sinensis]	1	ILFDK(1)YHPGYFGK_x000D_
Cellular Component	GO:0043228	3	non-membrane-bounded organelle	3.91509e-12	Gene.5074	73	K	60S ribosomal protein L27a-3-like [Citrus sinensis]	1	NK(1)FFCPK_x000D_
Cellular Component	GO:0043228	3	non-membrane-bounded organelle	3.91509e-12	Gene.5074	61	K	60S ribosomal protein L27a-3-like [Citrus sinensis]	1	YHPGYFGK(1)VGMR_x000D_
Cellular Component	GO:0043228	3	non-membrane-bounded organelle	3.91509e-12	Gene.5074	117	K	60S ribosomal protein L27a-3-like [Citrus sinensis]	1	VLGK(1)GVLPGNQPIVVK_x000D_
Cellular Component	GO:0043228	3	non-membrane-bounded organelle	3.91509e-12	Gene.5074	78	K	60S ribosomal protein L27a-3-like [Citrus sinensis]	1	FFCPK(1)INIDK_x000D_
Cellular Component	GO:0043228	3	non-membrane-bounded organelle	3.91509e-12	Gene.5074	135	K	60S ribosomal protein L27a-3-like [Citrus sinensis]	1	LVSK(1)IAEK_x000D_
Cellular Component	GO:0043228	3	non-membrane-bounded organelle	3.91509e-12	Gene.11963	240	K	PREDICTED: 40S ribosomal protein S4-3 [Eucalyptus grandis]	0.99997	GTKPWISLPK(1)GK_x000D_
Cellular Component	GO:0043228	3	non-membrane-bounded organelle	3.91509e-12	Gene.11963	161	K	PREDICTED: 40S ribosomal protein S4-3 [Eucalyptus grandis]	1	ANDTIK(1)LDLETGK_x000D_
Cellular Component	GO:0043228	3	non-membrane-bounded organelle	3.91509e-12	Gene.11963	155	K	PREDICTED: 40S ribosomal protein S4-3 [Eucalyptus grandis]	1	YPDPLIK(1)ANDTIK_x000D_
Cellular Component	GO:0043228	3	non-membrane-bounded organelle	3.91509e-12	Gene.11963	120	K	PREDICTED: 40S ribosomal protein S4-3 [Eucalyptus grandis]	1	LHSIRDDEAK(1)FK_x000D_
Cellular Component	GO:0043228	3	non-membrane-bounded organelle	3.91509e-12	Gene.11963	134	K	PREDICTED: 40S ribosomal protein S4-3 [Eucalyptus grandis]	1	SVQFGQK(1)GIPYINTYDGR_x000D_
Cellular Component	GO:0043228	3	non-membrane-bounded organelle	3.91509e-12	Gene.11963	75	K	PREDICTED: 40S ribosomal protein S4-3 [Eucalyptus grandis]	1	HVLVDNK(1)VR_x000D_
Cellular Component	GO:0043228	3	non-membrane-bounded organelle	3.91509e-12	Gene.11963	245	K	PREDICTED: 40S ribosomal protein S4-3 [Eucalyptus grandis]	1	GIK(1)LTIIEEAR_x000D_
Cellular Component	GO:0043228	3	non-membrane-bounded organelle	3.91509e-12	Gene.11963	80	K	PREDICTED: 40S ribosomal protein S4-3 [Eucalyptus grandis]	1	TDK(1)TYPAGFMDVVSIPK_x000D_
Cellular Component	GO:0043228	3	non-membrane-bounded organelle	3.91509e-12	Gene.11963	202	K	PREDICTED: 40S ribosomal protein S4-3 [Eucalyptus grandis]	1	HK(1)GSFETIHVTDSQGHEFATR_x000D_
Cellular Component	GO:0043228	3	non-membrane-bounded organelle	3.91509e-12	Gene.11963	22	K	PREDICTED: 40S ribosomal protein S4-3 [Eucalyptus grandis]	1	HWMLDK(1)LGGAFAPK_x000D_
Cellular Component	GO:0043228	3	non-membrane-bounded organelle	3.91509e-12	Gene.11963	106	K	PREDICTED: 40S ribosomal protein S4-3 [Eucalyptus grandis]	1	LLYDTK(1)GR_x000D_
Cellular Component	GO:0043228	3	non-membrane-bounded organelle	3.91509e-12	Gene.11963	196	K	PREDICTED: 40S ribosomal protein S4-3 [Eucalyptus grandis]	1	VGVIK(1)NR_x000D_
Cellular Component	GO:0043228	3	non-membrane-bounded organelle	3.91509e-12	Gene.11963	16	K	PREDICTED: 40S ribosomal protein S4-3 [Eucalyptus grandis]	1	LNAPK(1)HWMLDK_x000D_
Cellular Component	GO:0043228	3	non-membrane-bounded organelle	3.91509e-12	Gene.11963	255	K	PREDICTED: 40S ribosomal protein S4-3 [Eucalyptus grandis]	1	K(1)LQTQAATA_x000D_
Cellular Component	GO:0043228	3	non-membrane-bounded organelle	3.91509e-12	Gene.8629	207	K	40S ribosomal protein S3a [Chenopodium quinoa]	1	ELVAK(1)FIPESIGK_x000D_
Cellular Component	GO:0043228	3	non-membrane-bounded organelle	3.91509e-12	Gene.8629	75	K	40S ribosomal protein S3a [Chenopodium quinoa]	1	TQGTK(1)IASDGLK_x000D_
Cellular Component	GO:0043228	3	non-membrane-bounded organelle	3.91509e-12	Gene.8629	202	K	40S ribosomal protein S3a [Chenopodium quinoa]	1	EIMVNQASSSDLK(1)ELVAK_x000D_
Cellular Component	GO:0043228	3	non-membrane-bounded organelle	3.91509e-12	Gene.8629	47	K	40S ribosomal protein S3a [Chenopodium quinoa]	1	K(1)DWYDIK_x000D_
Cellular Component	GO:0043228	3	non-membrane-bounded organelle	3.91509e-12	Gene.8629	136	K	40S ribosomal protein S3a [Chenopodium quinoa]	1	K(1)WQTLIEAHVDVK_x000D_
Cellular Component	GO:0043228	3	non-membrane-bounded organelle	3.91509e-12	Gene.8629	46	K	40S ribosomal protein S3a [Chenopodium quinoa]	1	ATDPFAK(1)K_x000D_
Cellular Component	GO:0043228	3	non-membrane-bounded organelle	3.91509e-12	Gene.8629	247	K	40S ribosomal protein S3a [Chenopodium quinoa]	1	FDLGK(1)LMDVHGDYAEDVGVK_x000D_
Cellular Component	GO:0043228	3	non-membrane-bounded organelle	3.91509e-12	Gene.8629	82	K	40S ribosomal protein S3a [Chenopodium quinoa]	1	IASDGLK(1)NR_x000D_
Cellular Component	GO:0043228	3	non-membrane-bounded organelle	3.91509e-12	Gene.8629	242	K	40S ribosomal protein S3a [Chenopodium quinoa]	1	APK(1)FDLGK_x000D_
Cellular Component	GO:0043228	3	non-membrane-bounded organelle	3.91509e-12	Gene.24200	52	K	PREDICTED: 40S ribosomal protein S12-like [Capsicum annuum]	1	GLHEGAK(1)VIEK_x000D_
Cellular Component	GO:0043228	3	non-membrane-bounded organelle	3.91509e-12	Gene.24200	36	K	PREDICTED: 40S ribosomal protein S12-like [Capsicum annuum]	1	K(1)SLAHGGLAR_x000D_
Cellular Component	GO:0043228	3	non-membrane-bounded organelle	3.91509e-12	Gene.24200	78	K	PREDICTED: 40S ribosomal protein S12-like [Capsicum annuum]	1	LVK(1)ALCADHNVNLLTVPSAK_x000D_
Cellular Component	GO:0043228	3	non-membrane-bounded organelle	3.91509e-12	Gene.24200	105	K	PREDICTED: 40S ribosomal protein S12-like [Capsicum annuum]	1	TLGEWAGLCK(1)IDSEGNAR_x000D_
Cellular Component	GO:0043228	3	non-membrane-bounded organelle	3.91509e-12	Gene.11924	32	K	"60s ribosomal protein l30-2, partial [Nicotiana attenuata]"	1	FTLGYK(1)TVLK_x000D_
Cellular Component	GO:0043228	3	non-membrane-bounded organelle	3.91509e-12	Gene.11924	36	K	"60s ribosomal protein l30-2, partial [Nicotiana attenuata]"	1	TVLK(1)TLR_x000D_
Cellular Component	GO:0043228	3	non-membrane-bounded organelle	3.91509e-12	Gene.11924	23	K	"60s ribosomal protein l30-2, partial [Nicotiana attenuata]"	1	LALVMK(1)SGK_x000D_
Cellular Component	GO:0043228	3	non-membrane-bounded organelle	3.91509e-12	Gene.11924	26	K	"60s ribosomal protein l30-2, partial [Nicotiana attenuata]"	1	SGK(1)FTLGYK_x000D_
Cellular Component	GO:0043228	3	non-membrane-bounded organelle	3.91509e-12	Gene.4826	45	K	histone H2A-like [Olea europaea var. sylvestris]	1	SVK(1)AGLQFPVGR_x000D_
Cellular Component	GO:0043228	3	non-membrane-bounded organelle	3.91509e-12	Gene.8164	159	K	PREDICTED: uncharacterized protein LOC104893974 [Beta vulgaris subsp. vulgaris]	1	MITLAK(1)DGSLHK_x000D_
Cellular Component	GO:0043228	3	non-membrane-bounded organelle	3.91509e-12	Gene.8164	153	K	PREDICTED: uncharacterized protein LOC104893974 [Beta vulgaris subsp. vulgaris]	1	YIDK(1)MITLAK_x000D_
Cellular Component	GO:0043228	3	non-membrane-bounded organelle	3.91509e-12	Gene.3824	34	K	40S ribosomal protein S14-3 [Zea mays]	1	CK(1)ELGLTALHIK_x000D_
Cellular Component	GO:0043228	3	non-membrane-bounded organelle	3.91509e-12	Gene.3824	73	K	40S ribosomal protein S14-3 [Zea mays]	1	SGMK(1)IGR_x000D_
Cellular Component	GO:0043228	3	non-membrane-bounded organelle	3.91509e-12	Gene.3824	9	K	40S ribosomal protein S14-3 [Zea mays]	1	ITGGMK(1)VK_x000D_
Cellular Component	GO:0043228	3	non-membrane-bounded organelle	3.91509e-12	Gene.3824	44	K	40S ribosomal protein S14-3 [Zea mays]	1	ELGLTALHIK(1)LR_x000D_
Cellular Component	GO:0043228	3	non-membrane-bounded organelle	3.91509e-12	Gene.3824	54	K	40S ribosomal protein S14-3 [Zea mays]	1	TK(1)TPGPGAQSALR_x000D_
Cellular Component	GO:0043228	3	non-membrane-bounded organelle	3.91509e-12	Gene.4902	109	K	60S ribosomal protein L19-1 [Coffea arabica]	1	LAQGPAEKPAAQPTPAAQPAQVSK(1)K_x000D_
Cellular Component	GO:0043228	3	non-membrane-bounded organelle	3.91509e-12	Gene.15430	42	K	60S ribosomal protein L32-1-like [Olea europaea var. sylvestris]	1	YISIK(1)TSWR_x000D_
Cellular Component	GO:0043228	3	non-membrane-bounded organelle	3.91509e-12	Gene.15430	93	K	60S ribosomal protein L32-1-like [Olea europaea var. sylvestris]	1	FVVHNPK(1)ELEILMMHNR_x000D_
Cellular Component	GO:0043228	3	non-membrane-bounded organelle	3.91509e-12	Gene.15430	86	K	60S ribosomal protein L32-1-like [Olea europaea var. sylvestris]	1	K(1)FVVHNPK_x000D_
Cellular Component	GO:0043228	3	non-membrane-bounded organelle	3.91509e-12	Gene.3212	101	K	hypothetical protein GOBAR_AA01073 [Gossypium barbadense]	1	SMGDK(1)VR_x000D_
Cellular Component	GO:0043228	3	non-membrane-bounded organelle	3.91509e-12	Gene.3212	51	K	hypothetical protein GOBAR_AA01073 [Gossypium barbadense]	1	EEVAWYAGK(1)K_x000D_
Cellular Component	GO:0043228	3	non-membrane-bounded organelle	3.91509e-12	Gene.710	59	K	hypothetical protein CDL15_Pgr003112 [Punica granatum]	1	REEEQAWVPVTK(1)LGR_x000D_
Cellular Component	GO:0043228	3	non-membrane-bounded organelle	3.91509e-12	Gene.710	181	K	hypothetical protein CDL15_Pgr003112 [Punica granatum]	1	VTGK(1)CGSVTVR_x000D_
Cellular Component	GO:0043228	3	non-membrane-bounded organelle	3.91509e-12	Gene.710	70	K	hypothetical protein CDL15_Pgr003112 [Punica granatum]	1	IK(1)SVEQIYLHSLPIK_x000D_
Cellular Component	GO:0043228	3	non-membrane-bounded organelle	3.91509e-12	Gene.710	139	K	hypothetical protein CDL15_Pgr003112 [Punica granatum]	1	CSK(1)EVATAIR_x000D_
Cellular Component	GO:0043228	3	non-membrane-bounded organelle	3.91509e-12	Gene.710	102	K	hypothetical protein CDL15_Pgr003112 [Punica granatum]	1	DEVMK(1)IMPVQK_x000D_
Cellular Component	GO:0043228	3	non-membrane-bounded organelle	3.91509e-12	Gene.710	273	K	hypothetical protein CDL15_Pgr003112 [Punica granatum]	1	PVGK(1)AILLEDVEK_x000D_
Cellular Component	GO:0043228	3	non-membrane-bounded organelle	3.91509e-12	Gene.710	108	K	hypothetical protein CDL15_Pgr003112 [Punica granatum]	1	IMPVQK(1)QTR_x000D_
Cellular Component	GO:0043228	3	non-membrane-bounded organelle	3.91509e-12	Gene.18177	308	K	hypothetical protein GOBAR_AA13907 [Gossypium barbadense]	1	FIDTSSK(1)FGHGR_x000D_
Cellular Component	GO:0043228	3	non-membrane-bounded organelle	3.91509e-12	Gene.18177	167	K	hypothetical protein GOBAR_AA13907 [Gossypium barbadense]	1	GK(1)GYEGVVTR_x000D_
Cellular Component	GO:0043228	3	non-membrane-bounded organelle	3.91509e-12	Gene.18177	55	K	hypothetical protein GOBAR_AA13907 [Gossypium barbadense]	1	SLNTVWAQHLSEEVK(1)R_x000D_
Cellular Component	GO:0043228	3	non-membrane-bounded organelle	3.91509e-12	Gene.16011	204	K	60S ribosomal protein L5-like [Manihot esculenta]	1	FAGFSK(1)DNK_x000D_
Cellular Component	GO:0043228	3	non-membrane-bounded organelle	3.91509e-12	Gene.16011	63	K	60S ribosomal protein L5-like [Manihot esculenta]	1	NK(1)YNTPK_x000D_
Cellular Component	GO:0043228	3	non-membrane-bounded organelle	3.91509e-12	Gene.16011	207	K	60S ribosomal protein L5-like [Manihot esculenta]	1	DNK(1)QLDAEVHR_x000D_
Cellular Component	GO:0043228	3	non-membrane-bounded organelle	3.91509e-12	Gene.16011	61	K	60S ribosomal protein L5-like [Manihot esculenta]	1	LINQDK(1)NK_x000D_
Cellular Component	GO:0043228	3	non-membrane-bounded organelle	3.91509e-12	Gene.16011	183	K	60S ribosomal protein L5-like [Manihot esculenta]	1	VFGALK(1)GALDGGLDIPHSDKR_x000D_
Cellular Component	GO:0043228	3	non-membrane-bounded organelle	3.91509e-12	Gene.16011	68	K	60S ribosomal protein L5-like [Manihot esculenta]	1	YNTPK(1)YR_x000D_
Cellular Component	GO:0043228	3	non-membrane-bounded organelle	3.91509e-12	Gene.16011	47	K	60S ribosomal protein L5-like [Manihot esculenta]	1	EGK(1)TDYR_x000D_
Cellular Component	GO:0043228	3	non-membrane-bounded organelle	3.91509e-12	Gene.16011	216	K	60S ribosomal protein L5-like [Manihot esculenta]	1	K(1)YIYGGHVGDYMR_x000D_
Cellular Component	GO:0043228	3	non-membrane-bounded organelle	3.91509e-12	Gene.16011	247	K	60S ribosomal protein L5-like [Manihot esculenta]	1	YQSQFTEYIK(1)K_x000D_
Cellular Component	GO:0043228	3	non-membrane-bounded organelle	3.91509e-12	Gene.13528	85	K	hypothetical protein B456_003G040200 [Gossypium raimondii]	1	K(1)TVTAMDVVYALK_x000D_
Cellular Component	GO:0043228	3	non-membrane-bounded organelle	3.91509e-12	Gene.13528	37	K	hypothetical protein B456_003G040200 [Gossypium raimondii]	1	DNIQGITK(1)PAIR_x000D_
Cellular Component	GO:0043228	3	non-membrane-bounded organelle	3.91509e-12	Gene.13528	97	K	hypothetical protein B456_003G040200 [Gossypium raimondii]	1	TVTAMDVVYALK(1)R_x000D_
Cellular Component	GO:0043228	3	non-membrane-bounded organelle	3.91509e-12	Gene.7703	104	K	PREDICTED: 40S ribosomal protein S16-like [Elaeis guineensis]	1	YVDEQTK(1)K_x000D_
Cellular Component	GO:0043228	3	non-membrane-bounded organelle	3.91509e-12	Gene.7703	108	K	PREDICTED: 40S ribosomal protein S16-like [Elaeis guineensis]	1	EIK(1)DTLVR_x000D_
Cellular Component	GO:0043228	3	non-membrane-bounded organelle	3.91509e-12	Gene.5714	42	K	60S ribosomal protein L37-1-like [Cynara cardunculus var. scolymus]	1	SFHLQK(1)SR_x000D_
Cellular Component	GO:0043228	3	non-membrane-bounded organelle	3.91509e-12	Gene.5714	63	K	60S ribosomal protein L37-1-like [Cynara cardunculus var. scolymus]	1	YNWSVK(1)AIR_x000D_
Cellular Component	GO:0043228	3	non-membrane-bounded organelle	3.91509e-12	Gene.5333	123	K	60S ribosomal protein L9-like [Chenopodium quinoa]	1	NFLGEK(1)K_x000D_
Cellular Component	GO:0043228	3	non-membrane-bounded organelle	3.91509e-12	Gene.5333	67	K	60S ribosomal protein L9-like [Chenopodium quinoa]	1	K(1)TTAAIR_x000D_
Cellular Component	GO:0043228	3	non-membrane-bounded organelle	3.91509e-12	Gene.5333	166	K	60S ribosomal protein L9-like [Chenopodium quinoa]	1	SAALINQK(1)CHVK_x000D_
Cellular Component	GO:0043228	3	non-membrane-bounded organelle	3.91509e-12	Gene.5333	88	K	60S ribosomal protein L9-like [Chenopodium quinoa]	1	TALSHVQNLITGVTK(1)GYR_x000D_
Cellular Component	GO:0043228	3	non-membrane-bounded organelle	3.91509e-12	Gene.5333	186	K	60S ribosomal protein L9-like [Chenopodium quinoa]	1	FLDGIYVSEK(1)GR_x000D_
Cellular Component	GO:0043228	3	non-membrane-bounded organelle	3.91509e-12	Gene.5333	58	K	60S ribosomal protein L9-like [Chenopodium quinoa]	1	LK(1)IDSWFGSR_x000D_
Cellular Component	GO:0043228	3	non-membrane-bounded organelle	3.91509e-12	Gene.5333	176	K	60S ribosomal protein L9-like [Chenopodium quinoa]	1	K(1)FLDGIYVSEK_x000D_
Cellular Component	GO:0043228	3	non-membrane-bounded organelle	3.91509e-12	Gene.20011	25	K	60S ribosomal protein L35 [Actinidia chinensis var. chinensis]	1	ELK(1)AELALLR_x000D_
Cellular Component	GO:0043228	3	non-membrane-bounded organelle	3.91509e-12	Gene.20011	97	K	60S ribosomal protein L35 [Actinidia chinensis var. chinensis]	1	LTK(1)HQASLK_x000D_
Cellular Component	GO:0043228	3	non-membrane-bounded organelle	3.91509e-12	Gene.3327	87	K	40S ribosomal protein S19-3 [Ricinus communis]	1	GGVGVGGFK(1)R_x000D_
Cellular Component	GO:0043228	3	non-membrane-bounded organelle	3.91509e-12	Gene.3327	34	K	40S ribosomal protein S19-3 [Ricinus communis]	1	AYSAHLK(1)R_x000D_
Cellular Component	GO:0043228	3	non-membrane-bounded organelle	3.91509e-12	Gene.2157	134	K	"50S ribosomal protein L31, chloroplastic [Herrania umbratica]"	1	GEIVLPPK(1)R_x000D_
Cellular Component	GO:0043228	3	non-membrane-bounded organelle	3.91509e-12	Gene.2157	51	K	"50S ribosomal protein L31, chloroplastic [Herrania umbratica]"	1	K(1)DLHPEFYENAK_x000D_
Cellular Component	GO:0043228	3	non-membrane-bounded organelle	3.91509e-12	Gene.2157	108	K	"50S ribosomal protein L31, chloroplastic [Herrania umbratica]"	1	SASLPDADQVEK(1)FK_x000D_
Cellular Component	GO:0043228	3	non-membrane-bounded organelle	3.91509e-12	Gene.7497	117	K	hypothetical protein DM860_011956 [Cuscuta australis]	1	FVAAGNLVK(1)VK_x000D_
Cellular Component	GO:0043228	3	non-membrane-bounded organelle	3.91509e-12	Gene.10154	198	K	hypothetical protein B456_006G060200 [Gossypium raimondii]	1	VFLDPK(1)AR_x000D_
Cellular Component	GO:0043228	3	non-membrane-bounded organelle	3.91509e-12	Gene.8685	181	K	Ribosomal protein [Parasponia andersonii]	1	MK(1)IPDDLNVK_x000D_
Cellular Component	GO:0043228	3	non-membrane-bounded organelle	3.91509e-12	Gene.8685	91	K	Ribosomal protein [Parasponia andersonii]	1	VK(1)GPLGELSLSYPR_x000D_
Cellular Component	GO:0043228	3	non-membrane-bounded organelle	3.91509e-12	Gene.4184	69	K	60S ribosomal protein L23A-like [Papaver somniferum]	1	NK(1)LDQYQILK_x000D_
Cellular Component	GO:0043228	3	non-membrane-bounded organelle	3.91509e-12	Gene.4184	87	K	60S ribosomal protein L23A-like [Papaver somniferum]	1	YPLTTESAMK(1)K_x000D_
Cellular Component	GO:0043228	3	non-membrane-bounded organelle	3.91509e-12	Gene.4184	26	K	60S ribosomal protein L23A-like [Papaver somniferum]	1	AVK(1)SGASTLK_x000D_
Cellular Component	GO:0043228	3	non-membrane-bounded organelle	3.91509e-12	Gene.4184	122	K	60S ribosomal protein L23A-like [Papaver somniferum]	1	K(1)VNTLIRPDGTK_x000D_
Cellular Component	GO:0043228	3	non-membrane-bounded organelle	3.91509e-12	Gene.4184	133	K	60S ribosomal protein L23A-like [Papaver somniferum]	1	VNTLIRPDGTK(1)K_x000D_
Cellular Component	GO:0043228	3	non-membrane-bounded organelle	3.91509e-12	Gene.4184	20	K	60S ribosomal protein L23A-like [Papaver somniferum]	1	AQALK(1)AAK_x000D_
Cellular Component	GO:0043228	3	non-membrane-bounded organelle	3.91509e-12	Gene.4184	121	K	60S ribosomal protein L23A-like [Papaver somniferum]	1	MYDIQAK(1)K_x000D_
Cellular Component	GO:0043228	3	non-membrane-bounded organelle	3.91509e-12	Gene.6511	84	K	histone H2B.7 [Lactuca sativa]	1	IYIFK(1)VLK_x000D_
Cellular Component	GO:0043228	3	non-membrane-bounded organelle	3.91509e-12	Gene.6511	57	K	histone H2B.7 [Lactuca sativa]	1	LPK(1)EGGAGAADK_x000D_
Cellular Component	GO:0043228	3	non-membrane-bounded organelle	3.91509e-12	Gene.6511	79	K	histone H2B.7 [Lactuca sativa]	1	NVETYK(1)IYIFK_x000D_
Cellular Component	GO:0043228	3	non-membrane-bounded organelle	3.91509e-12	Gene.19280	283	K	"DNA gyrase subunit A, chloroplastic/mitochondrial isoform X1 [Manihot esculenta]"	1	LEELLSSK(1)K_x000D_
Cellular Component	GO:0043228	3	non-membrane-bounded organelle	3.91509e-12	Gene.4576	40	K	PREDICTED: 40S ribosomal protein S20-2-like [Solanum tuberosum]	1	MPTK(1)VLNITTR_x000D_
Cellular Component	GO:0043228	3	non-membrane-bounded organelle	3.91509e-12	Gene.13547	166	K	60S ribosomal protein L8-1 [Chenopodium quinoa]	0.999989	TEKPLLK(1)AGNAYHK_x000D_
Cellular Component	GO:0043228	3	non-membrane-bounded organelle	3.91509e-12	Gene.13547	173	K	60S ribosomal protein L8-1 [Chenopodium quinoa]	1	AGNAYHK(1)FR_x000D_
Cellular Component	GO:0043228	3	non-membrane-bounded organelle	3.91509e-12	Gene.13547	219	K	60S ribosomal protein L8-1 [Chenopodium quinoa]	1	DAPPGQK(1)VGLIAAR_x000D_
Cellular Component	GO:0043228	3	non-membrane-bounded organelle	3.91509e-12	Gene.13547	162	K	60S ribosomal protein L8-1 [Chenopodium quinoa]	1	TEK(1)PLLK_x000D_
Cellular Component	GO:0043228	3	non-membrane-bounded organelle	3.91509e-12	Gene.13547	183	K	60S ribosomal protein L8-1 [Chenopodium quinoa]	1	NCWPK(1)VR_x000D_
Cellular Component	GO:0043228	3	non-membrane-bounded organelle	3.91509e-12	Gene.4690	72	K	"PREDICTED: 50S ribosomal protein L29, chloroplastic [Tarenaya hassleriana]"	1	AK(1)TTDELHEEIIDLK_x000D_
Cellular Component	GO:0043228	3	non-membrane-bounded organelle	3.91509e-12	Gene.8484	38	K	60S ribosomal protein L6 [Citrus clementina]	1	GLWAIK(1)AK_x000D_
Cellular Component	GO:0043228	3	non-membrane-bounded organelle	3.91509e-12	Gene.8484	60	K	60S ribosomal protein L6 [Citrus clementina]	1	HDPQPVAAAPAEK(1)TPK_x000D_
Cellular Component	GO:0043228	3	non-membrane-bounded organelle	3.91509e-12	Gene.3975	127	K	hypothetical protein CRG98_033070 [Punica granatum]	1	FFENK(1)HDK_x000D_
Cellular Component	GO:0043228	3	non-membrane-bounded organelle	3.91509e-12	Gene.7700	98	K	PREDICTED: 40S ribosomal protein S16 [Vitis vinifera]	1	ALVAYYQK(1)YVDEQTK_x000D_
Cellular Component	GO:0043228	3	non-membrane-bounded organelle	3.91509e-12	Gene.7700	90	K	PREDICTED: 40S ribosomal protein S16 [Vitis vinifera]	1	QSIAK(1)ALVAYYQK_x000D_
Cellular Component	GO:0043228	3	non-membrane-bounded organelle	3.91509e-12	Gene.7700	26	K	PREDICTED: 40S ribosomal protein S16 [Vitis vinifera]	1	NAVAVTYCK(1)R_x000D_
Cellular Component	GO:0043228	3	non-membrane-bounded organelle	3.91509e-12	Gene.7700	105	K	PREDICTED: 40S ribosomal protein S16 [Vitis vinifera]	1	YVDEQTK(1)K_x000D_
Cellular Component	GO:0043228	3	non-membrane-bounded organelle	3.91509e-12	Gene.683	90	K	PREDICTED: 40S ribosomal protein S24-1 [Theobroma cacao]	1	KFEPK(1)YR_x000D_
Cellular Component	GO:0043228	3	non-membrane-bounded organelle	3.91509e-12	Gene.660	50	K	hypothetical protein PRUPE_1G013500 [Prunus persica]	1	IMYALTSIK(1)GIGR_x000D_
Cellular Component	GO:0043228	3	non-membrane-bounded organelle	3.91509e-12	Gene.660	39	K	hypothetical protein PRUPE_1G013500 [Prunus persica]	1	VLNTNVDGK(1)QK_x000D_
Cellular Component	GO:0043228	3	non-membrane-bounded organelle	3.91509e-12	Gene.660	70	K	hypothetical protein PRUPE_1G013500 [Prunus persica]	1	ADVDMNK(1)R_x000D_
Cellular Component	GO:0043228	3	non-membrane-bounded organelle	3.91509e-12	Gene.660	160	K	hypothetical protein PRUPE_1G013500 [Prunus persica]	1	GK(1)TVGVSK_x000D_
Cellular Component	GO:0043228	3	non-membrane-bounded organelle	3.91509e-12	Gene.660	122	K	hypothetical protein PRUPE_1G013500 [Prunus persica]	1	YSQVVSNALDMK(1)LR_x000D_
Cellular Component	GO:0043228	3	non-membrane-bounded organelle	3.91509e-12	Gene.660	62	K	hypothetical protein PRUPE_1G013500 [Prunus persica]	1	FSNIVCK(1)K_x000D_
Cellular Component	GO:0043228	3	non-membrane-bounded organelle	3.91509e-12	Gene.16559	103	K	PREDICTED: 60S ribosomal protein L18a-like [Gossypium hirsutum]	1	TAIIPAK(1)LCK_x000D_
Cellular Component	GO:0043228	3	non-membrane-bounded organelle	3.91509e-12	Gene.2004	124	K	60S ribosomal protein L5-like [Chenopodium quinoa]	1	K(1)YIYGGHVADYMR_x000D_
Cellular Component	GO:0043228	3	non-membrane-bounded organelle	3.91509e-12	Gene.1567	204	K	Ribosomal protein [Trema orientale]	1	K(1)QLEAAGAK_x000D_
Cellular Component	GO:0043228	3	non-membrane-bounded organelle	3.91509e-12	Gene.1567	188	K	Ribosomal protein [Trema orientale]	1	DLIEGLPK(1)K_x000D_
Cellular Component	GO:0043228	3	non-membrane-bounded organelle	3.91509e-12	Gene.1567	180	K	Ribosomal protein [Trema orientale]	1	EAK(1)DLIEGLPK_x000D_
Cellular Component	GO:0043228	3	non-membrane-bounded organelle	3.91509e-12	Gene.1567	191	K	Ribosomal protein [Trema orientale]	1	FK(1)EGISK_x000D_
Cellular Component	GO:0043228	3	non-membrane-bounded organelle	3.91509e-12	Gene.1567	166	K	Ribosomal protein [Trema orientale]	1	IGAIK(1)AVR_x000D_
Cellular Component	GO:0043228	3	non-membrane-bounded organelle	3.91509e-12	Gene.1567	212	K	Ribosomal protein [Trema orientale]	1	QLEAAGAK(1)VSIV_x000D_
Cellular Component	GO:0043228	3	non-membrane-bounded organelle	3.91509e-12	Gene.1567	177	K	Ribosomal protein [Trema orientale]	1	ALTNLALK(1)EAK_x000D_
Cellular Component	GO:0043228	3	non-membrane-bounded organelle	3.91509e-12	Gene.1567	196	K	Ribosomal protein [Trema orientale]	1	EGISK(1)EEAEEAK_x000D_
Cellular Component	GO:0043228	3	non-membrane-bounded organelle	3.91509e-12	Gene.13758	146	K	"PREDICTED: 30S ribosomal protein S17, chloroplastic [Daucus carota subsp. sativus]"	1	TK(1)NFVALAPAPR_x000D_
Cellular Component	GO:0043228	3	non-membrane-bounded organelle	3.91509e-12	Gene.18044	67	K	unnamed protein product [Coffea canephora]	1	KPFAGSSHAK(1)GIVLEK_x000D_
Cellular Component	GO:0043228	3	non-membrane-bounded organelle	3.91509e-12	Gene.18044	49	K	unnamed protein product [Coffea canephora]	1	K(1)SHLGNEWK_x000D_
Cellular Component	GO:0043228	3	non-membrane-bounded organelle	3.91509e-12	Gene.18044	95	K	unnamed protein product [Coffea canephora]	1	VQLIK(1)NGK_x000D_
Cellular Component	GO:0043228	3	non-membrane-bounded organelle	3.91509e-12	Gene.18044	45	K	unnamed protein product [Coffea canephora]	1	WADK(1)SYK_x000D_
Cellular Component	GO:0043228	3	non-membrane-bounded organelle	3.91509e-12	Gene.18044	73	K	unnamed protein product [Coffea canephora]	1	GIVLEK(1)IGIEAK_x000D_
Cellular Component	GO:0043228	3	non-membrane-bounded organelle	3.91509e-12	Gene.18044	79	K	unnamed protein product [Coffea canephora]	1	IGIEAK(1)QPNSAIR_x000D_
Cellular Component	GO:0043228	3	non-membrane-bounded organelle	3.91509e-12	Gene.2567	93	K	PREDICTED: 40S ribosomal protein S13 [Daucus carota subsp. sativus]	1	AHGLAPEIPEDLYHLIK(1)K_x000D_
Cellular Component	GO:0043228	3	non-membrane-bounded organelle	3.91509e-12	Gene.2567	39	K	PREDICTED: 40S ribosomal protein S13 [Daucus carota subsp. sativus]	1	ISSQDVEDNICK(1)FAK_x000D_
Cellular Component	GO:0043228	3	non-membrane-bounded organelle	3.91509e-12	Gene.2567	70	K	PREDICTED: 40S ribosomal protein S13 [Daucus carota subsp. sativus]	1	SVTGNK(1)VLR_x000D_
Cellular Component	GO:0043228	3	non-membrane-bounded organelle	3.91509e-12	Gene.2567	19	K	PREDICTED: 40S ribosomal protein S13 [Daucus carota subsp. sativus]	1	GMSASALPYK(1)R_x000D_
Cellular Component	GO:0043228	3	non-membrane-bounded organelle	3.91509e-12	Gene.2567	76	K	PREDICTED: 40S ribosomal protein S13 [Daucus carota subsp. sativus]	1	ILK(1)AHGLAPEIPEDLYHLIK_x000D_
Cellular Component	GO:0043228	3	non-membrane-bounded organelle	3.91509e-12	Gene.2567	9	K	PREDICTED: 40S ribosomal protein S13 [Daucus carota subsp. sativus]	1	MHSHGK(1)GMSASALPYK_x000D_
Cellular Component	GO:0043228	3	non-membrane-bounded organelle	3.91509e-12	Gene.16077	19	K	hypothetical protein AQUCO_00800111v1 [Aquilegia coerulea]	1	K(1)LEIDDDQK_x000D_
Cellular Component	GO:0043228	3	non-membrane-bounded organelle	3.91509e-12	Gene.6626	114	K	Ribosomal_L13 domain-containing protein [Cephalotus follicularis]	1	AADHINTDK(1)PWYIVDATDK_x000D_
Cellular Component	GO:0043228	3	non-membrane-bounded organelle	3.91509e-12	Gene.6626	224	K	Ribosomal_L13 domain-containing protein [Cephalotus follicularis]	1	LFHHLK(1)VYK_x000D_
Cellular Component	GO:0043228	3	non-membrane-bounded organelle	3.91509e-12	Gene.9198	60	K	component of cytosolic 80S ribosome and 40S small subunit [Volvox carteri f. nagariensis]	1	EAIEGTYIDK(1)K_x000D_
Cellular Component	GO:0043228	3	non-membrane-bounded organelle	3.91509e-12	Gene.5291	146	K	"RecName: Full=50S ribosomal protein L23, chloroplastic; AltName: Full=Chloroplastic large ribosomal subunit protein uL23c; AltName: Full=PRPL23; Flags: Precursor"	1	SFLEVGVK(1)K_x000D_
Cellular Component	GO:0030136	7	clathrin-coated vesicle	0.247533	Gene.1291	214	K	clathrin light chain 2 [Spinacia oleracea]	1	LNADTNK(1)TQNR_x000D_
Cellular Component	GO:0030136	7	clathrin-coated vesicle	0.247533	Gene.1291	230	K	clathrin light chain 2 [Spinacia oleracea]	1	VFLSNQEK(1)FHK_x000D_
Cellular Component	GO:0030136	7	clathrin-coated vesicle	0.247533	Gene.1291	325	K	clathrin light chain 2 [Spinacia oleracea]	1	TGK(1)AGAQGVASAAK_x000D_
Cellular Component	GO:0030136	7	clathrin-coated vesicle	0.247533	Gene.21421	457	K	hypothetical protein AQUCO_00400407v1 [Aquilegia coerulea]	1	LVVNQNK(1)K_x000D_
Cellular Component	GO:0030136	7	clathrin-coated vesicle	0.247533	Gene.21421	102	K	hypothetical protein AQUCO_00400407v1 [Aquilegia coerulea]	1	AQLPGTTQDHLQIFNIEAK(1)AK_x000D_
Cellular Component	GO:0030136	7	clathrin-coated vesicle	0.247533	Gene.21421	389	K	hypothetical protein AQUCO_00400407v1 [Aquilegia coerulea]	1	FQELFAQTK(1)YK_x000D_
Cellular Component	GO:0030136	7	clathrin-coated vesicle	0.247533	Gene.21421	651	K	hypothetical protein AQUCO_00400407v1 [Aquilegia coerulea]	1	HYSELSDVK(1)R_x000D_
Cellular Component	GO:0030136	7	clathrin-coated vesicle	0.247533	Gene.1294	162	K	clathrin light chain 2 [Spinacia oleracea]	1	VYLGNQEK(1)FHK_x000D_
Cellular Component	GO:0030136	7	clathrin-coated vesicle	0.247533	Gene.1294	224	K	clathrin light chain 2 [Spinacia oleracea]	1	HILVK(1)LK_x000D_
Cellular Component	GO:0030136	7	clathrin-coated vesicle	0.247533	Gene.1294	146	K	clathrin light chain 2 [Spinacia oleracea]	1	LSIETNK(1)TQNR_x000D_
Cellular Component	GO:0030136	7	clathrin-coated vesicle	0.247533	Gene.1294	257	K	clathrin light chain 2 [Spinacia oleracea]	1	TTK(1)GGVQVEAAK_x000D_
Cellular Component	GO:0030136	7	clathrin-coated vesicle	0.247533	Gene.1294	211	K	clathrin light chain 2 [Spinacia oleracea]	1	PGK(1)PTDLSR_x000D_
Cellular Component	GO:0009538	4	photosystem I reaction center	0.0304914	Gene.8861	92	K	"photosystem I reaction center subunit IV B, chloroplastic [Coffea arabica]"	1	K(1)ESYWYK_x000D_
Cellular Component	GO:0009538	4	photosystem I reaction center	0.0304914	Gene.8861	98	K	"photosystem I reaction center subunit IV B, chloroplastic [Coffea arabica]"	1	ESYWYK(1)GVGSVVAVDQDPK_x000D_
Cellular Component	GO:0009538	4	photosystem I reaction center	0.0304914	Gene.8861	111	K	"photosystem I reaction center subunit IV B, chloroplastic [Coffea arabica]"	1	GVGSVVAVDQDPK(1)TR_x000D_
Cellular Component	GO:0009538	4	photosystem I reaction center	0.0304914	Gene.8861	82	K	"photosystem I reaction center subunit IV B, chloroplastic [Coffea arabica]"	0.940968	AADEAAPAPAPASATAPSEGQAPPPK(0.059)PPPVGPK(0.941)R_x000D_
Cellular Component	GO:0009538	4	photosystem I reaction center	0.0304914	Gene.15682	122	K	"photosystem I reaction center subunit IV A, chloroplastic [Jatropha curcas]"	1	FNK(1)VNYANVSTNNYALDEIEEVK_x000D_
Cellular Component	GO:0009538	4	photosystem I reaction center	0.0304914	Gene.15682	82	K	"photosystem I reaction center subunit IV A, chloroplastic [Jatropha curcas]"	0.942247	AAEEPAPPAPAATEAAPPAAEGGAPPPK(0.058)PPPIGPK(0.942)R_x000D_
Cellular Component	GO:1905368	4	peptidase complex	0.00227107	Gene.22316	49	K	proteasome subunit alpha type-4-like [Arachis hypogaea]	1	DGVVLVGEK(1)K_x000D_
Cellular Component	GO:1905368	4	peptidase complex	0.00227107	Gene.10760	333	K	PAM domain (PCI/PINT associated module) protein isoform 1 [Theobroma cacao]	1	SVAEK(1)FASTFNTDR_x000D_
Cellular Component	GO:1905368	4	peptidase complex	0.00227107	Gene.10760	303	K	PAM domain (PCI/PINT associated module) protein isoform 1 [Theobroma cacao]	1	TIFVQK(1)GMEK_x000D_
Cellular Component	GO:1905368	4	peptidase complex	0.00227107	Gene.10760	41	K	PAM domain (PCI/PINT associated module) protein isoform 1 [Theobroma cacao]	1	DIASLIETGSYK(1)K_x000D_
Cellular Component	GO:1905368	4	peptidase complex	0.00227107	Gene.21417	67	K	proteasome subunit beta type-1-like [Chenopodium quinoa]	1	IAK(1)LADK_x000D_
Cellular Component	GO:1905368	4	peptidase complex	0.00227107	Gene.21417	64	K	proteasome subunit beta type-1-like [Chenopodium quinoa]	1	DYSK(1)IAK_x000D_
Cellular Component	GO:1905368	4	peptidase complex	0.00227107	Gene.3638	53	K	PREDICTED: proteasome subunit alpha type-7-like [Ipomoea nil]	1	STPK(1)LQDSR_x000D_
Cellular Component	GO:1905368	4	peptidase complex	0.00227107	Gene.3638	179	K	PREDICTED: proteasome subunit alpha type-7-like [Ipomoea nil]	1	NYK(1)ETSGQETVK_x000D_
Cellular Component	GO:1905368	4	peptidase complex	0.00227107	Gene.3638	176	K	PREDICTED: proteasome subunit alpha type-7-like [Ipomoea nil]	1	EFLEK(1)NYK_x000D_
Cellular Component	GO:1905368	4	peptidase complex	0.00227107	Gene.3638	48	K	PREDICTED: proteasome subunit alpha type-7-like [Ipomoea nil]	1	GSDTVVLGVEK(1)K_x000D_
Cellular Component	GO:1905368	4	peptidase complex	0.00227107	Gene.11847	92	K	PREDICTED: proteasome subunit alpha type-2-B [Vitis vinifera]	1	K(1)QAEQYYR_x000D_
Cellular Component	GO:1905368	4	peptidase complex	0.00227107	Gene.11847	50	K	PREDICTED: proteasome subunit alpha type-2-B [Vitis vinifera]	1	AANGVVIATEK(1)K_x000D_
Cellular Component	GO:1905368	4	peptidase complex	0.00227107	Gene.11847	63	K	PREDICTED: proteasome subunit alpha type-2-B [Vitis vinifera]	1	LPSILVDEASVK(1)K_x000D_
Cellular Component	GO:1905368	4	peptidase complex	0.00227107	Gene.11847	165	K	PREDICTED: proteasome subunit alpha type-2-B [Vitis vinifera]	1	ASAMGK(1)NVSNAK_x000D_
Cellular Component	GO:1905368	4	peptidase complex	0.00227107	Gene.11847	102	K	PREDICTED: proteasome subunit alpha type-2-B [Vitis vinifera]	1	LYK(1)ESIPVTQLVR_x000D_
Cellular Component	GO:1905368	4	peptidase complex	0.00227107	Gene.11847	171	K	PREDICTED: proteasome subunit alpha type-2-B [Vitis vinifera]	1	NVSNAK(1)TFLEK_x000D_
Cellular Component	GO:1905368	4	peptidase complex	0.00227107	Gene.19603	173	K	hypothetical protein COLO4_24921 [Corchorus olitorius]	1	QAAK(1)TEIEK_x000D_
Cellular Component	GO:1905368	4	peptidase complex	0.00227107	Gene.19603	199	K	hypothetical protein COLO4_24921 [Corchorus olitorius]	1	IIYK(1)VHDEAK_x000D_
Cellular Component	GO:1905368	4	peptidase complex	0.00227107	Gene.19603	110	K	hypothetical protein COLO4_24921 [Corchorus olitorius]	1	SEATNYESVYGEPIPTK(1)ELAQR_x000D_
Cellular Component	GO:1905368	4	peptidase complex	0.00227107	Gene.12543	52	K	Proteasome subunit alpha type-5 [Actinidia chinensis var. chinensis]	1	EGVVLAVEK(1)R_x000D_
Cellular Component	GO:1905368	4	peptidase complex	0.00227107	Gene.12543	207	K	Proteasome subunit alpha type-5 [Actinidia chinensis var. chinensis]	1	QVMEEK(1)VTPNNVDIAK_x000D_
Cellular Component	GO:1905368	4	peptidase complex	0.00227107	Gene.12543	43	K	Proteasome subunit alpha type-5 [Actinidia chinensis var. chinensis]	1	TK(1)EGVVLAVEK_x000D_
Cellular Component	GO:1905368	4	peptidase complex	0.00227107	Gene.20342	183	K	PREDICTED: proteasome subunit beta type-4 [Solanum tuberosum]	1	LLEK(1)CMR_x000D_
Cellular Component	GO:1905368	4	peptidase complex	0.00227107	Gene.23757	240	K	proteasome subunit beta type-7-B [Capsella rubella]	1	TYTSSK(1)GYSFPR_x000D_
Cellular Component	GO:1905368	4	peptidase complex	0.00227107	Gene.23757	221	K	proteasome subunit beta type-7-B [Capsella rubella]	1	GK(1)VEYLR_x000D_
Cellular Component	GO:1905368	4	peptidase complex	0.00227107	Gene.23757	182	K	proteasome subunit beta type-7-B [Capsella rubella]	1	YK(1)EGLTK_x000D_
Cellular Component	GO:1905368	4	peptidase complex	0.00227107	Gene.16820	131	K	PREDICTED: proteasome subunit alpha type-4-A [Brassica rapa]	1	YK(1)VHSPDSLSK_x000D_
Cellular Component	GO:1905368	4	peptidase complex	0.00227107	Gene.16820	140	K	PREDICTED: proteasome subunit alpha type-4-A [Brassica rapa]	1	VHSPDSLSK(1)LLVK_x000D_
Cellular Component	GO:1905368	4	peptidase complex	0.00227107	Gene.19040	207	K	JAB1/MPN/MOV34 metalloenzyme [Trema orientale]	1	LVALK(1)GLDAR_x000D_
Cellular Component	GO:1905368	4	peptidase complex	0.00227107	Gene.2916	197	K	proteasome subunit beta type-5 [Ziziphus jujuba]	1	K(1)LSGDDVGELHYK_x000D_
Cellular Component	GO:1905368	4	peptidase complex	0.00227107	Gene.2916	43	K	proteasome subunit beta type-5 [Ziziphus jujuba]	1	ASMGGYISSQSVK(1)K_x000D_
Cellular Component	GO:1905368	4	peptidase complex	0.00227107	Gene.2916	82	K	proteasome subunit beta type-5 [Ziziphus jujuba]	1	LHELANK(1)R_x000D_
Cellular Component	GO:1905368	4	peptidase complex	0.00227107	Gene.22339	104	K	PREDICTED: proteasome subunit alpha type-6 [Nicotiana tomentosiformis]	1	HK(1)YGYEMPVDVLAR_x000D_
Cellular Component	GO:1905368	4	peptidase complex	0.00227107	Gene.22339	59	K	PREDICTED: proteasome subunit alpha type-6 [Nicotiana tomentosiformis]	1	VPDK(1)LLDQTSVTHLFPITK_x000D_
Cellular Component	GO:1905368	4	peptidase complex	0.00227107	Gene.22339	33	K	PREDICTED: proteasome subunit alpha type-6 [Nicotiana tomentosiformis]	1	AVK(1)SGGVTSIGVR_x000D_
Cellular Component	GO:1905368	4	peptidase complex	0.00227107	Gene.22339	222	K	PREDICTED: proteasome subunit alpha type-6 [Nicotiana tomentosiformis]	1	K(1)ENPVFR_x000D_
Cellular Component	GO:0044815	3	DNA packaging complex	0.000438489	Gene.2548	42	K	PREDICTED: probable histone H2A.1 [Gossypium raimondii]	1	MLGSGASK(1)K_x000D_
Cellular Component	GO:0044815	3	DNA packaging complex	0.000438489	Gene.2548	50	K	PREDICTED: probable histone H2A.1 [Gossypium raimondii]	1	SSK(1)AGLQFPVGR_x000D_
Cellular Component	GO:0044815	3	DNA packaging complex	0.000438489	Gene.2548	68	K	PREDICTED: probable histone H2A.1 [Gossypium raimondii]	1	AGK(1)YAER_x000D_
Cellular Component	GO:0044815	3	DNA packaging complex	0.000438489	Gene.4826	45	K	histone H2A-like [Olea europaea var. sylvestris]	1	SVK(1)AGLQFPVGR_x000D_
Cellular Component	GO:0044815	3	DNA packaging complex	0.000438489	Gene.9056	209	K	histone H1-like [Lactuca sativa]	1	VAK(1)TSAAASPSK_x000D_
Cellular Component	GO:0044815	3	DNA packaging complex	0.000438489	Gene.9056	103	K	histone H1-like [Lactuca sativa]	1	LAASGK(1)LVK_x000D_
Cellular Component	GO:0044815	3	DNA packaging complex	0.000438489	Gene.9056	64	K	histone H1-like [Lactuca sativa]	1	EK(1)SGSSQYAIQK_x000D_
Cellular Component	GO:0044815	3	DNA packaging complex	0.000438489	Gene.9056	117	K	histone H1-like [Lactuca sativa]	1	LPSDK(1)APAAAPK_x000D_
Cellular Component	GO:0044815	3	DNA packaging complex	0.000438489	Gene.9056	43	K	histone H1-like [Lactuca sativa]	1	K(1)SSSHPPYYEMVSDAIVTLK_x000D_
Cellular Component	GO:0044815	3	DNA packaging complex	0.000438489	Gene.9056	62	K	histone H1-like [Lactuca sativa]	1	SSSHPPYYEMVSDAIVTLK(1)EK_x000D_
Cellular Component	GO:0044815	3	DNA packaging complex	0.000438489	Gene.6511	84	K	histone H2B.7 [Lactuca sativa]	1	IYIFK(1)VLK_x000D_
Cellular Component	GO:0044815	3	DNA packaging complex	0.000438489	Gene.6511	57	K	histone H2B.7 [Lactuca sativa]	1	LPK(1)EGGAGAADK_x000D_
Cellular Component	GO:0044815	3	DNA packaging complex	0.000438489	Gene.6511	79	K	histone H2B.7 [Lactuca sativa]	1	NVETYK(1)IYIFK_x000D_
Cellular Component	GO:0044815	3	DNA packaging complex	0.000438489	Gene.14026	117	K	PREDICTED: histone H3-like centromeric protein CSE4 [Brassica rapa]	1	VTIMPK(1)DMQLAR_x000D_
Cellular Component	GO:0044815	3	DNA packaging complex	0.000438489	Gene.10690	47	K	Histone domain-containing protein [Cephalotus follicularis]	1	LPK(1)EGGAVAGDK_x000D_
Cellular Component	GO:0044815	3	DNA packaging complex	0.000438489	Gene.9053	123	K	hypothetical protein CDL15_Pgr005879 [Punica granatum]	1	LPASK(1)APAALKPAAK_x000D_
Cellular Component	GO:0044815	3	DNA packaging complex	0.000438489	Gene.9053	221	K	hypothetical protein CDL15_Pgr005879 [Punica granatum]	1	VAK(1)TSAAASPSAK_x000D_
Cellular Component	GO:0044815	3	DNA packaging complex	0.000438489	Gene.9053	70	K	hypothetical protein CDL15_Pgr005879 [Punica granatum]	1	EK(1)SGSSQYAIQK_x000D_
Cellular Component	GO:0044815	3	DNA packaging complex	0.000438489	Gene.9053	95	K	hypothetical protein CDL15_Pgr005879 [Punica granatum]	1	K(1)LLLVQLK_x000D_
Cellular Component	GO:0044815	3	DNA packaging complex	0.000438489	Gene.9053	118	K	hypothetical protein CDL15_Pgr005879 [Punica granatum]	1	NSYK(1)LPASK_x000D_
Cellular Component	GO:0044815	3	DNA packaging complex	0.000438489	Gene.9053	102	K	hypothetical protein CDL15_Pgr005879 [Punica granatum]	1	LLLVQLK(1)R_x000D_
Cellular Component	GO:0044815	3	DNA packaging complex	0.000438489	Gene.9053	129	K	hypothetical protein CDL15_Pgr005879 [Punica granatum]	1	APAALK(1)PAAK_x000D_
Cellular Component	GO:0044815	3	DNA packaging complex	0.000438489	Gene.9053	80	K	hypothetical protein CDL15_Pgr005879 [Punica granatum]	1	SGSSQYAIQK(1)FVEEK_x000D_
Cellular Component	GO:0044815	3	DNA packaging complex	0.000438489	Gene.9053	109	K	hypothetical protein CDL15_Pgr005879 [Punica granatum]	1	LVSSEK(1)LVK_x000D_
Cellular Component	GO:0044815	3	DNA packaging complex	0.000438489	Gene.9053	133	K	hypothetical protein CDL15_Pgr005879 [Punica granatum]	0.999954	APAALKPAAK(1)K_x000D_
Cellular Component	GO:0044815	3	DNA packaging complex	0.000438489	Gene.6512	124	K	putative transcription factor Hap3/NF-YB family [Rosa chinensis]	0.969308	YNK(0.969)K(0.031)PTITSR_x000D_
Cellular Component	GO:0044815	3	DNA packaging complex	0.000438489	Gene.6512	155	K	putative transcription factor Hap3/NF-YB family [Rosa chinensis]	1	HAVSEGTK(1)AVTK_x000D_
Cellular Component	GO:0044815	3	DNA packaging complex	0.000438489	Gene.6512	77	K	putative transcription factor Hap3/NF-YB family [Rosa chinensis]	1	SVETYK(1)IYIFK_x000D_
Cellular Component	GO:0044815	3	DNA packaging complex	0.000438489	Gene.6512	71	K	putative transcription factor Hap3/NF-YB family [Rosa chinensis]	1	K(1)SVETYK_x000D_
Cellular Component	GO:0044815	3	DNA packaging complex	0.000438489	Gene.6512	55	K	putative transcription factor Hap3/NF-YB family [Rosa chinensis]	1	LPK(1)EGGAASADKK_x000D_
Cellular Component	GO:0044815	3	DNA packaging complex	0.000438489	Gene.6512	82	K	putative transcription factor Hap3/NF-YB family [Rosa chinensis]	1	IYIFK(1)VLK_x000D_
Cellular Component	GO:0044815	3	DNA packaging complex	0.000438489	Gene.3471	45	K	histone H1.1 [Populus trichocarpa]	1	LLSVQLK(1)K_x000D_
Cellular Component	GO:0044815	3	DNA packaging complex	0.000438489	Gene.3471	10	K	histone H1.1 [Populus trichocarpa]	1	EALVALK(1)ER_x000D_
Cellular Component	GO:0044815	3	DNA packaging complex	0.000438489	Gene.3471	129	K	histone H1.1 [Populus trichocarpa]	1	PVK(1)AVAK_x000D_
Cellular Component	GO:0044815	3	DNA packaging complex	0.000438489	Gene.3471	143	K	histone H1.1 [Populus trichocarpa]	1	IAASK(1)VK_x000D_
Cellular Component	GO:0044815	3	DNA packaging complex	0.000438489	Gene.13528	85	K	hypothetical protein B456_003G040200 [Gossypium raimondii]	1	K(1)TVTAMDVVYALK_x000D_
Cellular Component	GO:0044815	3	DNA packaging complex	0.000438489	Gene.13528	37	K	hypothetical protein B456_003G040200 [Gossypium raimondii]	1	DNIQGITK(1)PAIR_x000D_
Cellular Component	GO:0044815	3	DNA packaging complex	0.000438489	Gene.13528	97	K	hypothetical protein B456_003G040200 [Gossypium raimondii]	1	TVTAMDVVYALK(1)R_x000D_
Cellular Component	GO:0044815	3	DNA packaging complex	0.000438489	Gene.23978	33	K	histone H1-like [Manihot esculenta]	1	FAASGK(1)LVK_x000D_
Cellular Component	GO:0044815	3	DNA packaging complex	0.000438489	Gene.23978	26	K	histone H1-like [Manihot esculenta]	1	LLLTQLK(1)K_x000D_
Cellular Component	GO:0044815	3	DNA packaging complex	0.000438489	Gene.23978	48	K	histone H1-like [Manihot esculenta]	1	LPATTK(1)AAAVPK_x000D_
Cellular Component	GO:0044815	3	DNA packaging complex	0.000438489	Gene.16086	14	K	probable histone H2A variant 3 [Chenopodium quinoa]	1	GLITGGK(1)SGVNK_x000D_
Cellular Component	GO:0044815	3	DNA packaging complex	0.000438489	Gene.21309	21	K	hypothetical protein AQUCO_01700567v1 [Aquilegia coerulea]	1	GLVAGK(1)TAAASK_x000D_
Cellular Component	GO:0044815	3	DNA packaging complex	0.000438489	Gene.21309	15	K	hypothetical protein AQUCO_01700567v1 [Aquilegia coerulea]	1	GGK(1)GLVAGK_x000D_
Cellular Component	GO:0044815	3	DNA packaging complex	0.000438489	Gene.7497	117	K	hypothetical protein DM860_011956 [Cuscuta australis]	1	FVAAGNLVK(1)VK_x000D_
Cellular Component	GO:0022626	10	cytosolic ribosome	0.0808611	Gene.4901	128	K	hypothetical protein CISIN_1g028425mg [Citrus sinensis]	1	VK(1)GNVFK_x000D_
Cellular Component	GO:0022626	10	cytosolic ribosome	0.0808611	Gene.4901	153	K	hypothetical protein CISIN_1g028425mg [Citrus sinensis]	1	EK(1)TLSDQFEAK_x000D_
Cellular Component	GO:0022626	10	cytosolic ribosome	0.0808611	Gene.4901	92	K	hypothetical protein CISIN_1g028425mg [Citrus sinensis]	1	LPTK(1)VLWMR_x000D_
Cellular Component	GO:0022626	10	cytosolic ribosome	0.0808611	Gene.4901	162	K	hypothetical protein CISIN_1g028425mg [Citrus sinensis]	1	TLSDQFEAK(1)R_x000D_
Cellular Component	GO:0022626	10	cytosolic ribosome	0.0808611	Gene.4901	46	K	hypothetical protein CISIN_1g028425mg [Citrus sinensis]	1	LVK(1)DGFIIR_x000D_
Cellular Component	GO:0022626	10	cytosolic ribosome	0.0808611	Gene.4901	144	K	hypothetical protein CISIN_1g028425mg [Citrus sinensis]	1	VLMESIHK(1)SK_x000D_
Cellular Component	GO:0022626	10	cytosolic ribosome	0.0808611	Gene.4901	126	K	hypothetical protein CISIN_1g028425mg [Citrus sinensis]	1	HMYHDMYMK(1)VK_x000D_
Cellular Component	GO:0022626	10	cytosolic ribosome	0.0808611	Gene.4901	5	K	hypothetical protein CISIN_1g028425mg [Citrus sinensis]	1	VSLK(1)LQK_x000D_
Cellular Component	GO:0022626	10	cytosolic ribosome	0.0808611	Gene.15695	92	K	60s ribosome protein L19 [Vernicia fordii]	1	LPTK(1)ILWMR_x000D_
Cellular Component	GO:0005840	5	ribosome	3.4411e-14	Gene.2065	159	K	"unnamed protein product, partial [Brassica oleracea]"	1	VTK(1)DDAMK_x000D_
Cellular Component	GO:0005840	5	ribosome	3.4411e-14	Gene.2065	90	K	"unnamed protein product, partial [Brassica oleracea]"	1	VK(1)EYELLR_x000D_
Cellular Component	GO:0005840	5	ribosome	3.4411e-14	Gene.2065	7	K	"unnamed protein product, partial [Brassica oleracea]"	1	K(1)LSNPMR_x000D_
Cellular Component	GO:0005840	5	ribosome	3.4411e-14	Gene.2065	78	K	"unnamed protein product, partial [Brassica oleracea]"	1	GEK(1)AMQLLESGLK_x000D_
Cellular Component	GO:0005840	5	ribosome	3.4411e-14	Gene.2065	38	K	"unnamed protein product, partial [Brassica oleracea]"	1	ASK(1)VLEQLSGQTPVFSK_x000D_
Cellular Component	GO:0005840	5	ribosome	3.4411e-14	Gene.2065	88	K	"unnamed protein product, partial [Brassica oleracea]"	1	AMQLLESGLK(1)VK_x000D_
Cellular Component	GO:0005840	5	ribosome	3.4411e-14	Gene.2065	164	K	"unnamed protein product, partial [Brassica oleracea]"	1	DDAMK(1)WFQMK_x000D_
Cellular Component	GO:0005840	5	ribosome	3.4411e-14	Gene.2065	169	K	"unnamed protein product, partial [Brassica oleracea]"	1	WFQMK(1)YEGVILNK_x000D_
Cellular Component	GO:0005840	5	ribosome	3.4411e-14	Gene.5089	109	K	"PREDICTED: 30S ribosomal protein S6 alpha, chloroplastic [Beta vulgaris subsp. vulgaris]"	1	K(1)YETMAVLRPDMTEDER_x000D_
Cellular Component	GO:0005840	5	ribosome	3.4411e-14	Gene.3376	57	K	40S ribosomal protein SA-like isoform X1 [Abrus precatorius]	1	TWEK(1)LQLAAR_x000D_
Cellular Component	GO:0005840	5	ribosome	3.4411e-14	Gene.12744	149	K	"PREDICTED: 50S ribosomal protein L4, chloroplastic-like [Nelumbo nucifera]"	1	TPLRPGGGVIFGPK(1)PK_x000D_
Cellular Component	GO:0005840	5	ribosome	3.4411e-14	Gene.12744	156	K	"PREDICTED: 50S ribosomal protein L4, chloroplastic-like [Nelumbo nucifera]"	1	DWSIK(1)INR_x000D_
Cellular Component	GO:0005840	5	ribosome	3.4411e-14	Gene.12744	207	K	"PREDICTED: 50S ribosomal protein L4, chloroplastic-like [Nelumbo nucifera]"	1	WGLDPK(1)EK_x000D_
Cellular Component	GO:0005840	5	ribosome	3.4411e-14	Gene.12744	193	K	"PREDICTED: 50S ribosomal protein L4, chloroplastic-like [Nelumbo nucifera]"	1	TK(1)EFIAAMK_x000D_
Cellular Component	GO:0005840	5	ribosome	3.4411e-14	Gene.12744	78	K	"PREDICTED: 50S ribosomal protein L4, chloroplastic-like [Nelumbo nucifera]"	1	VGETFLNLK(1)TAPPETAR_x000D_
Cellular Component	GO:0005840	5	ribosome	3.4411e-14	Gene.12744	200	K	"PREDICTED: 50S ribosomal protein L4, chloroplastic-like [Nelumbo nucifera]"	1	EFIAAMK(1)R_x000D_
Cellular Component	GO:0005840	5	ribosome	3.4411e-14	Gene.12744	151	K	"PREDICTED: 50S ribosomal protein L4, chloroplastic-like [Nelumbo nucifera]"	1	PK(1)DWSIK_x000D_
Cellular Component	GO:0005840	5	ribosome	3.4411e-14	Gene.12744	100	K	"PREDICTED: 50S ribosomal protein L4, chloroplastic-like [Nelumbo nucifera]"	1	ALTTDLTNK(1)R_x000D_
Cellular Component	GO:0005840	5	ribosome	3.4411e-14	Gene.8627	191	K	40S ribosomal protein S3a [Chenopodium quinoa]	1	FDLGK(1)LMEVHGDYSEDIGVK_x000D_
Cellular Component	GO:0005840	5	ribosome	3.4411e-14	Gene.8627	186	K	40S ribosomal protein S3a [Chenopodium quinoa]	1	YPK(1)FDLGK_x000D_
Cellular Component	GO:0005840	5	ribosome	3.4411e-14	Gene.21105	207	K	PREDICTED: 40S ribosomal protein S6 [Vitis vinifera]	1	AK(1)EEAAEYQK_x000D_
Cellular Component	GO:0005840	5	ribosome	3.4411e-14	Gene.21105	51	K	PREDICTED: 40S ribosomal protein S6 [Vitis vinifera]	1	GYVFK(1)IMGGCDK_x000D_
Cellular Component	GO:0005840	5	ribosome	3.4411e-14	Gene.21105	2	K	PREDICTED: 40S ribosomal protein S6 [Vitis vinifera]	1	MK(1)FNIANPTTGCQK_x000D_
Cellular Component	GO:0005840	5	ribosome	3.4411e-14	Gene.21105	14	K	PREDICTED: 40S ribosomal protein S6 [Vitis vinifera]	1	FNIANPTTGCQK(1)K_x000D_
Cellular Component	GO:0005840	5	ribosome	3.4411e-14	Gene.21105	15	K	PREDICTED: 40S ribosomal protein S6 [Vitis vinifera]	1	K(1)LEIDDDQK_x000D_
Cellular Component	GO:0005840	5	ribosome	3.4411e-14	Gene.21105	215	K	PREDICTED: 40S ribosomal protein S6 [Vitis vinifera]	1	EEAAEYQK(1)LLASR_x000D_
Cellular Component	GO:0005840	5	ribosome	3.4411e-14	Gene.21105	244	K	PREDICTED: 40S ribosomal protein S6 [Vitis vinifera]	1	LSVASK(1)R_x000D_
Cellular Component	GO:0005840	5	ribosome	3.4411e-14	Gene.21105	151	K	PREDICTED: 40S ribosomal protein S6 [Vitis vinifera]	1	LFNLSK(1)EDDVRK_x000D_
Cellular Component	GO:0005840	5	ribosome	3.4411e-14	Gene.21105	157	K	PREDICTED: 40S ribosomal protein S6 [Vitis vinifera]	1	K(1)YVNTYR_x000D_
Cellular Component	GO:0005840	5	ribosome	3.4411e-14	Gene.21105	23	K	PREDICTED: 40S ribosomal protein S6 [Vitis vinifera]	1	LEIDDDQK(1)LR_x000D_
Cellular Component	GO:0005840	5	ribosome	3.4411e-14	Gene.16193	158	K	Ribosomal protein [Trema orientale]	1	K(1)EGEEGEATEEAK_x000D_
Cellular Component	GO:0005840	5	ribosome	3.4411e-14	Gene.20216	286	K	"PREDICTED: 50S ribosomal protein L1, chloroplastic isoform X2 [Juglans regia]"	1	ADK(1)TGIVHLPFGK_x000D_
Cellular Component	GO:0005840	5	ribosome	3.4411e-14	Gene.20216	118	K	"PREDICTED: 50S ribosomal protein L1, chloroplastic isoform X2 [Juglans regia]"	1	AALLLK(1)R_x000D_
Cellular Component	GO:0005840	5	ribosome	3.4411e-14	Gene.20216	156	K	"PREDICTED: 50S ribosomal protein L1, chloroplastic isoform X2 [Juglans regia]"	1	QMSSVK(1)FVETAEAHFR_x000D_
Cellular Component	GO:0005840	5	ribosome	3.4411e-14	Gene.20216	248	K	"PREDICTED: 50S ribosomal protein L1, chloroplastic isoform X2 [Juglans regia]"	1	VASLGK(1)ILGPR_x000D_
Cellular Component	GO:0005840	5	ribosome	3.4411e-14	Gene.20216	193	K	"PREDICTED: 50S ribosomal protein L1, chloroplastic isoform X2 [Juglans regia]"	1	GTGQTVK(1)VAVLAQGEK_x000D_
Cellular Component	GO:0005840	5	ribosome	3.4411e-14	Gene.20216	202	K	"PREDICTED: 50S ribosomal protein L1, chloroplastic isoform X2 [Juglans regia]"	1	VAVLAQGEK(1)IDEAK_x000D_
Cellular Component	GO:0005840	5	ribosome	3.4411e-14	Gene.20216	279	K	"PREDICTED: 50S ribosomal protein L1, chloroplastic isoform X2 [Juglans regia]"	1	QGK(1)VEFR_x000D_
Cellular Component	GO:0005840	5	ribosome	3.4411e-14	Gene.20216	112	K	"PREDICTED: 50S ribosomal protein L1, chloroplastic isoform X2 [Juglans regia]"	1	TGK(1)AALLLK_x000D_
Cellular Component	GO:0005840	5	ribosome	3.4411e-14	Gene.20216	319	K	"PREDICTED: 50S ribosomal protein L1, chloroplastic isoform X2 [Juglans regia]"	1	SVETNK(1)PSGAK_x000D_
Cellular Component	GO:0005840	5	ribosome	3.4411e-14	Gene.20216	172	K	"PREDICTED: 50S ribosomal protein L1, chloroplastic isoform X2 [Juglans regia]"	1	LNIDPK(1)YNDQQLR_x000D_
Cellular Component	GO:0005840	5	ribosome	3.4411e-14	Gene.20216	132	K	"PREDICTED: 50S ribosomal protein L1, chloroplastic isoform X2 [Juglans regia]"	1	FLEIQK(1)LR_x000D_
Cellular Component	GO:0005840	5	ribosome	3.4411e-14	Gene.20216	186	K	"PREDICTED: 50S ribosomal protein L1, chloroplastic isoform X2 [Juglans regia]"	1	ATVNLPK(1)GTGQTVK_x000D_
Cellular Component	GO:0005840	5	ribosome	3.4411e-14	Gene.20216	242	K	"PREDICTED: 50S ribosomal protein L1, chloroplastic isoform X2 [Juglans regia]"	1	LIASPDMMPK(1)VASLGK_x000D_
Cellular Component	GO:0005840	5	ribosome	3.4411e-14	Gene.3844	40	K	PREDICTED: 40S ribosomal protein S5 [Beta vulgaris subsp. vulgaris]	1	DTSSEVK(1)LFGR_x000D_
Cellular Component	GO:0005840	5	ribosome	3.4411e-14	Gene.3844	214	K	PREDICTED: 40S ribosomal protein S5 [Beta vulgaris subsp. vulgaris]	1	GSSNSYAIK(1)K_x000D_
Cellular Component	GO:0005840	5	ribosome	3.4411e-14	Gene.15379	384	K	Ribosomal protein [Trema orientale]	1	EEQAAIK(1)ASGK_x000D_
Cellular Component	GO:0005840	5	ribosome	3.4411e-14	Gene.15379	182	K	Ribosomal protein [Trema orientale]	1	TSAAIK(1)ILK_x000D_
Cellular Component	GO:0005840	5	ribosome	3.4411e-14	Gene.15379	185	K	Ribosomal protein [Trema orientale]	1	ILK(1)QIGAFSDAEK_x000D_
Cellular Component	GO:0005840	5	ribosome	3.4411e-14	Gene.15379	289	K	Ribosomal protein [Trema orientale]	1	K(1)NYLLPR_x000D_
Cellular Component	GO:0005840	5	ribosome	3.4411e-14	Gene.15379	253	K	Ribosomal protein [Trema orientale]	1	LNLLK(1)LAPGGHLGR_x000D_
Cellular Component	GO:0005840	5	ribosome	3.4411e-14	Gene.15379	347	K	Ribosomal protein [Trema orientale]	1	LNPYAK(1)TAR_x000D_
Cellular Component	GO:0005840	5	ribosome	3.4411e-14	Gene.15379	287	K	Ribosomal protein [Trema orientale]	0.995214	LDSIYGSFDK(0.005)PSEK(0.995)K_x000D_
Cellular Component	GO:0005840	5	ribosome	3.4411e-14	Gene.15379	268	K	Ribosomal protein [Trema orientale]	1	FVIWTK(1)SAIEK_x000D_
Cellular Component	GO:0005840	5	ribosome	3.4411e-14	Gene.15379	119	K	Ribosomal protein [Trema orientale]	1	MFAPTK(1)IWR_x000D_
Cellular Component	GO:0005840	5	ribosome	3.4411e-14	Gene.15379	320	K	Ribosomal protein [Trema orientale]	1	IVNSDEIQSVVRPVK(1)K_x000D_
Cellular Component	GO:0005840	5	ribosome	3.4411e-14	Gene.15379	388	K	Ribosomal protein [Trema orientale]	1	ASGK(1)SFYK_x000D_
Cellular Component	GO:0005840	5	ribosome	3.4411e-14	Gene.15379	133	K	Ribosomal protein [Trema orientale]	1	VNVNLK(1)R_x000D_
Cellular Component	GO:0005840	5	ribosome	3.4411e-14	Gene.15379	195	K	Ribosomal protein [Trema orientale]	1	QIGAFSDAEK(1)AK_x000D_
Cellular Component	GO:0005840	5	ribosome	3.4411e-14	Gene.15379	297	K	Ribosomal protein [Trema orientale]	1	PK(1)MLNGDLAR_x000D_
Cellular Component	GO:0005840	5	ribosome	3.4411e-14	Gene.10065	128	K	40S ribosomal protein S26-1-like [Carica papaya]	1	DDMPK(1)TGAPGGAPR_x000D_
Cellular Component	GO:0005840	5	ribosome	3.4411e-14	Gene.10065	38	K	40S ribosomal protein S26-1-like [Carica papaya]	1	GHVK(1)FIR_x000D_
Cellular Component	GO:0005840	5	ribosome	3.4411e-14	Gene.19488	93	K	"PREDICTED: 30S ribosomal protein 3, chloroplastic [Beta vulgaris subsp. vulgaris]"	0.999913	LGVVVKPTDK(1)PR_x000D_
Cellular Component	GO:0005840	5	ribosome	3.4411e-14	Gene.19488	145	K	"PREDICTED: 30S ribosomal protein 3, chloroplastic [Beta vulgaris subsp. vulgaris]"	1	VLLESK(1)PWISQK_x000D_
Cellular Component	GO:0005840	5	ribosome	3.4411e-14	Gene.19488	132	K	"PREDICTED: 30S ribosomal protein 3, chloroplastic [Beta vulgaris subsp. vulgaris]"	1	K(1)DAWEELK_x000D_
Cellular Component	GO:0005840	5	ribosome	3.4411e-14	Gene.1659	104	K	Ubiquitin-40S ribosomal protein S27a [Vitis vinifera]	1	VK(1)LAVLQFYK_x000D_
Cellular Component	GO:0005840	5	ribosome	3.4411e-14	Gene.1659	11	K	Ubiquitin-40S ribosomal protein S27a [Vitis vinifera]	1	MQIFVK(1)TLTGK_x000D_
Cellular Component	GO:0005840	5	ribosome	3.4411e-14	Gene.1659	32	K	Ubiquitin-40S ribosomal protein S27a [Vitis vinifera]	1	TITLEVESSDTIDNVK(1)AK_x000D_
Cellular Component	GO:0005840	5	ribosome	3.4411e-14	Gene.1659	53	K	Ubiquitin-40S ribosomal protein S27a [Vitis vinifera]	1	LIFAGK(1)QLEDGR_x000D_
Cellular Component	GO:0005840	5	ribosome	3.4411e-14	Gene.1659	118	K	Ubiquitin-40S ribosomal protein S27a [Vitis vinifera]	1	VDDSGK(1)VQR_x000D_
Cellular Component	GO:0005840	5	ribosome	3.4411e-14	Gene.1659	68	K	Ubiquitin-40S ribosomal protein S27a [Vitis vinifera]	1	TLADYNIQK(1)ESTLHLVLR_x000D_
Cellular Component	GO:0005840	5	ribosome	3.4411e-14	Gene.1659	38	K	Ubiquitin-40S ribosomal protein S27a [Vitis vinifera]	1	IQDK(1)EGIPPDQQR_x000D_
Cellular Component	GO:0005840	5	ribosome	3.4411e-14	Gene.1659	112	K	Ubiquitin-40S ribosomal protein S27a [Vitis vinifera]	1	LAVLQFYK(1)VDDSGK_x000D_
Cellular Component	GO:0005840	5	ribosome	3.4411e-14	Gene.1659	16	K	Ubiquitin-40S ribosomal protein S27a [Vitis vinifera]	1	TLTGK(1)TITLEVESSDTIDNVK_x000D_
Cellular Component	GO:0005840	5	ribosome	3.4411e-14	Gene.1659	148	K	Ubiquitin-40S ribosomal protein S27a [Vitis vinifera]	1	HYCGK(1)CGLTYLYQK_x000D_
Cellular Component	GO:0005840	5	ribosome	3.4411e-14	Gene.11963	240	K	PREDICTED: 40S ribosomal protein S4-3 [Eucalyptus grandis]	0.99997	GTKPWISLPK(1)GK_x000D_
Cellular Component	GO:0005840	5	ribosome	3.4411e-14	Gene.11963	161	K	PREDICTED: 40S ribosomal protein S4-3 [Eucalyptus grandis]	1	ANDTIK(1)LDLETGK_x000D_
Cellular Component	GO:0005840	5	ribosome	3.4411e-14	Gene.11963	155	K	PREDICTED: 40S ribosomal protein S4-3 [Eucalyptus grandis]	1	YPDPLIK(1)ANDTIK_x000D_
Cellular Component	GO:0005840	5	ribosome	3.4411e-14	Gene.11963	120	K	PREDICTED: 40S ribosomal protein S4-3 [Eucalyptus grandis]	1	LHSIRDDEAK(1)FK_x000D_
Cellular Component	GO:0005840	5	ribosome	3.4411e-14	Gene.11963	134	K	PREDICTED: 40S ribosomal protein S4-3 [Eucalyptus grandis]	1	SVQFGQK(1)GIPYINTYDGR_x000D_
Cellular Component	GO:0005840	5	ribosome	3.4411e-14	Gene.11963	75	K	PREDICTED: 40S ribosomal protein S4-3 [Eucalyptus grandis]	1	HVLVDNK(1)VR_x000D_
Cellular Component	GO:0005840	5	ribosome	3.4411e-14	Gene.11963	245	K	PREDICTED: 40S ribosomal protein S4-3 [Eucalyptus grandis]	1	GIK(1)LTIIEEAR_x000D_
Cellular Component	GO:0005840	5	ribosome	3.4411e-14	Gene.11963	80	K	PREDICTED: 40S ribosomal protein S4-3 [Eucalyptus grandis]	1	TDK(1)TYPAGFMDVVSIPK_x000D_
Cellular Component	GO:0005840	5	ribosome	3.4411e-14	Gene.11963	202	K	PREDICTED: 40S ribosomal protein S4-3 [Eucalyptus grandis]	1	HK(1)GSFETIHVTDSQGHEFATR_x000D_
Cellular Component	GO:0005840	5	ribosome	3.4411e-14	Gene.11963	22	K	PREDICTED: 40S ribosomal protein S4-3 [Eucalyptus grandis]	1	HWMLDK(1)LGGAFAPK_x000D_
Cellular Component	GO:0005840	5	ribosome	3.4411e-14	Gene.11963	106	K	PREDICTED: 40S ribosomal protein S4-3 [Eucalyptus grandis]	1	LLYDTK(1)GR_x000D_
Cellular Component	GO:0005840	5	ribosome	3.4411e-14	Gene.11963	196	K	PREDICTED: 40S ribosomal protein S4-3 [Eucalyptus grandis]	1	VGVIK(1)NR_x000D_
Cellular Component	GO:0005840	5	ribosome	3.4411e-14	Gene.11963	16	K	PREDICTED: 40S ribosomal protein S4-3 [Eucalyptus grandis]	1	LNAPK(1)HWMLDK_x000D_
Cellular Component	GO:0005840	5	ribosome	3.4411e-14	Gene.11963	255	K	PREDICTED: 40S ribosomal protein S4-3 [Eucalyptus grandis]	1	K(1)LQTQAATA_x000D_
Cellular Component	GO:0005840	5	ribosome	3.4411e-14	Gene.5074	93	K	60S ribosomal protein L27a-3-like [Citrus sinensis]	1	LWSLVPDEVK(1)AK_x000D_
Cellular Component	GO:0005840	5	ribosome	3.4411e-14	Gene.5074	53	K	60S ribosomal protein L27a-3-like [Citrus sinensis]	1	ILFDK(1)YHPGYFGK_x000D_
Cellular Component	GO:0005840	5	ribosome	3.4411e-14	Gene.5074	73	K	60S ribosomal protein L27a-3-like [Citrus sinensis]	1	NK(1)FFCPK_x000D_
Cellular Component	GO:0005840	5	ribosome	3.4411e-14	Gene.5074	61	K	60S ribosomal protein L27a-3-like [Citrus sinensis]	1	YHPGYFGK(1)VGMR_x000D_
Cellular Component	GO:0005840	5	ribosome	3.4411e-14	Gene.5074	117	K	60S ribosomal protein L27a-3-like [Citrus sinensis]	1	VLGK(1)GVLPGNQPIVVK_x000D_
Cellular Component	GO:0005840	5	ribosome	3.4411e-14	Gene.5074	78	K	60S ribosomal protein L27a-3-like [Citrus sinensis]	1	FFCPK(1)INIDK_x000D_
Cellular Component	GO:0005840	5	ribosome	3.4411e-14	Gene.5074	135	K	60S ribosomal protein L27a-3-like [Citrus sinensis]	1	LVSK(1)IAEK_x000D_
Cellular Component	GO:0005840	5	ribosome	3.4411e-14	Gene.2353	93	K	"60S ribosomal protein, partial [Actinidia chinensis var. chinensis]"	1	PTNQGVTQLK(1)FQR_x000D_
Cellular Component	GO:0005840	5	ribosome	3.4411e-14	Gene.2353	56	K	"60S ribosomal protein, partial [Actinidia chinensis var. chinensis]"	1	AK(1)QGFVIYR_x000D_
Cellular Component	GO:0005840	5	ribosome	3.4411e-14	Gene.2353	157	K	"60S ribosomal protein, partial [Actinidia chinensis var. chinensis]"	1	INWICNPVHK(1)HR_x000D_
Cellular Component	GO:0005840	5	ribosome	3.4411e-14	Gene.8629	207	K	40S ribosomal protein S3a [Chenopodium quinoa]	1	ELVAK(1)FIPESIGK_x000D_
Cellular Component	GO:0005840	5	ribosome	3.4411e-14	Gene.8629	75	K	40S ribosomal protein S3a [Chenopodium quinoa]	1	TQGTK(1)IASDGLK_x000D_
Cellular Component	GO:0005840	5	ribosome	3.4411e-14	Gene.8629	202	K	40S ribosomal protein S3a [Chenopodium quinoa]	1	EIMVNQASSSDLK(1)ELVAK_x000D_
Cellular Component	GO:0005840	5	ribosome	3.4411e-14	Gene.8629	47	K	40S ribosomal protein S3a [Chenopodium quinoa]	1	K(1)DWYDIK_x000D_
Cellular Component	GO:0005840	5	ribosome	3.4411e-14	Gene.8629	136	K	40S ribosomal protein S3a [Chenopodium quinoa]	1	K(1)WQTLIEAHVDVK_x000D_
Cellular Component	GO:0005840	5	ribosome	3.4411e-14	Gene.8629	46	K	40S ribosomal protein S3a [Chenopodium quinoa]	1	ATDPFAK(1)K_x000D_
Cellular Component	GO:0005840	5	ribosome	3.4411e-14	Gene.8629	247	K	40S ribosomal protein S3a [Chenopodium quinoa]	1	FDLGK(1)LMDVHGDYAEDVGVK_x000D_
Cellular Component	GO:0005840	5	ribosome	3.4411e-14	Gene.8629	82	K	40S ribosomal protein S3a [Chenopodium quinoa]	1	IASDGLK(1)NR_x000D_
Cellular Component	GO:0005840	5	ribosome	3.4411e-14	Gene.8629	242	K	40S ribosomal protein S3a [Chenopodium quinoa]	1	APK(1)FDLGK_x000D_
Cellular Component	GO:0005840	5	ribosome	3.4411e-14	Gene.12333	93	K	"50S ribosomal protein L11, chloroplastic [Lactuca sativa]"	1	LALEAGK(1)ATPAPPVGPALGSK_x000D_
Cellular Component	GO:0005840	5	ribosome	3.4411e-14	Gene.12333	157	K	"50S ribosomal protein L11, chloroplastic [Lactuca sativa]"	1	TPPASVLLLK(1)AAGAEK_x000D_
Cellular Component	GO:0005840	5	ribosome	3.4411e-14	Gene.13697	99	K	PREDICTED: 40S ribosomal protein SA-like [Cucumis melo]	1	YVDVGIPANNK(1)GK_x000D_
Cellular Component	GO:0005840	5	ribosome	3.4411e-14	Gene.24200	52	K	PREDICTED: 40S ribosomal protein S12-like [Capsicum annuum]	1	GLHEGAK(1)VIEK_x000D_
Cellular Component	GO:0005840	5	ribosome	3.4411e-14	Gene.24200	36	K	PREDICTED: 40S ribosomal protein S12-like [Capsicum annuum]	1	K(1)SLAHGGLAR_x000D_
Cellular Component	GO:0005840	5	ribosome	3.4411e-14	Gene.24200	78	K	PREDICTED: 40S ribosomal protein S12-like [Capsicum annuum]	1	LVK(1)ALCADHNVNLLTVPSAK_x000D_
Cellular Component	GO:0005840	5	ribosome	3.4411e-14	Gene.24200	105	K	PREDICTED: 40S ribosomal protein S12-like [Capsicum annuum]	1	TLGEWAGLCK(1)IDSEGNAR_x000D_
Cellular Component	GO:0005840	5	ribosome	3.4411e-14	Gene.12402	119	K	40S ribosomal protein S11 [Populus trichocarpa]	1	NYLHWVK(1)K_x000D_
Cellular Component	GO:0005840	5	ribosome	3.4411e-14	Gene.12402	60	K	40S ribosomal protein S11 [Populus trichocarpa]	1	FWK(1)NIGLGFK_x000D_
Cellular Component	GO:0005840	5	ribosome	3.4411e-14	Gene.12402	67	K	40S ribosomal protein S11 [Populus trichocarpa]	1	NIGLGFK(1)TPR_x000D_
Cellular Component	GO:0005840	5	ribosome	3.4411e-14	Gene.12402	34	K	40S ribosomal protein S11 [Populus trichocarpa]	1	AFLK(1)QPK_x000D_
Cellular Component	GO:0005840	5	ribosome	3.4411e-14	Gene.12402	165	K	40S ribosomal protein S11 [Populus trichocarpa]	1	FNVLK(1)VIPAGSAAGGK_x000D_
Cellular Component	GO:0005840	5	ribosome	3.4411e-14	Gene.12402	80	K	40S ribosomal protein S11 [Populus trichocarpa]	1	EATEGTYIDK(1)K_x000D_
Cellular Component	GO:0005840	5	ribosome	3.4411e-14	Gene.12402	176	K	40S ribosomal protein S11 [Populus trichocarpa]	1	VIPAGSAAGGK(1)K_x000D_
Cellular Component	GO:0005840	5	ribosome	3.4411e-14	Gene.3840	101	K	predicted protein [Micromonas pusilla CCMP1545]	1	HFELGGDK(1)K_x000D_
Cellular Component	GO:0005840	5	ribosome	3.4411e-14	Gene.11924	32	K	"60s ribosomal protein l30-2, partial [Nicotiana attenuata]"	1	FTLGYK(1)TVLK_x000D_
Cellular Component	GO:0005840	5	ribosome	3.4411e-14	Gene.11924	36	K	"60s ribosomal protein l30-2, partial [Nicotiana attenuata]"	1	TVLK(1)TLR_x000D_
Cellular Component	GO:0005840	5	ribosome	3.4411e-14	Gene.11924	23	K	"60s ribosomal protein l30-2, partial [Nicotiana attenuata]"	1	LALVMK(1)SGK_x000D_
Cellular Component	GO:0005840	5	ribosome	3.4411e-14	Gene.11924	26	K	"60s ribosomal protein l30-2, partial [Nicotiana attenuata]"	1	SGK(1)FTLGYK_x000D_
Cellular Component	GO:0005840	5	ribosome	3.4411e-14	Gene.10970	123	K	"unnamed protein product, partial [Vitis vinifera]"	1	IMLAK(1)IK_x000D_
Cellular Component	GO:0005840	5	ribosome	3.4411e-14	Gene.10970	92	K	"unnamed protein product, partial [Vitis vinifera]"	1	NK(1)WESSSWGR_x000D_
Cellular Component	GO:0005840	5	ribosome	3.4411e-14	Gene.10970	28	K	"unnamed protein product, partial [Vitis vinifera]"	1	VALINYGK(1)EYGR_x000D_
Cellular Component	GO:0005840	5	ribosome	3.4411e-14	Gene.10970	118	K	"unnamed protein product, partial [Vitis vinifera]"	1	FK(1)IMLAK_x000D_
Cellular Component	GO:0005840	5	ribosome	3.4411e-14	Gene.12737	87	K	Ribosomal protein [Parasponia andersonii]	1	AK(1)DSQAIR_x000D_
Cellular Component	GO:0005840	5	ribosome	3.4411e-14	Gene.12737	85	K	Ribosomal protein [Parasponia andersonii]	1	EVGAFADAEK(1)AK_x000D_
Cellular Component	GO:0005840	5	ribosome	3.4411e-14	Gene.12737	278	K	Ribosomal protein [Parasponia andersonii]	1	ASGK(1)SFFK_x000D_
Cellular Component	GO:0005840	5	ribosome	3.4411e-14	Gene.12737	75	K	Ribosomal protein [Parasponia andersonii]	1	ILK(1)EVGAFADAEK_x000D_
Cellular Component	GO:0005840	5	ribosome	3.4411e-14	Gene.13976	138	K	40S ribosomal protein S2-4-like [Abrus precatorius]	1	DEVMK(1)IMPVQK_x000D_
Cellular Component	GO:0005840	5	ribosome	3.4411e-14	Gene.13976	133	K	40S ribosomal protein S2-4-like [Abrus precatorius]	1	EHQIVDTLIGPSLK(1)DEVMK_x000D_
Cellular Component	GO:0005840	5	ribosome	3.4411e-14	Gene.8164	159	K	PREDICTED: uncharacterized protein LOC104893974 [Beta vulgaris subsp. vulgaris]	1	MITLAK(1)DGSLHK_x000D_
Cellular Component	GO:0005840	5	ribosome	3.4411e-14	Gene.8164	153	K	PREDICTED: uncharacterized protein LOC104893974 [Beta vulgaris subsp. vulgaris]	1	YIDK(1)MITLAK_x000D_
Cellular Component	GO:0005840	5	ribosome	3.4411e-14	Gene.3824	34	K	40S ribosomal protein S14-3 [Zea mays]	1	CK(1)ELGLTALHIK_x000D_
Cellular Component	GO:0005840	5	ribosome	3.4411e-14	Gene.3824	73	K	40S ribosomal protein S14-3 [Zea mays]	1	SGMK(1)IGR_x000D_
Cellular Component	GO:0005840	5	ribosome	3.4411e-14	Gene.3824	9	K	40S ribosomal protein S14-3 [Zea mays]	1	ITGGMK(1)VK_x000D_
Cellular Component	GO:0005840	5	ribosome	3.4411e-14	Gene.3824	44	K	40S ribosomal protein S14-3 [Zea mays]	1	ELGLTALHIK(1)LR_x000D_
Cellular Component	GO:0005840	5	ribosome	3.4411e-14	Gene.3824	54	K	40S ribosomal protein S14-3 [Zea mays]	1	TK(1)TPGPGAQSALR_x000D_
Cellular Component	GO:0005840	5	ribosome	3.4411e-14	Gene.15901	59	K	60S ribosomal protein L31 [Cynara cardunculus var. scolymus]	1	VDVK(1)LNK_x000D_
Cellular Component	GO:0005840	5	ribosome	3.4411e-14	Gene.15901	39	K	60S ribosomal protein L31 [Cynara cardunculus var. scolymus]	1	APNAIK(1)EIR_x000D_
Cellular Component	GO:0005840	5	ribosome	3.4411e-14	Gene.15901	23	K	60S ribosomal protein L31 [Cynara cardunculus var. scolymus]	1	EYTINLHK(1)R_x000D_
Cellular Component	GO:0005840	5	ribosome	3.4411e-14	Gene.15901	114	K	60S ribosomal protein L31 [Cynara cardunculus var. scolymus]	1	GLGTK(1)VIDDEE_x000D_
Cellular Component	GO:0005840	5	ribosome	3.4411e-14	Gene.15901	9	K	60S ribosomal protein L31 [Cynara cardunculus var. scolymus]	1	K(1)EEVVTR_x000D_
Cellular Component	GO:0005840	5	ribosome	3.4411e-14	Gene.15901	62	K	60S ribosomal protein L31 [Cynara cardunculus var. scolymus]	1	LNK(1)QIWSR_x000D_
Cellular Component	GO:0005840	5	ribosome	3.4411e-14	Gene.15901	47	K	60S ribosomal protein L31 [Cynara cardunculus var. scolymus]	1	FAQK(1)AMGTTDVR_x000D_
Cellular Component	GO:0005840	5	ribosome	3.4411e-14	Gene.4902	109	K	60S ribosomal protein L19-1 [Coffea arabica]	1	LAQGPAEKPAAQPTPAAQPAQVSK(1)K_x000D_
Cellular Component	GO:0005840	5	ribosome	3.4411e-14	Gene.1732	120	K	"30S ribosomal protein S21, chloroplastic-like [Chenopodium quinoa]"	1	AGVIQEVK(1)R_x000D_
Cellular Component	GO:0005840	5	ribosome	3.4411e-14	Gene.15430	42	K	60S ribosomal protein L32-1-like [Olea europaea var. sylvestris]	1	YISIK(1)TSWR_x000D_
Cellular Component	GO:0005840	5	ribosome	3.4411e-14	Gene.15430	93	K	60S ribosomal protein L32-1-like [Olea europaea var. sylvestris]	1	FVVHNPK(1)ELEILMMHNR_x000D_
Cellular Component	GO:0005840	5	ribosome	3.4411e-14	Gene.15430	86	K	60S ribosomal protein L32-1-like [Olea europaea var. sylvestris]	1	K(1)FVVHNPK_x000D_
Cellular Component	GO:0005840	5	ribosome	3.4411e-14	Gene.3212	101	K	hypothetical protein GOBAR_AA01073 [Gossypium barbadense]	1	SMGDK(1)VR_x000D_
Cellular Component	GO:0005840	5	ribosome	3.4411e-14	Gene.3212	51	K	hypothetical protein GOBAR_AA01073 [Gossypium barbadense]	1	EEVAWYAGK(1)K_x000D_
Cellular Component	GO:0005840	5	ribosome	3.4411e-14	Gene.8559	69	K	60S acidic ribosomal protein P2B-like protein [Cinnamomum micranthum f. kanehirae]	1	GK(1)DITELIASGR_x000D_
Cellular Component	GO:0005840	5	ribosome	3.4411e-14	Gene.8559	67	K	60S acidic ribosomal protein P2B-like protein [Cinnamomum micranthum f. kanehirae]	1	IELLLSQVK(1)GK_x000D_
Cellular Component	GO:0005840	5	ribosome	3.4411e-14	Gene.8559	113	K	60S acidic ribosomal protein P2B-like protein [Cinnamomum micranthum f. kanehirae]	1	LASVPAGGGGGAVAAAAPAASGGGAAPAAEAK(1)K_x000D_
Cellular Component	GO:0005840	5	ribosome	3.4411e-14	Gene.19753	64	K	Ribosomal protein [Parasponia andersonii]	1	PTAGPLRPIVHGQTLK(1)YNMK_x000D_
Cellular Component	GO:0005840	5	ribosome	3.4411e-14	Gene.19753	73	K	Ribosomal protein [Parasponia andersonii]	1	AGK(1)GFSLEELK_x000D_
Cellular Component	GO:0005840	5	ribosome	3.4411e-14	Gene.19753	44	K	Ribosomal protein [Parasponia andersonii]	1	AVK(1)IFPR_x000D_
Cellular Component	GO:0005840	5	ribosome	3.4411e-14	Gene.19753	14	K	Ribosomal protein [Parasponia andersonii]	1	HNNVIPNGHFK(1)K_x000D_
Cellular Component	GO:0005840	5	ribosome	3.4411e-14	Gene.19753	15	K	Ribosomal protein [Parasponia andersonii]	1	K(1)HWQNYVK_x000D_
Cellular Component	GO:0005840	5	ribosome	3.4411e-14	Gene.19753	176	K	Ribosomal protein [Parasponia andersonii]	1	SFK(1)AYDK_x000D_
Cellular Component	GO:0005840	5	ribosome	3.4411e-14	Gene.12266	120	K	putative 60S ribosomal protein L35 [Rheum australe]	1	LTK(1)HQANLK_x000D_
Cellular Component	GO:0005840	5	ribosome	3.4411e-14	Gene.12266	37	K	putative 60S ribosomal protein L35 [Rheum australe]	1	TK(1)VDLLAQLK_x000D_
Cellular Component	GO:0005840	5	ribosome	3.4411e-14	Gene.20404	128	K	40S ribosomal protein S9-2 isoform B [Glycine soja]	1	LQTLVFK(1)AGMAK_x000D_
Cellular Component	GO:0005840	5	ribosome	3.4411e-14	Gene.20404	78	K	40S ribosomal protein S9-2 isoform B [Glycine soja]	1	MLLTLDEK(1)NPR_x000D_
Cellular Component	GO:0005840	5	ribosome	3.4411e-14	Gene.20228	304	K	"30S ribosomal protein S5, chloroplastic-like [Chenopodium quinoa]"	1	ATVCAVQK(1)MR_x000D_
Cellular Component	GO:0005840	5	ribosome	3.4411e-14	Gene.20228	219	K	"30S ribosomal protein S5, chloroplastic-like [Chenopodium quinoa]"	1	EVIEAVQK(1)AATDAR_x000D_
Cellular Component	GO:0005840	5	ribosome	3.4411e-14	Gene.20228	235	K	"30S ribosomal protein S5, chloroplastic-like [Chenopodium quinoa]"	1	NIITIPLTK(1)YSTFPHR_x000D_
Cellular Component	GO:0005840	5	ribosome	3.4411e-14	Gene.20228	211	K	"30S ribosomal protein S5, chloroplastic-like [Chenopodium quinoa]"	1	AK(1)EVIEAVQK_x000D_
Cellular Component	GO:0005840	5	ribosome	3.4411e-14	Gene.20228	150	K	"30S ribosomal protein S5, chloroplastic-like [Chenopodium quinoa]"	1	DVYVMDSK(1)VK_x000D_
Cellular Component	GO:0005840	5	ribosome	3.4411e-14	Gene.18177	308	K	hypothetical protein GOBAR_AA13907 [Gossypium barbadense]	1	FIDTSSK(1)FGHGR_x000D_
Cellular Component	GO:0005840	5	ribosome	3.4411e-14	Gene.18177	167	K	hypothetical protein GOBAR_AA13907 [Gossypium barbadense]	1	GK(1)GYEGVVTR_x000D_
Cellular Component	GO:0005840	5	ribosome	3.4411e-14	Gene.18177	55	K	hypothetical protein GOBAR_AA13907 [Gossypium barbadense]	1	SLNTVWAQHLSEEVK(1)R_x000D_
Cellular Component	GO:0005840	5	ribosome	3.4411e-14	Gene.710	59	K	hypothetical protein CDL15_Pgr003112 [Punica granatum]	1	REEEQAWVPVTK(1)LGR_x000D_
Cellular Component	GO:0005840	5	ribosome	3.4411e-14	Gene.710	181	K	hypothetical protein CDL15_Pgr003112 [Punica granatum]	1	VTGK(1)CGSVTVR_x000D_
Cellular Component	GO:0005840	5	ribosome	3.4411e-14	Gene.710	70	K	hypothetical protein CDL15_Pgr003112 [Punica granatum]	1	IK(1)SVEQIYLHSLPIK_x000D_
Cellular Component	GO:0005840	5	ribosome	3.4411e-14	Gene.710	139	K	hypothetical protein CDL15_Pgr003112 [Punica granatum]	1	CSK(1)EVATAIR_x000D_
Cellular Component	GO:0005840	5	ribosome	3.4411e-14	Gene.710	102	K	hypothetical protein CDL15_Pgr003112 [Punica granatum]	1	DEVMK(1)IMPVQK_x000D_
Cellular Component	GO:0005840	5	ribosome	3.4411e-14	Gene.710	273	K	hypothetical protein CDL15_Pgr003112 [Punica granatum]	1	PVGK(1)AILLEDVEK_x000D_
Cellular Component	GO:0005840	5	ribosome	3.4411e-14	Gene.710	108	K	hypothetical protein CDL15_Pgr003112 [Punica granatum]	1	IMPVQK(1)QTR_x000D_
Cellular Component	GO:0005840	5	ribosome	3.4411e-14	Gene.16194	133	K	40S ribosomal protein S8 [Cynara cardunculus var. scolymus]	1	K(1)EGEEGEAAEEAK_x000D_
Cellular Component	GO:0005840	5	ribosome	3.4411e-14	Gene.2486	45	K	60S ribosomal protein L27 [Handroanthus impetiginosus]	1	SFDDGVK(1)DR_x000D_
Cellular Component	GO:0005840	5	ribosome	3.4411e-14	Gene.12920	122	K	60S ribosomal protein L13a-2 [Capsella rubella]	1	AK(1)VVYER_x000D_
Cellular Component	GO:0005840	5	ribosome	3.4411e-14	Gene.2479	34	K	PREDICTED: 60S ribosomal protein L27-3 [Beta vulgaris subsp. vulgaris]	1	SFDDGQK(1)DR_x000D_
Cellular Component	GO:0005840	5	ribosome	3.4411e-14	Gene.10816	50	K	60S ribosomal protein L17-2 [Quercus suber]	1	AK(1)SYLEDVLVHK_x000D_
Cellular Component	GO:0005840	5	ribosome	3.4411e-14	Gene.10816	130	K	60S ribosomal protein L17-2 [Quercus suber]	1	GLDVDSLYISHIQVNEAQK(1)QR_x000D_
Cellular Component	GO:0005840	5	ribosome	3.4411e-14	Gene.10816	165	K	60S ribosomal protein L17-2 [Quercus suber]	1	K(1)EQETQLTTSK_x000D_
Cellular Component	GO:0005840	5	ribosome	3.4411e-14	Gene.10816	175	K	60S ribosomal protein L17-2 [Quercus suber]	1	EQETQLTTSK(1)SK_x000D_
Cellular Component	GO:0005840	5	ribosome	3.4411e-14	Gene.10816	111	K	60S ribosomal protein L17-2 [Quercus suber]	1	NAESNAEMK(1)GLDVDSLYISHIQVNEAQK_x000D_
Cellular Component	GO:0005840	5	ribosome	3.4411e-14	Gene.16011	204	K	60S ribosomal protein L5-like [Manihot esculenta]	1	FAGFSK(1)DNK_x000D_
Cellular Component	GO:0005840	5	ribosome	3.4411e-14	Gene.16011	63	K	60S ribosomal protein L5-like [Manihot esculenta]	1	NK(1)YNTPK_x000D_
Cellular Component	GO:0005840	5	ribosome	3.4411e-14	Gene.16011	207	K	60S ribosomal protein L5-like [Manihot esculenta]	1	DNK(1)QLDAEVHR_x000D_
Cellular Component	GO:0005840	5	ribosome	3.4411e-14	Gene.16011	61	K	60S ribosomal protein L5-like [Manihot esculenta]	1	LINQDK(1)NK_x000D_
Cellular Component	GO:0005840	5	ribosome	3.4411e-14	Gene.16011	183	K	60S ribosomal protein L5-like [Manihot esculenta]	1	VFGALK(1)GALDGGLDIPHSDKR_x000D_
Cellular Component	GO:0005840	5	ribosome	3.4411e-14	Gene.16011	68	K	60S ribosomal protein L5-like [Manihot esculenta]	1	YNTPK(1)YR_x000D_
Cellular Component	GO:0005840	5	ribosome	3.4411e-14	Gene.16011	47	K	60S ribosomal protein L5-like [Manihot esculenta]	1	EGK(1)TDYR_x000D_
Cellular Component	GO:0005840	5	ribosome	3.4411e-14	Gene.16011	216	K	60S ribosomal protein L5-like [Manihot esculenta]	1	K(1)YIYGGHVGDYMR_x000D_
Cellular Component	GO:0005840	5	ribosome	3.4411e-14	Gene.16011	247	K	60S ribosomal protein L5-like [Manihot esculenta]	1	YQSQFTEYIK(1)K_x000D_
Cellular Component	GO:0005840	5	ribosome	3.4411e-14	Gene.15695	92	K	60s ribosome protein L19 [Vernicia fordii]	1	LPTK(1)ILWMR_x000D_
Cellular Component	GO:0005840	5	ribosome	3.4411e-14	Gene.7703	104	K	PREDICTED: 40S ribosomal protein S16-like [Elaeis guineensis]	1	YVDEQTK(1)K_x000D_
Cellular Component	GO:0005840	5	ribosome	3.4411e-14	Gene.7703	108	K	PREDICTED: 40S ribosomal protein S16-like [Elaeis guineensis]	1	EIK(1)DTLVR_x000D_
Cellular Component	GO:0005840	5	ribosome	3.4411e-14	Gene.7093	39	K	PREDICTED: 60S ribosomal protein L18a-2 [Populus euphratica]	1	ALPTESVEQPK(1)IYR_x000D_
Cellular Component	GO:0005840	5	ribosome	3.4411e-14	Gene.7093	162	K	PREDICTED: 60S ribosomal protein L18a-2 [Populus euphratica]	1	QFHNSK(1)IK_x000D_
Cellular Component	GO:0005840	5	ribosome	3.4411e-14	Gene.7093	89	K	PREDICTED: 60S ribosomal protein L18a-2 [Populus euphratica]	1	IK(1)NYGIWLR_x000D_
Cellular Component	GO:0005840	5	ribosome	3.4411e-14	Gene.7093	108	K	PREDICTED: 60S ribosomal protein L18a-2 [Populus euphratica]	1	TGYHNMYK(1)EYR_x000D_
Cellular Component	GO:0005840	5	ribosome	3.4411e-14	Gene.7093	44	K	PREDICTED: 60S ribosomal protein L18a-2 [Populus euphratica]	1	MK(1)LWATNEVR_x000D_
Cellular Component	GO:0005840	5	ribosome	3.4411e-14	Gene.4901	128	K	hypothetical protein CISIN_1g028425mg [Citrus sinensis]	1	VK(1)GNVFK_x000D_
Cellular Component	GO:0005840	5	ribosome	3.4411e-14	Gene.4901	153	K	hypothetical protein CISIN_1g028425mg [Citrus sinensis]	1	EK(1)TLSDQFEAK_x000D_
Cellular Component	GO:0005840	5	ribosome	3.4411e-14	Gene.4901	92	K	hypothetical protein CISIN_1g028425mg [Citrus sinensis]	1	LPTK(1)VLWMR_x000D_
Cellular Component	GO:0005840	5	ribosome	3.4411e-14	Gene.4901	162	K	hypothetical protein CISIN_1g028425mg [Citrus sinensis]	1	TLSDQFEAK(1)R_x000D_
Cellular Component	GO:0005840	5	ribosome	3.4411e-14	Gene.4901	46	K	hypothetical protein CISIN_1g028425mg [Citrus sinensis]	1	LVK(1)DGFIIR_x000D_
Cellular Component	GO:0005840	5	ribosome	3.4411e-14	Gene.4901	144	K	hypothetical protein CISIN_1g028425mg [Citrus sinensis]	1	VLMESIHK(1)SK_x000D_
Cellular Component	GO:0005840	5	ribosome	3.4411e-14	Gene.4901	126	K	hypothetical protein CISIN_1g028425mg [Citrus sinensis]	1	HMYHDMYMK(1)VK_x000D_
Cellular Component	GO:0005840	5	ribosome	3.4411e-14	Gene.4901	5	K	hypothetical protein CISIN_1g028425mg [Citrus sinensis]	1	VSLK(1)LQK_x000D_
Cellular Component	GO:0005840	5	ribosome	3.4411e-14	Gene.5714	42	K	60S ribosomal protein L37-1-like [Cynara cardunculus var. scolymus]	1	SFHLQK(1)SR_x000D_
Cellular Component	GO:0005840	5	ribosome	3.4411e-14	Gene.5714	63	K	60S ribosomal protein L37-1-like [Cynara cardunculus var. scolymus]	1	YNWSVK(1)AIR_x000D_
Cellular Component	GO:0005840	5	ribosome	3.4411e-14	Gene.5333	123	K	60S ribosomal protein L9-like [Chenopodium quinoa]	1	NFLGEK(1)K_x000D_
Cellular Component	GO:0005840	5	ribosome	3.4411e-14	Gene.5333	67	K	60S ribosomal protein L9-like [Chenopodium quinoa]	1	K(1)TTAAIR_x000D_
Cellular Component	GO:0005840	5	ribosome	3.4411e-14	Gene.5333	166	K	60S ribosomal protein L9-like [Chenopodium quinoa]	1	SAALINQK(1)CHVK_x000D_
Cellular Component	GO:0005840	5	ribosome	3.4411e-14	Gene.5333	88	K	60S ribosomal protein L9-like [Chenopodium quinoa]	1	TALSHVQNLITGVTK(1)GYR_x000D_
Cellular Component	GO:0005840	5	ribosome	3.4411e-14	Gene.5333	186	K	60S ribosomal protein L9-like [Chenopodium quinoa]	1	FLDGIYVSEK(1)GR_x000D_
Cellular Component	GO:0005840	5	ribosome	3.4411e-14	Gene.5333	58	K	60S ribosomal protein L9-like [Chenopodium quinoa]	1	LK(1)IDSWFGSR_x000D_
Cellular Component	GO:0005840	5	ribosome	3.4411e-14	Gene.5333	176	K	60S ribosomal protein L9-like [Chenopodium quinoa]	1	K(1)FLDGIYVSEK_x000D_
Cellular Component	GO:0005840	5	ribosome	3.4411e-14	Gene.11804	59	K	40S ribosomal protein S7 [Papaver somniferum]	1	K(1)AVVVHVPYR_x000D_
Cellular Component	GO:0005840	5	ribosome	3.4411e-14	Gene.11804	91	K	40S ribosomal protein S7 [Papaver somniferum]	1	FSGK(1)DVIVIATR_x000D_
Cellular Component	GO:0005840	5	ribosome	3.4411e-14	Gene.8092	194	K	"PREDICTED: 50S ribosomal protein L19-2, chloroplastic [Prunus mume]"	1	LSVYK(1)GIVISR_x000D_
Cellular Component	GO:0005840	5	ribosome	3.4411e-14	Gene.8092	156	K	"PREDICTED: 50S ribosomal protein L19-2, chloroplastic [Prunus mume]"	1	MGEIMGILNK(1)R_x000D_
Cellular Component	GO:0005840	5	ribosome	3.4411e-14	Gene.3055	172	K	PREDICTED: 40S ribosomal protein S4-3 [Eucalyptus grandis]	1	ANDTIK(1)LDLETSK_x000D_
Cellular Component	GO:0005840	5	ribosome	3.4411e-14	Gene.3055	213	K	PREDICTED: 40S ribosomal protein S4-3 [Eucalyptus grandis]	1	HK(1)GSFETIHVQDSQGHEFATR_x000D_
Cellular Component	GO:0005840	5	ribosome	3.4411e-14	Gene.14897	244	K	"50S ribosomal protein L15, chloroplastic isoform X1 [Manihot esculenta]"	0.999999	K(1)WVKPSVAK_x000D_
Cellular Component	GO:0005840	5	ribosome	3.4411e-14	Gene.14897	263	K	"50S ribosomal protein L15, chloroplastic isoform X1 [Manihot esculenta]"	1	ADEYFAK(1)K_x000D_
Cellular Component	GO:0005840	5	ribosome	3.4411e-14	Gene.14897	188	K	"50S ribosomal protein L15, chloroplastic isoform X1 [Manihot esculenta]"	1	EK(1)GLINPSGR_x000D_
Cellular Component	GO:0005840	5	ribosome	3.4411e-14	Gene.14897	160	K	"50S ribosomal protein L15, chloroplastic isoform X1 [Manihot esculenta]"	1	GIAGGMHAGLPK(1)YVPVNLK_x000D_
Cellular Component	GO:0005840	5	ribosome	3.4411e-14	Gene.10556	155	K	PREDICTED: 60S ribosomal protein L10a [Daucus carota subsp. sativus]	1	STVK(1)FQLK_x000D_
Cellular Component	GO:0005840	5	ribosome	3.4411e-14	Gene.10556	53	K	PREDICTED: 60S ribosomal protein L10a [Daucus carota subsp. sativus]	1	FSGSVK(1)LPHIPR_x000D_
Cellular Component	GO:0005840	5	ribosome	3.4411e-14	Gene.10556	3	K	PREDICTED: 60S ribosomal protein L10a [Daucus carota subsp. sativus]	1	SK(1)LSNDALR_x000D_
Cellular Component	GO:0005840	5	ribosome	3.4411e-14	Gene.10556	146	K	PREDICTED: 60S ribosomal protein L10a [Daucus carota subsp. sativus]	1	FPTLVSHQESLENK(1)VNETK_x000D_
Cellular Component	GO:0005840	5	ribosome	3.4411e-14	Gene.10556	129	K	PREDICTED: 60S ribosomal protein L10a [Daucus carota subsp. sativus]	1	LLGPGLNK(1)AGK_x000D_
Cellular Component	GO:0005840	5	ribosome	3.4411e-14	Gene.10556	132	K	PREDICTED: 60S ribosomal protein L10a [Daucus carota subsp. sativus]	1	AGK(1)FPTLVSHQESLENK_x000D_
Cellular Component	GO:0005840	5	ribosome	3.4411e-14	Gene.10556	151	K	PREDICTED: 60S ribosomal protein L10a [Daucus carota subsp. sativus]	1	VNETK(1)STVK_x000D_
Cellular Component	GO:0005840	5	ribosome	3.4411e-14	Gene.10556	117	K	PREDICTED: 60S ribosomal protein L10a [Daucus carota subsp. sativus]	1	YHAFLASEAVIK(1)QIPR_x000D_
Cellular Component	GO:0005840	5	ribosome	3.4411e-14	Gene.10556	105	K	PREDICTED: 60S ribosomal protein L10a [Daucus carota subsp. sativus]	1	K(1)YHAFLASEAVIK_x000D_
Cellular Component	GO:0005840	5	ribosome	3.4411e-14	Gene.10556	195	K	PREDICTED: 60S ribosomal protein L10a [Daucus carota subsp. sativus]	1	K(1)NWQNVR_x000D_
Cellular Component	GO:0005840	5	ribosome	3.4411e-14	Gene.21720	38	K	hypothetical protein DY000_00013457 [Brassica cretica]	1	QIMDAAK(1)NSNAK_x000D_
Cellular Component	GO:0005840	5	ribosome	3.4411e-14	Gene.21720	53	K	hypothetical protein DY000_00013457 [Brassica cretica]	1	TMGPVPLPTK(1)K_x000D_
Cellular Component	GO:0005840	5	ribosome	3.4411e-14	Gene.21720	61	K	hypothetical protein DY000_00013457 [Brassica cretica]	1	IYCVLK(1)SPHVNK_x000D_
Cellular Component	GO:0005840	5	ribosome	3.4411e-14	Gene.21720	43	K	hypothetical protein DY000_00013457 [Brassica cretica]	1	NSNAK(1)TMGPVPLPTK_x000D_
Cellular Component	GO:0005840	5	ribosome	3.4411e-14	Gene.1631	42	K	PREDICTED: 40S ribosomal protein S19-1 [Tarenaya hassleriana]	1	AYASHLK(1)R_x000D_
Cellular Component	GO:0005840	5	ribosome	3.4411e-14	Gene.1631	95	K	PREDICTED: 40S ribosomal protein S19-1 [Tarenaya hassleriana]	1	GGIGVGGFK(1)R_x000D_
Cellular Component	GO:0005840	5	ribosome	3.4411e-14	Gene.21851	32	K	hypothetical protein Ahy_A01g000865 [Arachis hypogaea]	1	PSSK(1)VIIK_x000D_
Cellular Component	GO:0005840	5	ribosome	3.4411e-14	Gene.21851	71	K	hypothetical protein Ahy_A01g000865 [Arachis hypogaea]	1	LNK(1)CGVISPR_x000D_
Cellular Component	GO:0005840	5	ribosome	3.4411e-14	Gene.21851	19	K	hypothetical protein Ahy_A01g000865 [Arachis hypogaea]	1	SMYNAEK(1)R_x000D_
Cellular Component	GO:0005840	5	ribosome	3.4411e-14	Gene.21851	12	K	hypothetical protein Ahy_A01g000865 [Arachis hypogaea]	1	VSVLNDALK(1)SMYNAEK_x000D_
Cellular Component	GO:0005840	5	ribosome	3.4411e-14	Gene.1945	64	K	uncharacterized protein A4U43_C07F7410 [Asparagus officinalis]	1	INK(1)MLSCAGADR_x000D_
Cellular Component	GO:0005840	5	ribosome	3.4411e-14	Gene.1945	37	K	uncharacterized protein A4U43_C07F7410 [Asparagus officinalis]	1	IACNK(1)YMTK_x000D_
Cellular Component	GO:0005840	5	ribosome	3.4411e-14	Gene.1945	41	K	uncharacterized protein A4U43_C07F7410 [Asparagus officinalis]	1	YMTK(1)FAGK_x000D_
Cellular Component	GO:0005840	5	ribosome	3.4411e-14	Gene.20011	25	K	60S ribosomal protein L35 [Actinidia chinensis var. chinensis]	1	ELK(1)AELALLR_x000D_
Cellular Component	GO:0005840	5	ribosome	3.4411e-14	Gene.20011	97	K	60S ribosomal protein L35 [Actinidia chinensis var. chinensis]	1	LTK(1)HQASLK_x000D_
Cellular Component	GO:0005840	5	ribosome	3.4411e-14	Gene.1318	48	K	Ribosomal protein L24 [Corchorus olitorius]	1	SK(1)AEGEPGQIIK_x000D_
Cellular Component	GO:0005840	5	ribosome	3.4411e-14	Gene.3804	109	K	"50S ribosomal protein L28, chloroplastic [Quercus suber]"	1	LQFVNLQYK(1)R_x000D_
Cellular Component	GO:0005840	5	ribosome	3.4411e-14	Gene.3804	90	K	"50S ribosomal protein L28, chloroplastic [Quercus suber]"	1	ANK(1)VSFSNK_x000D_
Cellular Component	GO:0005840	5	ribosome	3.4411e-14	Gene.3804	134	K	"50S ribosomal protein L28, chloroplastic [Quercus suber]"	1	TIEK(1)NGLAAVAK_x000D_
Cellular Component	GO:0005840	5	ribosome	3.4411e-14	Gene.3804	100	K	"50S ribosomal protein L28, chloroplastic [Quercus suber]"	1	K(1)LQFVNLQYK_x000D_
Cellular Component	GO:0005840	5	ribosome	3.4411e-14	Gene.3327	87	K	40S ribosomal protein S19-3 [Ricinus communis]	1	GGVGVGGFK(1)R_x000D_
Cellular Component	GO:0005840	5	ribosome	3.4411e-14	Gene.3327	34	K	40S ribosomal protein S19-3 [Ricinus communis]	1	AYSAHLK(1)R_x000D_
Cellular Component	GO:0005840	5	ribosome	3.4411e-14	Gene.5071	106	K	PREDICTED: 60S ribosomal protein L27a-3-like [Lupinus angustifolius]	1	GVLPPNQPVVVK(1)AK_x000D_
Cellular Component	GO:0005840	5	ribosome	3.4411e-14	Gene.2157	134	K	"50S ribosomal protein L31, chloroplastic [Herrania umbratica]"	1	GEIVLPPK(1)R_x000D_
Cellular Component	GO:0005840	5	ribosome	3.4411e-14	Gene.2157	51	K	"50S ribosomal protein L31, chloroplastic [Herrania umbratica]"	1	K(1)DLHPEFYENAK_x000D_
Cellular Component	GO:0005840	5	ribosome	3.4411e-14	Gene.2157	108	K	"50S ribosomal protein L31, chloroplastic [Herrania umbratica]"	1	SASLPDADQVEK(1)FK_x000D_
Cellular Component	GO:0005840	5	ribosome	3.4411e-14	Gene.8485	42	K	60S ribosomal protein L6-like [Hevea brasiliensis]	1	FDDK(1)YFAK_x000D_
Cellular Component	GO:0005840	5	ribosome	3.4411e-14	Gene.8485	74	K	60S ribosomal protein L6-like [Hevea brasiliensis]	1	NVLPAEK(1)K_x000D_
Cellular Component	GO:0005840	5	ribosome	3.4411e-14	Gene.10154	198	K	hypothetical protein B456_006G060200 [Gossypium raimondii]	1	VFLDPK(1)AR_x000D_
Cellular Component	GO:0005840	5	ribosome	3.4411e-14	Gene.11140	125	K	"PREDICTED: 50S ribosomal protein L21, chloroplastic [Nelumbo nucifera]"	1	DASVNDK(1)IILNK_x000D_
Cellular Component	GO:0005840	5	ribosome	3.4411e-14	Gene.11140	169	K	"PREDICTED: 50S ribosomal protein L21, chloroplastic [Nelumbo nucifera]"	1	VVVFK(1)YK_x000D_
Cellular Component	GO:0005840	5	ribosome	3.4411e-14	Gene.8685	181	K	Ribosomal protein [Parasponia andersonii]	1	MK(1)IPDDLNVK_x000D_
Cellular Component	GO:0005840	5	ribosome	3.4411e-14	Gene.8685	91	K	Ribosomal protein [Parasponia andersonii]	1	VK(1)GPLGELSLSYPR_x000D_
Cellular Component	GO:0005840	5	ribosome	3.4411e-14	Gene.4184	69	K	60S ribosomal protein L23A-like [Papaver somniferum]	1	NK(1)LDQYQILK_x000D_
Cellular Component	GO:0005840	5	ribosome	3.4411e-14	Gene.4184	87	K	60S ribosomal protein L23A-like [Papaver somniferum]	1	YPLTTESAMK(1)K_x000D_
Cellular Component	GO:0005840	5	ribosome	3.4411e-14	Gene.4184	26	K	60S ribosomal protein L23A-like [Papaver somniferum]	1	AVK(1)SGASTLK_x000D_
Cellular Component	GO:0005840	5	ribosome	3.4411e-14	Gene.4184	122	K	60S ribosomal protein L23A-like [Papaver somniferum]	1	K(1)VNTLIRPDGTK_x000D_
Cellular Component	GO:0005840	5	ribosome	3.4411e-14	Gene.4184	133	K	60S ribosomal protein L23A-like [Papaver somniferum]	1	VNTLIRPDGTK(1)K_x000D_
Cellular Component	GO:0005840	5	ribosome	3.4411e-14	Gene.4184	20	K	60S ribosomal protein L23A-like [Papaver somniferum]	1	AQALK(1)AAK_x000D_
Cellular Component	GO:0005840	5	ribosome	3.4411e-14	Gene.4184	121	K	60S ribosomal protein L23A-like [Papaver somniferum]	1	MYDIQAK(1)K_x000D_
Cellular Component	GO:0005840	5	ribosome	3.4411e-14	Gene.20527	159	K	hypothetical protein DVH24_023569 [Malus domestica]	1	LDGSK(1)IMK_x000D_
Cellular Component	GO:0005840	5	ribosome	3.4411e-14	Gene.20527	149	K	hypothetical protein DVH24_023569 [Malus domestica]	1	TLTSVHEGILEDVVQPAEIVGK(1)R_x000D_
Cellular Component	GO:0005840	5	ribosome	3.4411e-14	Gene.20527	162	K	hypothetical protein DVH24_023569 [Malus domestica]	1	IMK(1)IFLDPK_x000D_
Cellular Component	GO:0005840	5	ribosome	3.4411e-14	Gene.20527	101	K	hypothetical protein DVH24_023569 [Malus domestica]	1	FSGK(1)EVIVIATR_x000D_
Cellular Component	GO:0005840	5	ribosome	3.4411e-14	Gene.20527	168	K	hypothetical protein DVH24_023569 [Malus domestica]	1	IFLDPK(1)AR_x000D_
Cellular Component	GO:0005840	5	ribosome	3.4411e-14	Gene.10780	102	K	60S ribosomal protein L22-3 [Chenopodium quinoa]	1	ITVTSDSNFSK(1)R_x000D_
Cellular Component	GO:0005840	5	ribosome	3.4411e-14	Gene.5389	6	K	unnamed protein product [Brassica oleracea]	1	VNIPK(1)TK_x000D_
Cellular Component	GO:0005840	5	ribosome	3.4411e-14	Gene.5389	32	K	unnamed protein product [Brassica oleracea]	1	GK(1)DSLAAQGK_x000D_
Cellular Component	GO:0005840	5	ribosome	3.4411e-14	Gene.5389	40	K	unnamed protein product [Brassica oleracea]	1	DSLAAQGK(1)R_x000D_
Cellular Component	GO:0005840	5	ribosome	3.4411e-14	Gene.5389	24	K	unnamed protein product [Brassica oleracea]	1	HTLHK(1)VTQYK_x000D_
Cellular Component	GO:0005840	5	ribosome	3.4411e-14	Gene.4844	16	K	60S ribosomal protein like [Actinidia chinensis var. chinensis]	1	APPQASSGLIVGLNK(1)GHIVTK_x000D_
Cellular Component	GO:0005840	5	ribosome	3.4411e-14	Gene.4844	65	K	60S ribosomal protein like [Actinidia chinensis var. chinensis]	1	ITELLK(1)VGK_x000D_
Cellular Component	GO:0005840	5	ribosome	3.4411e-14	Gene.4576	40	K	PREDICTED: 40S ribosomal protein S20-2-like [Solanum tuberosum]	1	MPTK(1)VLNITTR_x000D_
Cellular Component	GO:0005840	5	ribosome	3.4411e-14	Gene.13547	166	K	60S ribosomal protein L8-1 [Chenopodium quinoa]	0.999989	TEKPLLK(1)AGNAYHK_x000D_
Cellular Component	GO:0005840	5	ribosome	3.4411e-14	Gene.13547	173	K	60S ribosomal protein L8-1 [Chenopodium quinoa]	1	AGNAYHK(1)FR_x000D_
Cellular Component	GO:0005840	5	ribosome	3.4411e-14	Gene.13547	219	K	60S ribosomal protein L8-1 [Chenopodium quinoa]	1	DAPPGQK(1)VGLIAAR_x000D_
Cellular Component	GO:0005840	5	ribosome	3.4411e-14	Gene.13547	162	K	60S ribosomal protein L8-1 [Chenopodium quinoa]	1	TEK(1)PLLK_x000D_
Cellular Component	GO:0005840	5	ribosome	3.4411e-14	Gene.13547	183	K	60S ribosomal protein L8-1 [Chenopodium quinoa]	1	NCWPK(1)VR_x000D_
Cellular Component	GO:0005840	5	ribosome	3.4411e-14	Gene.2448	130	K	"30S ribosomal protein S20, chloroplastic [Hevea brasiliensis]"	1	K(1)EAQSEEIIPIEK_x000D_
Cellular Component	GO:0005840	5	ribosome	3.4411e-14	Gene.2448	156	K	"30S ribosomal protein S20, chloroplastic [Hevea brasiliensis]"	1	AVK(1)TGTLHR_x000D_
Cellular Component	GO:0005840	5	ribosome	3.4411e-14	Gene.2448	153	K	"30S ribosomal protein S20, chloroplastic [Hevea brasiliensis]"	1	LIAEAYSAIDK(1)AVK_x000D_
Cellular Component	GO:0005840	5	ribosome	3.4411e-14	Gene.5685	129	K	"50S ribosomal protein L18, chloroplastic-like [Helianthus annuus]"	1	SCLEK(1)GITK_x000D_
Cellular Component	GO:0005840	5	ribosome	3.4411e-14	Gene.5685	133	K	"50S ribosomal protein L18, chloroplastic-like [Helianthus annuus]"	1	GITK(1)VAFDR_x000D_
Cellular Component	GO:0005840	5	ribosome	3.4411e-14	Gene.4978	81	K	Ribosomal protein L9 [Corchorus capsularis]	1	AQIVTPILVK(1)EMK_x000D_
Cellular Component	GO:0005840	5	ribosome	3.4411e-14	Gene.4978	84	K	Ribosomal protein L9 [Corchorus capsularis]	1	EMK(1)MEDER_x000D_
Cellular Component	GO:0005840	5	ribosome	3.4411e-14	Gene.4978	42	K	Ribosomal protein L9 [Corchorus capsularis]	1	IILK(1)EDVETLGK_x000D_
Cellular Component	GO:0005840	5	ribosome	3.4411e-14	Gene.4978	50	K	Ribosomal protein L9 [Corchorus capsularis]	1	IILKEDVETLGK(1)K_x000D_
Cellular Component	GO:0005840	5	ribosome	3.4411e-14	Gene.4978	115	K	Ribosomal protein L9 [Corchorus capsularis]	1	VLETVGAFK(1)VK_x000D_
Cellular Component	GO:0005840	5	ribosome	3.4411e-14	Gene.4690	72	K	"PREDICTED: 50S ribosomal protein L29, chloroplastic [Tarenaya hassleriana]"	1	AK(1)TTDELHEEIIDLK_x000D_
Cellular Component	GO:0005840	5	ribosome	3.4411e-14	Gene.16198	59	K	40S ribosomal protein S17-like [Chenopodium quinoa]	1	IAGFSTHLMK(1)R_x000D_
Cellular Component	GO:0005840	5	ribosome	3.4411e-14	Gene.16198	33	K	40S ribosomal protein S17-like [Chenopodium quinoa]	1	K(1)LLEEVAIIPTK_x000D_
Cellular Component	GO:0005840	5	ribosome	3.4411e-14	Gene.16198	32	K	40S ribosomal protein S17-like [Chenopodium quinoa]	1	MTLDFHTNK(1)K_x000D_
Cellular Component	GO:0005840	5	ribosome	3.4411e-14	Gene.16198	72	K	40S ribosomal protein S17-like [Chenopodium quinoa]	1	GISLK(1)LQEEER_x000D_
Cellular Component	GO:0005840	5	ribosome	3.4411e-14	Gene.16198	49	K	40S ribosomal protein S17-like [Chenopodium quinoa]	1	NK(1)IAGFSTHLMK_x000D_
Cellular Component	GO:0005840	5	ribosome	3.4411e-14	Gene.16198	19	K	40S ribosomal protein S17-like [Chenopodium quinoa]	1	QVIEK(1)YYSR_x000D_
Cellular Component	GO:0005840	5	ribosome	3.4411e-14	Gene.16198	44	K	40S ribosomal protein S17-like [Chenopodium quinoa]	1	LLEEVAIIPTK(1)R_x000D_
Cellular Component	GO:0005840	5	ribosome	3.4411e-14	Gene.8045	77	K	60S ribosomal protein L6 [Citrus clementina]	1	GLWAIK(1)EK_x000D_
Cellular Component	GO:0005840	5	ribosome	3.4411e-14	Gene.8484	38	K	60S ribosomal protein L6 [Citrus clementina]	1	GLWAIK(1)AK_x000D_
Cellular Component	GO:0005840	5	ribosome	3.4411e-14	Gene.8484	60	K	60S ribosomal protein L6 [Citrus clementina]	1	HDPQPVAAAPAEK(1)TPK_x000D_
Cellular Component	GO:0005840	5	ribosome	3.4411e-14	Gene.3208	120	K	hypothetical protein MIMGU_mgv1a015450mg [Erythranthe guttata]	1	SMGDK(1)VR_x000D_
Cellular Component	GO:0005840	5	ribosome	3.4411e-14	Gene.3208	115	K	hypothetical protein MIMGU_mgv1a015450mg [Erythranthe guttata]	1	SNLPPK(1)SMGDK_x000D_
Cellular Component	GO:0005840	5	ribosome	3.4411e-14	Gene.119	42	K	60S ribosomal protein L12 [Capsicum annuum]	1	VTGGEVGAASSLAPK(1)IGPLGLSPK_x000D_
Cellular Component	GO:0005840	5	ribosome	3.4411e-14	Gene.119	98	K	60S ribosomal protein L12 [Capsicum annuum]	1	ALK(1)EPER_x000D_
Cellular Component	GO:0005840	5	ribosome	3.4411e-14	Gene.119	63	K	60S ribosomal protein L12 [Capsicum annuum]	1	ETAK(1)DWK_x000D_
Cellular Component	GO:0005840	5	ribosome	3.4411e-14	Gene.119	111	K	60S ribosomal protein L12 [Capsicum annuum]	1	NIK(1)HNGNISMDDVIEIAK_x000D_
Cellular Component	GO:0005840	5	ribosome	3.4411e-14	Gene.119	135	K	60S ribosomal protein L12 [Capsicum annuum]	1	SMAK(1)ELAGSVK_x000D_
Cellular Component	GO:0005840	5	ribosome	3.4411e-14	Gene.1012	231	K	"50S ribosomal protein L3, chloroplastic [Chenopodium quinoa]"	1	GFQGGIK(1)R_x000D_
Cellular Component	GO:0005840	5	ribosome	3.4411e-14	Gene.1012	318	K	"50S ribosomal protein L3, chloroplastic [Chenopodium quinoa]"	1	IVGK(1)NIPK_x000D_
Cellular Component	GO:0005840	5	ribosome	3.4411e-14	Gene.1012	169	K	"50S ribosomal protein L3, chloroplastic [Chenopodium quinoa]"	1	K(1)PELGHLSK_x000D_
Cellular Component	GO:0005840	5	ribosome	3.4411e-14	Gene.1012	177	K	"50S ribosomal protein L3, chloroplastic [Chenopodium quinoa]"	0.999166	K(0.001)PELGHLSK(0.999)SGIIPLR_x000D_
Cellular Component	GO:0005840	5	ribosome	3.4411e-14	Gene.1012	314	K	"50S ribosomal protein L3, chloroplastic [Chenopodium quinoa]"	1	ITPAK(1)IVGK_x000D_
Cellular Component	GO:0005840	5	ribosome	3.4411e-14	Gene.1012	168	K	"50S ribosomal protein L3, chloroplastic [Chenopodium quinoa]"	0.984311	LK(0.984)K(0.016)PELGHLSK_x000D_
Cellular Component	GO:0005840	5	ribosome	3.4411e-14	Gene.1837	74	K	60S ribosomal protein L3-1 [Ricinus communis]	1	K(1)DIQSQLEK_x000D_
Cellular Component	GO:0005840	5	ribosome	3.4411e-14	Gene.1837	155	K	60S ribosomal protein L3-1 [Ricinus communis]	1	DEMVDIIGVTK(1)GK_x000D_
Cellular Component	GO:0005840	5	ribosome	3.4411e-14	Gene.1837	85	K	60S ribosomal protein L3-1 [Ricinus communis]	1	K(1)YSTVVR_x000D_
Cellular Component	GO:0005840	5	ribosome	3.4411e-14	Gene.1837	310	K	60S ribosomal protein L3-1 [Ricinus communis]	1	FQTTQEK(1)QK_x000D_
Cellular Component	GO:0005840	5	ribosome	3.4411e-14	Gene.1837	157	K	60S ribosomal protein L3-1 [Ricinus communis]	1	GK(1)GYEGVVTR_x000D_
Cellular Component	GO:0005840	5	ribosome	3.4411e-14	Gene.1837	62	K	60S ribosomal protein L3-1 [Ricinus communis]	1	AFSK(1)YAK_x000D_
Cellular Component	GO:0005840	5	ribosome	3.4411e-14	Gene.14660	88	K	"50S ribosomal protein L5, chloroplastic [Ziziphus jujuba]"	1	EEFAYTNIHEIPK(1)IEK_x000D_
Cellular Component	GO:0005840	5	ribosome	3.4411e-14	Gene.14660	63	K	"50S ribosomal protein L5, chloroplastic [Ziziphus jujuba]"	1	LK(1)TAYLEK_x000D_
Cellular Component	GO:0005840	5	ribosome	3.4411e-14	Gene.14660	136	K	"50S ribosomal protein L5, chloroplastic [Ziziphus jujuba]"	1	SIATFK(1)LR_x000D_
Cellular Component	GO:0005840	5	ribosome	3.4411e-14	Gene.14660	206	K	"50S ribosomal protein L5, chloroplastic [Ziziphus jujuba]"	1	FDILGK(1)PR_x000D_
Cellular Component	GO:0005840	5	ribosome	3.4411e-14	Gene.14660	75	K	"50S ribosomal protein L5, chloroplastic [Ziziphus jujuba]"	1	IAPLLK(1)EEFAYTNIHEIPK_x000D_
Cellular Component	GO:0005840	5	ribosome	3.4411e-14	Gene.14660	106	K	"50S ribosomal protein L5, chloroplastic [Ziziphus jujuba]"	1	VVVNCGIGEASQNEK(1)GLEAAIK_x000D_
Cellular Component	GO:0005840	5	ribosome	3.4411e-14	Gene.14660	222	K	"50S ribosomal protein L5, chloroplastic [Ziziphus jujuba]"	1	TDK(1)EAYK_x000D_
Cellular Component	GO:0005840	5	ribosome	3.4411e-14	Gene.7052	69	K	60S ribosomal protein L21-1 [Ananas comosus]	1	VWNVTK(1)R_x000D_
Cellular Component	GO:0005840	5	ribosome	3.4411e-14	Gene.7052	50	K	60S ribosomal protein L21-1 [Ananas comosus]	1	VNGAVHK(1)GMPHK_x000D_
Cellular Component	GO:0005840	5	ribosome	3.4411e-14	Gene.7052	116	K	60S ribosomal protein L21-1 [Ananas comosus]	1	NDQLK(1)AEAK_x000D_
Cellular Component	GO:0005840	5	ribosome	3.4411e-14	Gene.7052	129	K	60S ribosomal protein L21-1 [Ananas comosus]	1	TRGEVISTK(1)R_x000D_
Cellular Component	GO:0005840	5	ribosome	3.4411e-14	Gene.7052	55	K	60S ribosomal protein L21-1 [Ananas comosus]	1	GMPHK(1)FYHGR_x000D_
Cellular Component	GO:0005840	5	ribosome	3.4411e-14	Gene.3975	127	K	hypothetical protein CRG98_033070 [Punica granatum]	1	FFENK(1)HDK_x000D_
Cellular Component	GO:0005840	5	ribosome	3.4411e-14	Gene.683	90	K	PREDICTED: 40S ribosomal protein S24-1 [Theobroma cacao]	1	KFEPK(1)YR_x000D_
Cellular Component	GO:0005840	5	ribosome	3.4411e-14	Gene.7700	98	K	PREDICTED: 40S ribosomal protein S16 [Vitis vinifera]	1	ALVAYYQK(1)YVDEQTK_x000D_
Cellular Component	GO:0005840	5	ribosome	3.4411e-14	Gene.7700	90	K	PREDICTED: 40S ribosomal protein S16 [Vitis vinifera]	1	QSIAK(1)ALVAYYQK_x000D_
Cellular Component	GO:0005840	5	ribosome	3.4411e-14	Gene.7700	26	K	PREDICTED: 40S ribosomal protein S16 [Vitis vinifera]	1	NAVAVTYCK(1)R_x000D_
Cellular Component	GO:0005840	5	ribosome	3.4411e-14	Gene.7700	105	K	PREDICTED: 40S ribosomal protein S16 [Vitis vinifera]	1	YVDEQTK(1)K_x000D_
Cellular Component	GO:0005840	5	ribosome	3.4411e-14	Gene.12921	203	K	PREDICTED: 60S ribosomal protein L13a-2 [Eucalyptus grandis]	1	AEK(1)AAVEK_x000D_
Cellular Component	GO:0005840	5	ribosome	3.4411e-14	Gene.12921	154	K	PREDICTED: 60S ribosomal protein L13a-2 [Eucalyptus grandis]	1	GHK(1)YCLLGR_x000D_
Cellular Component	GO:0005840	5	ribosome	3.4411e-14	Gene.12921	174	K	PREDICTED: 60S ribosomal protein L13a-2 [Eucalyptus grandis]	1	LSSEVGWNHYETIK(1)ELEAK_x000D_
Cellular Component	GO:0005840	5	ribosome	3.4411e-14	Gene.12921	85	K	PREDICTED: 60S ribosomal protein L13a-2 [Eucalyptus grandis]	1	MNTK(1)PSHGPIHFR_x000D_
Cellular Component	GO:0005840	5	ribosome	3.4411e-14	Gene.12921	145	K	PREDICTED: 60S ribosomal protein L13a-2 [Eucalyptus grandis]	1	MVVPDALK(1)VLR_x000D_
Cellular Component	GO:0005840	5	ribosome	3.4411e-14	Gene.12921	134	K	PREDICTED: 60S ribosomal protein L13a-2 [Eucalyptus grandis]	1	VFEGVPPPYDK(1)TK_x000D_
Cellular Component	GO:0005840	5	ribosome	3.4411e-14	Gene.660	50	K	hypothetical protein PRUPE_1G013500 [Prunus persica]	1	IMYALTSIK(1)GIGR_x000D_
Cellular Component	GO:0005840	5	ribosome	3.4411e-14	Gene.660	39	K	hypothetical protein PRUPE_1G013500 [Prunus persica]	1	VLNTNVDGK(1)QK_x000D_
Cellular Component	GO:0005840	5	ribosome	3.4411e-14	Gene.660	70	K	hypothetical protein PRUPE_1G013500 [Prunus persica]	1	ADVDMNK(1)R_x000D_
Cellular Component	GO:0005840	5	ribosome	3.4411e-14	Gene.660	160	K	hypothetical protein PRUPE_1G013500 [Prunus persica]	1	GK(1)TVGVSK_x000D_
Cellular Component	GO:0005840	5	ribosome	3.4411e-14	Gene.660	122	K	hypothetical protein PRUPE_1G013500 [Prunus persica]	1	YSQVVSNALDMK(1)LR_x000D_
Cellular Component	GO:0005840	5	ribosome	3.4411e-14	Gene.660	62	K	hypothetical protein PRUPE_1G013500 [Prunus persica]	1	FSNIVCK(1)K_x000D_
Cellular Component	GO:0005840	5	ribosome	3.4411e-14	Gene.16559	103	K	PREDICTED: 60S ribosomal protein L18a-like [Gossypium hirsutum]	1	TAIIPAK(1)LCK_x000D_
Cellular Component	GO:0005840	5	ribosome	3.4411e-14	Gene.2004	124	K	60S ribosomal protein L5-like [Chenopodium quinoa]	1	K(1)YIYGGHVADYMR_x000D_
Cellular Component	GO:0005840	5	ribosome	3.4411e-14	Gene.24394	63	K	PREDICTED: 60S ribosomal protein L34 [Malus domestica]	1	IQGIPHLRPTEYK(1)R_x000D_
Cellular Component	GO:0005840	5	ribosome	3.4411e-14	Gene.24394	36	K	PREDICTED: 60S ribosomal protein L34 [Malus domestica]	1	LVYQTTK(1)K_x000D_
Cellular Component	GO:0005840	5	ribosome	3.4411e-14	Gene.24394	101	K	PREDICTED: 60S ribosomal protein L34 [Malus domestica]	1	AFLIEEQK(1)IVK_x000D_
Cellular Component	GO:0005840	5	ribosome	3.4411e-14	Gene.24394	24	K	PREDICTED: 60S ribosomal protein L34 [Malus domestica]	1	IVK(1)TPGGK_x000D_
Cellular Component	GO:0005840	5	ribosome	3.4411e-14	Gene.24394	29	K	PREDICTED: 60S ribosomal protein L34 [Malus domestica]	1	TPGGK(1)LVYQTTK_x000D_
Cellular Component	GO:0005840	5	ribosome	3.4411e-14	Gene.13758	146	K	"PREDICTED: 30S ribosomal protein S17, chloroplastic [Daucus carota subsp. sativus]"	1	TK(1)NFVALAPAPR_x000D_
Cellular Component	GO:0005840	5	ribosome	3.4411e-14	Gene.1567	204	K	Ribosomal protein [Trema orientale]	1	K(1)QLEAAGAK_x000D_
Cellular Component	GO:0005840	5	ribosome	3.4411e-14	Gene.1567	188	K	Ribosomal protein [Trema orientale]	1	DLIEGLPK(1)K_x000D_
Cellular Component	GO:0005840	5	ribosome	3.4411e-14	Gene.1567	180	K	Ribosomal protein [Trema orientale]	1	EAK(1)DLIEGLPK_x000D_
Cellular Component	GO:0005840	5	ribosome	3.4411e-14	Gene.1567	191	K	Ribosomal protein [Trema orientale]	1	FK(1)EGISK_x000D_
Cellular Component	GO:0005840	5	ribosome	3.4411e-14	Gene.1567	166	K	Ribosomal protein [Trema orientale]	1	IGAIK(1)AVR_x000D_
Cellular Component	GO:0005840	5	ribosome	3.4411e-14	Gene.1567	212	K	Ribosomal protein [Trema orientale]	1	QLEAAGAK(1)VSIV_x000D_
Cellular Component	GO:0005840	5	ribosome	3.4411e-14	Gene.1567	177	K	Ribosomal protein [Trema orientale]	1	ALTNLALK(1)EAK_x000D_
Cellular Component	GO:0005840	5	ribosome	3.4411e-14	Gene.1567	196	K	Ribosomal protein [Trema orientale]	1	EGISK(1)EEAEEAK_x000D_
Cellular Component	GO:0005840	5	ribosome	3.4411e-14	Gene.18044	67	K	unnamed protein product [Coffea canephora]	1	KPFAGSSHAK(1)GIVLEK_x000D_
Cellular Component	GO:0005840	5	ribosome	3.4411e-14	Gene.18044	49	K	unnamed protein product [Coffea canephora]	1	K(1)SHLGNEWK_x000D_
Cellular Component	GO:0005840	5	ribosome	3.4411e-14	Gene.18044	95	K	unnamed protein product [Coffea canephora]	1	VQLIK(1)NGK_x000D_
Cellular Component	GO:0005840	5	ribosome	3.4411e-14	Gene.18044	45	K	unnamed protein product [Coffea canephora]	1	WADK(1)SYK_x000D_
Cellular Component	GO:0005840	5	ribosome	3.4411e-14	Gene.18044	73	K	unnamed protein product [Coffea canephora]	1	GIVLEK(1)IGIEAK_x000D_
Cellular Component	GO:0005840	5	ribosome	3.4411e-14	Gene.18044	79	K	unnamed protein product [Coffea canephora]	1	IGIEAK(1)QPNSAIR_x000D_
Cellular Component	GO:0005840	5	ribosome	3.4411e-14	Gene.2567	93	K	PREDICTED: 40S ribosomal protein S13 [Daucus carota subsp. sativus]	1	AHGLAPEIPEDLYHLIK(1)K_x000D_
Cellular Component	GO:0005840	5	ribosome	3.4411e-14	Gene.2567	39	K	PREDICTED: 40S ribosomal protein S13 [Daucus carota subsp. sativus]	1	ISSQDVEDNICK(1)FAK_x000D_
Cellular Component	GO:0005840	5	ribosome	3.4411e-14	Gene.2567	70	K	PREDICTED: 40S ribosomal protein S13 [Daucus carota subsp. sativus]	1	SVTGNK(1)VLR_x000D_
Cellular Component	GO:0005840	5	ribosome	3.4411e-14	Gene.2567	19	K	PREDICTED: 40S ribosomal protein S13 [Daucus carota subsp. sativus]	1	GMSASALPYK(1)R_x000D_
Cellular Component	GO:0005840	5	ribosome	3.4411e-14	Gene.2567	76	K	PREDICTED: 40S ribosomal protein S13 [Daucus carota subsp. sativus]	1	ILK(1)AHGLAPEIPEDLYHLIK_x000D_
Cellular Component	GO:0005840	5	ribosome	3.4411e-14	Gene.2567	9	K	PREDICTED: 40S ribosomal protein S13 [Daucus carota subsp. sativus]	1	MHSHGK(1)GMSASALPYK_x000D_
Cellular Component	GO:0005840	5	ribosome	3.4411e-14	Gene.23830	60	K	"30S ribosomal protein S13, chloroplastic-like [Ziziphus jujuba]"	1	VGGVEIPNNK(1)R_x000D_
Cellular Component	GO:0005840	5	ribosome	3.4411e-14	Gene.16077	19	K	hypothetical protein AQUCO_00800111v1 [Aquilegia coerulea]	1	K(1)LEIDDDQK_x000D_
Cellular Component	GO:0005840	5	ribosome	3.4411e-14	Gene.9198	60	K	component of cytosolic 80S ribosome and 40S small subunit [Volvox carteri f. nagariensis]	1	EAIEGTYIDK(1)K_x000D_
Cellular Component	GO:0005840	5	ribosome	3.4411e-14	Gene.6626	114	K	Ribosomal_L13 domain-containing protein [Cephalotus follicularis]	1	AADHINTDK(1)PWYIVDATDK_x000D_
Cellular Component	GO:0005840	5	ribosome	3.4411e-14	Gene.6626	224	K	Ribosomal_L13 domain-containing protein [Cephalotus follicularis]	1	LFHHLK(1)VYK_x000D_
Cellular Component	GO:0005840	5	ribosome	3.4411e-14	Gene.5363	88	K	60S Ribosomal protein [Parasponia andersonii]	1	K(1)AEGEFFQEDKEEK_x000D_
Cellular Component	GO:0005840	5	ribosome	3.4411e-14	Gene.5363	72	K	60S Ribosomal protein [Parasponia andersonii]	1	VDVSGVNVEK(1)FDDK_x000D_
Cellular Component	GO:0005840	5	ribosome	3.4411e-14	Gene.5363	144	K	60S Ribosomal protein [Parasponia andersonii]	1	SGMK(1)PHELLF_x000D_
Cellular Component	GO:0005840	5	ribosome	3.4411e-14	Gene.5363	108	K	60S Ribosomal protein [Parasponia andersonii]	1	NQLPAEK(1)K_x000D_
Cellular Component	GO:0005840	5	ribosome	3.4411e-14	Gene.5363	76	K	60S Ribosomal protein [Parasponia andersonii]	1	FDDK(1)YFAK_x000D_
Cellular Component	GO:0005840	5	ribosome	3.4411e-14	Gene.5363	80	K	60S Ribosomal protein [Parasponia andersonii]	1	YFAK(1)EVQK_x000D_
Cellular Component	GO:0005840	5	ribosome	3.4411e-14	Gene.5363	140	K	60S Ribosomal protein [Parasponia andersonii]	1	FSLK(1)SGMK_x000D_
Cellular Component	GO:0005840	5	ribosome	3.4411e-14	Gene.4800	102	K	"PREDICTED: 50S ribosomal protein L35, chloroplastic [Beta vulgaris subsp. vulgaris]"	1	VTGSGK(1)IMR_x000D_
Cellular Component	GO:0005840	5	ribosome	3.4411e-14	Gene.5291	146	K	"RecName: Full=50S ribosomal protein L23, chloroplastic; AltName: Full=Chloroplastic large ribosomal subunit protein uL23c; AltName: Full=PRPL23; Flags: Precursor"	1	SFLEVGVK(1)K_x000D_
Cellular Component	GO:0019773	4	proteasome core complex, alpha-subunit complex	0.00576307	Gene.22316	49	K	proteasome subunit alpha type-4-like [Arachis hypogaea]	1	DGVVLVGEK(1)K_x000D_
Cellular Component	GO:0019773	4	proteasome core complex, alpha-subunit complex	0.00576307	Gene.19603	173	K	hypothetical protein COLO4_24921 [Corchorus olitorius]	1	QAAK(1)TEIEK_x000D_
Cellular Component	GO:0019773	4	proteasome core complex, alpha-subunit complex	0.00576307	Gene.19603	199	K	hypothetical protein COLO4_24921 [Corchorus olitorius]	1	IIYK(1)VHDEAK_x000D_
Cellular Component	GO:0019773	4	proteasome core complex, alpha-subunit complex	0.00576307	Gene.19603	110	K	hypothetical protein COLO4_24921 [Corchorus olitorius]	1	SEATNYESVYGEPIPTK(1)ELAQR_x000D_
Cellular Component	GO:0019773	4	proteasome core complex, alpha-subunit complex	0.00576307	Gene.12543	52	K	Proteasome subunit alpha type-5 [Actinidia chinensis var. chinensis]	1	EGVVLAVEK(1)R_x000D_
Cellular Component	GO:0019773	4	proteasome core complex, alpha-subunit complex	0.00576307	Gene.12543	207	K	Proteasome subunit alpha type-5 [Actinidia chinensis var. chinensis]	1	QVMEEK(1)VTPNNVDIAK_x000D_
Cellular Component	GO:0019773	4	proteasome core complex, alpha-subunit complex	0.00576307	Gene.12543	43	K	Proteasome subunit alpha type-5 [Actinidia chinensis var. chinensis]	1	TK(1)EGVVLAVEK_x000D_
Cellular Component	GO:0019773	4	proteasome core complex, alpha-subunit complex	0.00576307	Gene.3638	53	K	PREDICTED: proteasome subunit alpha type-7-like [Ipomoea nil]	1	STPK(1)LQDSR_x000D_
Cellular Component	GO:0019773	4	proteasome core complex, alpha-subunit complex	0.00576307	Gene.3638	179	K	PREDICTED: proteasome subunit alpha type-7-like [Ipomoea nil]	1	NYK(1)ETSGQETVK_x000D_
Cellular Component	GO:0019773	4	proteasome core complex, alpha-subunit complex	0.00576307	Gene.3638	176	K	PREDICTED: proteasome subunit alpha type-7-like [Ipomoea nil]	1	EFLEK(1)NYK_x000D_
Cellular Component	GO:0019773	4	proteasome core complex, alpha-subunit complex	0.00576307	Gene.3638	48	K	PREDICTED: proteasome subunit alpha type-7-like [Ipomoea nil]	1	GSDTVVLGVEK(1)K_x000D_
Cellular Component	GO:0019773	4	proteasome core complex, alpha-subunit complex	0.00576307	Gene.22339	104	K	PREDICTED: proteasome subunit alpha type-6 [Nicotiana tomentosiformis]	1	HK(1)YGYEMPVDVLAR_x000D_
Cellular Component	GO:0019773	4	proteasome core complex, alpha-subunit complex	0.00576307	Gene.22339	59	K	PREDICTED: proteasome subunit alpha type-6 [Nicotiana tomentosiformis]	1	VPDK(1)LLDQTSVTHLFPITK_x000D_
Cellular Component	GO:0019773	4	proteasome core complex, alpha-subunit complex	0.00576307	Gene.22339	33	K	PREDICTED: proteasome subunit alpha type-6 [Nicotiana tomentosiformis]	1	AVK(1)SGGVTSIGVR_x000D_
Cellular Component	GO:0019773	4	proteasome core complex, alpha-subunit complex	0.00576307	Gene.22339	222	K	PREDICTED: proteasome subunit alpha type-6 [Nicotiana tomentosiformis]	1	K(1)ENPVFR_x000D_
Cellular Component	GO:0019773	4	proteasome core complex, alpha-subunit complex	0.00576307	Gene.11847	92	K	PREDICTED: proteasome subunit alpha type-2-B [Vitis vinifera]	1	K(1)QAEQYYR_x000D_
Cellular Component	GO:0019773	4	proteasome core complex, alpha-subunit complex	0.00576307	Gene.11847	50	K	PREDICTED: proteasome subunit alpha type-2-B [Vitis vinifera]	1	AANGVVIATEK(1)K_x000D_
Cellular Component	GO:0019773	4	proteasome core complex, alpha-subunit complex	0.00576307	Gene.11847	63	K	PREDICTED: proteasome subunit alpha type-2-B [Vitis vinifera]	1	LPSILVDEASVK(1)K_x000D_
Cellular Component	GO:0019773	4	proteasome core complex, alpha-subunit complex	0.00576307	Gene.11847	165	K	PREDICTED: proteasome subunit alpha type-2-B [Vitis vinifera]	1	ASAMGK(1)NVSNAK_x000D_
Cellular Component	GO:0019773	4	proteasome core complex, alpha-subunit complex	0.00576307	Gene.11847	102	K	PREDICTED: proteasome subunit alpha type-2-B [Vitis vinifera]	1	LYK(1)ESIPVTQLVR_x000D_
Cellular Component	GO:0019773	4	proteasome core complex, alpha-subunit complex	0.00576307	Gene.11847	171	K	PREDICTED: proteasome subunit alpha type-2-B [Vitis vinifera]	1	NVSNAK(1)TFLEK_x000D_
Cellular Component	GO:0000502	6	proteasome complex	0.000345683	Gene.22316	49	K	proteasome subunit alpha type-4-like [Arachis hypogaea]	1	DGVVLVGEK(1)K_x000D_
Cellular Component	GO:0000502	6	proteasome complex	0.000345683	Gene.10760	333	K	PAM domain (PCI/PINT associated module) protein isoform 1 [Theobroma cacao]	1	SVAEK(1)FASTFNTDR_x000D_
Cellular Component	GO:0000502	6	proteasome complex	0.000345683	Gene.10760	303	K	PAM domain (PCI/PINT associated module) protein isoform 1 [Theobroma cacao]	1	TIFVQK(1)GMEK_x000D_
Cellular Component	GO:0000502	6	proteasome complex	0.000345683	Gene.10760	41	K	PAM domain (PCI/PINT associated module) protein isoform 1 [Theobroma cacao]	1	DIASLIETGSYK(1)K_x000D_
Cellular Component	GO:0000502	6	proteasome complex	0.000345683	Gene.21417	67	K	proteasome subunit beta type-1-like [Chenopodium quinoa]	1	IAK(1)LADK_x000D_
Cellular Component	GO:0000502	6	proteasome complex	0.000345683	Gene.21417	64	K	proteasome subunit beta type-1-like [Chenopodium quinoa]	1	DYSK(1)IAK_x000D_
Cellular Component	GO:0000502	6	proteasome complex	0.000345683	Gene.3638	53	K	PREDICTED: proteasome subunit alpha type-7-like [Ipomoea nil]	1	STPK(1)LQDSR_x000D_
Cellular Component	GO:0000502	6	proteasome complex	0.000345683	Gene.3638	179	K	PREDICTED: proteasome subunit alpha type-7-like [Ipomoea nil]	1	NYK(1)ETSGQETVK_x000D_
Cellular Component	GO:0000502	6	proteasome complex	0.000345683	Gene.3638	176	K	PREDICTED: proteasome subunit alpha type-7-like [Ipomoea nil]	1	EFLEK(1)NYK_x000D_
Cellular Component	GO:0000502	6	proteasome complex	0.000345683	Gene.3638	48	K	PREDICTED: proteasome subunit alpha type-7-like [Ipomoea nil]	1	GSDTVVLGVEK(1)K_x000D_
Cellular Component	GO:0000502	6	proteasome complex	0.000345683	Gene.11847	92	K	PREDICTED: proteasome subunit alpha type-2-B [Vitis vinifera]	1	K(1)QAEQYYR_x000D_
Cellular Component	GO:0000502	6	proteasome complex	0.000345683	Gene.11847	50	K	PREDICTED: proteasome subunit alpha type-2-B [Vitis vinifera]	1	AANGVVIATEK(1)K_x000D_
Cellular Component	GO:0000502	6	proteasome complex	0.000345683	Gene.11847	63	K	PREDICTED: proteasome subunit alpha type-2-B [Vitis vinifera]	1	LPSILVDEASVK(1)K_x000D_
Cellular Component	GO:0000502	6	proteasome complex	0.000345683	Gene.11847	165	K	PREDICTED: proteasome subunit alpha type-2-B [Vitis vinifera]	1	ASAMGK(1)NVSNAK_x000D_
Cellular Component	GO:0000502	6	proteasome complex	0.000345683	Gene.11847	102	K	PREDICTED: proteasome subunit alpha type-2-B [Vitis vinifera]	1	LYK(1)ESIPVTQLVR_x000D_
Cellular Component	GO:0000502	6	proteasome complex	0.000345683	Gene.11847	171	K	PREDICTED: proteasome subunit alpha type-2-B [Vitis vinifera]	1	NVSNAK(1)TFLEK_x000D_
Cellular Component	GO:0000502	6	proteasome complex	0.000345683	Gene.19603	173	K	hypothetical protein COLO4_24921 [Corchorus olitorius]	1	QAAK(1)TEIEK_x000D_
Cellular Component	GO:0000502	6	proteasome complex	0.000345683	Gene.19603	199	K	hypothetical protein COLO4_24921 [Corchorus olitorius]	1	IIYK(1)VHDEAK_x000D_
Cellular Component	GO:0000502	6	proteasome complex	0.000345683	Gene.19603	110	K	hypothetical protein COLO4_24921 [Corchorus olitorius]	1	SEATNYESVYGEPIPTK(1)ELAQR_x000D_
Cellular Component	GO:0000502	6	proteasome complex	0.000345683	Gene.12543	52	K	Proteasome subunit alpha type-5 [Actinidia chinensis var. chinensis]	1	EGVVLAVEK(1)R_x000D_
Cellular Component	GO:0000502	6	proteasome complex	0.000345683	Gene.12543	207	K	Proteasome subunit alpha type-5 [Actinidia chinensis var. chinensis]	1	QVMEEK(1)VTPNNVDIAK_x000D_
Cellular Component	GO:0000502	6	proteasome complex	0.000345683	Gene.12543	43	K	Proteasome subunit alpha type-5 [Actinidia chinensis var. chinensis]	1	TK(1)EGVVLAVEK_x000D_
Cellular Component	GO:0000502	6	proteasome complex	0.000345683	Gene.20342	183	K	PREDICTED: proteasome subunit beta type-4 [Solanum tuberosum]	1	LLEK(1)CMR_x000D_
Cellular Component	GO:0000502	6	proteasome complex	0.000345683	Gene.23757	240	K	proteasome subunit beta type-7-B [Capsella rubella]	1	TYTSSK(1)GYSFPR_x000D_
Cellular Component	GO:0000502	6	proteasome complex	0.000345683	Gene.23757	221	K	proteasome subunit beta type-7-B [Capsella rubella]	1	GK(1)VEYLR_x000D_
Cellular Component	GO:0000502	6	proteasome complex	0.000345683	Gene.23757	182	K	proteasome subunit beta type-7-B [Capsella rubella]	1	YK(1)EGLTK_x000D_
Cellular Component	GO:0000502	6	proteasome complex	0.000345683	Gene.16820	131	K	PREDICTED: proteasome subunit alpha type-4-A [Brassica rapa]	1	YK(1)VHSPDSLSK_x000D_
Cellular Component	GO:0000502	6	proteasome complex	0.000345683	Gene.16820	140	K	PREDICTED: proteasome subunit alpha type-4-A [Brassica rapa]	1	VHSPDSLSK(1)LLVK_x000D_
Cellular Component	GO:0000502	6	proteasome complex	0.000345683	Gene.19040	207	K	JAB1/MPN/MOV34 metalloenzyme [Trema orientale]	1	LVALK(1)GLDAR_x000D_
Cellular Component	GO:0000502	6	proteasome complex	0.000345683	Gene.2916	197	K	proteasome subunit beta type-5 [Ziziphus jujuba]	1	K(1)LSGDDVGELHYK_x000D_
Cellular Component	GO:0000502	6	proteasome complex	0.000345683	Gene.2916	43	K	proteasome subunit beta type-5 [Ziziphus jujuba]	1	ASMGGYISSQSVK(1)K_x000D_
Cellular Component	GO:0000502	6	proteasome complex	0.000345683	Gene.2916	82	K	proteasome subunit beta type-5 [Ziziphus jujuba]	1	LHELANK(1)R_x000D_
Cellular Component	GO:0000502	6	proteasome complex	0.000345683	Gene.22339	104	K	PREDICTED: proteasome subunit alpha type-6 [Nicotiana tomentosiformis]	1	HK(1)YGYEMPVDVLAR_x000D_
Cellular Component	GO:0000502	6	proteasome complex	0.000345683	Gene.22339	59	K	PREDICTED: proteasome subunit alpha type-6 [Nicotiana tomentosiformis]	1	VPDK(1)LLDQTSVTHLFPITK_x000D_
Cellular Component	GO:0000502	6	proteasome complex	0.000345683	Gene.22339	33	K	PREDICTED: proteasome subunit alpha type-6 [Nicotiana tomentosiformis]	1	AVK(1)SGGVTSIGVR_x000D_
Cellular Component	GO:0000502	6	proteasome complex	0.000345683	Gene.22339	222	K	PREDICTED: proteasome subunit alpha type-6 [Nicotiana tomentosiformis]	1	K(1)ENPVFR_x000D_
Cellular Component	GO:0098797	7	plasma membrane protein complex	0.107232	Gene.1291	214	K	clathrin light chain 2 [Spinacia oleracea]	1	LNADTNK(1)TQNR_x000D_
Cellular Component	GO:0098797	7	plasma membrane protein complex	0.107232	Gene.1291	230	K	clathrin light chain 2 [Spinacia oleracea]	1	VFLSNQEK(1)FHK_x000D_
Cellular Component	GO:0098797	7	plasma membrane protein complex	0.107232	Gene.1291	325	K	clathrin light chain 2 [Spinacia oleracea]	1	TGK(1)AGAQGVASAAK_x000D_
Cellular Component	GO:0098797	7	plasma membrane protein complex	0.107232	Gene.21421	457	K	hypothetical protein AQUCO_00400407v1 [Aquilegia coerulea]	1	LVVNQNK(1)K_x000D_
Cellular Component	GO:0098797	7	plasma membrane protein complex	0.107232	Gene.21421	102	K	hypothetical protein AQUCO_00400407v1 [Aquilegia coerulea]	1	AQLPGTTQDHLQIFNIEAK(1)AK_x000D_
Cellular Component	GO:0098797	7	plasma membrane protein complex	0.107232	Gene.21421	389	K	hypothetical protein AQUCO_00400407v1 [Aquilegia coerulea]	1	FQELFAQTK(1)YK_x000D_
Cellular Component	GO:0098797	7	plasma membrane protein complex	0.107232	Gene.21421	651	K	hypothetical protein AQUCO_00400407v1 [Aquilegia coerulea]	1	HYSELSDVK(1)R_x000D_
Cellular Component	GO:0098797	7	plasma membrane protein complex	0.107232	Gene.1294	162	K	clathrin light chain 2 [Spinacia oleracea]	1	VYLGNQEK(1)FHK_x000D_
Cellular Component	GO:0098797	7	plasma membrane protein complex	0.107232	Gene.1294	224	K	clathrin light chain 2 [Spinacia oleracea]	1	HILVK(1)LK_x000D_
Cellular Component	GO:0098797	7	plasma membrane protein complex	0.107232	Gene.1294	146	K	clathrin light chain 2 [Spinacia oleracea]	1	LSIETNK(1)TQNR_x000D_
Cellular Component	GO:0098797	7	plasma membrane protein complex	0.107232	Gene.1294	257	K	clathrin light chain 2 [Spinacia oleracea]	1	TTK(1)GGVQVEAAK_x000D_
Cellular Component	GO:0098797	7	plasma membrane protein complex	0.107232	Gene.1294	211	K	clathrin light chain 2 [Spinacia oleracea]	1	PGK(1)PTDLSR_x000D_
Cellular Component	GO:0033180	7	proton-transporting V-type ATPase, V1 domain	0.0053066	Gene.7193	22	K	V-type proton ATPase subunit H [Prunus avium]	1	YK(1)QEVLLGHLDWSPVHK_x000D_
Cellular Component	GO:0033180	7	proton-transporting V-type ATPase, V1 domain	0.0053066	Gene.191	137	K	V-type proton ATPase subunit C [Prunus persica]	1	VEDDLK(1)VR_x000D_
Cellular Component	GO:0033180	7	proton-transporting V-type ATPase, V1 domain	0.0053066	Gene.23048	124	K	V-type proton ATPase catalytic subunit A-like [Solanum pennellii]	1	PVASK(1)LAADTPLLTGQR_x000D_
Cellular Component	GO:0033180	7	proton-transporting V-type ATPase, V1 domain	0.0053066	Gene.23048	212	K	V-type proton ATPase catalytic subunit A-like [Solanum pennellii]	1	EESVMK(1)R_x000D_
Cellular Component	GO:0033180	7	proton-transporting V-type ATPase, V1 domain	0.0053066	Gene.23048	470	K	V-type proton ATPase catalytic subunit A-like [Solanum pennellii]	1	GAGMDGQK(1)ITYTLIK_x000D_
Cellular Component	GO:0033180	7	proton-transporting V-type ATPase, V1 domain	0.0053066	Gene.23048	418	K	V-type proton ATPase catalytic subunit A-like [Solanum pennellii]	1	ITLDTAK(1)LLR_x000D_
Cellular Component	GO:0033180	7	proton-transporting V-type ATPase, V1 domain	0.0053066	Gene.23048	477	K	V-type proton ATPase catalytic subunit A-like [Solanum pennellii]	1	ITYTLIK(1)HR_x000D_
Cellular Component	GO:0033180	7	proton-transporting V-type ATPase, V1 domain	0.0053066	Gene.23048	12	K	V-type proton ATPase catalytic subunit A-like [Solanum pennellii]	1	PLK(1)TIAK_x000D_
Cellular Component	GO:0000786	4	nucleosome	0.000292417	Gene.2548	42	K	PREDICTED: probable histone H2A.1 [Gossypium raimondii]	1	MLGSGASK(1)K_x000D_
Cellular Component	GO:0000786	4	nucleosome	0.000292417	Gene.2548	50	K	PREDICTED: probable histone H2A.1 [Gossypium raimondii]	1	SSK(1)AGLQFPVGR_x000D_
Cellular Component	GO:0000786	4	nucleosome	0.000292417	Gene.2548	68	K	PREDICTED: probable histone H2A.1 [Gossypium raimondii]	1	AGK(1)YAER_x000D_
Cellular Component	GO:0000786	4	nucleosome	0.000292417	Gene.4826	45	K	histone H2A-like [Olea europaea var. sylvestris]	1	SVK(1)AGLQFPVGR_x000D_
Cellular Component	GO:0000786	4	nucleosome	0.000292417	Gene.9056	209	K	histone H1-like [Lactuca sativa]	1	VAK(1)TSAAASPSK_x000D_
Cellular Component	GO:0000786	4	nucleosome	0.000292417	Gene.9056	103	K	histone H1-like [Lactuca sativa]	1	LAASGK(1)LVK_x000D_
Cellular Component	GO:0000786	4	nucleosome	0.000292417	Gene.9056	64	K	histone H1-like [Lactuca sativa]	1	EK(1)SGSSQYAIQK_x000D_
Cellular Component	GO:0000786	4	nucleosome	0.000292417	Gene.9056	117	K	histone H1-like [Lactuca sativa]	1	LPSDK(1)APAAAPK_x000D_
Cellular Component	GO:0000786	4	nucleosome	0.000292417	Gene.9056	43	K	histone H1-like [Lactuca sativa]	1	K(1)SSSHPPYYEMVSDAIVTLK_x000D_
Cellular Component	GO:0000786	4	nucleosome	0.000292417	Gene.9056	62	K	histone H1-like [Lactuca sativa]	1	SSSHPPYYEMVSDAIVTLK(1)EK_x000D_
Cellular Component	GO:0000786	4	nucleosome	0.000292417	Gene.6511	84	K	histone H2B.7 [Lactuca sativa]	1	IYIFK(1)VLK_x000D_
Cellular Component	GO:0000786	4	nucleosome	0.000292417	Gene.6511	57	K	histone H2B.7 [Lactuca sativa]	1	LPK(1)EGGAGAADK_x000D_
Cellular Component	GO:0000786	4	nucleosome	0.000292417	Gene.6511	79	K	histone H2B.7 [Lactuca sativa]	1	NVETYK(1)IYIFK_x000D_
Cellular Component	GO:0000786	4	nucleosome	0.000292417	Gene.14026	117	K	PREDICTED: histone H3-like centromeric protein CSE4 [Brassica rapa]	1	VTIMPK(1)DMQLAR_x000D_
Cellular Component	GO:0000786	4	nucleosome	0.000292417	Gene.10690	47	K	Histone domain-containing protein [Cephalotus follicularis]	1	LPK(1)EGGAVAGDK_x000D_
Cellular Component	GO:0000786	4	nucleosome	0.000292417	Gene.9053	123	K	hypothetical protein CDL15_Pgr005879 [Punica granatum]	1	LPASK(1)APAALKPAAK_x000D_
Cellular Component	GO:0000786	4	nucleosome	0.000292417	Gene.9053	221	K	hypothetical protein CDL15_Pgr005879 [Punica granatum]	1	VAK(1)TSAAASPSAK_x000D_
Cellular Component	GO:0000786	4	nucleosome	0.000292417	Gene.9053	70	K	hypothetical protein CDL15_Pgr005879 [Punica granatum]	1	EK(1)SGSSQYAIQK_x000D_
Cellular Component	GO:0000786	4	nucleosome	0.000292417	Gene.9053	95	K	hypothetical protein CDL15_Pgr005879 [Punica granatum]	1	K(1)LLLVQLK_x000D_
Cellular Component	GO:0000786	4	nucleosome	0.000292417	Gene.9053	118	K	hypothetical protein CDL15_Pgr005879 [Punica granatum]	1	NSYK(1)LPASK_x000D_
Cellular Component	GO:0000786	4	nucleosome	0.000292417	Gene.9053	102	K	hypothetical protein CDL15_Pgr005879 [Punica granatum]	1	LLLVQLK(1)R_x000D_
Cellular Component	GO:0000786	4	nucleosome	0.000292417	Gene.9053	129	K	hypothetical protein CDL15_Pgr005879 [Punica granatum]	1	APAALK(1)PAAK_x000D_
Cellular Component	GO:0000786	4	nucleosome	0.000292417	Gene.9053	80	K	hypothetical protein CDL15_Pgr005879 [Punica granatum]	1	SGSSQYAIQK(1)FVEEK_x000D_
Cellular Component	GO:0000786	4	nucleosome	0.000292417	Gene.9053	109	K	hypothetical protein CDL15_Pgr005879 [Punica granatum]	1	LVSSEK(1)LVK_x000D_
Cellular Component	GO:0000786	4	nucleosome	0.000292417	Gene.9053	133	K	hypothetical protein CDL15_Pgr005879 [Punica granatum]	0.999954	APAALKPAAK(1)K_x000D_
Cellular Component	GO:0000786	4	nucleosome	0.000292417	Gene.6512	124	K	putative transcription factor Hap3/NF-YB family [Rosa chinensis]	0.969308	YNK(0.969)K(0.031)PTITSR_x000D_
Cellular Component	GO:0000786	4	nucleosome	0.000292417	Gene.6512	155	K	putative transcription factor Hap3/NF-YB family [Rosa chinensis]	1	HAVSEGTK(1)AVTK_x000D_
Cellular Component	GO:0000786	4	nucleosome	0.000292417	Gene.6512	77	K	putative transcription factor Hap3/NF-YB family [Rosa chinensis]	1	SVETYK(1)IYIFK_x000D_
Cellular Component	GO:0000786	4	nucleosome	0.000292417	Gene.6512	71	K	putative transcription factor Hap3/NF-YB family [Rosa chinensis]	1	K(1)SVETYK_x000D_
Cellular Component	GO:0000786	4	nucleosome	0.000292417	Gene.6512	55	K	putative transcription factor Hap3/NF-YB family [Rosa chinensis]	1	LPK(1)EGGAASADKK_x000D_
Cellular Component	GO:0000786	4	nucleosome	0.000292417	Gene.6512	82	K	putative transcription factor Hap3/NF-YB family [Rosa chinensis]	1	IYIFK(1)VLK_x000D_
Cellular Component	GO:0000786	4	nucleosome	0.000292417	Gene.3471	45	K	histone H1.1 [Populus trichocarpa]	1	LLSVQLK(1)K_x000D_
Cellular Component	GO:0000786	4	nucleosome	0.000292417	Gene.3471	10	K	histone H1.1 [Populus trichocarpa]	1	EALVALK(1)ER_x000D_
Cellular Component	GO:0000786	4	nucleosome	0.000292417	Gene.3471	129	K	histone H1.1 [Populus trichocarpa]	1	PVK(1)AVAK_x000D_
Cellular Component	GO:0000786	4	nucleosome	0.000292417	Gene.3471	143	K	histone H1.1 [Populus trichocarpa]	1	IAASK(1)VK_x000D_
Cellular Component	GO:0000786	4	nucleosome	0.000292417	Gene.13528	85	K	hypothetical protein B456_003G040200 [Gossypium raimondii]	1	K(1)TVTAMDVVYALK_x000D_
Cellular Component	GO:0000786	4	nucleosome	0.000292417	Gene.13528	37	K	hypothetical protein B456_003G040200 [Gossypium raimondii]	1	DNIQGITK(1)PAIR_x000D_
Cellular Component	GO:0000786	4	nucleosome	0.000292417	Gene.13528	97	K	hypothetical protein B456_003G040200 [Gossypium raimondii]	1	TVTAMDVVYALK(1)R_x000D_
Cellular Component	GO:0000786	4	nucleosome	0.000292417	Gene.23978	33	K	histone H1-like [Manihot esculenta]	1	FAASGK(1)LVK_x000D_
Cellular Component	GO:0000786	4	nucleosome	0.000292417	Gene.23978	26	K	histone H1-like [Manihot esculenta]	1	LLLTQLK(1)K_x000D_
Cellular Component	GO:0000786	4	nucleosome	0.000292417	Gene.23978	48	K	histone H1-like [Manihot esculenta]	1	LPATTK(1)AAAVPK_x000D_
Cellular Component	GO:0000786	4	nucleosome	0.000292417	Gene.16086	14	K	probable histone H2A variant 3 [Chenopodium quinoa]	1	GLITGGK(1)SGVNK_x000D_
Cellular Component	GO:0000786	4	nucleosome	0.000292417	Gene.21309	21	K	hypothetical protein AQUCO_01700567v1 [Aquilegia coerulea]	1	GLVAGK(1)TAAASK_x000D_
Cellular Component	GO:0000786	4	nucleosome	0.000292417	Gene.21309	15	K	hypothetical protein AQUCO_01700567v1 [Aquilegia coerulea]	1	GGK(1)GLVAGK_x000D_
Cellular Component	GO:0000786	4	nucleosome	0.000292417	Gene.7497	117	K	hypothetical protein DM860_011956 [Cuscuta australis]	1	FVAAGNLVK(1)VK_x000D_
Cellular Component	GO:0030125	13	clathrin vesicle coat	0.0701371	Gene.1291	214	K	clathrin light chain 2 [Spinacia oleracea]	1	LNADTNK(1)TQNR_x000D_
Cellular Component	GO:0030125	13	clathrin vesicle coat	0.0701371	Gene.1291	230	K	clathrin light chain 2 [Spinacia oleracea]	1	VFLSNQEK(1)FHK_x000D_
Cellular Component	GO:0030125	13	clathrin vesicle coat	0.0701371	Gene.1291	325	K	clathrin light chain 2 [Spinacia oleracea]	1	TGK(1)AGAQGVASAAK_x000D_
Cellular Component	GO:0030125	13	clathrin vesicle coat	0.0701371	Gene.21421	457	K	hypothetical protein AQUCO_00400407v1 [Aquilegia coerulea]	1	LVVNQNK(1)K_x000D_
Cellular Component	GO:0030125	13	clathrin vesicle coat	0.0701371	Gene.21421	102	K	hypothetical protein AQUCO_00400407v1 [Aquilegia coerulea]	1	AQLPGTTQDHLQIFNIEAK(1)AK_x000D_
Cellular Component	GO:0030125	13	clathrin vesicle coat	0.0701371	Gene.21421	389	K	hypothetical protein AQUCO_00400407v1 [Aquilegia coerulea]	1	FQELFAQTK(1)YK_x000D_
Cellular Component	GO:0030125	13	clathrin vesicle coat	0.0701371	Gene.21421	651	K	hypothetical protein AQUCO_00400407v1 [Aquilegia coerulea]	1	HYSELSDVK(1)R_x000D_
Cellular Component	GO:0030125	13	clathrin vesicle coat	0.0701371	Gene.1294	162	K	clathrin light chain 2 [Spinacia oleracea]	1	VYLGNQEK(1)FHK_x000D_
Cellular Component	GO:0030125	13	clathrin vesicle coat	0.0701371	Gene.1294	224	K	clathrin light chain 2 [Spinacia oleracea]	1	HILVK(1)LK_x000D_
Cellular Component	GO:0030125	13	clathrin vesicle coat	0.0701371	Gene.1294	146	K	clathrin light chain 2 [Spinacia oleracea]	1	LSIETNK(1)TQNR_x000D_
Cellular Component	GO:0030125	13	clathrin vesicle coat	0.0701371	Gene.1294	257	K	clathrin light chain 2 [Spinacia oleracea]	1	TTK(1)GGVQVEAAK_x000D_
[truncated: 45,582 more rows]
