# Supplementary material for: Global analysis of protein lysine 2-hydroxyisobutyrylation (Khib) profiles in Chinese herb rhubarb (Dahuang)
Source: BMC Genomics. 2021 Jul 15;22:542. doi: 10.1186/s12864-021-07847-0 (PMC8283887; doi:10.1186/s12864-021-07847-0)
Supplement: Supplementary file 6 — Table S5, KEGG pathway enrichment analysis of Khib-modified proteins. [file 12864_2021_7847_MOESM6_ESM.xlsx]

## Sheet: ident
Table S5. KEGG pathway enrichment anlysis of Khib-modified proteins
KEGG pathway	Mapping	Background	All Mapping	All Background	Fold enrichment	Fisher's exact test p value	Related proteins
map00020 Citrate cycle (TCA cycle)	26	31	679	2680	3.31	9.60645e-12	Gene.25049 Gene.2750 Gene.5906 Gene.15923 Gene.9225 Gene.24754 Gene.17896 Gene.4910 Gene.6068 Gene.15148 Gene.13400 Gene.22365 Gene.2889 Gene.19672 Gene.13205 Gene.13310 Gene.3292 Gene.9412 Gene.4083 Gene.301 Gene.1537 Gene.9789 Gene.19392 Gene.223 Gene.13273 Gene.25377
map00290 Valine, leucine and isoleucine biosynthesis	8	10	679	2680	3.16	0.000447365	Gene.3570 Gene.9317 Gene.8735 Gene.16310 Gene.22180 Gene.15925 Gene.18121 Gene.24587
map00630 Glyoxylate and dicarboxylate metabolism	31	39	679	2680	3.14	1.37601e-12	Gene.9946 Gene.2978 Gene.2750 Gene.25055 Gene.23296 Gene.9225 Gene.18802 Gene.24754 Gene.15148 Gene.25187 Gene.2832 Gene.2889 Gene.19989 Gene.13205 Gene.2273 Gene.13304 Gene.11085 Gene.6581 Gene.9789 Gene.12488 Gene.20331 Gene.18743 Gene.24698 Gene.13169 Gene.13174 Gene.13273 Gene.24969 Gene.7171 Gene.25377 Gene.22637 Gene.12941
map00720 Carbon fixation pathways in prokaryotes	13	17	679	2680	3.02	1.34984e-05	Gene.25055 Gene.24256 Gene.1730 Gene.301 Gene.24266 Gene.9612 Gene.21931 Gene.24546 Gene.18743 Gene.17896 Gene.13273 Gene.22365 Gene.13290
map00710 Carbon fixation in photosynthetic organisms	29	38	679	2680	3.01	4.63239e-11	Gene.16237 Gene.2750 Gene.9972 Gene.24266 Gene.15043 Gene.24546 Gene.19370 Gene.13693 Gene.9225 Gene.9169 Gene.5755 Gene.19019 Gene.15499 Gene.24341 Gene.2889 Gene.5995 Gene.23751 Gene.21223 Gene.15678 Gene.5155 Gene.5059 Gene.2809 Gene.12488 Gene.22649 Gene.24062 Gene.9661 Gene.15046 Gene.25377 Gene.7921
map00620 Pyruvate metabolism	36	49	679	2680	2.9	1.31966e-12	Gene.6534 Gene.19768 Gene.18111 Gene.24754 Gene.6068 Gene.14816 Gene.13400 Gene.2889 Gene.24256 Gene.4083 Gene.301 Gene.9789 Gene.223 Gene.22180 Gene.25377 Gene.7229 Gene.7422 Gene.2750 Gene.25055 Gene.1730 Gene.9972 Gene.8688 Gene.24266 Gene.21931 Gene.24546 Gene.9225 Gene.9169 Gene.10483 Gene.19019 Gene.3313 Gene.12572 Gene.13619 Gene.19672 Gene.13310 Gene.21223 Gene.18743
map01210 2-Oxocarboxylic acid metabolism	22	32	679	2680	2.71	2.57124e-07	Gene.9317 Gene.13693 Gene.17896 Gene.4910 Gene.13857 Gene.8735 Gene.15148 Gene.24587 Gene.18121 Gene.15925 Gene.3570 Gene.13205 Gene.9116 Gene.22387 Gene.3292 Gene.17495 Gene.12488 Gene.2302 Gene.9661 Gene.13273 Gene.22180 Gene.16310
map00970 Aminoacyl-tRNA biosynthesis	28	41	679	2680	2.7	6.92005e-09	Gene.12936 Gene.24498 Gene.23166 Gene.14567 Gene.10958 Gene.3512 Gene.21192 Gene.19208 Gene.23878 Gene.21228 Gene.16052 Gene.8006 Gene.8851 Gene.22975 Gene.14627 Gene.11578 Gene.24899 Gene.7517 Gene.23288 Gene.19230 Gene.20306 Gene.13932 Gene.20592 Gene.15353 Gene.25119 Gene.24586 Gene.23753 Gene.21472
map00195 Photosynthesis	18	27	679	2680	2.63	6.58696e-06	Gene.6458 Gene.15682 Gene.9295 Gene.1063 Gene.23555 Gene.8861 Gene.10510 Gene.3385 Gene.20788 Gene.11569 Gene.5473 Gene.6689 Gene.16519 Gene.146 Gene.14176 Gene.17788 Gene.21765 Gene.17939
map00680 Methane metabolism	18	30	679	2680	2.37	5.46868e-05	Gene.2978 Gene.25055 Gene.10042 Gene.24266 Gene.15043 Gene.17094 Gene.23679 Gene.5755 Gene.22682 Gene.5155 Gene.15678 Gene.5059 Gene.6581 Gene.2688 Gene.22649 Gene.24698 Gene.15046 Gene.22637
map00250 Alanine, aspartate and glutamate metabolism	18	30	679	2680	2.37	5.46868e-05	Gene.11415 Gene.20318 Gene.16773 Gene.13693 Gene.10496 Gene.25276 Gene.2832 Gene.2273 Gene.15937 Gene.20630 Gene.17495 Gene.3581 Gene.6581 Gene.23114 Gene.12488 Gene.9661 Gene.13646 Gene.10603
map00260 Glycine, serine and threonine metabolism	22	37	679	2680	2.35	9.746e-06	Gene.9946 Gene.10042 Gene.20882 Gene.23296 Gene.24754 Gene.24418 Gene.23679 Gene.14816 Gene.14649 Gene.19989 Gene.9116 Gene.13304 Gene.20388 Gene.22682 Gene.20630 Gene.6581 Gene.12488 Gene.9789 Gene.20331 Gene.24698 Gene.7171 Gene.22637
map00010 Glycolysis / Gluconeogenesis	38	64	679	2680	2.34	5.32413e-09	Gene.9305 Gene.18111 Gene.24754 Gene.23679 Gene.6068 Gene.14816 Gene.7835 Gene.13400 Gene.4083 Gene.19760 Gene.5155 Gene.9789 Gene.15046 Gene.223 Gene.7422 Gene.7921 Gene.25055 Gene.5230 Gene.15043 Gene.18622 Gene.17094 Gene.10483 Gene.5755 Gene.22204 Gene.12572 Gene.5995 Gene.13619 Gene.19672 Gene.13310 Gene.15154 Gene.23751 Gene.15678 Gene.5059 Gene.18671 Gene.22649 Gene.2688 Gene.24062 Gene.30…
map00051 Fructose and mannose metabolism	19	33	679	2680	2.27	7.48376e-05	Gene.15092 Gene.15043 Gene.18622 Gene.5755 Gene.17086 Gene.1365 Gene.7835 Gene.22182 Gene.5155 Gene.15678 Gene.19760 Gene.5059 Gene.8283 Gene.22649 Gene.24062 Gene.3719 Gene.22709 Gene.15046 Gene.7921
map00280 Valine, leucine and isoleucine degradation	16	28	679	2680	2.26	0.000317371	Gene.10016 Gene.3570 Gene.20630 Gene.11623 Gene.10961 Gene.18111 Gene.9789 Gene.22705 Gene.18743 Gene.14503 Gene.24754 Gene.14816 Gene.16558 Gene.14130 Gene.22378 Gene.17223
map03010 Ribosome	101	179	679	2680	2.23	3.89064e-20	Gene.2065 Gene.2467 Gene.12744 Gene.3376 Gene.21105 Gene.16193 Gene.20216 Gene.16887 Gene.3844 Gene.15379 Gene.10065 Gene.1659 Gene.11963 Gene.5074 Gene.2353 Gene.12333 Gene.10114 Gene.8629 Gene.24200 Gene.12402 Gene.11924 Gene.10970 Gene.13976 Gene.8164 Gene.15901 Gene.15430 Gene.3212 Gene.8559 Gene.19753 Gene.2223 Gene.2465 Gene.12266 Gene.20404 Gene.20228 Gene.18177 Gene.710 Gene.16194 Gene.24…
map00220 Arginine biosynthesis	13	23	679	2680	2.23	0.00135457	Gene.22387 Gene.2273 Gene.20318 Gene.23737 Gene.17495 Gene.12488 Gene.2302 Gene.13693 Gene.9661 Gene.13857 Gene.23600 Gene.10603 Gene.2832
map00030 Pentose phosphate pathway	19	34	679	2680	2.21	0.00012999	Gene.5230 Gene.7926 Gene.15043 Gene.18622 Gene.22204 Gene.5755 Gene.7835 Gene.24341 Gene.17563 Gene.5155 Gene.15678 Gene.5059 Gene.18671 Gene.14317 Gene.2809 Gene.22649 Gene.1869 Gene.15046 Gene.3037
map04066 HIF-1 signaling pathway	17	32	679	2680	2.1	0.0006571	Gene.5995 Gene.23751 Gene.19760 Gene.5155 Gene.5059 Gene.15043 Gene.19825 Gene.22649 Gene.21105 Gene.2688 Gene.22709 Gene.15046 Gene.5755 Gene.6068 Gene.16077 Gene.223 Gene.13400
map04217 Necroptosis	18	34	679	2680	2.09	0.000482115	Gene.16252 Gene.2548 Gene.12610 Gene.19411 Gene.8620 Gene.21050 Gene.6788 Gene.21132 Gene.514 Gene.2832 Gene.5827 Gene.2273 Gene.24943 Gene.11635 Gene.10603 Gene.16086 Gene.5419 Gene.21309
map00270 Cysteine and methionine metabolism	26	50	679	2680	2.05	4.08574e-05	Gene.3299 Gene.3116 Gene.20122 Gene.5257 Gene.2750 Gene.10042 Gene.4037 Gene.9883 Gene.776 Gene.13693 Gene.9225 Gene.18865 Gene.24418 Gene.2889 Gene.3570 Gene.9116 Gene.22682 Gene.8779 Gene.20630 Gene.8078 Gene.12444 Gene.17495 Gene.10584 Gene.11764 Gene.25377 Gene.9949
map03050 Proteasome	21	41	679	2680	2.02	0.000299603	Gene.11758 Gene.21417 Gene.11763 Gene.6680 Gene.19603 Gene.9458 Gene.20342 Gene.23757 Gene.19040 Gene.2916 Gene.8834 Gene.12603 Gene.10760 Gene.22750 Gene.3638 Gene.11847 Gene.22116 Gene.9307 Gene.12543 Gene.9572 Gene.22339
map00480 Glutathione metabolism	19	39	679	2680	1.92	0.00128065	Gene.23945 Gene.13777 Gene.13780 Gene.15604 Gene.22020 Gene.7926 Gene.23304 Gene.23340 Gene.18419 Gene.17896 Gene.5222 Gene.20638 Gene.12588 Gene.8078 Gene.13805 Gene.14317 Gene.10391 Gene.15368 Gene.1869
map05012 Parkinson disease	23	50	679	2680	1.82	0.00111221	Gene.16252 Gene.6888 Gene.23699 Gene.19388 Gene.18647 Gene.13655 Gene.8620 Gene.21132 Gene.15923 Gene.24486 Gene.17012 Gene.23682 Gene.9326 Gene.20797 Gene.10561 Gene.17612 Gene.8781 Gene.8788 Gene.8449 Gene.1537 Gene.15308 Gene.4533 Gene.11635
map00190 Oxidative phosphorylation	28	61	679	2680	1.81	0.000342454	Gene.6888 Gene.24213 Gene.6421 Gene.19388 Gene.23048 Gene.18647 Gene.6310 Gene.23555 Gene.15923 Gene.7648 Gene.24486 Gene.17012 Gene.191 Gene.23682 Gene.9326 Gene.20797 Gene.10561 Gene.20788 Gene.17612 Gene.8781 Gene.8788 Gene.8449 Gene.22501 Gene.1537 Gene.15308 Gene.17788 Gene.4533 Gene.24678

## Sheet: ident Pathway2Protein
KEGG pathway	Fisher's exact test p value	Mapping	Fold enrichment	Protein accession	Position	Amino acid	Protein description	Localization probability	Modified sequence_x000D_
map04010 MAPK signaling pathway	0.987672	1	0.26	Gene.1778	457	K	PREDICTED: heat shock cognate 70 kDa protein 2-like [Nicotiana sylvestris]	1	TK(1)DNNLLGK_x000D_
map04010 MAPK signaling pathway	0.987672	1	0.26	Gene.1778	567	K	PREDICTED: heat shock cognate 70 kDa protein 2-like [Nicotiana sylvestris]	1	ISGK(1)LGPDDK_x000D_
map04010 MAPK signaling pathway	0.987672	1	0.26	Gene.1778	506	K	PREDICTED: heat shock cognate 70 kDa protein 2-like [Nicotiana sylvestris]	1	NK(1)ITITNDK_x000D_
map04010 MAPK signaling pathway	0.987672	1	0.26	Gene.1778	318	K	PREDICTED: heat shock cognate 70 kDa protein 2-like [Nicotiana sylvestris]	1	K(1)CMEPVEK_x000D_
map04010 MAPK signaling pathway	0.987672	1	0.26	Gene.1778	325	K	PREDICTED: heat shock cognate 70 kDa protein 2-like [Nicotiana sylvestris]	1	CMEPVEK(1)CLR_x000D_
map04010 MAPK signaling pathway	0.987672	1	0.26	Gene.1778	257	K	PREDICTED: heat shock cognate 70 kDa protein 2-like [Nicotiana sylvestris]	1	K(1)DITGNPR_x000D_
map04010 MAPK signaling pathway	0.987672	1	0.26	Gene.1778	74	K	PREDICTED: heat shock cognate 70 kDa protein 2-like [Nicotiana sylvestris]	1	NQVAMNPINTVFDAK(1)R_x000D_
map04010 MAPK signaling pathway	0.987672	1	0.26	Gene.1778	334	K	PREDICTED: heat shock cognate 70 kDa protein 2-like [Nicotiana sylvestris]	1	MDK(1)STVHDVVLVGGSTR_x000D_
map04010 MAPK signaling pathway	0.987672	1	0.26	Gene.1778	252	K	PREDICTED: heat shock cognate 70 kDa protein 2-like [Nicotiana sylvestris]	1	MVNHFVQEFK(1)R_x000D_
map04010 MAPK signaling pathway	0.987672	1	0.26	Gene.1778	563	K	PREDICTED: heat shock cognate 70 kDa protein 2-like [Nicotiana sylvestris]	1	DEK(1)ISGK_x000D_
map04010 MAPK signaling pathway	0.987672	1	0.26	Gene.1778	518	K	PREDICTED: heat shock cognate 70 kDa protein 2-like [Nicotiana sylvestris]	1	LSK(1)DEIER_x000D_
map04010 MAPK signaling pathway	0.987672	1	0.26	Gene.1778	112	K	PREDICTED: heat shock cognate 70 kDa protein 2-like [Nicotiana sylvestris]	0.99936	LIPGPADK(0.001)PMICVSYK(0.999)GEEK_x000D_
map04010 MAPK signaling pathway	0.987672	1	0.26	Gene.1778	163	K	PREDICTED: heat shock cognate 70 kDa protein 2-like [Nicotiana sylvestris]	1	QATK(1)DAGVIAGLNVMR_x000D_
map04010 MAPK signaling pathway	0.987672	1	0.26	Gene.1778	191	K	PREDICTED: heat shock cognate 70 kDa protein 2-like [Nicotiana sylvestris]	1	IINEPTAAAIAYGLDK(1)K_x000D_
map04010 MAPK signaling pathway	0.987672	1	0.26	Gene.1778	530	K	PREDICTED: heat shock cognate 70 kDa protein 2-like [Nicotiana sylvestris]	1	MVQEAEK(1)YK_x000D_
map04010 MAPK signaling pathway	0.987672	1	0.26	Gene.1778	603	K	PREDICTED: heat shock cognate 70 kDa protein 2-like [Nicotiana sylvestris]	1	MK(1)ELESICNPIIAK_x000D_
map04910 Insulin signaling pathway	0.58553	8	0.99	Gene.19825	215	K	eukaryotic translation initiation factor 4E-1-like [Chenopodium quinoa]	1	NASNEAAQTSIGHQWK(1)K_x000D_
map04910 Insulin signaling pathway	0.58553	8	0.99	Gene.21105	207	K	PREDICTED: 40S ribosomal protein S6 [Vitis vinifera]	1	AK(1)EEAAEYQK_x000D_
map04910 Insulin signaling pathway	0.58553	8	0.99	Gene.21105	51	K	PREDICTED: 40S ribosomal protein S6 [Vitis vinifera]	1	GYVFK(1)IMGGCDK_x000D_
map04910 Insulin signaling pathway	0.58553	8	0.99	Gene.21105	2	K	PREDICTED: 40S ribosomal protein S6 [Vitis vinifera]	1	MK(1)FNIANPTTGCQK_x000D_
map04910 Insulin signaling pathway	0.58553	8	0.99	Gene.21105	14	K	PREDICTED: 40S ribosomal protein S6 [Vitis vinifera]	1	FNIANPTTGCQK(1)K_x000D_
map04910 Insulin signaling pathway	0.58553	8	0.99	Gene.21105	15	K	PREDICTED: 40S ribosomal protein S6 [Vitis vinifera]	1	K(1)LEIDDDQK_x000D_
map04910 Insulin signaling pathway	0.58553	8	0.99	Gene.21105	215	K	PREDICTED: 40S ribosomal protein S6 [Vitis vinifera]	1	EEAAEYQK(1)LLASR_x000D_
map04910 Insulin signaling pathway	0.58553	8	0.99	Gene.21105	244	K	PREDICTED: 40S ribosomal protein S6 [Vitis vinifera]	1	LSVASK(1)R_x000D_
map04910 Insulin signaling pathway	0.58553	8	0.99	Gene.21105	151	K	PREDICTED: 40S ribosomal protein S6 [Vitis vinifera]	1	LFNLSK(1)EDDVRK_x000D_
map04910 Insulin signaling pathway	0.58553	8	0.99	Gene.21105	157	K	PREDICTED: 40S ribosomal protein S6 [Vitis vinifera]	1	K(1)YVNTYR_x000D_
map04910 Insulin signaling pathway	0.58553	8	0.99	Gene.21105	23	K	PREDICTED: 40S ribosomal protein S6 [Vitis vinifera]	1	LEIDDDQK(1)LR_x000D_
map04910 Insulin signaling pathway	0.58553	8	0.99	Gene.12610	269	K	"alpha-1,4 glucan phosphorylase L isozyme, chloroplastic/amyloplastic isoform X2 [Ziziphus jujuba]"	1	AEQGSDGK(1)THWIGGEDIK_x000D_
map04910 Insulin signaling pathway	0.58553	8	0.99	Gene.12610	223	K	"alpha-1,4 glucan phosphorylase L isozyme, chloroplastic/amyloplastic isoform X2 [Ziziphus jujuba]"	1	HGLFK(1)QR_x000D_
map04910 Insulin signaling pathway	0.58553	8	0.99	Gene.16077	19	K	hypothetical protein AQUCO_00800111v1 [Aquilegia coerulea]	1	K(1)LEIDDDQK_x000D_
map04910 Insulin signaling pathway	0.58553	8	0.99	Gene.19760	33	K	PREDICTED: hexokinase-1 [Beta vulgaris subsp. vulgaris]	1	FVASEGEGLHPEPDK(1)QR_x000D_
map04910 Insulin signaling pathway	0.58553	8	0.99	Gene.15678	142	K	"fructose-1,6-bisphosphatase, chloroplastic-like [Cucurbita moschata]"	1	APISNLTGVQGAVNIQGEDQK(1)K_x000D_
map04910 Insulin signaling pathway	0.58553	8	0.99	Gene.21050	428	K	Glycogen/starch/alpha-glucan phosphorylase [Trema orientale]	1	AFATYTNAK(1)R_x000D_
map04910 Insulin signaling pathway	0.58553	8	0.99	Gene.21050	214	K	Glycogen/starch/alpha-glucan phosphorylase [Trema orientale]	1	HMEIIEEIDK(1)R_x000D_
map04910 Insulin signaling pathway	0.58553	8	0.99	Gene.21050	432	K	Glycogen/starch/alpha-glucan phosphorylase [Trema orientale]	1	IVK(1)LVNDVGTVVNNDPDVNK_x000D_
map04910 Insulin signaling pathway	0.58553	8	0.99	Gene.21050	604	K	Glycogen/starch/alpha-glucan phosphorylase [Trema orientale]	1	VDEAYK(1)DR_x000D_
map04910 Insulin signaling pathway	0.58553	8	0.99	Gene.6788	130	K	"alpha-1,4 glucan phosphorylase L isozyme, chloroplastic/amyloplastic isoform X1 [Abrus precatorius]"	1	FADNEDLHSEWVEAK(1)R_x000D_
map04910 Insulin signaling pathway	0.58553	8	0.99	Gene.6788	136	K	"alpha-1,4 glucan phosphorylase L isozyme, chloroplastic/amyloplastic isoform X1 [Abrus precatorius]"	1	LK(1)AVAFLK_x000D_
map04910 Insulin signaling pathway	0.58553	8	0.99	Gene.6788	142	K	"alpha-1,4 glucan phosphorylase L isozyme, chloroplastic/amyloplastic isoform X1 [Abrus precatorius]"	1	AVAFLK(1)EK_x000D_
map04910 Insulin signaling pathway	0.58553	8	0.99	Gene.6788	213	K	"alpha-1,4 glucan phosphorylase L isozyme, chloroplastic/amyloplastic isoform X1 [Abrus precatorius]"	1	AFATYIQAK(1)R_x000D_
map04910 Insulin signaling pathway	0.58553	8	0.99	Gene.6788	115	K	"alpha-1,4 glucan phosphorylase L isozyme, chloroplastic/amyloplastic isoform X1 [Abrus precatorius]"	1	K(1)FADNEDLHSEWVEAK_x000D_
map04910 Insulin signaling pathway	0.58553	8	0.99	Gene.6788	407	K	"alpha-1,4 glucan phosphorylase L isozyme, chloroplastic/amyloplastic isoform X1 [Abrus precatorius]"	1	MSILNTANSSK(1)FSSDR_x000D_
map04810 Regulation of actin cytoskeleton	0.99913	1	0.16	Gene.10671	17	K	"unnamed protein product, partial [Vitis vinifera]"	1	LK(1)FMELK_x000D_
map04810 Regulation of actin cytoskeleton	0.99913	1	0.16	Gene.10671	107	K	"unnamed protein product, partial [Vitis vinifera]"	1	MIYASSK(1)DR_x000D_
map05010 Alzheimer disease	0.185589	25	1.19	Gene.16252	209	K	PREDICTED: mitochondrial outer membrane protein porin 2-like [Juglans regia]	1	ASYLHHLDQAK(1)R_x000D_
map05010 Alzheimer disease	0.185589	25	1.19	Gene.16252	251	K	PREDICTED: mitochondrial outer membrane protein porin 2-like [Juglans regia]	1	LNNHGK(1)LGALLQHELIPK_x000D_
map05010 Alzheimer disease	0.185589	25	1.19	Gene.16252	198	K	PREDICTED: mitochondrial outer membrane protein porin 2-like [Juglans regia]	1	GDSIK(1)ASYLHHLDQAK_x000D_
map05010 Alzheimer disease	0.185589	25	1.19	Gene.16252	275	K	PREDICTED: mitochondrial outer membrane protein porin 2-like [Juglans regia]	1	SVLTVAGDFDTK(1)ALDK_x000D_
map05010 Alzheimer disease	0.185589	25	1.19	Gene.16252	279	K	PREDICTED: mitochondrial outer membrane protein porin 2-like [Juglans regia]	1	ALDK(1)TPR_x000D_
map05010 Alzheimer disease	0.185589	25	1.19	Gene.16252	78	K	PREDICTED: mitochondrial outer membrane protein porin 2-like [Juglans regia]	1	YK(1)NTQIDVK_x000D_
map05010 Alzheimer disease	0.185589	25	1.19	Gene.6888	96	K	"cytochrome b-c1 complex subunit Rieske-4, mitochondrial-like [Quercus suber]"	1	NPSSK(1)IVYDNYNHER_x000D_
map05010 Alzheimer disease	0.185589	25	1.19	Gene.6888	176	K	"cytochrome b-c1 complex subunit Rieske-4, mitochondrial-like [Quercus suber]"	1	GK(1)PVFIR_x000D_
map05010 Alzheimer disease	0.185589	25	1.19	Gene.19388	145	K	"PREDICTED: NADH dehydrogenase [ubiquinone] iron-sulfur protein 4, mitochondrial [Nelumbo nucifera]"	1	SYSDNFK(1)WK_x000D_
map05010 Alzheimer disease	0.185589	25	1.19	Gene.19388	75	K	"PREDICTED: NADH dehydrogenase [ubiquinone] iron-sulfur protein 4, mitochondrial [Nelumbo nucifera]"	1	WK(1)INFLSTQK_x000D_
map05010 Alzheimer disease	0.185589	25	1.19	Gene.18647	10	K	PREDICTED: probable NADH dehydrogenase [ubiquinone] 1 alpha subcomplex subunit 12 [Elaeis guineensis]	1	GVVK(1)AIR_x000D_
map05010 Alzheimer disease	0.185589	25	1.19	Gene.18647	80	K	PREDICTED: probable NADH dehydrogenase [ubiquinone] 1 alpha subcomplex subunit 12 [Elaeis guineensis]	1	WVEYGSK(1)DR_x000D_
map05010 Alzheimer disease	0.185589	25	1.19	Gene.18647	15	K	PREDICTED: probable NADH dehydrogenase [ubiquinone] 1 alpha subcomplex subunit 12 [Elaeis guineensis]	1	EK(1)GLSNFIR_x000D_
map05010 Alzheimer disease	0.185589	25	1.19	Gene.13655	43	K	RecName: Full=Cytochrome c	1	AGEK(1)IFK_x000D_
map05010 Alzheimer disease	0.185589	25	1.19	Gene.8620	11	K	mitochondrial outer membrane protein porin 4 [Spinacia oleracea]	1	APSQFPDFGK(1)R_x000D_
map05010 Alzheimer disease	0.185589	25	1.19	Gene.21132	84	K	"hypothetical protein TSUD_363370, partial [Trifolium subterraneum]"	1	DK(1)DGYWK_x000D_
map05010 Alzheimer disease	0.185589	25	1.19	Gene.21132	124	K	"hypothetical protein TSUD_363370, partial [Trifolium subterraneum]"	1	LANDAK(1)AAK_x000D_
map05010 Alzheimer disease	0.185589	25	1.19	Gene.21132	251	K	"hypothetical protein TSUD_363370, partial [Trifolium subterraneum]"	1	SLFK(1)GAGANILR_x000D_
map05010 Alzheimer disease	0.185589	25	1.19	Gene.21132	11	K	"hypothetical protein TSUD_363370, partial [Trifolium subterraneum]"	1	VK(1)LLIQNQDEMIK_x000D_
map05010 Alzheimer disease	0.185589	25	1.19	Gene.21132	280	K	"hypothetical protein TSUD_363370, partial [Trifolium subterraneum]"	1	LQVVVLGK(1)K_x000D_
map05010 Alzheimer disease	0.185589	25	1.19	Gene.21132	143	K	"hypothetical protein TSUD_363370, partial [Trifolium subterraneum]"	1	QFDGMIDVYK(1)K_x000D_
map05010 Alzheimer disease	0.185589	25	1.19	Gene.21132	22	K	"hypothetical protein TSUD_363370, partial [Trifolium subterraneum]"	1	LLIQNQDEMIK(1)AGR_x000D_
map05010 Alzheimer disease	0.185589	25	1.19	Gene.21132	42	K	"hypothetical protein TSUD_363370, partial [Trifolium subterraneum]"	1	TMK(1)DEGMIALWR_x000D_
map05010 Alzheimer disease	0.185589	25	1.19	Gene.21132	231	K	"hypothetical protein TSUD_363370, partial [Trifolium subterraneum]"	1	YK(1)SSLDAFSQILK_x000D_
map05010 Alzheimer disease	0.185589	25	1.19	Gene.21132	229	K	"hypothetical protein TSUD_363370, partial [Trifolium subterraneum]"	1	MMMTSGEAVK(1)YK_x000D_
map05010 Alzheimer disease	0.185589	25	1.19	Gene.21132	144	K	"hypothetical protein TSUD_363370, partial [Trifolium subterraneum]"	1	K(1)TIASDGVAGLYR_x000D_
map05010 Alzheimer disease	0.185589	25	1.19	Gene.21132	31	K	"hypothetical protein TSUD_363370, partial [Trifolium subterraneum]"	1	LSEPYK(1)GIGDCFTR_x000D_
map05010 Alzheimer disease	0.185589	25	1.19	Gene.21132	82	K	"hypothetical protein TSUD_363370, partial [Trifolium subterraneum]"	0.999834	K(1)DKDGYWK_x000D_
map05010 Alzheimer disease	0.185589	25	1.19	Gene.21132	247	K	"hypothetical protein TSUD_363370, partial [Trifolium subterraneum]"	1	NEGAK(1)SLFK_x000D_
map05010 Alzheimer disease	0.185589	25	1.19	Gene.21132	242	K	"hypothetical protein TSUD_363370, partial [Trifolium subterraneum]"	1	SSLDAFSQILK(1)NEGAK_x000D_
map05010 Alzheimer disease	0.185589	25	1.19	Gene.15923	479	K	"PREDICTED: succinate dehydrogenase [ubiquinone] flavoprotein subunit, mitochondrial [Gossypium hirsutum]"	0.999367	LK(0.001)PLPK(0.999)EAGEK_x000D_
map05010 Alzheimer disease	0.185589	25	1.19	Gene.15923	158	K	"PREDICTED: succinate dehydrogenase [ubiquinone] flavoprotein subunit, mitochondrial [Gossypium hirsutum]"	1	TEEGK(1)IYQR_x000D_
map05010 Alzheimer disease	0.185589	25	1.19	Gene.15923	327	K	"PREDICTED: succinate dehydrogenase [ubiquinone] flavoprotein subunit, mitochondrial [Gossypium hirsutum]"	1	YAPTAK(1)DLASR_x000D_
map05010 Alzheimer disease	0.185589	25	1.19	Gene.15923	545	K	"PREDICTED: succinate dehydrogenase [ubiquinone] flavoprotein subunit, mitochondrial [Gossypium hirsutum]"	1	TWESFHDVNIK(1)DR_x000D_
map05010 Alzheimer disease	0.185589	25	1.19	Gene.15923	173	K	"PREDICTED: succinate dehydrogenase [ubiquinone] flavoprotein subunit, mitochondrial [Gossypium hirsutum]"	1	AFGGQSLDFGK(1)GGQAYR_x000D_
map05010 Alzheimer disease	0.185589	25	1.19	Gene.15923	484	K	"PREDICTED: succinate dehydrogenase [ubiquinone] flavoprotein subunit, mitochondrial [Gossypium hirsutum]"	1	EAGEK(1)TIAWLDK_x000D_
map05010 Alzheimer disease	0.185589	25	1.19	Gene.15923	491	K	"PREDICTED: succinate dehydrogenase [ubiquinone] flavoprotein subunit, mitochondrial [Gossypium hirsutum]"	1	TIAWLDK(1)LR_x000D_
map05010 Alzheimer disease	0.185589	25	1.19	Gene.24486	81	K	ATP synthase subunit beta precursor [Actinidia chinensis var. chinensis]	1	VTDEFTGK(1)GSIGK_x000D_
map05010 Alzheimer disease	0.185589	25	1.19	Gene.24486	281	K	ATP synthase subunit beta precursor [Actinidia chinensis var. chinensis]	1	EMIESGVIK(1)LGEK_x000D_
map05010 Alzheimer disease	0.185589	25	1.19	Gene.24486	225	K	ATP synthase subunit beta precursor [Actinidia chinensis var. chinensis]	1	GGK(1)IGLFGGAGVGK_x000D_
map05010 Alzheimer disease	0.185589	25	1.19	Gene.24486	452	K	ATP synthase subunit beta precursor [Actinidia chinensis var. chinensis]	1	GVQK(1)VLQNYK_x000D_
map05010 Alzheimer disease	0.185589	25	1.19	Gene.24486	183	K	ATP synthase subunit beta precursor [Actinidia chinensis var. chinensis]	1	GDIK(1)TDHYLPIHR_x000D_
map05010 Alzheimer disease	0.185589	25	1.19	Gene.24486	285	K	ATP synthase subunit beta precursor [Actinidia chinensis var. chinensis]	1	LGEK(1)QAESK_x000D_
map05010 Alzheimer disease	0.185589	25	1.19	Gene.24486	290	K	ATP synthase subunit beta precursor [Actinidia chinensis var. chinensis]	1	QAESK(1)CALVYGQMNEPPGAR_x000D_
map05010 Alzheimer disease	0.185589	25	1.19	Gene.17012	60	K	"NADH dehydrogenase [ubiquinone] flavoprotein 1, mitochondrial [Hevea brasiliensis]"	1	THFGGLK(1)DEDR_x000D_
map05010 Alzheimer disease	0.185589	25	1.19	Gene.17012	105	K	"NADH dehydrogenase [ubiquinone] flavoprotein 1, mitochondrial [Hevea brasiliensis]"	1	GTDWIVNEMK(1)K_x000D_
map05010 Alzheimer disease	0.185589	25	1.19	Gene.23682	92	K	NADH dehydrogenase [ubiquinone] 1 alpha subcomplex subunit 6-like [Manihot esculenta]	1	ATEELNNVAEHAK(1)QR_x000D_
map05010 Alzheimer disease	0.185589	25	1.19	Gene.9326	99	K	acyl carrier protein [Camellia oleifera]	1	NFQK(1)VDPSK_x000D_
map05010 Alzheimer disease	0.185589	25	1.19	Gene.9326	83	K	acyl carrier protein [Camellia oleifera]	1	GSFLDK(1)SEVTDR_x000D_
map05010 Alzheimer disease	0.185589	25	1.19	Gene.9326	95	K	acyl carrier protein [Camellia oleifera]	1	VLSVVK(1)NFQK_x000D_
map05010 Alzheimer disease	0.185589	25	1.19	Gene.20797	154	K	"NADH dehydrogenase [ubiquinone] iron-sulfur protein 1, mitochondrial [Jatropha curcas]"	1	IK(1)TDTPVAK_x000D_
map05010 Alzheimer disease	0.185589	25	1.19	Gene.20797	214	K	"NADH dehydrogenase [ubiquinone] iron-sulfur protein 1, mitochondrial [Jatropha curcas]"	1	SVVDK(1)NLGPLVK_x000D_
map05010 Alzheimer disease	0.185589	25	1.19	Gene.20797	340	K	"NADH dehydrogenase [ubiquinone] iron-sulfur protein 1, mitochondrial [Jatropha curcas]"	1	LNEDINEEWISDK(1)TR_x000D_
map05010 Alzheimer disease	0.185589	25	1.19	Gene.20797	665	K	"NADH dehydrogenase [ubiquinone] iron-sulfur protein 1, mitochondrial [Jatropha curcas]"	1	DDWK(1)IVR_x000D_
map05010 Alzheimer disease	0.185589	25	1.19	Gene.10561	154	K	"PREDICTED: cytochrome c1-2, heme protein, mitochondrial isoform X2 [Vitis vinifera]"	1	PGK(1)LSDR_x000D_
map05010 Alzheimer disease	0.185589	25	1.19	Gene.20108	84	K	eukaryotic translation initiation factor 2 subunit alpha homolog [Cucurbita moschata]	0.952692	VDK(0.047)EK(0.953)GYIDLSK_x000D_
map05010 Alzheimer disease	0.185589	25	1.19	Gene.20108	91	K	eukaryotic translation initiation factor 2 subunit alpha homolog [Cucurbita moschata]	1	GYIDLSK(1)R_x000D_
map05010 Alzheimer disease	0.185589	25	1.19	Gene.20108	288	K	eukaryotic translation initiation factor 2 subunit alpha homolog [Cucurbita moschata]	1	LTVK(1)EAAR_x000D_
map05010 Alzheimer disease	0.185589	25	1.19	Gene.20106	288	K	eukaryotic translation initiation factor 2 subunit alpha homolog [Momordica charantia]	1	LVVK(1)EAPR_x000D_
map05010 Alzheimer disease	0.185589	25	1.19	Gene.17612	27	K	"PREDICTED: ATP synthase subunit gamma, mitochondrial-like [Pyrus x bretschneideri]"	1	FVVLGEK(1)AK_x000D_
map05010 Alzheimer disease	0.185589	25	1.19	Gene.17612	108	K	"PREDICTED: ATP synthase subunit gamma, mitochondrial-like [Pyrus x bretschneideri]"	1	ESEAGGK(1)LGDLDAYEIEGGDSK_x000D_
map05010 Alzheimer disease	0.185589	25	1.19	Gene.17612	29	K	"PREDICTED: ATP synthase subunit gamma, mitochondrial-like [Pyrus x bretschneideri]"	1	AK(1)VQLLR_x000D_
map05010 Alzheimer disease	0.185589	25	1.19	Gene.8781	78	K	NADH dehydrogenase [ubiquinone] 1 alpha subcomplex subunit 13-B [Chenopodium quinoa]	1	EEK(1)YAAR_x000D_
map05010 Alzheimer disease	0.185589	25	1.19	Gene.8788	228	K	"PREDICTED: NADH dehydrogenase [ubiquinone] flavoprotein 2, mitochondrial [Theobroma cacao]"	1	VVEIVEK(1)LR_x000D_
map05010 Alzheimer disease	0.185589	25	1.19	Gene.8449	74	K	"PREDICTED: ATP synthase subunit d, mitochondrial [Malus domestica]"	1	GIGSK(1)LVDMYK_x000D_
map05010 Alzheimer disease	0.185589	25	1.19	Gene.8449	149	K	"PREDICTED: ATP synthase subunit d, mitochondrial [Malus domestica]"	1	LSTMTADEYFEK(1)HPELR_x000D_
map05010 Alzheimer disease	0.185589	25	1.19	Gene.8449	63	K	"PREDICTED: ATP synthase subunit d, mitochondrial [Malus domestica]"	1	FSQEPEPVK(1)WDYYR_x000D_
map05010 Alzheimer disease	0.185589	25	1.19	Gene.8449	94	K	"PREDICTED: ATP synthase subunit d, mitochondrial [Malus domestica]"	1	YVDK(1)VTPEYLPK_x000D_
map05010 Alzheimer disease	0.185589	25	1.19	Gene.8449	111	K	"PREDICTED: ATP synthase subunit d, mitochondrial [Malus domestica]"	1	VELK(1)EAEEK_x000D_
map05010 Alzheimer disease	0.185589	25	1.19	Gene.8449	80	K	"PREDICTED: ATP synthase subunit d, mitochondrial [Malus domestica]"	1	LVDMYK(1)EAYDGIEIPK_x000D_
map05010 Alzheimer disease	0.185589	25	1.19	Gene.8449	17	K	"PREDICTED: ATP synthase subunit d, mitochondrial [Malus domestica]"	1	ASK(1)NIDWEGMAK_x000D_
map05010 Alzheimer disease	0.185589	25	1.19	Gene.8449	107	K	"PREDICTED: ATP synthase subunit d, mitochondrial [Malus domestica]"	1	FEQLK(1)VELK_x000D_
map05010 Alzheimer disease	0.185589	25	1.19	Gene.8449	135	K	"PREDICTED: ATP synthase subunit d, mitochondrial [Malus domestica]"	1	LEMEVADVQELK(1)K_x000D_
map05010 Alzheimer disease	0.185589	25	1.19	Gene.8449	116	K	"PREDICTED: ATP synthase subunit d, mitochondrial [Malus domestica]"	1	EAEEK(1)SLK_x000D_
map05010 Alzheimer disease	0.185589	25	1.19	Gene.8449	54	K	"PREDICTED: ATP synthase subunit d, mitochondrial [Malus domestica]"	1	TFDEVNHDLQTK(1)FSQEPEPVK_x000D_
map05010 Alzheimer disease	0.185589	25	1.19	Gene.1537	201	K	"PREDICTED: succinate dehydrogenase [ubiquinone] iron-sulfur subunit 2, mitochondrial [Cucumis sativus]"	1	EILQSK(1)EDR_x000D_
map05010 Alzheimer disease	0.185589	25	1.19	Gene.1537	185	K	"PREDICTED: succinate dehydrogenase [ubiquinone] iron-sulfur subunit 2, mitochondrial [Cucumis sativus]"	1	SIEPWLK(1)R_x000D_
map05010 Alzheimer disease	0.185589	25	1.19	Gene.1537	107	K	"PREDICTED: succinate dehydrogenase [ubiquinone] iron-sulfur subunit 2, mitochondrial [Cucumis sativus]"	1	IK(1)NEIDPSLTFR_x000D_
map05010 Alzheimer disease	0.185589	25	1.19	Gene.15308	124	K	"ATP synthase subunit O, mitochondrial [Herrania umbratica]"	1	VK(1)AVNDICGQAK_x000D_
map05010 Alzheimer disease	0.185589	25	1.19	Gene.15308	203	K	"ATP synthase subunit O, mitochondrial [Herrania umbratica]"	1	ETLQEILGQGK(1)K_x000D_
map05010 Alzheimer disease	0.185589	25	1.19	Gene.15308	233	K	"ATP synthase subunit O, mitochondrial [Herrania umbratica]"	1	VFDMSIK(1)TR_x000D_
map05010 Alzheimer disease	0.185589	25	1.19	Gene.15308	204	K	"ATP synthase subunit O, mitochondrial [Herrania umbratica]"	1	K(1)VILEQK_x000D_
map05010 Alzheimer disease	0.185589	25	1.19	Gene.15308	160	K	"ATP synthase subunit O, mitochondrial [Herrania umbratica]"	1	HIDSIAK(1)R_x000D_
map05010 Alzheimer disease	0.185589	25	1.19	Gene.12076	336	K	tubulin alpha chain [Cynara cardunculus var. scolymus]	1	DVNAAVATIK(1)TK_x000D_
map05010 Alzheimer disease	0.185589	25	1.19	Gene.4533	79	K	"PREDICTED: probable NADH dehydrogenase [ubiquinone] 1 alpha subcomplex subunit 5, mitochondrial [Gossypium arboreum]"	1	EAEDWEAIEK(1)R_x000D_
map05010 Alzheimer disease	0.185589	25	1.19	Gene.11635	74	K	hypothetical protein CDL15_Pgr009623 [Punica granatum]	1	VDTK(1)SNVFTTVTIDEPAPGLK_x000D_
map05010 Alzheimer disease	0.185589	25	1.19	Gene.11635	63	K	hypothetical protein CDL15_Pgr009623 [Punica granatum]	1	LINK(1)NITTDVK_x000D_
map05010 Alzheimer disease	0.185589	25	1.19	Gene.11635	3	K	hypothetical protein CDL15_Pgr009623 [Punica granatum]	1	VK(1)GPGLYSDIGK_x000D_
map05010 Alzheimer disease	0.185589	25	1.19	Gene.11635	70	K	hypothetical protein CDL15_Pgr009623 [Punica granatum]	1	NITTDVK(1)VDTK_x000D_
map05010 Alzheimer disease	0.185589	25	1.19	Gene.11635	228	K	hypothetical protein CDL15_Pgr009623 [Punica granatum]	1	LTIGTQHALDPLTLVK(1)AR_x000D_
map05010 Alzheimer disease	0.185589	25	1.19	Gene.11635	13	K	hypothetical protein CDL15_Pgr009623 [Punica granatum]	1	GPGLYSDIGK(1)K_x000D_
map05010 Alzheimer disease	0.185589	25	1.19	Gene.11635	236	K	hypothetical protein CDL15_Pgr009623 [Punica granatum]	1	VDNHGK(1)ANALIQHEWRPK_x000D_
map00290 Valine, leucine and isoleucine biosynthesis	0.000447365	8	3.16	Gene.3570	169	K	"PREDICTED: branched-chain-amino-acid aminotransferase 5, chloroplastic [Vitis vinifera]"	0.908603	K(0.909)EDGK(0.091)ILLFR_x000D_
map00290 Valine, leucine and isoleucine biosynthesis	0.000447365	8	3.16	Gene.3570	410	K	"PREDICTED: branched-chain-amino-acid aminotransferase 5, chloroplastic [Vitis vinifera]"	1	TSYADGK(1)IGK_x000D_
map00290 Valine, leucine and isoleucine biosynthesis	0.000447365	8	3.16	Gene.9317	210	K	"PREDICTED: 3-isopropylmalate dehydrogenase 2, chloroplastic-like [Juglans regia]"	1	ELTGGIYFGK(1)PR_x000D_
map00290 Valine, leucine and isoleucine biosynthesis	0.000447365	8	3.16	Gene.9317	153	K	"PREDICTED: 3-isopropylmalate dehydrogenase 2, chloroplastic-like [Juglans regia]"	1	HLK(1)PETGLLQIR_x000D_
map00290 Valine, leucine and isoleucine biosynthesis	0.000447365	8	3.16	Gene.9317	150	K	"PREDICTED: 3-isopropylmalate dehydrogenase 2, chloroplastic-like [Juglans regia]"	0.997775	WDNNPK(0.998)HLK(0.002)PETGLLQIR_x000D_
map00290 Valine, leucine and isoleucine biosynthesis	0.000447365	8	3.16	Gene.8735	158	K	"PREDICTED: 3-isopropylmalate dehydratase large subunit, chloroplastic [Beta vulgaris subsp. vulgaris]"	1	DFSK(1)EQNIK_x000D_
map00290 Valine, leucine and isoleucine biosynthesis	0.000447365	8	3.16	Gene.8735	124	K	"PREDICTED: 3-isopropylmalate dehydratase large subunit, chloroplastic [Beta vulgaris subsp. vulgaris]"	1	EFGQNAK(1)VWDR_x000D_
map00290 Valine, leucine and isoleucine biosynthesis	0.000447365	8	3.16	Gene.8735	130	K	"PREDICTED: 3-isopropylmalate dehydratase large subunit, chloroplastic [Beta vulgaris subsp. vulgaris]"	1	EK(1)IVIIPDHYIFTSDER_x000D_
map00290 Valine, leucine and isoleucine biosynthesis	0.000447365	8	3.16	Gene.8735	117	K	"PREDICTED: 3-isopropylmalate dehydratase large subunit, chloroplastic [Beta vulgaris subsp. vulgaris]"	1	K(1)EFGQNAK_x000D_
map00290 Valine, leucine and isoleucine biosynthesis	0.000447365	8	3.16	Gene.16310	373	K	"dihydroxy-acid dehydratase, chloroplastic-like [Chenopodium quinoa]"	1	ITGK(1)EGLYFK_x000D_
map00290 Valine, leucine and isoleucine biosynthesis	0.000447365	8	3.16	Gene.16310	369	K	"dihydroxy-acid dehydratase, chloroplastic-like [Chenopodium quinoa]"	1	ETGHIQILYGNLAPEGSVAK(1)ITGK_x000D_
map00290 Valine, leucine and isoleucine biosynthesis	0.000447365	8	3.16	Gene.16310	405	K	"dihydroxy-acid dehydratase, chloroplastic-like [Chenopodium quinoa]"	1	GK(1)VIIIR_x000D_
map00290 Valine, leucine and isoleucine biosynthesis	0.000447365	8	3.16	Gene.22180	445	K	2-isopropylmalate synthase A-like isoform X1 [Spinacia oleracea]	1	ADEAGLVLGK(1)LSGR_x000D_
map00290 Valine, leucine and isoleucine biosynthesis	0.000447365	8	3.16	Gene.15925	25	K	"acetolactate synthase 3, chloroplastic [Ziziphus jujuba]"	1	IVK(1)EAFFLAK_x000D_
map00290 Valine, leucine and isoleucine biosynthesis	0.000447365	8	3.16	Gene.15925	239	K	"acetolactate synthase 3, chloroplastic [Ziziphus jujuba]"	1	LK(1)FPLSFK_x000D_
map00290 Valine, leucine and isoleucine biosynthesis	0.000447365	8	3.16	Gene.18121	222	K	PREDICTED: 3-isopropylmalate dehydratase small subunit 3-like [Nicotiana tabacum]	1	LINHTTGK(1)EYK_x000D_
map00290 Valine, leucine and isoleucine biosynthesis	0.000447365	8	3.16	Gene.24587	246	K	"ketol-acid reductoisomerase, chloroplastic-like [Ziziphus jujuba]"	1	NISVIAVCPK(1)GMGPSVR_x000D_
map00290 Valine, leucine and isoleucine biosynthesis	0.000447365	8	3.16	Gene.24587	120	K	"ketol-acid reductoisomerase, chloroplastic-like [Ziziphus jujuba]"	1	GIK(1)QIGVIGWGSQGPAQAQNLR_x000D_
map00290 Valine, leucine and isoleucine biosynthesis	0.000447365	8	3.16	Gene.24587	437	K	"ketol-acid reductoisomerase, chloroplastic-like [Ziziphus jujuba]"	1	MWK(1)VGER_x000D_
map00290 Valine, leucine and isoleucine biosynthesis	0.000447365	8	3.16	Gene.24587	91	K	"ketol-acid reductoisomerase, chloroplastic-like [Ziziphus jujuba]"	1	EK(1)VSLAGHDEYIVR_x000D_
map04146 Peroxisome	0.223694	16	1.21	Gene.17037	391	K	"long chain acyl-CoA synthetase 9, chloroplastic [Carica papaya]"	1	LEK(1)FEIPGK_x000D_
map04146 Peroxisome	0.223694	16	1.21	Gene.17037	262	K	"long chain acyl-CoA synthetase 9, chloroplastic [Carica papaya]"	1	NEAK(1)TNEVYK_x000D_
map04146 Peroxisome	0.223694	16	1.21	Gene.5120	384	K	long chain acyl-CoA synthetase 4-like [Spinacia oleracea]	1	TVFAGYHK(1)R_x000D_
map04146 Peroxisome	0.223694	16	1.21	Gene.5120	274	K	long chain acyl-CoA synthetase 4-like [Spinacia oleracea]	1	HEEASPLSDK(1)IVFSK_x000D_
map04146 Peroxisome	0.223694	16	1.21	Gene.5120	510	K	long chain acyl-CoA synthetase 4-like [Spinacia oleracea]	1	LK(1)GFEFIK_x000D_
map04146 Peroxisome	0.223694	16	1.21	Gene.5120	234	K	long chain acyl-CoA synthetase 4-like [Spinacia oleracea]	1	IYTGLK(1)AK_x000D_
map04146 Peroxisome	0.223694	16	1.21	Gene.5120	493	K	long chain acyl-CoA synthetase 4-like [Spinacia oleracea]	1	AK(1)EYILQELTK_x000D_
map04146 Peroxisome	0.223694	16	1.21	Gene.12780	127	K	"Cu/Zn superoxide dismutase, partial [Knorringia sibirica]"	1	AVVVHADPDDLGK(1)GGHELSK_x000D_
map04146 Peroxisome	0.223694	16	1.21	Gene.12780	134	K	"Cu/Zn superoxide dismutase, partial [Knorringia sibirica]"	1	GGHELSK(1)STGNAGGR_x000D_
map04146 Peroxisome	0.223694	16	1.21	Gene.12780	3	K	"Cu/Zn superoxide dismutase, partial [Knorringia sibirica]"	1	VK(1)AVVVLK_x000D_
map04146 Peroxisome	0.223694	16	1.21	Gene.12168	69	K	peroxisomal membrane protein PEX14 [Spinacia oleracea]	1	VK(1)GSPIIHR_x000D_
map04146 Peroxisome	0.223694	16	1.21	Gene.10620	326	K	PREDICTED: 2-hydroxyacyl-CoA lyase [Vitis vinifera]	0.999999	KPYLGIVGDAK(1)K_x000D_
map04146 Peroxisome	0.223694	16	1.21	Gene.10620	17	K	PREDICTED: 2-hydroxyacyl-CoA lyase [Vitis vinifera]	1	IDGNVLAAK(1)ALAK_x000D_
map04146 Peroxisome	0.223694	16	1.21	Gene.10620	358	K	PREDICTED: 2-hydroxyacyl-CoA lyase [Vitis vinifera]	1	AK(1)DNVLK_x000D_
map04146 Peroxisome	0.223694	16	1.21	Gene.10620	316	K	PREDICTED: 2-hydroxyacyl-CoA lyase [Vitis vinifera]	1	K(1)PYLGIVGDAK_x000D_
map04146 Peroxisome	0.223694	16	1.21	Gene.10620	363	K	PREDICTED: 2-hydroxyacyl-CoA lyase [Vitis vinifera]	1	DNVLK(1)MEAQLAK_x000D_
map04146 Peroxisome	0.223694	16	1.21	Gene.10620	355	K	PREDICTED: 2-hydroxyacyl-CoA lyase [Vitis vinifera]	1	SHPWVEAISK(1)K_x000D_
map04146 Peroxisome	0.223694	16	1.21	Gene.10620	195	K	PREDICTED: 2-hydroxyacyl-CoA lyase [Vitis vinifera]	0.972624	NHK(0.027)PK(0.973)ETLIGESEIAK_x000D_
map04146 Peroxisome	0.223694	16	1.21	Gene.10620	223	K	PREDICTED: 2-hydroxyacyl-CoA lyase [Vitis vinifera]	1	SAQRPLIVFGK(1)GAAYSR_x000D_
map04146 Peroxisome	0.223694	16	1.21	Gene.17422	88	K	manganese superoxide dismutase [Rheum australe]	1	ALEQLQDAITK(1)GDAPSVAK_x000D_
map04146 Peroxisome	0.223694	16	1.21	Gene.6581	139	K	"alanine glyoxylate aminotransferase, partial [Peperomia rupiseda]"	1	ALEASK(1)TAK_x000D_
map04146 Peroxisome	0.223694	16	1.21	Gene.6581	256	K	"alanine glyoxylate aminotransferase, partial [Peperomia rupiseda]"	1	YNLSLGLGLNK(1)VAGK_x000D_
map04146 Peroxisome	0.223694	16	1.21	Gene.7923	53	K	"PREDICTED: superoxide dismutase [Cu-Zn], chloroplastic [Gossypium raimondii]"	1	K(1)AVAVLK_x000D_
map04146 Peroxisome	0.223694	16	1.21	Gene.14610	357	K	"nudix hydrolase 19, chloroplastic [Chenopodium quinoa]"	1	ALTFAEYK(1)K_x000D_
map04146 Peroxisome	0.223694	16	1.21	Gene.18802	205	K	(S)-2-hydroxy-acid oxidase GLO1 isoform X1 [Rosa chinensis]	1	SLK(1)EITR_x000D_
map04146 Peroxisome	0.223694	16	1.21	Gene.18802	72	K	(S)-2-hydroxy-acid oxidase GLO1 isoform X1 [Rosa chinensis]	1	SLSWK(1)DVK_x000D_
map04146 Peroxisome	0.223694	16	1.21	Gene.17896	236	K	"isocitrate dehydrogenase [NADP], chloroplastic/mitochondrial [Carica papaya]"	1	ATDTLIDGPGK(1)LK_x000D_
map04146 Peroxisome	0.223694	16	1.21	Gene.17896	435	K	"isocitrate dehydrogenase [NADP], chloroplastic/mitochondrial [Carica papaya]"	1	LDGNAK(1)LIDFVQK_x000D_
map04146 Peroxisome	0.223694	16	1.21	Gene.8398	136	K	PREDICTED: superoxide dismutase [Cu-Zn] 2 [Vitis vinifera]	1	GGHELSK(1)TTGNAGGR_x000D_
map04146 Peroxisome	0.223694	16	1.21	Gene.16558	233	K	"PREDICTED: 3-ketoacyl-CoA thiolase 2, peroxisomal [Beta vulgaris subsp. vulgaris]"	1	AAAATASGK(1)FR_x000D_
map04146 Peroxisome	0.223694	16	1.21	Gene.16558	282	K	"PREDICTED: 3-ketoacyl-CoA thiolase 2, peroxisomal [Beta vulgaris subsp. vulgaris]"	1	K(1)DGTTTAGNSSQVSDGAGAVLLMK_x000D_
map04146 Peroxisome	0.223694	16	1.21	Gene.16558	249	K	"PREDICTED: 3-ketoacyl-CoA thiolase 2, peroxisomal [Beta vulgaris subsp. vulgaris]"	1	IVDPK(1)SGDEK_x000D_
map04146 Peroxisome	0.223694	16	1.21	Gene.24969	159	K	catalase [Rheum australe]	1	FPDMVHALK(1)PNPK_x000D_
map04146 Peroxisome	0.223694	16	1.21	Gene.24969	233	K	catalase [Rheum australe]	1	PTCGVK(1)SLLEDEAIK_x000D_
map04146 Peroxisome	0.223694	16	1.21	Gene.24969	227	K	catalase [Rheum australe]	1	FHWK(1)PTCGVK_x000D_
map04146 Peroxisome	0.223694	16	1.21	Gene.24969	163	K	catalase [Rheum australe]	0.984454	FPDMVHALK(0.016)PNPK(0.984)SHIQENWR_x000D_
map04146 Peroxisome	0.223694	16	1.21	Gene.24969	215	K	catalase [Rheum australe]	1	HMDGSGVNTYTLVNK(1)VGK_x000D_
map04146 Peroxisome	0.223694	16	1.21	Gene.24969	72	K	catalase [Rheum australe]	1	GASAK(1)GFFEVTHDVSHLTCADFLR_x000D_
map04146 Peroxisome	0.223694	16	1.21	Gene.24969	125	K	catalase [Rheum australe]	1	GFAVK(1)FYTR_x000D_
map04146 Peroxisome	0.223694	16	1.21	Gene.24969	223	K	catalase [Rheum australe]	1	VHYVK(1)FHWK_x000D_
map04146 Peroxisome	0.223694	16	1.21	Gene.24969	5	K	catalase [Rheum australe]	1	MDPYK(1)FR_x000D_
map04146 Peroxisome	0.223694	16	1.21	Gene.8957	60	K	"Acyl-CoA oxidase/dehydrogenase, type 1 [Corchorus capsularis]"	1	AEFPFHVIPK(1)LGALHVAGGTIK_x000D_
map04146 Peroxisome	0.223694	16	1.21	Gene.8702	383	K	"long chain acyl-CoA synthetase 7, peroxisomal-like [Spinacia oleracea]"	1	LFNLAFNSK(1)K_x000D_
map04146 Peroxisome	0.223694	16	1.21	Gene.8702	404	K	"long chain acyl-CoA synthetase 7, peroxisomal-like [Spinacia oleracea]"	1	LVFNK(1)IK_x000D_
map05323 Rheumatoid arthritis	0.0598734	7	1.84	Gene.6421	110	K	PREDICTED: V-type proton ATPase subunit D [Theobroma cacao]	1	LPK(1)FEYFTEGETK_x000D_
map05323 Rheumatoid arthritis	0.0598734	7	1.84	Gene.23048	124	K	V-type proton ATPase catalytic subunit A-like [Solanum pennellii]	1	PVASK(1)LAADTPLLTGQR_x000D_
map05323 Rheumatoid arthritis	0.0598734	7	1.84	Gene.23048	212	K	V-type proton ATPase catalytic subunit A-like [Solanum pennellii]	1	EESVMK(1)R_x000D_
map05323 Rheumatoid arthritis	0.0598734	7	1.84	Gene.23048	470	K	V-type proton ATPase catalytic subunit A-like [Solanum pennellii]	1	GAGMDGQK(1)ITYTLIK_x000D_
map05323 Rheumatoid arthritis	0.0598734	7	1.84	Gene.23048	418	K	V-type proton ATPase catalytic subunit A-like [Solanum pennellii]	1	ITLDTAK(1)LLR_x000D_
map05323 Rheumatoid arthritis	0.0598734	7	1.84	Gene.23048	477	K	V-type proton ATPase catalytic subunit A-like [Solanum pennellii]	1	ITYTLIK(1)HR_x000D_
map05323 Rheumatoid arthritis	0.0598734	7	1.84	Gene.23048	12	K	V-type proton ATPase catalytic subunit A-like [Solanum pennellii]	1	PLK(1)TIAK_x000D_
map05323 Rheumatoid arthritis	0.0598734	7	1.84	Gene.22501	90	K	V-type proton ATPase subunit a3-like isoform X1 [Durio zibethinus]	1	TYATQIK(1)K_x000D_
map05323 Rheumatoid arthritis	0.0598734	7	1.84	Gene.191	137	K	V-type proton ATPase subunit C [Prunus persica]	1	VEDDLK(1)VR_x000D_
map05323 Rheumatoid arthritis	0.0598734	7	1.84	Gene.24678	280	K	hypothetical protein B456_007G004300 [Gossypium raimondii]	1	LMK(1)SAIGEGMTR_x000D_
map05323 Rheumatoid arthritis	0.0598734	7	1.84	Gene.19397	210	K	PREDICTED: purple acid phosphatase 3-like isoform X1 [Tarenaya hassleriana]	1	WK(1)LVVGHHTIR_x000D_
map05323 Rheumatoid arthritis	0.0598734	7	1.84	Gene.19397	175	K	PREDICTED: purple acid phosphatase 3-like isoform X1 [Tarenaya hassleriana]	1	YFSPEEEK(1)DHSYDWR_x000D_
map05323 Rheumatoid arthritis	0.0598734	7	1.84	Gene.6310	98	K	PREDICTED: V-type proton ATPase subunit E [Beta vulgaris subsp. vulgaris]	1	ASK(1)ELLR_x000D_
map05323 Rheumatoid arthritis	0.0598734	7	1.84	Gene.6310	48	K	PREDICTED: V-type proton ATPase subunit E [Beta vulgaris subsp. vulgaris]	1	LQLVEAEK(1)K_x000D_
map00791 Atrazine degradation	0.253358	1	3.95	Gene.23600	217	K	urease [Nepenthes alata]	1	LVSIGGK(1)R_x000D_
map03030 DNA replication	0.999852	1	0.13	Gene.12617	50	K	PREDICTED: proliferating cell nuclear antigen [Nicotiana sylvestris]	1	LIQGSLLK(1)K_x000D_
map05170 Human immunodeficiency virus 1 infection	0.990499	4	0.44	Gene.12020	49	K	calreticulin-3-like isoform X1 [Chenopodium quinoa]	1	SEGK(1)AGSFK_x000D_
map05170 Human immunodeficiency virus 1 infection	0.990499	4	0.44	Gene.13655	43	K	RecName: Full=Cytochrome c	1	AGEK(1)IFK_x000D_
map05170 Human immunodeficiency virus 1 infection	0.990499	4	0.44	Gene.22850	231	K	PREDICTED: beta-adaptin-like protein B [Nicotiana tabacum]	1	YK(1)AADPR_x000D_
map05170 Human immunodeficiency virus 1 infection	0.990499	4	0.44	Gene.22850	7	K	PREDICTED: beta-adaptin-like protein B [Nicotiana tabacum]	1	SGHDSK(1)YFSTTK_x000D_
map05170 Human immunodeficiency virus 1 infection	0.990499	4	0.44	Gene.10671	17	K	"unnamed protein product, partial [Vitis vinifera]"	1	LK(1)FMELK_x000D_
map05170 Human immunodeficiency virus 1 infection	0.990499	4	0.44	Gene.10671	107	K	"unnamed protein product, partial [Vitis vinifera]"	1	MIYASSK(1)DR_x000D_
map05110 Vibrio cholerae infection	0.183403	7	1.45	Gene.16907	529	K	"PREDICTED: preprotein translocase subunit SECY, chloroplastic [Beta vulgaris subsp. vulgaris]"	1	VQAEIISQK(1)YK_x000D_
map05110 Vibrio cholerae infection	0.183403	7	1.45	Gene.6421	110	K	PREDICTED: V-type proton ATPase subunit D [Theobroma cacao]	1	LPK(1)FEYFTEGETK_x000D_
map05110 Vibrio cholerae infection	0.183403	7	1.45	Gene.23048	124	K	V-type proton ATPase catalytic subunit A-like [Solanum pennellii]	1	PVASK(1)LAADTPLLTGQR_x000D_
map05110 Vibrio cholerae infection	0.183403	7	1.45	Gene.23048	212	K	V-type proton ATPase catalytic subunit A-like [Solanum pennellii]	1	EESVMK(1)R_x000D_
map05110 Vibrio cholerae infection	0.183403	7	1.45	Gene.23048	470	K	V-type proton ATPase catalytic subunit A-like [Solanum pennellii]	1	GAGMDGQK(1)ITYTLIK_x000D_
map05110 Vibrio cholerae infection	0.183403	7	1.45	Gene.23048	418	K	V-type proton ATPase catalytic subunit A-like [Solanum pennellii]	1	ITLDTAK(1)LLR_x000D_
map05110 Vibrio cholerae infection	0.183403	7	1.45	Gene.23048	477	K	V-type proton ATPase catalytic subunit A-like [Solanum pennellii]	1	ITYTLIK(1)HR_x000D_
map05110 Vibrio cholerae infection	0.183403	7	1.45	Gene.23048	12	K	V-type proton ATPase catalytic subunit A-like [Solanum pennellii]	1	PLK(1)TIAK_x000D_
map05110 Vibrio cholerae infection	0.183403	7	1.45	Gene.22501	90	K	V-type proton ATPase subunit a3-like isoform X1 [Durio zibethinus]	1	TYATQIK(1)K_x000D_
map05110 Vibrio cholerae infection	0.183403	7	1.45	Gene.191	137	K	V-type proton ATPase subunit C [Prunus persica]	1	VEDDLK(1)VR_x000D_
map05110 Vibrio cholerae infection	0.183403	7	1.45	Gene.24678	280	K	hypothetical protein B456_007G004300 [Gossypium raimondii]	1	LMK(1)SAIGEGMTR_x000D_
map05110 Vibrio cholerae infection	0.183403	7	1.45	Gene.6310	98	K	PREDICTED: V-type proton ATPase subunit E [Beta vulgaris subsp. vulgaris]	1	ASK(1)ELLR_x000D_
map05110 Vibrio cholerae infection	0.183403	7	1.45	Gene.6310	48	K	PREDICTED: V-type proton ATPase subunit E [Beta vulgaris subsp. vulgaris]	1	LQLVEAEK(1)K_x000D_
map00360 Phenylalanine metabolism	0.607563	4	0.99	Gene.11474	190	K	PREDICTED: bifunctional aspartate aminotransferase and glutamate/aspartate-prephenate aminotransferase-like [Nelumbo nucifera]	1	VLESTLTDK(1)SR_x000D_
map00360 Phenylalanine metabolism	0.607563	4	0.99	Gene.11474	428	K	PREDICTED: bifunctional aspartate aminotransferase and glutamate/aspartate-prephenate aminotransferase-like [Nelumbo nucifera]	1	NAISLLK(1)R_x000D_
map00360 Phenylalanine metabolism	0.607563	4	0.99	Gene.13693	170	K	"aspartate aminotransferase, mitochondrial [Spinacia oleracea]"	1	VSQK(1)TYHYYNPESK_x000D_
map00360 Phenylalanine metabolism	0.607563	4	0.99	Gene.13693	116	K	"aspartate aminotransferase, mitochondrial [Spinacia oleracea]"	1	LAYGENSEFIK(1)DNR_x000D_
map00360 Phenylalanine metabolism	0.607563	4	0.99	Gene.13693	140	K	"aspartate aminotransferase, mitochondrial [Spinacia oleracea]"	1	LFADFQK(1)R_x000D_
map00360 Phenylalanine metabolism	0.607563	4	0.99	Gene.17495	391	K	"aspartate aminotransferase, chloroplastic [Morus notabilis]"	1	QK(1)LYDSLSAK_x000D_
map00360 Phenylalanine metabolism	0.607563	4	0.99	Gene.17495	160	K	"aspartate aminotransferase, chloroplastic [Morus notabilis]"	1	EQK(1)VATVQGLSGTGSLR_x000D_
map00360 Phenylalanine metabolism	0.607563	4	0.99	Gene.17495	188	K	"aspartate aminotransferase, chloroplastic [Morus notabilis]"	1	YFPGAK(1)VLISAPTWGNHK_x000D_
map00360 Phenylalanine metabolism	0.607563	4	0.99	Gene.17495	200	K	"aspartate aminotransferase, chloroplastic [Morus notabilis]"	1	VLISAPTWGNHK(1)NIFNDAR_x000D_
map00360 Phenylalanine metabolism	0.607563	4	0.99	Gene.17495	439	K	"aspartate aminotransferase, chloroplastic [Morus notabilis]"	1	WHVYMTK(1)DGR_x000D_
map00360 Phenylalanine metabolism	0.607563	4	0.99	Gene.17495	116	K	"aspartate aminotransferase, chloroplastic [Morus notabilis]"	1	TEELQPYVLDVVK(1)K_x000D_
map00360 Phenylalanine metabolism	0.607563	4	0.99	Gene.17495	399	K	"aspartate aminotransferase, chloroplastic [Morus notabilis]"	1	LYDSLSAK(1)DK_x000D_
map00360 Phenylalanine metabolism	0.607563	4	0.99	Gene.17495	117	K	"aspartate aminotransferase, chloroplastic [Morus notabilis]"	1	K(1)AENLMLER_x000D_
map00360 Phenylalanine metabolism	0.607563	4	0.99	Gene.22424	39	K	hypothetical protein CDL15_Pgr001388 [Punica granatum]	1	ESASGPNSEPEPSADFK(1)LVGFK_x000D_
map00360 Phenylalanine metabolism	0.607563	4	0.99	Gene.22424	261	K	hypothetical protein CDL15_Pgr001388 [Punica granatum]	1	LDHAVGNVPELGPAVNYVK(1)K_x000D_
map00360 Phenylalanine metabolism	0.607563	4	0.99	Gene.22424	428	K	hypothetical protein CDL15_Pgr001388 [Punica granatum]	1	DDEGK(1)TYQK_x000D_
map00360 Phenylalanine metabolism	0.607563	4	0.99	Gene.22424	432	K	hypothetical protein CDL15_Pgr001388 [Punica granatum]	1	TYQK(1)GGCGGFGK_x000D_
map00360 Phenylalanine metabolism	0.607563	4	0.99	Gene.22424	455	K	hypothetical protein CDL15_Pgr001388 [Punica granatum]	1	SIEEYEK(1)TLEVK_x000D_
map00360 Phenylalanine metabolism	0.607563	4	0.99	Gene.22424	44	K	hypothetical protein CDL15_Pgr001388 [Punica granatum]	1	LVGFK(1)NFVR_x000D_
map05225 Hepatocellular carcinoma	0.690287	5	0.9	Gene.15604	104	K	PREDICTED: probable glutathione S-transferase [Eucalyptus grandis]	1	FWADYVDK(1)K_x000D_
map05225 Hepatocellular carcinoma	0.690287	5	0.9	Gene.15604	33	K	PREDICTED: probable glutathione S-transferase [Eucalyptus grandis]	1	GVDYESK(1)EEDLFNK_x000D_
map05225 Hepatocellular carcinoma	0.690287	5	0.9	Gene.15604	40	K	PREDICTED: probable glutathione S-transferase [Eucalyptus grandis]	1	GVDYESKEEDLFNK(1)GDSLLK_x000D_
map05225 Hepatocellular carcinoma	0.690287	5	0.9	Gene.15604	26	K	PREDICTED: probable glutathione S-transferase [Eucalyptus grandis]	1	IALAEK(1)GVDYESKEEDLFNK_x000D_
map05225 Hepatocellular carcinoma	0.690287	5	0.9	Gene.15604	111	K	PREDICTED: probable glutathione S-transferase [Eucalyptus grandis]	1	VYDAGK(1)K_x000D_
map05225 Hepatocellular carcinoma	0.690287	5	0.9	Gene.15604	125	K	PREDICTED: probable glutathione S-transferase [Eucalyptus grandis]	1	AK(1)EEFVEIMK_x000D_
map05225 Hepatocellular carcinoma	0.690287	5	0.9	Gene.15604	214	K	PREDICTED: probable glutathione S-transferase [Eucalyptus grandis]	1	IHAFVLELK(1)K_x000D_
map05225 Hepatocellular carcinoma	0.690287	5	0.9	Gene.15604	117	K	PREDICTED: probable glutathione S-transferase [Eucalyptus grandis]	1	IWMTK(1)GEEQQK_x000D_
map05225 Hepatocellular carcinoma	0.690287	5	0.9	Gene.15368	104	K	probable glutathione S-transferase [Ziziphus jujuba]	1	FWADYIDK(1)K_x000D_
map05225 Hepatocellular carcinoma	0.690287	5	0.9	Gene.15368	130	K	probable glutathione S-transferase [Ziziphus jujuba]	1	VEFIK(1)ILK_x000D_
map05225 Hepatocellular carcinoma	0.690287	5	0.9	Gene.15368	40	K	probable glutathione S-transferase [Ziziphus jujuba]	1	NK(1)SEMLLK_x000D_
map05225 Hepatocellular carcinoma	0.690287	5	0.9	Gene.15368	46	K	probable glutathione S-transferase [Ziziphus jujuba]	1	SEMLLK(1)MNPVHK_x000D_
map05225 Hepatocellular carcinoma	0.690287	5	0.9	Gene.15368	188	K	probable glutathione S-transferase [Ziziphus jujuba]	1	FVAWAK(1)R_x000D_
map05225 Hepatocellular carcinoma	0.690287	5	0.9	Gene.18419	197	K	glutathione S-transferase F13-like [Manihot esculenta]	1	PHVSAWWK(1)DITSR_x000D_
map05225 Hepatocellular carcinoma	0.690287	5	0.9	Gene.18419	92	K	glutathione S-transferase F13-like [Manihot esculenta]	1	QGNPK(1)EAALVK_x000D_
map05225 Hepatocellular carcinoma	0.690287	5	0.9	Gene.18419	4	K	glutathione S-transferase F13-like [Manihot esculenta]	1	GLK(1)LYGMPTSTSTAR_x000D_
map05225 Hepatocellular carcinoma	0.690287	5	0.9	Gene.18419	77	K	glutathione S-transferase F13-like [Manihot esculenta]	1	AITTYLCDK(1)YK_x000D_
map05225 Hepatocellular carcinoma	0.690287	5	0.9	Gene.18419	206	K	glutathione S-transferase F13-like [Manihot esculenta]	1	PATK(1)QVANNMTYGEK_x000D_
map05225 Hepatocellular carcinoma	0.690287	5	0.9	Gene.18419	79	K	glutathione S-transferase F13-like [Manihot esculenta]	1	YK(1)NQGSDLLR_x000D_
map05225 Hepatocellular carcinoma	0.690287	5	0.9	Gene.18419	48	K	glutathione S-transferase F13-like [Manihot esculenta]	1	HPSFMAK(1)NPFGK_x000D_
map05225 Hepatocellular carcinoma	0.690287	5	0.9	Gene.5222	127	K	glutathione S-transferase [Knorringia sibirica]	1	REEDMK(1)ETR_x000D_
map05225 Hepatocellular carcinoma	0.690287	5	0.9	Gene.5222	204	K	glutathione S-transferase [Knorringia sibirica]	1	AFDGLEIVK(1)ETTPSHER_x000D_
map05225 Hepatocellular carcinoma	0.690287	5	0.9	Gene.5222	56	K	glutathione S-transferase [Knorringia sibirica]	1	SQDLLLYNPVHK(1)K_x000D_
map05225 Hepatocellular carcinoma	0.690287	5	0.9	Gene.5222	192	K	glutathione S-transferase [Knorringia sibirica]	1	YPLTIK(1)WMR_x000D_
map05225 Hepatocellular carcinoma	0.690287	5	0.9	Gene.5222	218	K	glutathione S-transferase [Knorringia sibirica]	1	LVSFFK(1)HVGK_x000D_
map05225 Hepatocellular carcinoma	0.690287	5	0.9	Gene.13805	67	K	glutathione-S-transferase [Rheum australe]	1	EK(1)VNPANK_x000D_
map05225 Hepatocellular carcinoma	0.690287	5	0.9	Gene.13805	139	K	glutathione-S-transferase [Rheum australe]	1	GGDTTK(1)AADAEFDYLEK_x000D_
map05225 Hepatocellular carcinoma	0.690287	5	0.9	Gene.13805	51	K	glutathione-S-transferase [Rheum australe]	1	IK(1)LVGINLQNRPDWYK_x000D_
map05225 Hepatocellular carcinoma	0.690287	5	0.9	Gene.13805	226	K	glutathione-S-transferase [Rheum australe]	1	TDPDQLLPYLK(1)SR_x000D_
map05225 Hepatocellular carcinoma	0.690287	5	0.9	Gene.13805	215	K	glutathione-S-transferase [Rheum australe]	1	ETK(1)TDPDQLLPYLK_x000D_
map05225 Hepatocellular carcinoma	0.690287	5	0.9	Gene.13805	212	K	glutathione-S-transferase [Rheum australe]	1	IEAYK(1)ETK_x000D_
map05225 Hepatocellular carcinoma	0.690287	5	0.9	Gene.13805	73	K	glutathione-S-transferase [Rheum australe]	1	VNPANK(1)VPALEHDGK_x000D_
map05225 Hepatocellular carcinoma	0.690287	5	0.9	Gene.13805	65	K	glutathione-S-transferase [Rheum australe]	1	LVGINLQNRPDWYK(1)EK_x000D_
map05225 Hepatocellular carcinoma	0.690287	5	0.9	Gene.13805	133	K	glutathione-S-transferase [Rheum australe]	1	IYGAFK(1)GGDTTK_x000D_
map05225 Hepatocellular carcinoma	0.690287	5	0.9	Gene.13805	44	K	glutathione-S-transferase [Rheum australe]	1	NYK(1)GLQEK_x000D_
map05225 Hepatocellular carcinoma	0.690287	5	0.9	Gene.13805	150	K	glutathione-S-transferase [Rheum australe]	1	AADAEFDYLEK(1)ALQK_x000D_
map05225 Hepatocellular carcinoma	0.690287	5	0.9	Gene.13805	110	K	glutathione-S-transferase [Rheum australe]	1	YVDSNFEGPSLYPDEPAK(1)R_x000D_
map00982 Drug metabolism - cytochrome P450	0.0362243	6	2.15	Gene.17094	109	K	Alcohol dehydrogenase class III/S-(hydroxymethyl)glutathione dehydrogenase [Trema orientale]	1	SGK(1)TNLCGK_x000D_
map00982 Drug metabolism - cytochrome P450	0.0362243	6	2.15	Gene.17094	318	K	Alcohol dehydrogenase class III/S-(hydroxymethyl)glutathione dehydrogenase [Trema orientale]	1	VWK(1)GTAFGGFK_x000D_
map00982 Drug metabolism - cytochrome P450	0.0362243	6	2.15	Gene.17094	230	K	Alcohol dehydrogenase class III/S-(hydroxymethyl)glutathione dehydrogenase [Trema orientale]	1	IIGIDIDNK(1)K_x000D_
map00982 Drug metabolism - cytochrome P450	0.0362243	6	2.15	Gene.15604	104	K	PREDICTED: probable glutathione S-transferase [Eucalyptus grandis]	1	FWADYVDK(1)K_x000D_
map00982 Drug metabolism - cytochrome P450	0.0362243	6	2.15	Gene.15604	33	K	PREDICTED: probable glutathione S-transferase [Eucalyptus grandis]	1	GVDYESK(1)EEDLFNK_x000D_
map00982 Drug metabolism - cytochrome P450	0.0362243	6	2.15	Gene.15604	40	K	PREDICTED: probable glutathione S-transferase [Eucalyptus grandis]	1	GVDYESKEEDLFNK(1)GDSLLK_x000D_
map00982 Drug metabolism - cytochrome P450	0.0362243	6	2.15	Gene.15604	26	K	PREDICTED: probable glutathione S-transferase [Eucalyptus grandis]	1	IALAEK(1)GVDYESKEEDLFNK_x000D_
map00982 Drug metabolism - cytochrome P450	0.0362243	6	2.15	Gene.15604	111	K	PREDICTED: probable glutathione S-transferase [Eucalyptus grandis]	1	VYDAGK(1)K_x000D_
map00982 Drug metabolism - cytochrome P450	0.0362243	6	2.15	Gene.15604	125	K	PREDICTED: probable glutathione S-transferase [Eucalyptus grandis]	1	AK(1)EEFVEIMK_x000D_
map00982 Drug metabolism - cytochrome P450	0.0362243	6	2.15	Gene.15604	214	K	PREDICTED: probable glutathione S-transferase [Eucalyptus grandis]	1	IHAFVLELK(1)K_x000D_
map00982 Drug metabolism - cytochrome P450	0.0362243	6	2.15	Gene.15604	117	K	PREDICTED: probable glutathione S-transferase [Eucalyptus grandis]	1	IWMTK(1)GEEQQK_x000D_
map00982 Drug metabolism - cytochrome P450	0.0362243	6	2.15	Gene.15368	104	K	probable glutathione S-transferase [Ziziphus jujuba]	1	FWADYIDK(1)K_x000D_
map00982 Drug metabolism - cytochrome P450	0.0362243	6	2.15	Gene.15368	130	K	probable glutathione S-transferase [Ziziphus jujuba]	1	VEFIK(1)ILK_x000D_
map00982 Drug metabolism - cytochrome P450	0.0362243	6	2.15	Gene.15368	40	K	probable glutathione S-transferase [Ziziphus jujuba]	1	NK(1)SEMLLK_x000D_
map00982 Drug metabolism - cytochrome P450	0.0362243	6	2.15	Gene.15368	46	K	probable glutathione S-transferase [Ziziphus jujuba]	1	SEMLLK(1)MNPVHK_x000D_
map00982 Drug metabolism - cytochrome P450	0.0362243	6	2.15	Gene.15368	188	K	probable glutathione S-transferase [Ziziphus jujuba]	1	FVAWAK(1)R_x000D_
map00982 Drug metabolism - cytochrome P450	0.0362243	6	2.15	Gene.18419	197	K	glutathione S-transferase F13-like [Manihot esculenta]	1	PHVSAWWK(1)DITSR_x000D_
map00982 Drug metabolism - cytochrome P450	0.0362243	6	2.15	Gene.18419	92	K	glutathione S-transferase F13-like [Manihot esculenta]	1	QGNPK(1)EAALVK_x000D_
map00982 Drug metabolism - cytochrome P450	0.0362243	6	2.15	Gene.18419	4	K	glutathione S-transferase F13-like [Manihot esculenta]	1	GLK(1)LYGMPTSTSTAR_x000D_
map00982 Drug metabolism - cytochrome P450	0.0362243	6	2.15	Gene.18419	77	K	glutathione S-transferase F13-like [Manihot esculenta]	1	AITTYLCDK(1)YK_x000D_
map00982 Drug metabolism - cytochrome P450	0.0362243	6	2.15	Gene.18419	206	K	glutathione S-transferase F13-like [Manihot esculenta]	1	PATK(1)QVANNMTYGEK_x000D_
map00982 Drug metabolism - cytochrome P450	0.0362243	6	2.15	Gene.18419	79	K	glutathione S-transferase F13-like [Manihot esculenta]	1	YK(1)NQGSDLLR_x000D_
map00982 Drug metabolism - cytochrome P450	0.0362243	6	2.15	Gene.18419	48	K	glutathione S-transferase F13-like [Manihot esculenta]	1	HPSFMAK(1)NPFGK_x000D_
map00982 Drug metabolism - cytochrome P450	0.0362243	6	2.15	Gene.5222	127	K	glutathione S-transferase [Knorringia sibirica]	1	REEDMK(1)ETR_x000D_
map00982 Drug metabolism - cytochrome P450	0.0362243	6	2.15	Gene.5222	204	K	glutathione S-transferase [Knorringia sibirica]	1	AFDGLEIVK(1)ETTPSHER_x000D_
map00982 Drug metabolism - cytochrome P450	0.0362243	6	2.15	Gene.5222	56	K	glutathione S-transferase [Knorringia sibirica]	1	SQDLLLYNPVHK(1)K_x000D_
map00982 Drug metabolism - cytochrome P450	0.0362243	6	2.15	Gene.5222	192	K	glutathione S-transferase [Knorringia sibirica]	1	YPLTIK(1)WMR_x000D_
map00982 Drug metabolism - cytochrome P450	0.0362243	6	2.15	Gene.5222	218	K	glutathione S-transferase [Knorringia sibirica]	1	LVSFFK(1)HVGK_x000D_
map00982 Drug metabolism - cytochrome P450	0.0362243	6	2.15	Gene.13805	67	K	glutathione-S-transferase [Rheum australe]	1	EK(1)VNPANK_x000D_
map00982 Drug metabolism - cytochrome P450	0.0362243	6	2.15	Gene.13805	139	K	glutathione-S-transferase [Rheum australe]	1	GGDTTK(1)AADAEFDYLEK_x000D_
map00982 Drug metabolism - cytochrome P450	0.0362243	6	2.15	Gene.13805	51	K	glutathione-S-transferase [Rheum australe]	1	IK(1)LVGINLQNRPDWYK_x000D_
map00982 Drug metabolism - cytochrome P450	0.0362243	6	2.15	Gene.13805	226	K	glutathione-S-transferase [Rheum australe]	1	TDPDQLLPYLK(1)SR_x000D_
map00982 Drug metabolism - cytochrome P450	0.0362243	6	2.15	Gene.13805	215	K	glutathione-S-transferase [Rheum australe]	1	ETK(1)TDPDQLLPYLK_x000D_
map00982 Drug metabolism - cytochrome P450	0.0362243	6	2.15	Gene.13805	212	K	glutathione-S-transferase [Rheum australe]	1	IEAYK(1)ETK_x000D_
map00982 Drug metabolism - cytochrome P450	0.0362243	6	2.15	Gene.13805	73	K	glutathione-S-transferase [Rheum australe]	1	VNPANK(1)VPALEHDGK_x000D_
map00982 Drug metabolism - cytochrome P450	0.0362243	6	2.15	Gene.13805	65	K	glutathione-S-transferase [Rheum australe]	1	LVGINLQNRPDWYK(1)EK_x000D_
map00982 Drug metabolism - cytochrome P450	0.0362243	6	2.15	Gene.13805	133	K	glutathione-S-transferase [Rheum australe]	1	IYGAFK(1)GGDTTK_x000D_
map00982 Drug metabolism - cytochrome P450	0.0362243	6	2.15	Gene.13805	44	K	glutathione-S-transferase [Rheum australe]	1	NYK(1)GLQEK_x000D_
map00982 Drug metabolism - cytochrome P450	0.0362243	6	2.15	Gene.13805	150	K	glutathione-S-transferase [Rheum australe]	1	AADAEFDYLEK(1)ALQK_x000D_
map00982 Drug metabolism - cytochrome P450	0.0362243	6	2.15	Gene.13805	110	K	glutathione-S-transferase [Rheum australe]	1	YVDSNFEGPSLYPDEPAK(1)R_x000D_
map00983 Drug metabolism - other enzymes	0.105667	12	1.44	Gene.15604	104	K	PREDICTED: probable glutathione S-transferase [Eucalyptus grandis]	1	FWADYVDK(1)K_x000D_
map00983 Drug metabolism - other enzymes	0.105667	12	1.44	Gene.15604	33	K	PREDICTED: probable glutathione S-transferase [Eucalyptus grandis]	1	GVDYESK(1)EEDLFNK_x000D_
map00983 Drug metabolism - other enzymes	0.105667	12	1.44	Gene.15604	40	K	PREDICTED: probable glutathione S-transferase [Eucalyptus grandis]	1	GVDYESKEEDLFNK(1)GDSLLK_x000D_
map00983 Drug metabolism - other enzymes	0.105667	12	1.44	Gene.15604	26	K	PREDICTED: probable glutathione S-transferase [Eucalyptus grandis]	1	IALAEK(1)GVDYESKEEDLFNK_x000D_
map00983 Drug metabolism - other enzymes	0.105667	12	1.44	Gene.15604	111	K	PREDICTED: probable glutathione S-transferase [Eucalyptus grandis]	1	VYDAGK(1)K_x000D_
map00983 Drug metabolism - other enzymes	0.105667	12	1.44	Gene.15604	125	K	PREDICTED: probable glutathione S-transferase [Eucalyptus grandis]	1	AK(1)EEFVEIMK_x000D_
map00983 Drug metabolism - other enzymes	0.105667	12	1.44	Gene.15604	214	K	PREDICTED: probable glutathione S-transferase [Eucalyptus grandis]	1	IHAFVLELK(1)K_x000D_
map00983 Drug metabolism - other enzymes	0.105667	12	1.44	Gene.15604	117	K	PREDICTED: probable glutathione S-transferase [Eucalyptus grandis]	1	IWMTK(1)GEEQQK_x000D_
map00983 Drug metabolism - other enzymes	0.105667	12	1.44	Gene.24222	394	K	"dihydropyrimidine dehydrogenase (NADP(+)), chloroplastic [Herrania umbratica]"	1	QQEAIK(1)QR_x000D_
map00983 Drug metabolism - other enzymes	0.105667	12	1.44	Gene.16749	437	K	inosine-5'-monophosphate dehydrogenase 2-like [Spinacia oleracea]	1	VADK(1)GSVLK_x000D_
map00983 Drug metabolism - other enzymes	0.105667	12	1.44	Gene.16749	425	K	inosine-5'-monophosphate dehydrogenase 2-like [Spinacia oleracea]	1	LK(1)IAQGVVGR_x000D_
map00983 Drug metabolism - other enzymes	0.105667	12	1.44	Gene.13805	67	K	glutathione-S-transferase [Rheum australe]	1	EK(1)VNPANK_x000D_
map00983 Drug metabolism - other enzymes	0.105667	12	1.44	Gene.13805	139	K	glutathione-S-transferase [Rheum australe]	1	GGDTTK(1)AADAEFDYLEK_x000D_
map00983 Drug metabolism - other enzymes	0.105667	12	1.44	Gene.13805	51	K	glutathione-S-transferase [Rheum australe]	1	IK(1)LVGINLQNRPDWYK_x000D_
map00983 Drug metabolism - other enzymes	0.105667	12	1.44	Gene.13805	226	K	glutathione-S-transferase [Rheum australe]	1	TDPDQLLPYLK(1)SR_x000D_
map00983 Drug metabolism - other enzymes	0.105667	12	1.44	Gene.13805	215	K	glutathione-S-transferase [Rheum australe]	1	ETK(1)TDPDQLLPYLK_x000D_
map00983 Drug metabolism - other enzymes	0.105667	12	1.44	Gene.13805	212	K	glutathione-S-transferase [Rheum australe]	1	IEAYK(1)ETK_x000D_
map00983 Drug metabolism - other enzymes	0.105667	12	1.44	Gene.13805	73	K	glutathione-S-transferase [Rheum australe]	1	VNPANK(1)VPALEHDGK_x000D_
map00983 Drug metabolism - other enzymes	0.105667	12	1.44	Gene.13805	65	K	glutathione-S-transferase [Rheum australe]	1	LVGINLQNRPDWYK(1)EK_x000D_
map00983 Drug metabolism - other enzymes	0.105667	12	1.44	Gene.13805	133	K	glutathione-S-transferase [Rheum australe]	1	IYGAFK(1)GGDTTK_x000D_
map00983 Drug metabolism - other enzymes	0.105667	12	1.44	Gene.13805	44	K	glutathione-S-transferase [Rheum australe]	1	NYK(1)GLQEK_x000D_
map00983 Drug metabolism - other enzymes	0.105667	12	1.44	Gene.13805	150	K	glutathione-S-transferase [Rheum australe]	1	AADAEFDYLEK(1)ALQK_x000D_
map00983 Drug metabolism - other enzymes	0.105667	12	1.44	Gene.13805	110	K	glutathione-S-transferase [Rheum australe]	1	YVDSNFEGPSLYPDEPAK(1)R_x000D_
map00983 Drug metabolism - other enzymes	0.105667	12	1.44	Gene.24049	138	K	"nucleoside diphosphate kinase 2, chloroplastic [Chenopodium quinoa]"	1	AK(1)SFFPK_x000D_
map00983 Drug metabolism - other enzymes	0.105667	12	1.44	Gene.15368	104	K	probable glutathione S-transferase [Ziziphus jujuba]	1	FWADYIDK(1)K_x000D_
map00983 Drug metabolism - other enzymes	0.105667	12	1.44	Gene.15368	130	K	probable glutathione S-transferase [Ziziphus jujuba]	1	VEFIK(1)ILK_x000D_
map00983 Drug metabolism - other enzymes	0.105667	12	1.44	Gene.15368	40	K	probable glutathione S-transferase [Ziziphus jujuba]	1	NK(1)SEMLLK_x000D_
map00983 Drug metabolism - other enzymes	0.105667	12	1.44	Gene.15368	46	K	probable glutathione S-transferase [Ziziphus jujuba]	1	SEMLLK(1)MNPVHK_x000D_
map00983 Drug metabolism - other enzymes	0.105667	12	1.44	Gene.15368	188	K	probable glutathione S-transferase [Ziziphus jujuba]	1	FVAWAK(1)R_x000D_
map00983 Drug metabolism - other enzymes	0.105667	12	1.44	Gene.18419	197	K	glutathione S-transferase F13-like [Manihot esculenta]	1	PHVSAWWK(1)DITSR_x000D_
map00983 Drug metabolism - other enzymes	0.105667	12	1.44	Gene.18419	92	K	glutathione S-transferase F13-like [Manihot esculenta]	1	QGNPK(1)EAALVK_x000D_
map00983 Drug metabolism - other enzymes	0.105667	12	1.44	Gene.18419	4	K	glutathione S-transferase F13-like [Manihot esculenta]	1	GLK(1)LYGMPTSTSTAR_x000D_
map00983 Drug metabolism - other enzymes	0.105667	12	1.44	Gene.18419	77	K	glutathione S-transferase F13-like [Manihot esculenta]	1	AITTYLCDK(1)YK_x000D_
map00983 Drug metabolism - other enzymes	0.105667	12	1.44	Gene.18419	206	K	glutathione S-transferase F13-like [Manihot esculenta]	1	PATK(1)QVANNMTYGEK_x000D_
map00983 Drug metabolism - other enzymes	0.105667	12	1.44	Gene.18419	79	K	glutathione S-transferase F13-like [Manihot esculenta]	1	YK(1)NQGSDLLR_x000D_
map00983 Drug metabolism - other enzymes	0.105667	12	1.44	Gene.18419	48	K	glutathione S-transferase F13-like [Manihot esculenta]	1	HPSFMAK(1)NPFGK_x000D_
map00983 Drug metabolism - other enzymes	0.105667	12	1.44	Gene.5222	127	K	glutathione S-transferase [Knorringia sibirica]	1	REEDMK(1)ETR_x000D_
map00983 Drug metabolism - other enzymes	0.105667	12	1.44	Gene.5222	204	K	glutathione S-transferase [Knorringia sibirica]	1	AFDGLEIVK(1)ETTPSHER_x000D_
map00983 Drug metabolism - other enzymes	0.105667	12	1.44	Gene.5222	56	K	glutathione S-transferase [Knorringia sibirica]	1	SQDLLLYNPVHK(1)K_x000D_
map00983 Drug metabolism - other enzymes	0.105667	12	1.44	Gene.5222	192	K	glutathione S-transferase [Knorringia sibirica]	1	YPLTIK(1)WMR_x000D_
map00983 Drug metabolism - other enzymes	0.105667	12	1.44	Gene.5222	218	K	glutathione S-transferase [Knorringia sibirica]	1	LVSFFK(1)HVGK_x000D_
map00983 Drug metabolism - other enzymes	0.105667	12	1.44	Gene.4170	90	K	Uridylate kinase/adenylate kinase [Handroanthus impetiginosus]	1	LLQQAMEK(1)SGNEK_x000D_
map00983 Drug metabolism - other enzymes	0.105667	12	1.44	Gene.17471	455	K	PREDICTED: uridine 5'-monophosphate synthase [Beta vulgaris subsp. vulgaris]	1	GIIK(1)AGNPADAAR_x000D_
map00983 Drug metabolism - other enzymes	0.105667	12	1.44	Gene.17471	299	K	PREDICTED: uridine 5'-monophosphate synthase [Beta vulgaris subsp. vulgaris]	1	SIADK(1)HNFLIFEDR_x000D_
map00983 Drug metabolism - other enzymes	0.105667	12	1.44	Gene.7009	33	K	nucleoside diphosphate kinase B [Cynara cardunculus var. scolymus]	1	GFSLK(1)GMK_x000D_
map00983 Drug metabolism - other enzymes	0.105667	12	1.44	Gene.7009	36	K	nucleoside diphosphate kinase B [Cynara cardunculus var. scolymus]	1	GMK(1)FVNVER_x000D_
map00983 Drug metabolism - other enzymes	0.105667	12	1.44	Gene.7009	86	K	nucleoside diphosphate kinase B [Cynara cardunculus var. scolymus]	1	K(1)IIGATNPAESAPGTIR_x000D_
map00983 Drug metabolism - other enzymes	0.105667	12	1.44	Gene.7009	47	K	nucleoside diphosphate kinase B [Cynara cardunculus var. scolymus]	1	AFAEK(1)HYADLSAK_x000D_
map00983 Drug metabolism - other enzymes	0.105667	12	1.44	Gene.11367	154	K	hypothetical protein EUGRSUZ_E00871 [Eucalyptus grandis]	1	VVVPTK(1)DFAQK_x000D_
map00983 Drug metabolism - other enzymes	0.105667	12	1.44	Gene.11367	198	K	hypothetical protein EUGRSUZ_E00871 [Eucalyptus grandis]	1	K(1)LIGATDPQK_x000D_
map00471 D-Glutamine and D-glutamate metabolism	0.253358	1	3.95	Gene.10603	231	K	glutamate dehydrogenase 1 [Jatropha curcas]	1	LIHEQGGK(1)IVAVSDITGAIK_x000D_
map00471 D-Glutamine and D-glutamate metabolism	0.253358	1	3.95	Gene.10603	66	K	glutamate dehydrogenase 1 [Jatropha curcas]	1	GPMK(1)GGIR_x000D_
map00471 D-Glutamine and D-glutamate metabolism	0.253358	1	3.95	Gene.10603	305	K	glutamate dehydrogenase 1 [Jatropha curcas]	1	AK(1)FIIEAANHPTDPEADEILGK_x000D_
map00471 D-Glutamine and D-glutamate metabolism	0.253358	1	3.95	Gene.10603	23	K	glutamate dehydrogenase 1 [Jatropha curcas]	1	LLGLDSK(1)LEK_x000D_
map00471 D-Glutamine and D-glutamate metabolism	0.253358	1	3.95	Gene.10603	325	K	glutamate dehydrogenase 1 [Jatropha curcas]	1	FIIEAANHPTDPEADEILGK(1)K_x000D_
map00966 Glucosinolate biosynthesis	0.267322	2	1.97	Gene.3570	169	K	"PREDICTED: branched-chain-amino-acid aminotransferase 5, chloroplastic [Vitis vinifera]"	0.908603	K(0.909)EDGK(0.091)ILLFR_x000D_
map00966 Glucosinolate biosynthesis	0.267322	2	1.97	Gene.3570	410	K	"PREDICTED: branched-chain-amino-acid aminotransferase 5, chloroplastic [Vitis vinifera]"	1	TSYADGK(1)IGK_x000D_
map00966 Glucosinolate biosynthesis	0.267322	2	1.97	Gene.8735	158	K	"PREDICTED: 3-isopropylmalate dehydratase large subunit, chloroplastic [Beta vulgaris subsp. vulgaris]"	1	DFSK(1)EQNIK_x000D_
map00966 Glucosinolate biosynthesis	0.267322	2	1.97	Gene.8735	124	K	"PREDICTED: 3-isopropylmalate dehydratase large subunit, chloroplastic [Beta vulgaris subsp. vulgaris]"	1	EFGQNAK(1)VWDR_x000D_
map00966 Glucosinolate biosynthesis	0.267322	2	1.97	Gene.8735	130	K	"PREDICTED: 3-isopropylmalate dehydratase large subunit, chloroplastic [Beta vulgaris subsp. vulgaris]"	1	EK(1)IVIIPDHYIFTSDER_x000D_
map00966 Glucosinolate biosynthesis	0.267322	2	1.97	Gene.8735	117	K	"PREDICTED: 3-isopropylmalate dehydratase large subunit, chloroplastic [Beta vulgaris subsp. vulgaris]"	1	K(1)EFGQNAK_x000D_
map04931 Insulin resistance	0.895468	3	0.62	Gene.12610	269	K	"alpha-1,4 glucan phosphorylase L isozyme, chloroplastic/amyloplastic isoform X2 [Ziziphus jujuba]"	1	AEQGSDGK(1)THWIGGEDIK_x000D_
map04931 Insulin resistance	0.895468	3	0.62	Gene.12610	223	K	"alpha-1,4 glucan phosphorylase L isozyme, chloroplastic/amyloplastic isoform X2 [Ziziphus jujuba]"	1	HGLFK(1)QR_x000D_
map04931 Insulin resistance	0.895468	3	0.62	Gene.21050	428	K	Glycogen/starch/alpha-glucan phosphorylase [Trema orientale]	1	AFATYTNAK(1)R_x000D_
map04931 Insulin resistance	0.895468	3	0.62	Gene.21050	214	K	Glycogen/starch/alpha-glucan phosphorylase [Trema orientale]	1	HMEIIEEIDK(1)R_x000D_
map04931 Insulin resistance	0.895468	3	0.62	Gene.21050	432	K	Glycogen/starch/alpha-glucan phosphorylase [Trema orientale]	1	IVK(1)LVNDVGTVVNNDPDVNK_x000D_
map04931 Insulin resistance	0.895468	3	0.62	Gene.21050	604	K	Glycogen/starch/alpha-glucan phosphorylase [Trema orientale]	1	VDEAYK(1)DR_x000D_
map04931 Insulin resistance	0.895468	3	0.62	Gene.6788	130	K	"alpha-1,4 glucan phosphorylase L isozyme, chloroplastic/amyloplastic isoform X1 [Abrus precatorius]"	1	FADNEDLHSEWVEAK(1)R_x000D_
map04931 Insulin resistance	0.895468	3	0.62	Gene.6788	136	K	"alpha-1,4 glucan phosphorylase L isozyme, chloroplastic/amyloplastic isoform X1 [Abrus precatorius]"	1	LK(1)AVAFLK_x000D_
map04931 Insulin resistance	0.895468	3	0.62	Gene.6788	142	K	"alpha-1,4 glucan phosphorylase L isozyme, chloroplastic/amyloplastic isoform X1 [Abrus precatorius]"	1	AVAFLK(1)EK_x000D_
map04931 Insulin resistance	0.895468	3	0.62	Gene.6788	213	K	"alpha-1,4 glucan phosphorylase L isozyme, chloroplastic/amyloplastic isoform X1 [Abrus precatorius]"	1	AFATYIQAK(1)R_x000D_
map04931 Insulin resistance	0.895468	3	0.62	Gene.6788	115	K	"alpha-1,4 glucan phosphorylase L isozyme, chloroplastic/amyloplastic isoform X1 [Abrus precatorius]"	1	K(1)FADNEDLHSEWVEAK_x000D_
map04931 Insulin resistance	0.895468	3	0.62	Gene.6788	407	K	"alpha-1,4 glucan phosphorylase L isozyme, chloroplastic/amyloplastic isoform X1 [Abrus precatorius]"	1	MSILNTANSSK(1)FSSDR_x000D_
map04213 Longevity regulating pathway - multiple species	0.146068	7	1.53	Gene.23132	221	K	"LOW QUALITY PROTEIN: chaperone protein ClpB3, chloroplastic-like [Chenopodium quinoa]"	1	EFQISEK(1)SLR_x000D_
map04213 Longevity regulating pathway - multiple species	0.146068	7	1.53	Gene.23132	563	K	"LOW QUALITY PROTEIN: chaperone protein ClpB3, chloroplastic-like [Chenopodium quinoa]"	1	IQSIK(1)EEIDR_x000D_
map04213 Longevity regulating pathway - multiple species	0.146068	7	1.53	Gene.23132	412	K	"LOW QUALITY PROTEIN: chaperone protein ClpB3, chloroplastic-like [Chenopodium quinoa]"	1	YIEK(1)DPALER_x000D_
map04213 Longevity regulating pathway - multiple species	0.146068	7	1.53	Gene.23132	210	K	"LOW QUALITY PROTEIN: chaperone protein ClpB3, chloroplastic-like [Chenopodium quinoa]"	1	FGK(1)QLFK_x000D_
map04213 Longevity regulating pathway - multiple species	0.146068	7	1.53	Gene.23132	589	K	"LOW QUALITY PROTEIN: chaperone protein ClpB3, chloroplastic-like [Chenopodium quinoa]"	1	AAELK(1)YGSLNSLQR_x000D_
map04213 Longevity regulating pathway - multiple species	0.146068	7	1.53	Gene.23132	731	K	"LOW QUALITY PROTEIN: chaperone protein ClpB3, chloroplastic-like [Chenopodium quinoa]"	1	IDMSEYMEK(1)HAVSR_x000D_
map04213 Longevity regulating pathway - multiple species	0.146068	7	1.53	Gene.23132	539	K	"LOW QUALITY PROTEIN: chaperone protein ClpB3, chloroplastic-like [Chenopodium quinoa]"	1	LDTELSLLK(1)EK_x000D_
map04213 Longevity regulating pathway - multiple species	0.146068	7	1.53	Gene.23132	541	K	"LOW QUALITY PROTEIN: chaperone protein ClpB3, chloroplastic-like [Chenopodium quinoa]"	1	EK(1)QAELTEQWEHEK_x000D_
map04213 Longevity regulating pathway - multiple species	0.146068	7	1.53	Gene.7923	53	K	"PREDICTED: superoxide dismutase [Cu-Zn], chloroplastic [Gossypium raimondii]"	1	K(1)AVAVLK_x000D_
map04213 Longevity regulating pathway - multiple species	0.146068	7	1.53	Gene.12780	127	K	"Cu/Zn superoxide dismutase, partial [Knorringia sibirica]"	1	AVVVHADPDDLGK(1)GGHELSK_x000D_
map04213 Longevity regulating pathway - multiple species	0.146068	7	1.53	Gene.12780	134	K	"Cu/Zn superoxide dismutase, partial [Knorringia sibirica]"	1	GGHELSK(1)STGNAGGR_x000D_
map04213 Longevity regulating pathway - multiple species	0.146068	7	1.53	Gene.12780	3	K	"Cu/Zn superoxide dismutase, partial [Knorringia sibirica]"	1	VK(1)AVVVLK_x000D_
map04213 Longevity regulating pathway - multiple species	0.146068	7	1.53	Gene.8398	136	K	PREDICTED: superoxide dismutase [Cu-Zn] 2 [Vitis vinifera]	1	GGHELSK(1)TTGNAGGR_x000D_
map04213 Longevity regulating pathway - multiple species	0.146068	7	1.53	Gene.24969	159	K	catalase [Rheum australe]	1	FPDMVHALK(1)PNPK_x000D_
map04213 Longevity regulating pathway - multiple species	0.146068	7	1.53	Gene.24969	233	K	catalase [Rheum australe]	1	PTCGVK(1)SLLEDEAIK_x000D_
map04213 Longevity regulating pathway - multiple species	0.146068	7	1.53	Gene.24969	227	K	catalase [Rheum australe]	1	FHWK(1)PTCGVK_x000D_
map04213 Longevity regulating pathway - multiple species	0.146068	7	1.53	Gene.24969	163	K	catalase [Rheum australe]	0.984454	FPDMVHALK(0.016)PNPK(0.984)SHIQENWR_x000D_
map04213 Longevity regulating pathway - multiple species	0.146068	7	1.53	Gene.24969	215	K	catalase [Rheum australe]	1	HMDGSGVNTYTLVNK(1)VGK_x000D_
map04213 Longevity regulating pathway - multiple species	0.146068	7	1.53	Gene.24969	72	K	catalase [Rheum australe]	1	GASAK(1)GFFEVTHDVSHLTCADFLR_x000D_
map04213 Longevity regulating pathway - multiple species	0.146068	7	1.53	Gene.24969	125	K	catalase [Rheum australe]	1	GFAVK(1)FYTR_x000D_
map04213 Longevity regulating pathway - multiple species	0.146068	7	1.53	Gene.24969	223	K	catalase [Rheum australe]	1	VHYVK(1)FHWK_x000D_
map04213 Longevity regulating pathway - multiple species	0.146068	7	1.53	Gene.24969	5	K	catalase [Rheum australe]	1	MDPYK(1)FR_x000D_
map04213 Longevity regulating pathway - multiple species	0.146068	7	1.53	Gene.1778	457	K	PREDICTED: heat shock cognate 70 kDa protein 2-like [Nicotiana sylvestris]	1	TK(1)DNNLLGK_x000D_
map04213 Longevity regulating pathway - multiple species	0.146068	7	1.53	Gene.1778	567	K	PREDICTED: heat shock cognate 70 kDa protein 2-like [Nicotiana sylvestris]	1	ISGK(1)LGPDDK_x000D_
map04213 Longevity regulating pathway - multiple species	0.146068	7	1.53	Gene.1778	506	K	PREDICTED: heat shock cognate 70 kDa protein 2-like [Nicotiana sylvestris]	1	NK(1)ITITNDK_x000D_
map04213 Longevity regulating pathway - multiple species	0.146068	7	1.53	Gene.1778	318	K	PREDICTED: heat shock cognate 70 kDa protein 2-like [Nicotiana sylvestris]	1	K(1)CMEPVEK_x000D_
map04213 Longevity regulating pathway - multiple species	0.146068	7	1.53	Gene.1778	325	K	PREDICTED: heat shock cognate 70 kDa protein 2-like [Nicotiana sylvestris]	1	CMEPVEK(1)CLR_x000D_
map04213 Longevity regulating pathway - multiple species	0.146068	7	1.53	Gene.1778	257	K	PREDICTED: heat shock cognate 70 kDa protein 2-like [Nicotiana sylvestris]	1	K(1)DITGNPR_x000D_
map04213 Longevity regulating pathway - multiple species	0.146068	7	1.53	Gene.1778	74	K	PREDICTED: heat shock cognate 70 kDa protein 2-like [Nicotiana sylvestris]	1	NQVAMNPINTVFDAK(1)R_x000D_
map04213 Longevity regulating pathway - multiple species	0.146068	7	1.53	Gene.1778	334	K	PREDICTED: heat shock cognate 70 kDa protein 2-like [Nicotiana sylvestris]	1	MDK(1)STVHDVVLVGGSTR_x000D_
map04213 Longevity regulating pathway - multiple species	0.146068	7	1.53	Gene.1778	252	K	PREDICTED: heat shock cognate 70 kDa protein 2-like [Nicotiana sylvestris]	1	MVNHFVQEFK(1)R_x000D_
map04213 Longevity regulating pathway - multiple species	0.146068	7	1.53	Gene.1778	563	K	PREDICTED: heat shock cognate 70 kDa protein 2-like [Nicotiana sylvestris]	1	DEK(1)ISGK_x000D_
map04213 Longevity regulating pathway - multiple species	0.146068	7	1.53	Gene.1778	518	K	PREDICTED: heat shock cognate 70 kDa protein 2-like [Nicotiana sylvestris]	1	LSK(1)DEIER_x000D_
map04213 Longevity regulating pathway - multiple species	0.146068	7	1.53	Gene.1778	112	K	PREDICTED: heat shock cognate 70 kDa protein 2-like [Nicotiana sylvestris]	0.99936	LIPGPADK(0.001)PMICVSYK(0.999)GEEK_x000D_
map04213 Longevity regulating pathway - multiple species	0.146068	7	1.53	Gene.1778	163	K	PREDICTED: heat shock cognate 70 kDa protein 2-like [Nicotiana sylvestris]	1	QATK(1)DAGVIAGLNVMR_x000D_
map04213 Longevity regulating pathway - multiple species	0.146068	7	1.53	Gene.1778	191	K	PREDICTED: heat shock cognate 70 kDa protein 2-like [Nicotiana sylvestris]	1	IINEPTAAAIAYGLDK(1)K_x000D_
map04213 Longevity regulating pathway - multiple species	0.146068	7	1.53	Gene.1778	530	K	PREDICTED: heat shock cognate 70 kDa protein 2-like [Nicotiana sylvestris]	1	MVQEAEK(1)YK_x000D_
map04213 Longevity regulating pathway - multiple species	0.146068	7	1.53	Gene.1778	603	K	PREDICTED: heat shock cognate 70 kDa protein 2-like [Nicotiana sylvestris]	1	MK(1)ELESICNPIIAK_x000D_
map04213 Longevity regulating pathway - multiple species	0.146068	7	1.53	Gene.17422	88	K	manganese superoxide dismutase [Rheum australe]	1	ALEQLQDAITK(1)GDAPSVAK_x000D_
map00100 Steroid biosynthesis	0.953348	2	0.46	Gene.24219	243	K	Calcium-dependent calmodulin-binding protein [Parasponia andersonii]	1	LTYTPVK(1)GSLK_x000D_
map00100 Steroid biosynthesis	0.953348	2	0.46	Gene.24219	377	K	Calcium-dependent calmodulin-binding protein [Parasponia andersonii]	1	VSLLK(1)ATQGESIR_x000D_
map00100 Steroid biosynthesis	0.953348	2	0.46	Gene.15100	167	K	Methyltransferase type 11 [Cynara cardunculus var. scolymus]	1	AAEGLVDGGK(1)K_x000D_
map04218 Cellular senescence	0.947209	5	0.6	Gene.21132	84	K	"hypothetical protein TSUD_363370, partial [Trifolium subterraneum]"	1	DK(1)DGYWK_x000D_
map04218 Cellular senescence	0.947209	5	0.6	Gene.21132	124	K	"hypothetical protein TSUD_363370, partial [Trifolium subterraneum]"	1	LANDAK(1)AAK_x000D_
map04218 Cellular senescence	0.947209	5	0.6	Gene.21132	251	K	"hypothetical protein TSUD_363370, partial [Trifolium subterraneum]"	1	SLFK(1)GAGANILR_x000D_
map04218 Cellular senescence	0.947209	5	0.6	Gene.21132	11	K	"hypothetical protein TSUD_363370, partial [Trifolium subterraneum]"	1	VK(1)LLIQNQDEMIK_x000D_
map04218 Cellular senescence	0.947209	5	0.6	Gene.21132	280	K	"hypothetical protein TSUD_363370, partial [Trifolium subterraneum]"	1	LQVVVLGK(1)K_x000D_
map04218 Cellular senescence	0.947209	5	0.6	Gene.21132	143	K	"hypothetical protein TSUD_363370, partial [Trifolium subterraneum]"	1	QFDGMIDVYK(1)K_x000D_
map04218 Cellular senescence	0.947209	5	0.6	Gene.21132	22	K	"hypothetical protein TSUD_363370, partial [Trifolium subterraneum]"	1	LLIQNQDEMIK(1)AGR_x000D_
map04218 Cellular senescence	0.947209	5	0.6	Gene.21132	42	K	"hypothetical protein TSUD_363370, partial [Trifolium subterraneum]"	1	TMK(1)DEGMIALWR_x000D_
map04218 Cellular senescence	0.947209	5	0.6	Gene.21132	231	K	"hypothetical protein TSUD_363370, partial [Trifolium subterraneum]"	1	YK(1)SSLDAFSQILK_x000D_
map04218 Cellular senescence	0.947209	5	0.6	Gene.21132	229	K	"hypothetical protein TSUD_363370, partial [Trifolium subterraneum]"	1	MMMTSGEAVK(1)YK_x000D_
map04218 Cellular senescence	0.947209	5	0.6	Gene.21132	144	K	"hypothetical protein TSUD_363370, partial [Trifolium subterraneum]"	1	K(1)TIASDGVAGLYR_x000D_
map04218 Cellular senescence	0.947209	5	0.6	Gene.21132	31	K	"hypothetical protein TSUD_363370, partial [Trifolium subterraneum]"	1	LSEPYK(1)GIGDCFTR_x000D_
map04218 Cellular senescence	0.947209	5	0.6	Gene.21132	82	K	"hypothetical protein TSUD_363370, partial [Trifolium subterraneum]"	0.999834	K(1)DKDGYWK_x000D_
map04218 Cellular senescence	0.947209	5	0.6	Gene.21132	247	K	"hypothetical protein TSUD_363370, partial [Trifolium subterraneum]"	1	NEGAK(1)SLFK_x000D_
map04218 Cellular senescence	0.947209	5	0.6	Gene.21132	242	K	"hypothetical protein TSUD_363370, partial [Trifolium subterraneum]"	1	SSLDAFSQILK(1)NEGAK_x000D_
map04218 Cellular senescence	0.947209	5	0.6	Gene.16252	209	K	PREDICTED: mitochondrial outer membrane protein porin 2-like [Juglans regia]	1	ASYLHHLDQAK(1)R_x000D_
map04218 Cellular senescence	0.947209	5	0.6	Gene.16252	251	K	PREDICTED: mitochondrial outer membrane protein porin 2-like [Juglans regia]	1	LNNHGK(1)LGALLQHELIPK_x000D_
map04218 Cellular senescence	0.947209	5	0.6	Gene.16252	198	K	PREDICTED: mitochondrial outer membrane protein porin 2-like [Juglans regia]	1	GDSIK(1)ASYLHHLDQAK_x000D_
map04218 Cellular senescence	0.947209	5	0.6	Gene.16252	275	K	PREDICTED: mitochondrial outer membrane protein porin 2-like [Juglans regia]	1	SVLTVAGDFDTK(1)ALDK_x000D_
map04218 Cellular senescence	0.947209	5	0.6	Gene.16252	279	K	PREDICTED: mitochondrial outer membrane protein porin 2-like [Juglans regia]	1	ALDK(1)TPR_x000D_
map04218 Cellular senescence	0.947209	5	0.6	Gene.16252	78	K	PREDICTED: mitochondrial outer membrane protein porin 2-like [Juglans regia]	1	YK(1)NTQIDVK_x000D_
map04218 Cellular senescence	0.947209	5	0.6	Gene.8620	11	K	mitochondrial outer membrane protein porin 4 [Spinacia oleracea]	1	APSQFPDFGK(1)R_x000D_
map04218 Cellular senescence	0.947209	5	0.6	Gene.2961	137	K	Cell division control protein 2 A [Actinidia chinensis var. chinensis]	1	DLKPQNLLIDK(1)R_x000D_
map04218 Cellular senescence	0.947209	5	0.6	Gene.11635	74	K	hypothetical protein CDL15_Pgr009623 [Punica granatum]	1	VDTK(1)SNVFTTVTIDEPAPGLK_x000D_
map04218 Cellular senescence	0.947209	5	0.6	Gene.11635	63	K	hypothetical protein CDL15_Pgr009623 [Punica granatum]	1	LINK(1)NITTDVK_x000D_
map04218 Cellular senescence	0.947209	5	0.6	Gene.11635	3	K	hypothetical protein CDL15_Pgr009623 [Punica granatum]	1	VK(1)GPGLYSDIGK_x000D_
map04218 Cellular senescence	0.947209	5	0.6	Gene.11635	70	K	hypothetical protein CDL15_Pgr009623 [Punica granatum]	1	NITTDVK(1)VDTK_x000D_
map04218 Cellular senescence	0.947209	5	0.6	Gene.11635	228	K	hypothetical protein CDL15_Pgr009623 [Punica granatum]	1	LTIGTQHALDPLTLVK(1)AR_x000D_
map04218 Cellular senescence	0.947209	5	0.6	Gene.11635	13	K	hypothetical protein CDL15_Pgr009623 [Punica granatum]	1	GPGLYSDIGK(1)K_x000D_
map04218 Cellular senescence	0.947209	5	0.6	Gene.11635	236	K	hypothetical protein CDL15_Pgr009623 [Punica granatum]	1	VDNHGK(1)ANALIQHEWRPK_x000D_
map00770 Pantothenate and CoA biosynthesis	0.155247	6	1.58	Gene.3570	169	K	"PREDICTED: branched-chain-amino-acid aminotransferase 5, chloroplastic [Vitis vinifera]"	0.908603	K(0.909)EDGK(0.091)ILLFR_x000D_
map00770 Pantothenate and CoA biosynthesis	0.155247	6	1.58	Gene.3570	410	K	"PREDICTED: branched-chain-amino-acid aminotransferase 5, chloroplastic [Vitis vinifera]"	1	TSYADGK(1)IGK_x000D_
map00770 Pantothenate and CoA biosynthesis	0.155247	6	1.58	Gene.24222	394	K	"dihydropyrimidine dehydrogenase (NADP(+)), chloroplastic [Herrania umbratica]"	1	QQEAIK(1)QR_x000D_
map00770 Pantothenate and CoA biosynthesis	0.155247	6	1.58	Gene.16310	373	K	"dihydroxy-acid dehydratase, chloroplastic-like [Chenopodium quinoa]"	1	ITGK(1)EGLYFK_x000D_
map00770 Pantothenate and CoA biosynthesis	0.155247	6	1.58	Gene.16310	369	K	"dihydroxy-acid dehydratase, chloroplastic-like [Chenopodium quinoa]"	1	ETGHIQILYGNLAPEGSVAK(1)ITGK_x000D_
map00770 Pantothenate and CoA biosynthesis	0.155247	6	1.58	Gene.16310	405	K	"dihydroxy-acid dehydratase, chloroplastic-like [Chenopodium quinoa]"	1	GK(1)VIIIR_x000D_
map00770 Pantothenate and CoA biosynthesis	0.155247	6	1.58	Gene.23746	198	K	pantothenate kinase 2-like isoform X1 [Chenopodium quinoa]	1	FADLFK(1)ER_x000D_
map00770 Pantothenate and CoA biosynthesis	0.155247	6	1.58	Gene.23746	585	K	pantothenate kinase 2-like isoform X1 [Chenopodium quinoa]	1	AVASEGGTDDAK(1)R_x000D_
map00770 Pantothenate and CoA biosynthesis	0.155247	6	1.58	Gene.24587	246	K	"ketol-acid reductoisomerase, chloroplastic-like [Ziziphus jujuba]"	1	NISVIAVCPK(1)GMGPSVR_x000D_
map00770 Pantothenate and CoA biosynthesis	0.155247	6	1.58	Gene.24587	120	K	"ketol-acid reductoisomerase, chloroplastic-like [Ziziphus jujuba]"	1	GIK(1)QIGVIGWGSQGPAQAQNLR_x000D_
map00770 Pantothenate and CoA biosynthesis	0.155247	6	1.58	Gene.24587	437	K	"ketol-acid reductoisomerase, chloroplastic-like [Ziziphus jujuba]"	1	MWK(1)VGER_x000D_
map00770 Pantothenate and CoA biosynthesis	0.155247	6	1.58	Gene.24587	91	K	"ketol-acid reductoisomerase, chloroplastic-like [Ziziphus jujuba]"	1	EK(1)VSLAGHDEYIVR_x000D_
map00770 Pantothenate and CoA biosynthesis	0.155247	6	1.58	Gene.15925	25	K	"acetolactate synthase 3, chloroplastic [Ziziphus jujuba]"	1	IVK(1)EAFFLAK_x000D_
map00770 Pantothenate and CoA biosynthesis	0.155247	6	1.58	Gene.15925	239	K	"acetolactate synthase 3, chloroplastic [Ziziphus jujuba]"	1	LK(1)FPLSFK_x000D_
map01051 Biosynthesis of ansamycins	0.253358	1	3.95	Gene.24341	456	K	"transketolase, chloroplastic [Spinacia oleracea]"	1	IYK(1)EFGLTK_x000D_
map00940 Phenylpropanoid biosynthesis	0.680895	10	0.92	Gene.5197	294	K	peroxidase 60-like [Spinacia oleracea]	1	LATDSQTK(1)DMVGNLAQDSAFSDK_x000D_
map00940 Phenylpropanoid biosynthesis	0.680895	10	0.92	Gene.5197	312	K	peroxidase 60-like [Spinacia oleracea]	1	FGK(1)AMIK_x000D_
map00940 Phenylpropanoid biosynthesis	0.680895	10	0.92	Gene.5197	309	K	peroxidase 60-like [Spinacia oleracea]	1	DMVGNLAQDSAFSDK(1)FGK_x000D_
map00940 Phenylpropanoid biosynthesis	0.680895	10	0.92	Gene.5197	282	K	peroxidase 60-like [Spinacia oleracea]	1	GVTK(1)IDQR_x000D_
map00940 Phenylpropanoid biosynthesis	0.680895	10	0.92	Gene.19198	156	K	peroxidase 12 [Jatropha curcas]	1	K(1)DGLTFATR_x000D_
map00940 Phenylpropanoid biosynthesis	0.680895	10	0.92	Gene.19198	258	K	peroxidase 12 [Jatropha curcas]	1	FDNK(1)YYLNLMNR_x000D_
map00940 Phenylpropanoid biosynthesis	0.680895	10	0.92	Gene.170	191	K	caffeic acid 3-O-methyltransferase-like [Chenopodium quinoa]	1	VFNNGMSNHSTITMK(1)R_x000D_
map00940 Phenylpropanoid biosynthesis	0.680895	10	0.92	Gene.170	330	K	caffeic acid 3-O-methyltransferase-like [Chenopodium quinoa]	1	TVFHVDAIMLAHNPGGK(1)ER_x000D_
map00940 Phenylpropanoid biosynthesis	0.680895	10	0.92	Gene.14933	205	K	PREDICTED: probable cinnamyl alcohol dehydrogenase 9 [Brassica rapa]	1	IGK(1)AFGLR_x000D_
map00940 Phenylpropanoid biosynthesis	0.680895	10	0.92	Gene.14933	129	K	PREDICTED: probable cinnamyl alcohol dehydrogenase 9 [Brassica rapa]	1	VVFTYNSPDK(1)DGTR_x000D_
map00940 Phenylpropanoid biosynthesis	0.680895	10	0.92	Gene.14933	343	K	PREDICTED: probable cinnamyl alcohol dehydrogenase 9 [Brassica rapa]	1	LAK(1)SDVR_x000D_
map00940 Phenylpropanoid biosynthesis	0.680895	10	0.92	Gene.15503	158	K	PREDICTED: uncharacterized protein LOC108997931 isoform X2 [Juglans regia]	1	DPELVK(1)R_x000D_
map00940 Phenylpropanoid biosynthesis	0.680895	10	0.92	Gene.15503	42	K	PREDICTED: uncharacterized protein LOC108997931 isoform X2 [Juglans regia]	0.836985	YK(0.163)DPK(0.837)QPLNVR_x000D_
map00940 Phenylpropanoid biosynthesis	0.680895	10	0.92	Gene.15503	426	K	PREDICTED: uncharacterized protein LOC108997931 isoform X2 [Juglans regia]	1	SLVLLK(1)NGK_x000D_
map00940 Phenylpropanoid biosynthesis	0.680895	10	0.92	Gene.15503	50	K	PREDICTED: uncharacterized protein LOC108997931 isoform X2 [Juglans regia]	1	VK(1)DLLAR_x000D_
map00940 Phenylpropanoid biosynthesis	0.680895	10	0.92	Gene.15503	420	K	PREDICTED: uncharacterized protein LOC108997931 isoform X2 [Juglans regia]	1	K(1)SLVLLK_x000D_
map00940 Phenylpropanoid biosynthesis	0.680895	10	0.92	Gene.5214	47	K	hypothetical protein CDL15_Pgr007687 [Punica granatum]	1	AAVAK(1)EAR_x000D_
map00940 Phenylpropanoid biosynthesis	0.680895	10	0.92	Gene.16814	45	K	beta-glucosidase 44 [Jatropha curcas]	1	LIDYMLK(1)K_x000D_
map00940 Phenylpropanoid biosynthesis	0.680895	10	0.92	Gene.9546	297	K	PREDICTED: cytochrome P450 84A1-like [Gossypium arboreum]	1	LTK(1)DNIK_x000D_
map00940 Phenylpropanoid biosynthesis	0.680895	10	0.92	Gene.16446	299	K	Cinnamyl alcohol dehydrogenase [Actinidia chinensis var. chinensis]	1	LEK(1)NDVR_x000D_
map00940 Phenylpropanoid biosynthesis	0.680895	10	0.92	Gene.12625	141	K	peroxidase 64-like [Chenopodium quinoa]	1	DVVVLSGGPSWQVQK(1)GR_x000D_
map00940 Phenylpropanoid biosynthesis	0.680895	10	0.92	Gene.12625	80	K	peroxidase 64-like [Chenopodium quinoa]	1	GCDASVLLDSTK(1)K_x000D_
map04714 Thermogenesis	0.161402	24	1.21	Gene.6888	96	K	"cytochrome b-c1 complex subunit Rieske-4, mitochondrial-like [Quercus suber]"	1	NPSSK(1)IVYDNYNHER_x000D_
map04714 Thermogenesis	0.161402	24	1.21	Gene.6888	176	K	"cytochrome b-c1 complex subunit Rieske-4, mitochondrial-like [Quercus suber]"	1	GK(1)PVFIR_x000D_
map04714 Thermogenesis	0.161402	24	1.21	Gene.5120	384	K	long chain acyl-CoA synthetase 4-like [Spinacia oleracea]	1	TVFAGYHK(1)R_x000D_
map04714 Thermogenesis	0.161402	24	1.21	Gene.5120	274	K	long chain acyl-CoA synthetase 4-like [Spinacia oleracea]	1	HEEASPLSDK(1)IVFSK_x000D_
map04714 Thermogenesis	0.161402	24	1.21	Gene.5120	510	K	long chain acyl-CoA synthetase 4-like [Spinacia oleracea]	1	LK(1)GFEFIK_x000D_
map04714 Thermogenesis	0.161402	24	1.21	Gene.5120	234	K	long chain acyl-CoA synthetase 4-like [Spinacia oleracea]	1	IYTGLK(1)AK_x000D_
map04714 Thermogenesis	0.161402	24	1.21	Gene.5120	493	K	long chain acyl-CoA synthetase 4-like [Spinacia oleracea]	1	AK(1)EYILQELTK_x000D_
map04714 Thermogenesis	0.161402	24	1.21	Gene.19388	145	K	"PREDICTED: NADH dehydrogenase [ubiquinone] iron-sulfur protein 4, mitochondrial [Nelumbo nucifera]"	1	SYSDNFK(1)WK_x000D_
map04714 Thermogenesis	0.161402	24	1.21	Gene.19388	75	K	"PREDICTED: NADH dehydrogenase [ubiquinone] iron-sulfur protein 4, mitochondrial [Nelumbo nucifera]"	1	WK(1)INFLSTQK_x000D_
map04714 Thermogenesis	0.161402	24	1.21	Gene.18647	10	K	PREDICTED: probable NADH dehydrogenase [ubiquinone] 1 alpha subcomplex subunit 12 [Elaeis guineensis]	1	GVVK(1)AIR_x000D_
map04714 Thermogenesis	0.161402	24	1.21	Gene.18647	80	K	PREDICTED: probable NADH dehydrogenase [ubiquinone] 1 alpha subcomplex subunit 12 [Elaeis guineensis]	1	WVEYGSK(1)DR_x000D_
map04714 Thermogenesis	0.161402	24	1.21	Gene.18647	15	K	PREDICTED: probable NADH dehydrogenase [ubiquinone] 1 alpha subcomplex subunit 12 [Elaeis guineensis]	1	EK(1)GLSNFIR_x000D_
map04714 Thermogenesis	0.161402	24	1.21	Gene.21105	207	K	PREDICTED: 40S ribosomal protein S6 [Vitis vinifera]	1	AK(1)EEAAEYQK_x000D_
map04714 Thermogenesis	0.161402	24	1.21	Gene.21105	51	K	PREDICTED: 40S ribosomal protein S6 [Vitis vinifera]	1	GYVFK(1)IMGGCDK_x000D_
map04714 Thermogenesis	0.161402	24	1.21	Gene.21105	2	K	PREDICTED: 40S ribosomal protein S6 [Vitis vinifera]	1	MK(1)FNIANPTTGCQK_x000D_
map04714 Thermogenesis	0.161402	24	1.21	Gene.21105	14	K	PREDICTED: 40S ribosomal protein S6 [Vitis vinifera]	1	FNIANPTTGCQK(1)K_x000D_
map04714 Thermogenesis	0.161402	24	1.21	Gene.21105	15	K	PREDICTED: 40S ribosomal protein S6 [Vitis vinifera]	1	K(1)LEIDDDQK_x000D_
map04714 Thermogenesis	0.161402	24	1.21	Gene.21105	215	K	PREDICTED: 40S ribosomal protein S6 [Vitis vinifera]	1	EEAAEYQK(1)LLASR_x000D_
map04714 Thermogenesis	0.161402	24	1.21	Gene.21105	244	K	PREDICTED: 40S ribosomal protein S6 [Vitis vinifera]	1	LSVASK(1)R_x000D_
map04714 Thermogenesis	0.161402	24	1.21	Gene.21105	151	K	PREDICTED: 40S ribosomal protein S6 [Vitis vinifera]	1	LFNLSK(1)EDDVRK_x000D_
map04714 Thermogenesis	0.161402	24	1.21	Gene.21105	157	K	PREDICTED: 40S ribosomal protein S6 [Vitis vinifera]	1	K(1)YVNTYR_x000D_
map04714 Thermogenesis	0.161402	24	1.21	Gene.21105	23	K	PREDICTED: 40S ribosomal protein S6 [Vitis vinifera]	1	LEIDDDQK(1)LR_x000D_
map04714 Thermogenesis	0.161402	24	1.21	Gene.15923	479	K	"PREDICTED: succinate dehydrogenase [ubiquinone] flavoprotein subunit, mitochondrial [Gossypium hirsutum]"	0.999367	LK(0.001)PLPK(0.999)EAGEK_x000D_
map04714 Thermogenesis	0.161402	24	1.21	Gene.15923	158	K	"PREDICTED: succinate dehydrogenase [ubiquinone] flavoprotein subunit, mitochondrial [Gossypium hirsutum]"	1	TEEGK(1)IYQR_x000D_
map04714 Thermogenesis	0.161402	24	1.21	Gene.15923	327	K	"PREDICTED: succinate dehydrogenase [ubiquinone] flavoprotein subunit, mitochondrial [Gossypium hirsutum]"	1	YAPTAK(1)DLASR_x000D_
map04714 Thermogenesis	0.161402	24	1.21	Gene.15923	545	K	"PREDICTED: succinate dehydrogenase [ubiquinone] flavoprotein subunit, mitochondrial [Gossypium hirsutum]"	1	TWESFHDVNIK(1)DR_x000D_
map04714 Thermogenesis	0.161402	24	1.21	Gene.15923	173	K	"PREDICTED: succinate dehydrogenase [ubiquinone] flavoprotein subunit, mitochondrial [Gossypium hirsutum]"	1	AFGGQSLDFGK(1)GGQAYR_x000D_
map04714 Thermogenesis	0.161402	24	1.21	Gene.15923	484	K	"PREDICTED: succinate dehydrogenase [ubiquinone] flavoprotein subunit, mitochondrial [Gossypium hirsutum]"	1	EAGEK(1)TIAWLDK_x000D_
map04714 Thermogenesis	0.161402	24	1.21	Gene.15923	491	K	"PREDICTED: succinate dehydrogenase [ubiquinone] flavoprotein subunit, mitochondrial [Gossypium hirsutum]"	1	TIAWLDK(1)LR_x000D_
map04714 Thermogenesis	0.161402	24	1.21	Gene.24486	81	K	ATP synthase subunit beta precursor [Actinidia chinensis var. chinensis]	1	VTDEFTGK(1)GSIGK_x000D_
map04714 Thermogenesis	0.161402	24	1.21	Gene.24486	281	K	ATP synthase subunit beta precursor [Actinidia chinensis var. chinensis]	1	EMIESGVIK(1)LGEK_x000D_
map04714 Thermogenesis	0.161402	24	1.21	Gene.24486	225	K	ATP synthase subunit beta precursor [Actinidia chinensis var. chinensis]	1	GGK(1)IGLFGGAGVGK_x000D_
map04714 Thermogenesis	0.161402	24	1.21	Gene.24486	452	K	ATP synthase subunit beta precursor [Actinidia chinensis var. chinensis]	1	GVQK(1)VLQNYK_x000D_
map04714 Thermogenesis	0.161402	24	1.21	Gene.24486	183	K	ATP synthase subunit beta precursor [Actinidia chinensis var. chinensis]	1	GDIK(1)TDHYLPIHR_x000D_
map04714 Thermogenesis	0.161402	24	1.21	Gene.24486	285	K	ATP synthase subunit beta precursor [Actinidia chinensis var. chinensis]	1	LGEK(1)QAESK_x000D_
map04714 Thermogenesis	0.161402	24	1.21	Gene.24486	290	K	ATP synthase subunit beta precursor [Actinidia chinensis var. chinensis]	1	QAESK(1)CALVYGQMNEPPGAR_x000D_
map04714 Thermogenesis	0.161402	24	1.21	Gene.17012	60	K	"NADH dehydrogenase [ubiquinone] flavoprotein 1, mitochondrial [Hevea brasiliensis]"	1	THFGGLK(1)DEDR_x000D_
map04714 Thermogenesis	0.161402	24	1.21	Gene.17012	105	K	"NADH dehydrogenase [ubiquinone] flavoprotein 1, mitochondrial [Hevea brasiliensis]"	1	GTDWIVNEMK(1)K_x000D_
map04714 Thermogenesis	0.161402	24	1.21	Gene.23682	92	K	NADH dehydrogenase [ubiquinone] 1 alpha subcomplex subunit 6-like [Manihot esculenta]	1	ATEELNNVAEHAK(1)QR_x000D_
map04714 Thermogenesis	0.161402	24	1.21	Gene.9326	99	K	acyl carrier protein [Camellia oleifera]	1	NFQK(1)VDPSK_x000D_
map04714 Thermogenesis	0.161402	24	1.21	Gene.9326	83	K	acyl carrier protein [Camellia oleifera]	1	GSFLDK(1)SEVTDR_x000D_
map04714 Thermogenesis	0.161402	24	1.21	Gene.9326	95	K	acyl carrier protein [Camellia oleifera]	1	VLSVVK(1)NFQK_x000D_
map04714 Thermogenesis	0.161402	24	1.21	Gene.20797	154	K	"NADH dehydrogenase [ubiquinone] iron-sulfur protein 1, mitochondrial [Jatropha curcas]"	1	IK(1)TDTPVAK_x000D_
map04714 Thermogenesis	0.161402	24	1.21	Gene.20797	214	K	"NADH dehydrogenase [ubiquinone] iron-sulfur protein 1, mitochondrial [Jatropha curcas]"	1	SVVDK(1)NLGPLVK_x000D_
map04714 Thermogenesis	0.161402	24	1.21	Gene.20797	340	K	"NADH dehydrogenase [ubiquinone] iron-sulfur protein 1, mitochondrial [Jatropha curcas]"	1	LNEDINEEWISDK(1)TR_x000D_
map04714 Thermogenesis	0.161402	24	1.21	Gene.20797	665	K	"NADH dehydrogenase [ubiquinone] iron-sulfur protein 1, mitochondrial [Jatropha curcas]"	1	DDWK(1)IVR_x000D_
map04714 Thermogenesis	0.161402	24	1.21	Gene.10561	154	K	"PREDICTED: cytochrome c1-2, heme protein, mitochondrial isoform X2 [Vitis vinifera]"	1	PGK(1)LSDR_x000D_
map04714 Thermogenesis	0.161402	24	1.21	Gene.8702	383	K	"long chain acyl-CoA synthetase 7, peroxisomal-like [Spinacia oleracea]"	1	LFNLAFNSK(1)K_x000D_
map04714 Thermogenesis	0.161402	24	1.21	Gene.8702	404	K	"long chain acyl-CoA synthetase 7, peroxisomal-like [Spinacia oleracea]"	1	LVFNK(1)IK_x000D_
map04714 Thermogenesis	0.161402	24	1.21	Gene.17612	27	K	"PREDICTED: ATP synthase subunit gamma, mitochondrial-like [Pyrus x bretschneideri]"	1	FVVLGEK(1)AK_x000D_
map04714 Thermogenesis	0.161402	24	1.21	Gene.17612	108	K	"PREDICTED: ATP synthase subunit gamma, mitochondrial-like [Pyrus x bretschneideri]"	1	ESEAGGK(1)LGDLDAYEIEGGDSK_x000D_
map04714 Thermogenesis	0.161402	24	1.21	Gene.17612	29	K	"PREDICTED: ATP synthase subunit gamma, mitochondrial-like [Pyrus x bretschneideri]"	1	AK(1)VQLLR_x000D_
map04714 Thermogenesis	0.161402	24	1.21	Gene.8781	78	K	NADH dehydrogenase [ubiquinone] 1 alpha subcomplex subunit 13-B [Chenopodium quinoa]	1	EEK(1)YAAR_x000D_
map04714 Thermogenesis	0.161402	24	1.21	Gene.8788	228	K	"PREDICTED: NADH dehydrogenase [ubiquinone] flavoprotein 2, mitochondrial [Theobroma cacao]"	1	VVEIVEK(1)LR_x000D_
map04714 Thermogenesis	0.161402	24	1.21	Gene.17037	391	K	"long chain acyl-CoA synthetase 9, chloroplastic [Carica papaya]"	1	LEK(1)FEIPGK_x000D_
map04714 Thermogenesis	0.161402	24	1.21	Gene.17037	262	K	"long chain acyl-CoA synthetase 9, chloroplastic [Carica papaya]"	1	NEAK(1)TNEVYK_x000D_
map04714 Thermogenesis	0.161402	24	1.21	Gene.8449	74	K	"PREDICTED: ATP synthase subunit d, mitochondrial [Malus domestica]"	1	GIGSK(1)LVDMYK_x000D_
map04714 Thermogenesis	0.161402	24	1.21	Gene.8449	149	K	"PREDICTED: ATP synthase subunit d, mitochondrial [Malus domestica]"	1	LSTMTADEYFEK(1)HPELR_x000D_
map04714 Thermogenesis	0.161402	24	1.21	Gene.8449	63	K	"PREDICTED: ATP synthase subunit d, mitochondrial [Malus domestica]"	1	FSQEPEPVK(1)WDYYR_x000D_
map04714 Thermogenesis	0.161402	24	1.21	Gene.8449	94	K	"PREDICTED: ATP synthase subunit d, mitochondrial [Malus domestica]"	1	YVDK(1)VTPEYLPK_x000D_
map04714 Thermogenesis	0.161402	24	1.21	Gene.8449	111	K	"PREDICTED: ATP synthase subunit d, mitochondrial [Malus domestica]"	1	VELK(1)EAEEK_x000D_
map04714 Thermogenesis	0.161402	24	1.21	Gene.8449	80	K	"PREDICTED: ATP synthase subunit d, mitochondrial [Malus domestica]"	1	LVDMYK(1)EAYDGIEIPK_x000D_
map04714 Thermogenesis	0.161402	24	1.21	Gene.8449	17	K	"PREDICTED: ATP synthase subunit d, mitochondrial [Malus domestica]"	1	ASK(1)NIDWEGMAK_x000D_
map04714 Thermogenesis	0.161402	24	1.21	Gene.8449	107	K	"PREDICTED: ATP synthase subunit d, mitochondrial [Malus domestica]"	1	FEQLK(1)VELK_x000D_
map04714 Thermogenesis	0.161402	24	1.21	Gene.8449	135	K	"PREDICTED: ATP synthase subunit d, mitochondrial [Malus domestica]"	1	LEMEVADVQELK(1)K_x000D_
map04714 Thermogenesis	0.161402	24	1.21	Gene.8449	116	K	"PREDICTED: ATP synthase subunit d, mitochondrial [Malus domestica]"	1	EAEEK(1)SLK_x000D_
map04714 Thermogenesis	0.161402	24	1.21	Gene.8449	54	K	"PREDICTED: ATP synthase subunit d, mitochondrial [Malus domestica]"	1	TFDEVNHDLQTK(1)FSQEPEPVK_x000D_
map04714 Thermogenesis	0.161402	24	1.21	Gene.956	243	K	Mitochondrial substrate/solute carrier [Corchorus olitorius]	0.843281	SVLQVDDFK(0.843)K(0.157)PK_x000D_
map04714 Thermogenesis	0.161402	24	1.21	Gene.1537	201	K	"PREDICTED: succinate dehydrogenase [ubiquinone] iron-sulfur subunit 2, mitochondrial [Cucumis sativus]"	1	EILQSK(1)EDR_x000D_
map04714 Thermogenesis	0.161402	24	1.21	Gene.1537	185	K	"PREDICTED: succinate dehydrogenase [ubiquinone] iron-sulfur subunit 2, mitochondrial [Cucumis sativus]"	1	SIEPWLK(1)R_x000D_
map04714 Thermogenesis	0.161402	24	1.21	Gene.1537	107	K	"PREDICTED: succinate dehydrogenase [ubiquinone] iron-sulfur subunit 2, mitochondrial [Cucumis sativus]"	1	IK(1)NEIDPSLTFR_x000D_
map04714 Thermogenesis	0.161402	24	1.21	Gene.15308	124	K	"ATP synthase subunit O, mitochondrial [Herrania umbratica]"	1	VK(1)AVNDICGQAK_x000D_
map04714 Thermogenesis	0.161402	24	1.21	Gene.15308	203	K	"ATP synthase subunit O, mitochondrial [Herrania umbratica]"	1	ETLQEILGQGK(1)K_x000D_
map04714 Thermogenesis	0.161402	24	1.21	Gene.15308	233	K	"ATP synthase subunit O, mitochondrial [Herrania umbratica]"	1	VFDMSIK(1)TR_x000D_
map04714 Thermogenesis	0.161402	24	1.21	Gene.15308	204	K	"ATP synthase subunit O, mitochondrial [Herrania umbratica]"	1	K(1)VILEQK_x000D_
map04714 Thermogenesis	0.161402	24	1.21	Gene.15308	160	K	"ATP synthase subunit O, mitochondrial [Herrania umbratica]"	1	HIDSIAK(1)R_x000D_
map04714 Thermogenesis	0.161402	24	1.21	Gene.4533	79	K	"PREDICTED: probable NADH dehydrogenase [ubiquinone] 1 alpha subcomplex subunit 5, mitochondrial [Gossypium arboreum]"	1	EAEDWEAIEK(1)R_x000D_
map04714 Thermogenesis	0.161402	24	1.21	Gene.16077	19	K	hypothetical protein AQUCO_00800111v1 [Aquilegia coerulea]	1	K(1)LEIDDDQK_x000D_
map04714 Thermogenesis	0.161402	24	1.21	Gene.954	243	K	mitochondrial carnitine/acylcarnitine carrier-like protein [Chenopodium quinoa]	0.878961	SLLQVDDFK(0.879)K(0.121)PR_x000D_
map04714 Thermogenesis	0.161402	24	1.21	Gene.954	256	K	mitochondrial carnitine/acylcarnitine carrier-like protein [Chenopodium quinoa]	1	K(1)TLAAEGVK_x000D_
map04714 Thermogenesis	0.161402	24	1.21	Gene.954	45	K	mitochondrial carnitine/acylcarnitine carrier-like protein [Chenopodium quinoa]	1	LQSQPPPLPGQPPK(1)FSGAMDAVK_x000D_
map04714 Thermogenesis	0.161402	24	1.21	Gene.954	171	K	mitochondrial carnitine/acylcarnitine carrier-like protein [Chenopodium quinoa]	1	GLFK(1)GLGPTLAR_x000D_
map04714 Thermogenesis	0.161402	24	1.21	Gene.954	54	K	mitochondrial carnitine/acylcarnitine carrier-like protein [Chenopodium quinoa]	1	FSGAMDAVK(1)QTLAAEGPR_x000D_
map00910 Nitrogen metabolism	0.0257867	7	2.13	Gene.10079	147	K	cyanate hydratase [Jatropha curcas]	1	IK(1)GVDGK_x000D_
map00910 Nitrogen metabolism	0.0257867	7	2.13	Gene.10079	35	K	cyanate hydratase [Jatropha curcas]	1	VLQTIK(1)EK_x000D_
map00910 Nitrogen metabolism	0.0257867	7	2.13	Gene.10079	170	K	cyanate hydratase [Jatropha curcas]	1	YLPHTEQK(1)SEHMVSTSK_x000D_
map00910 Nitrogen metabolism	0.0257867	7	2.13	Gene.10079	67	K	cyanate hydratase [Jatropha curcas]	1	QAHLK(1)PETAPK_x000D_
map00910 Nitrogen metabolism	0.0257867	7	2.13	Gene.10079	179	K	cyanate hydratase [Jatropha curcas]	1	SEHMVSTSK(1)LR_x000D_
map00910 Nitrogen metabolism	0.0257867	7	2.13	Gene.10079	162	K	cyanate hydratase [Jatropha curcas]	1	VVVTLDGK(1)YLPHTEQK_x000D_
map00910 Nitrogen metabolism	0.0257867	7	2.13	Gene.10079	73	K	cyanate hydratase [Jatropha curcas]	0.999862	QAHLKPETAPK(1)LR_x000D_
map00910 Nitrogen metabolism	0.0257867	7	2.13	Gene.2273	74	K	"PREDICTED: glutamine synthetase leaf isozyme, chloroplastic [Gossypium arboreum]"	1	GGNNILVMCDTYTPAGEPIPTNK(1)R_x000D_
map00910 Nitrogen metabolism	0.0257867	7	2.13	Gene.2273	246	K	"PREDICTED: glutamine synthetase leaf isozyme, chloroplastic [Gossypium arboreum]"	1	HK(1)EHISAYGEGNER_x000D_
map00910 Nitrogen metabolism	0.0257867	7	2.13	Gene.2273	86	K	"PREDICTED: glutamine synthetase leaf isozyme, chloroplastic [Gossypium arboreum]"	1	AAQIFSDPK(1)VVK_x000D_
map00910 Nitrogen metabolism	0.0257867	7	2.13	Gene.2273	236	K	"PREDICTED: glutamine synthetase leaf isozyme, chloroplastic [Gossypium arboreum]"	1	K(1)AILNLSLR_x000D_
map00910 Nitrogen metabolism	0.0257867	7	2.13	Gene.2273	263	K	"PREDICTED: glutamine synthetase leaf isozyme, chloroplastic [Gossypium arboreum]"	1	LTGK(1)HETASIDTFSWGVANR_x000D_
map00910 Nitrogen metabolism	0.0257867	7	2.13	Gene.2273	235	K	"PREDICTED: glutamine synthetase leaf isozyme, chloroplastic [Gossypium arboreum]"	1	EEGGFEVIK(1)K_x000D_
map00910 Nitrogen metabolism	0.0257867	7	2.13	Gene.25276	374	K	hypothetical protein BVRB_3g052140 isoform B [Beta vulgaris subsp. vulgaris]	1	ILDITYPK(1)SR_x000D_
map00910 Nitrogen metabolism	0.0257867	7	2.13	Gene.25276	1277	K	hypothetical protein BVRB_3g052140 isoform B [Beta vulgaris subsp. vulgaris]	1	FVK(1)VFPR_x000D_
map00910 Nitrogen metabolism	0.0257867	7	2.13	Gene.25187	833	K	hypothetical protein CCACVL1_04477 [Corchorus capsularis]	1	SGLLK(1)ILSK_x000D_
map00910 Nitrogen metabolism	0.0257867	7	2.13	Gene.25187	237	K	hypothetical protein CCACVL1_04477 [Corchorus capsularis]	1	NAK(1)ETMPNIQQVFVR_x000D_
map00910 Nitrogen metabolism	0.0257867	7	2.13	Gene.25187	1581	K	hypothetical protein CCACVL1_04477 [Corchorus capsularis]	1	GLIEAHVEK(1)TGSGK_x000D_
map00910 Nitrogen metabolism	0.0257867	7	2.13	Gene.25187	1092	K	hypothetical protein CCACVL1_04477 [Corchorus capsularis]	1	PGEGGQLPGK(1)K_x000D_
map00910 Nitrogen metabolism	0.0257867	7	2.13	Gene.25187	206	K	hypothetical protein CCACVL1_04477 [Corchorus capsularis]	1	K(1)VVVDTFR_x000D_
map00910 Nitrogen metabolism	0.0257867	7	2.13	Gene.25187	1558	K	hypothetical protein CCACVL1_04477 [Corchorus capsularis]	1	EIVK(1)IQR_x000D_
map00910 Nitrogen metabolism	0.0257867	7	2.13	Gene.25187	386	K	hypothetical protein CCACVL1_04477 [Corchorus capsularis]	1	ESEIRPFGNPK(1)ASDSANLDSAAELLIR_x000D_
map00910 Nitrogen metabolism	0.0257867	7	2.13	Gene.25187	700	K	hypothetical protein CCACVL1_04477 [Corchorus capsularis]	1	GIEGSLEK(1)TLFK_x000D_
map00910 Nitrogen metabolism	0.0257867	7	2.13	Gene.25187	801	K	hypothetical protein CCACVL1_04477 [Corchorus capsularis]	1	LSTK(1)TVNLMR_x000D_
map00910 Nitrogen metabolism	0.0257867	7	2.13	Gene.25187	205	K	hypothetical protein CCACVL1_04477 [Corchorus capsularis]	1	DDTLMEEAK(1)K_x000D_
map00910 Nitrogen metabolism	0.0257867	7	2.13	Gene.25187	899	K	hypothetical protein CCACVL1_04477 [Corchorus capsularis]	1	AFSEDTAK(1)R_x000D_
map00910 Nitrogen metabolism	0.0257867	7	2.13	Gene.25187	924	K	hypothetical protein CCACVL1_04477 [Corchorus capsularis]	1	PGGEYHSNNPEMSK(1)LLHK_x000D_
map00910 Nitrogen metabolism	0.0257867	7	2.13	Gene.25187	1592	K	hypothetical protein CCACVL1_04477 [Corchorus capsularis]	1	GAAILK(1)EWDK_x000D_
map00910 Nitrogen metabolism	0.0257867	7	2.13	Gene.25187	615	K	hypothetical protein CCACVL1_04477 [Corchorus capsularis]	1	PHMLYDYFK(1)QR_x000D_
map00910 Nitrogen metabolism	0.0257867	7	2.13	Gene.25187	704	K	hypothetical protein CCACVL1_04477 [Corchorus capsularis]	1	TLFK(1)LCEAADEAVR_x000D_
map00910 Nitrogen metabolism	0.0257867	7	2.13	Gene.25187	368	K	hypothetical protein CCACVL1_04477 [Corchorus capsularis]	1	ETSLK(1)SPVWR_x000D_
map00910 Nitrogen metabolism	0.0257867	7	2.13	Gene.25187	933	K	hypothetical protein CCACVL1_04477 [Corchorus capsularis]	1	QK(1)SESAYAVYQQHLANRPVNVLR_x000D_
map00910 Nitrogen metabolism	0.0257867	7	2.13	Gene.25187	928	K	hypothetical protein CCACVL1_04477 [Corchorus capsularis]	1	LLHK(1)AVR_x000D_
map00910 Nitrogen metabolism	0.0257867	7	2.13	Gene.25187	970	K	hypothetical protein CCACVL1_04477 [Corchorus capsularis]	1	VPIPVGK(1)VEPASSIVQR_x000D_
map00910 Nitrogen metabolism	0.0257867	7	2.13	Gene.25187	1053	K	hypothetical protein CCACVL1_04477 [Corchorus capsularis]	1	GLQNGDTATSAIK(1)QVASGR_x000D_
map00910 Nitrogen metabolism	0.0257867	7	2.13	Gene.25187	960	K	hypothetical protein CCACVL1_04477 [Corchorus capsularis]	1	DLLEFK(1)SDR_x000D_
map00910 Nitrogen metabolism	0.0257867	7	2.13	Gene.25187	1586	K	hypothetical protein CCACVL1_04477 [Corchorus capsularis]	1	TGSGK(1)GAAILK_x000D_
map00910 Nitrogen metabolism	0.0257867	7	2.13	Gene.10603	231	K	glutamate dehydrogenase 1 [Jatropha curcas]	1	LIHEQGGK(1)IVAVSDITGAIK_x000D_
map00910 Nitrogen metabolism	0.0257867	7	2.13	Gene.10603	66	K	glutamate dehydrogenase 1 [Jatropha curcas]	1	GPMK(1)GGIR_x000D_
map00910 Nitrogen metabolism	0.0257867	7	2.13	Gene.10603	305	K	glutamate dehydrogenase 1 [Jatropha curcas]	1	AK(1)FIIEAANHPTDPEADEILGK_x000D_
map00910 Nitrogen metabolism	0.0257867	7	2.13	Gene.10603	23	K	glutamate dehydrogenase 1 [Jatropha curcas]	1	LLGLDSK(1)LEK_x000D_
map00910 Nitrogen metabolism	0.0257867	7	2.13	Gene.10603	325	K	glutamate dehydrogenase 1 [Jatropha curcas]	1	FIIEAANHPTDPEADEILGK(1)K_x000D_
map00910 Nitrogen metabolism	0.0257867	7	2.13	Gene.4666	124	K	"ferredoxin--nitrite reductase, chloroplastic [Populus trichocarpa]"	1	LSMEEIDQNK(1)LTK_x000D_
map00910 Nitrogen metabolism	0.0257867	7	2.13	Gene.4666	98	K	"ferredoxin--nitrite reductase, chloroplastic [Populus trichocarpa]"	1	IEK(1)EPMK_x000D_
map00910 Nitrogen metabolism	0.0257867	7	2.13	Gene.4666	127	K	"ferredoxin--nitrite reductase, chloroplastic [Populus trichocarpa]"	1	LTK(1)DDIDVR_x000D_
map00910 Nitrogen metabolism	0.0257867	7	2.13	Gene.4666	93	K	"ferredoxin--nitrite reductase, chloroplastic [Populus trichocarpa]"	1	QGINPQEK(1)IK_x000D_
map00910 Nitrogen metabolism	0.0257867	7	2.13	Gene.4666	468	K	"ferredoxin--nitrite reductase, chloroplastic [Populus trichocarpa]"	1	IEALLQEPLLK(1)SR_x000D_
map00910 Nitrogen metabolism	0.0257867	7	2.13	Gene.4666	390	K	"ferredoxin--nitrite reductase, chloroplastic [Populus trichocarpa]"	1	ASSEDLVQK(1)QWER_x000D_
map00910 Nitrogen metabolism	0.0257867	7	2.13	Gene.4666	135	K	"ferredoxin--nitrite reductase, chloroplastic [Populus trichocarpa]"	1	LK(1)WLGLFHR_x000D_
map00910 Nitrogen metabolism	0.0257867	7	2.13	Gene.2832	272	K	glutamine synthetase cytosolic isozyme [Chenopodium quinoa]	1	SAIEK(1)LGLR_x000D_
map00910 Nitrogen metabolism	0.0257867	7	2.13	Gene.2832	106	K	glutamine synthetase cytosolic isozyme [Chenopodium quinoa]	1	GNNILVMCDAYTPQGEPIPTNK(1)R_x000D_
map04940 Type I diabetes mellitus	0.15994	2	2.63	Gene.20322	426	K	"PREDICTED: ruBisCO large subunit-binding protein subunit beta, chloroplastic [Nelumbo nucifera]"	1	IAK(1)LSSGVAVIQVGAR_x000D_
map04940 Type I diabetes mellitus	0.15994	2	2.63	Gene.20322	533	K	"PREDICTED: ruBisCO large subunit-binding protein subunit beta, chloroplastic [Nelumbo nucifera]"	1	VLSSDDPK(1)FGYNAATGK_x000D_
map04940 Type I diabetes mellitus	0.15994	2	2.63	Gene.20322	90	K	"PREDICTED: ruBisCO large subunit-binding protein subunit beta, chloroplastic [Nelumbo nucifera]"	1	LADLVGVTLGPK(1)GR_x000D_
map04940 Type I diabetes mellitus	0.15994	2	2.63	Gene.20322	369	K	"PREDICTED: ruBisCO large subunit-binding protein subunit beta, chloroplastic [Nelumbo nucifera]"	1	AGK(1)EVLGHAAK_x000D_
map04940 Type I diabetes mellitus	0.15994	2	2.63	Gene.20322	332	K	"PREDICTED: ruBisCO large subunit-binding protein subunit beta, chloroplastic [Nelumbo nucifera]"	1	IAAMK(1)APGYAER_x000D_
map04940 Type I diabetes mellitus	0.15994	2	2.63	Gene.20322	192	K	"PREDICTED: ruBisCO large subunit-binding protein subunit beta, chloroplastic [Nelumbo nucifera]"	1	SISK(1)QVK_x000D_
map04940 Type I diabetes mellitus	0.15994	2	2.63	Gene.20322	188	K	"PREDICTED: ruBisCO large subunit-binding protein subunit beta, chloroplastic [Nelumbo nucifera]"	1	ALVAELK(1)SISK_x000D_
map04940 Type I diabetes mellitus	0.15994	2	2.63	Gene.20322	480	K	"PREDICTED: ruBisCO large subunit-binding protein subunit beta, chloroplastic [Nelumbo nucifera]"	1	LASK(1)VDAIK_x000D_
map04940 Type I diabetes mellitus	0.15994	2	2.63	Gene.20322	377	K	"PREDICTED: ruBisCO large subunit-binding protein subunit beta, chloroplastic [Nelumbo nucifera]"	1	EVLGHAAK(1)IVLYK_x000D_
map04940 Type I diabetes mellitus	0.15994	2	2.63	Gene.20322	445	K	"PREDICTED: ruBisCO large subunit-binding protein subunit beta, chloroplastic [Nelumbo nucifera]"	1	TETELK(1)EK_x000D_
map04940 Type I diabetes mellitus	0.15994	2	2.63	Gene.20322	327	K	"PREDICTED: ruBisCO large subunit-binding protein subunit beta, chloroplastic [Nelumbo nucifera]"	1	GSLK(1)IAAMK_x000D_
map04940 Type I diabetes mellitus	0.15994	2	2.63	Gene.20322	501	K	"PREDICTED: ruBisCO large subunit-binding protein subunit beta, chloroplastic [Nelumbo nucifera]"	1	LGADIVK(1)R_x000D_
map04940 Type I diabetes mellitus	0.15994	2	2.63	Gene.20322	99	K	"PREDICTED: ruBisCO large subunit-binding protein subunit beta, chloroplastic [Nelumbo nucifera]"	1	NVVLESK(1)YGSPK_x000D_
map04940 Type I diabetes mellitus	0.15994	2	2.63	Gene.20322	382	K	"PREDICTED: ruBisCO large subunit-binding protein subunit beta, chloroplastic [Nelumbo nucifera]"	1	IVLYK(1)ESSTIVGDGTTQEAVSR_x000D_
map04940 Type I diabetes mellitus	0.15994	2	2.63	Gene.20322	366	K	"PREDICTED: ruBisCO large subunit-binding protein subunit beta, chloroplastic [Nelumbo nucifera]"	1	DEVGLSLEK(1)AGK_x000D_
map04940 Type I diabetes mellitus	0.15994	2	2.63	Gene.20322	485	K	"PREDICTED: ruBisCO large subunit-binding protein subunit beta, chloroplastic [Nelumbo nucifera]"	1	VDAIK(1)ATLENDEQK_x000D_
map04940 Type I diabetes mellitus	0.15994	2	2.63	Gene.21974	519	K	"PREDICTED: chaperonin CPN60-2, mitochondrial isoform X1 [Gossypium raimondii]"	1	GEYVDMVK(1)SGIIDPLK_x000D_
map04940 Type I diabetes mellitus	0.15994	2	2.63	Gene.21974	390	K	"PREDICTED: chaperonin CPN60-2, mitochondrial isoform X1 [Gossypium raimondii]"	1	SAIEMSTSDYDK(1)EK_x000D_
map04940 Type I diabetes mellitus	0.15994	2	2.63	Gene.21974	160	K	"PREDICTED: chaperonin CPN60-2, mitochondrial isoform X1 [Gossypium raimondii]"	1	GISMAVDSVVTNLK(1)SR_x000D_
map04940 Type I diabetes mellitus	0.15994	2	2.63	Gene.21974	199	K	"PREDICTED: chaperonin CPN60-2, mitochondrial isoform X1 [Gossypium raimondii]"	1	VGK(1)EGVITIQDGK_x000D_
map04940 Type I diabetes mellitus	0.15994	2	2.63	Gene.21974	420	K	"PREDICTED: chaperonin CPN60-2, mitochondrial isoform X1 [Gossypium raimondii]"	1	IGGASETEVNEK(1)K_x000D_
map04940 Type I diabetes mellitus	0.15994	2	2.63	Gene.21974	79	K	"PREDICTED: chaperonin CPN60-2, mitochondrial isoform X1 [Gossypium raimondii]"	1	VTK(1)DGVTVAK_x000D_
map04940 Type I diabetes mellitus	0.15994	2	2.63	Gene.21974	367	K	"PREDICTED: chaperonin CPN60-2, mitochondrial isoform X1 [Gossypium raimondii]"	1	DDTVILDGSGDK(1)K_x000D_
map04940 Type I diabetes mellitus	0.15994	2	2.63	Gene.21974	392	K	"PREDICTED: chaperonin CPN60-2, mitochondrial isoform X1 [Gossypium raimondii]"	0.963794	SAIEMSTSDYDK(0.036)EK(0.964)LQER_x000D_
map04940 Type I diabetes mellitus	0.15994	2	2.63	Gene.21974	399	K	"PREDICTED: chaperonin CPN60-2, mitochondrial isoform X1 [Gossypium raimondii]"	1	LAK(1)LSGGVAVLK_x000D_
map04940 Type I diabetes mellitus	0.15994	2	2.63	Gene.21974	76	K	"PREDICTED: chaperonin CPN60-2, mitochondrial isoform X1 [Gossypium raimondii]"	1	NVVIEQSYGAPK(1)VTK_x000D_
map04940 Type I diabetes mellitus	0.15994	2	2.63	Gene.21974	196	K	"PREDICTED: chaperonin CPN60-2, mitochondrial isoform X1 [Gossypium raimondii]"	1	AMEK(1)VGK_x000D_
map04940 Type I diabetes mellitus	0.15994	2	2.63	Gene.21974	62	K	"PREDICTED: chaperonin CPN60-2, mitochondrial isoform X1 [Gossypium raimondii]"	1	VTMGPK(1)GR_x000D_
map04940 Type I diabetes mellitus	0.15994	2	2.63	Gene.21974	270	K	"PREDICTED: chaperonin CPN60-2, mitochondrial isoform X1 [Gossypium raimondii]"	1	ALELALK(1)R_x000D_
map00361 Chlorocyclohexane and chlorobenzene degradation	0.253358	1	3.95	Gene.17336	145	K	uncharacterized protein LOC110630131 [Manihot esculenta]	1	DIEASVK(1)WLK_x000D_
map00361 Chlorocyclohexane and chlorobenzene degradation	0.253358	1	3.95	Gene.17336	226	K	uncharacterized protein LOC110630131 [Manihot esculenta]	1	ALEEK(1)LK_x000D_
map00920 Sulfur metabolism	0.0793191	9	1.61	Gene.8779	274	K	"thiosulfate/3-mercaptopyruvate sulfurtransferase 1, mitochondrial-like isoform X1 [Hevea brasiliensis]"	1	FQPHLVWSLDQVK(1)K_x000D_
map00920 Sulfur metabolism	0.0793191	9	1.61	Gene.8779	281	K	"thiosulfate/3-mercaptopyruvate sulfurtransferase 1, mitochondrial-like isoform X1 [Hevea brasiliensis]"	1	K(1)YQLIDAR_x000D_
map00920 Sulfur metabolism	0.0793191	9	1.61	Gene.2288	391	K	inositol monophosphatase family protein [Sesuvium portulacastrum]	1	AVQESIAEK(1)ASAL_x000D_
map00920 Sulfur metabolism	0.0793191	9	1.61	Gene.2288	306	K	inositol monophosphatase family protein [Sesuvium portulacastrum]	1	IDSQAK(1)YGALSR_x000D_
map00920 Sulfur metabolism	0.0793191	9	1.61	Gene.2288	72	K	inositol monophosphatase family protein [Sesuvium portulacastrum]	1	VQK(1)SLLQSDVQSK_x000D_
map00920 Sulfur metabolism	0.0793191	9	1.61	Gene.2288	125	K	inositol monophosphatase family protein [Sesuvium portulacastrum]	1	K(1)DGAGVIVER_x000D_
map00920 Sulfur metabolism	0.0793191	9	1.61	Gene.2288	82	K	inositol monophosphatase family protein [Sesuvium portulacastrum]	1	SLLQSDVQSK(1)LDK_x000D_
map00920 Sulfur metabolism	0.0793191	9	1.61	Gene.12444	197	K	cysteine synthase-like isoform X1 [Durio zibethinus]	1	YLK(1)EQNPNIK_x000D_
map00920 Sulfur metabolism	0.0793191	9	1.61	Gene.12444	194	K	cysteine synthase-like isoform X1 [Durio zibethinus]	1	VDALVSGIGTGGTITGSGK(1)YLK_x000D_
map00920 Sulfur metabolism	0.0793191	9	1.61	Gene.4037	191	K	O-acetylserine(thiol)lyase [Knorringia sibirica]	1	GALEK(1)AEEIFK_x000D_
map00920 Sulfur metabolism	0.0793191	9	1.61	Gene.4037	282	K	O-acetylserine(thiol)lyase [Knorringia sibirica]	1	PGPHK(1)IQGIGAGFVPR_x000D_
map00920 Sulfur metabolism	0.0793191	9	1.61	Gene.4037	277	K	O-acetylserine(thiol)lyase [Knorringia sibirica]	1	SSVQVIGVEPTESNILSGGK(1)PGPHK_x000D_
map00920 Sulfur metabolism	0.0793191	9	1.61	Gene.22998	373	K	ATP-sulfurylase [Camellia sinensis]	1	DPAGMGHPVEK(1)R_x000D_
map00920 Sulfur metabolism	0.0793191	9	1.61	Gene.22998	466	K	ATP-sulfurylase [Camellia sinensis]	1	VLVDYYDSITADQK(1)GK_x000D_
map00920 Sulfur metabolism	0.0793191	9	1.61	Gene.22998	383	K	ATP-sulfurylase [Camellia sinensis]	1	DLYDADHGK(1)K_x000D_
map00920 Sulfur metabolism	0.0793191	9	1.61	Gene.22998	407	K	ATP-sulfurylase [Camellia sinensis]	1	VAAYDK(1)TQNK_x000D_
map00920 Sulfur metabolism	0.0793191	9	1.61	Gene.21804	69	K	"PREDICTED: sulfite reductase [ferredoxin], chloroplastic-like [Nelumbo nucifera]"	1	VEIIK(1)EHSNYIR_x000D_
map00920 Sulfur metabolism	0.0793191	9	1.61	Gene.21804	64	K	"PREDICTED: sulfite reductase [ferredoxin], chloroplastic-like [Nelumbo nucifera]"	1	SK(1)VEIIK_x000D_
map00920 Sulfur metabolism	0.0793191	9	1.61	Gene.21804	603	K	"PREDICTED: sulfite reductase [ferredoxin], chloroplastic-like [Nelumbo nucifera]"	1	LAK(1)ESFGDFTTR_x000D_
map00920 Sulfur metabolism	0.0793191	9	1.61	Gene.21804	388	K	"PREDICTED: sulfite reductase [ferredoxin], chloroplastic-like [Nelumbo nucifera]"	1	SVVEQYYGK(1)K_x000D_
map00920 Sulfur metabolism	0.0793191	9	1.61	Gene.21804	513	K	"PREDICTED: sulfite reductase [ferredoxin], chloroplastic-like [Nelumbo nucifera]"	1	GIPDILK(1)R_x000D_
map00920 Sulfur metabolism	0.0793191	9	1.61	Gene.4080	190	K	ATP sulfurylase 2-like [Chenopodium quinoa]	1	SIEIYK(1)HNK_x000D_
map00920 Sulfur metabolism	0.0793191	9	1.61	Gene.4080	379	K	ATP sulfurylase 2-like [Chenopodium quinoa]	1	DPAGMGHPTEK(1)R_x000D_
map00920 Sulfur metabolism	0.0793191	9	1.61	Gene.4080	389	K	ATP sulfurylase 2-like [Chenopodium quinoa]	1	DLYDPDHGK(1)K_x000D_
map00920 Sulfur metabolism	0.0793191	9	1.61	Gene.9949	212	K	PREDICTED: cysteine synthase [Vitis vinifera]	1	IHYETTGPEIWK(1)GTGGK_x000D_
map00920 Sulfur metabolism	0.0793191	9	1.61	Gene.9949	186	K	PREDICTED: cysteine synthase [Vitis vinifera]	1	TPK(1)SYILQQFENPANPK_x000D_
map00920 Sulfur metabolism	0.0793191	9	1.61	Gene.9949	239	K	PREDICTED: cysteine synthase [Vitis vinifera]	1	YLK(1)EQNPDIK_x000D_
map00920 Sulfur metabolism	0.0793191	9	1.61	Gene.9949	262	K	PREDICTED: cysteine synthase [Vitis vinifera]	1	LYGVEPVESAILSGGK(1)PGPHK_x000D_
map00920 Sulfur metabolism	0.0793191	9	1.61	Gene.9949	176	K	PREDICTED: cysteine synthase [Vitis vinifera]	1	GAVHK(1)AEEICAK_x000D_
map00920 Sulfur metabolism	0.0793191	9	1.61	Gene.14500	419	K	"5'-adenylylsulfate reductase 1, chloroplastic [Citrus clementina]"	1	ADGENK(1)EFAAR_x000D_
map05152 Tuberculosis	0.782002	6	0.82	Gene.20322	426	K	"PREDICTED: ruBisCO large subunit-binding protein subunit beta, chloroplastic [Nelumbo nucifera]"	1	IAK(1)LSSGVAVIQVGAR_x000D_
map05152 Tuberculosis	0.782002	6	0.82	Gene.20322	533	K	"PREDICTED: ruBisCO large subunit-binding protein subunit beta, chloroplastic [Nelumbo nucifera]"	1	VLSSDDPK(1)FGYNAATGK_x000D_
map05152 Tuberculosis	0.782002	6	0.82	Gene.20322	90	K	"PREDICTED: ruBisCO large subunit-binding protein subunit beta, chloroplastic [Nelumbo nucifera]"	1	LADLVGVTLGPK(1)GR_x000D_
map05152 Tuberculosis	0.782002	6	0.82	Gene.20322	369	K	"PREDICTED: ruBisCO large subunit-binding protein subunit beta, chloroplastic [Nelumbo nucifera]"	1	AGK(1)EVLGHAAK_x000D_
map05152 Tuberculosis	0.782002	6	0.82	Gene.20322	332	K	"PREDICTED: ruBisCO large subunit-binding protein subunit beta, chloroplastic [Nelumbo nucifera]"	1	IAAMK(1)APGYAER_x000D_
map05152 Tuberculosis	0.782002	6	0.82	Gene.20322	192	K	"PREDICTED: ruBisCO large subunit-binding protein subunit beta, chloroplastic [Nelumbo nucifera]"	1	SISK(1)QVK_x000D_
map05152 Tuberculosis	0.782002	6	0.82	Gene.20322	188	K	"PREDICTED: ruBisCO large subunit-binding protein subunit beta, chloroplastic [Nelumbo nucifera]"	1	ALVAELK(1)SISK_x000D_
map05152 Tuberculosis	0.782002	6	0.82	Gene.20322	480	K	"PREDICTED: ruBisCO large subunit-binding protein subunit beta, chloroplastic [Nelumbo nucifera]"	1	LASK(1)VDAIK_x000D_
map05152 Tuberculosis	0.782002	6	0.82	Gene.20322	377	K	"PREDICTED: ruBisCO large subunit-binding protein subunit beta, chloroplastic [Nelumbo nucifera]"	1	EVLGHAAK(1)IVLYK_x000D_
map05152 Tuberculosis	0.782002	6	0.82	Gene.20322	445	K	"PREDICTED: ruBisCO large subunit-binding protein subunit beta, chloroplastic [Nelumbo nucifera]"	1	TETELK(1)EK_x000D_
map05152 Tuberculosis	0.782002	6	0.82	Gene.20322	327	K	"PREDICTED: ruBisCO large subunit-binding protein subunit beta, chloroplastic [Nelumbo nucifera]"	1	GSLK(1)IAAMK_x000D_
map05152 Tuberculosis	0.782002	6	0.82	Gene.20322	501	K	"PREDICTED: ruBisCO large subunit-binding protein subunit beta, chloroplastic [Nelumbo nucifera]"	1	LGADIVK(1)R_x000D_
map05152 Tuberculosis	0.782002	6	0.82	Gene.20322	99	K	"PREDICTED: ruBisCO large subunit-binding protein subunit beta, chloroplastic [Nelumbo nucifera]"	1	NVVLESK(1)YGSPK_x000D_
map05152 Tuberculosis	0.782002	6	0.82	Gene.20322	382	K	"PREDICTED: ruBisCO large subunit-binding protein subunit beta, chloroplastic [Nelumbo nucifera]"	1	IVLYK(1)ESSTIVGDGTTQEAVSR_x000D_
map05152 Tuberculosis	0.782002	6	0.82	Gene.20322	366	K	"PREDICTED: ruBisCO large subunit-binding protein subunit beta, chloroplastic [Nelumbo nucifera]"	1	DEVGLSLEK(1)AGK_x000D_
map05152 Tuberculosis	0.782002	6	0.82	Gene.20322	485	K	"PREDICTED: ruBisCO large subunit-binding protein subunit beta, chloroplastic [Nelumbo nucifera]"	1	VDAIK(1)ATLENDEQK_x000D_
map05152 Tuberculosis	0.782002	6	0.82	Gene.22968	120	K	"PREDICTED: heat shock 70 kDa protein, mitochondrial isoform X2 [Nelumbo nucifera]"	1	QAVTNPTNTVFGTK(1)R_x000D_
map05152 Tuberculosis	0.782002	6	0.82	Gene.22968	75	K	"PREDICTED: heat shock 70 kDa protein, mitochondrial isoform X2 [Nelumbo nucifera]"	1	SAK(1)VIENAEGAR_x000D_
map05152 Tuberculosis	0.782002	6	0.82	Gene.22968	183	K	"PREDICTED: heat shock 70 kDa protein, mitochondrial isoform X2 [Nelumbo nucifera]"	1	ETAEAYLGK(1)SVSK_x000D_
map05152 Tuberculosis	0.782002	6	0.82	Gene.22968	569	K	"PREDICTED: heat shock 70 kDa protein, mitochondrial isoform X2 [Nelumbo nucifera]"	1	EAELHAQK(1)DQER_x000D_
map05152 Tuberculosis	0.782002	6	0.82	Gene.22968	209	K	"PREDICTED: heat shock 70 kDa protein, mitochondrial isoform X2 [Nelumbo nucifera]"	1	DAGK(1)IAGLDVQR_x000D_
map05152 Tuberculosis	0.782002	6	0.82	Gene.22968	174	K	"PREDICTED: heat shock 70 kDa protein, mitochondrial isoform X2 [Nelumbo nucifera]"	1	MK(1)ETAEAYLGK_x000D_
map05152 Tuberculosis	0.782002	6	0.82	Gene.22968	637	K	"PREDICTED: heat shock 70 kDa protein, mitochondrial isoform X2 [Nelumbo nucifera]"	1	IDAANK(1)AVSK_x000D_
map05152 Tuberculosis	0.782002	6	0.82	Gene.22968	187	K	"PREDICTED: heat shock 70 kDa protein, mitochondrial isoform X2 [Nelumbo nucifera]"	1	SVSK(1)AVVTVPAYFNDAQR_x000D_
map05152 Tuberculosis	0.782002	6	0.82	Gene.22968	574	K	"PREDICTED: heat shock 70 kDa protein, mitochondrial isoform X2 [Nelumbo nucifera]"	1	K(1)TLIDTK_x000D_
map05152 Tuberculosis	0.782002	6	0.82	Gene.9846	32	K	ras-related protein Rab7 isoform X2 [Abrus precatorius]	1	K(1)FSQQYK_x000D_
map05152 Tuberculosis	0.782002	6	0.82	Gene.22501	90	K	V-type proton ATPase subunit a3-like isoform X1 [Durio zibethinus]	1	TYATQIK(1)K_x000D_
map05152 Tuberculosis	0.782002	6	0.82	Gene.21974	519	K	"PREDICTED: chaperonin CPN60-2, mitochondrial isoform X1 [Gossypium raimondii]"	1	GEYVDMVK(1)SGIIDPLK_x000D_
map05152 Tuberculosis	0.782002	6	0.82	Gene.21974	390	K	"PREDICTED: chaperonin CPN60-2, mitochondrial isoform X1 [Gossypium raimondii]"	1	SAIEMSTSDYDK(1)EK_x000D_
map05152 Tuberculosis	0.782002	6	0.82	Gene.21974	160	K	"PREDICTED: chaperonin CPN60-2, mitochondrial isoform X1 [Gossypium raimondii]"	1	GISMAVDSVVTNLK(1)SR_x000D_
map05152 Tuberculosis	0.782002	6	0.82	Gene.21974	199	K	"PREDICTED: chaperonin CPN60-2, mitochondrial isoform X1 [Gossypium raimondii]"	1	VGK(1)EGVITIQDGK_x000D_
map05152 Tuberculosis	0.782002	6	0.82	Gene.21974	420	K	"PREDICTED: chaperonin CPN60-2, mitochondrial isoform X1 [Gossypium raimondii]"	1	IGGASETEVNEK(1)K_x000D_
map05152 Tuberculosis	0.782002	6	0.82	Gene.21974	79	K	"PREDICTED: chaperonin CPN60-2, mitochondrial isoform X1 [Gossypium raimondii]"	1	VTK(1)DGVTVAK_x000D_
map05152 Tuberculosis	0.782002	6	0.82	Gene.21974	367	K	"PREDICTED: chaperonin CPN60-2, mitochondrial isoform X1 [Gossypium raimondii]"	1	DDTVILDGSGDK(1)K_x000D_
map05152 Tuberculosis	0.782002	6	0.82	Gene.21974	392	K	"PREDICTED: chaperonin CPN60-2, mitochondrial isoform X1 [Gossypium raimondii]"	0.963794	SAIEMSTSDYDK(0.036)EK(0.964)LQER_x000D_
map05152 Tuberculosis	0.782002	6	0.82	Gene.21974	399	K	"PREDICTED: chaperonin CPN60-2, mitochondrial isoform X1 [Gossypium raimondii]"	1	LAK(1)LSGGVAVLK_x000D_
map05152 Tuberculosis	0.782002	6	0.82	Gene.21974	76	K	"PREDICTED: chaperonin CPN60-2, mitochondrial isoform X1 [Gossypium raimondii]"	1	NVVIEQSYGAPK(1)VTK_x000D_
map05152 Tuberculosis	0.782002	6	0.82	Gene.21974	196	K	"PREDICTED: chaperonin CPN60-2, mitochondrial isoform X1 [Gossypium raimondii]"	1	AMEK(1)VGK_x000D_
map05152 Tuberculosis	0.782002	6	0.82	Gene.21974	62	K	"PREDICTED: chaperonin CPN60-2, mitochondrial isoform X1 [Gossypium raimondii]"	1	VTMGPK(1)GR_x000D_
map05152 Tuberculosis	0.782002	6	0.82	Gene.21974	270	K	"PREDICTED: chaperonin CPN60-2, mitochondrial isoform X1 [Gossypium raimondii]"	1	ALELALK(1)R_x000D_
map05152 Tuberculosis	0.782002	6	0.82	Gene.13655	43	K	RecName: Full=Cytochrome c	1	AGEK(1)IFK_x000D_
map04211 Longevity regulating pathway	0.930835	3	0.56	Gene.19825	215	K	eukaryotic translation initiation factor 4E-1-like [Chenopodium quinoa]	1	NASNEAAQTSIGHQWK(1)K_x000D_
map04211 Longevity regulating pathway	0.930835	3	0.56	Gene.24969	159	K	catalase [Rheum australe]	1	FPDMVHALK(1)PNPK_x000D_
map04211 Longevity regulating pathway	0.930835	3	0.56	Gene.24969	233	K	catalase [Rheum australe]	1	PTCGVK(1)SLLEDEAIK_x000D_
map04211 Longevity regulating pathway	0.930835	3	0.56	Gene.24969	227	K	catalase [Rheum australe]	1	FHWK(1)PTCGVK_x000D_
map04211 Longevity regulating pathway	0.930835	3	0.56	Gene.24969	163	K	catalase [Rheum australe]	0.984454	FPDMVHALK(0.016)PNPK(0.984)SHIQENWR_x000D_
map04211 Longevity regulating pathway	0.930835	3	0.56	Gene.24969	215	K	catalase [Rheum australe]	1	HMDGSGVNTYTLVNK(1)VGK_x000D_
map04211 Longevity regulating pathway	0.930835	3	0.56	Gene.24969	72	K	catalase [Rheum australe]	1	GASAK(1)GFFEVTHDVSHLTCADFLR_x000D_
map04211 Longevity regulating pathway	0.930835	3	0.56	Gene.24969	125	K	catalase [Rheum australe]	1	GFAVK(1)FYTR_x000D_
map04211 Longevity regulating pathway	0.930835	3	0.56	Gene.24969	223	K	catalase [Rheum australe]	1	VHYVK(1)FHWK_x000D_
map04211 Longevity regulating pathway	0.930835	3	0.56	Gene.24969	5	K	catalase [Rheum australe]	1	MDPYK(1)FR_x000D_
map04211 Longevity regulating pathway	0.930835	3	0.56	Gene.17422	88	K	manganese superoxide dismutase [Rheum australe]	1	ALEQLQDAITK(1)GDAPSVAK_x000D_
map04622 RIG-I-like receptor signaling pathway	0.768255	1	0.79	Gene.15983	15	K	PREDICTED: peptidyl-prolyl cis-trans isomerase Pin1 [Populus euphratica]	1	ASHILIK(1)HQGSR_x000D_
map00830 Retinol metabolism	0.583925	1	1.32	Gene.17094	109	K	Alcohol dehydrogenase class III/S-(hydroxymethyl)glutathione dehydrogenase [Trema orientale]	1	SGK(1)TNLCGK_x000D_
map00830 Retinol metabolism	0.583925	1	1.32	Gene.17094	318	K	Alcohol dehydrogenase class III/S-(hydroxymethyl)glutathione dehydrogenase [Trema orientale]	1	VWK(1)GTAFGGFK_x000D_
map00830 Retinol metabolism	0.583925	1	1.32	Gene.17094	230	K	Alcohol dehydrogenase class III/S-(hydroxymethyl)glutathione dehydrogenase [Trema orientale]	1	IIGIDIDNK(1)K_x000D_
map00640 Propanoate metabolism	0.0171063	13	1.77	Gene.10016	137	K	"PREDICTED: 3-hydroxyisobutyryl-CoA hydrolase-like protein 3, mitochondrial isoform X1 [Beta vulgaris subsp. vulgaris]"	1	GVVAEIQK(1)DK_x000D_
map00640 Propanoate metabolism	0.0171063	13	1.77	Gene.25055	358	K	hypothetical protein EUGRSUZ_G01905 [Eucalyptus grandis]	1	ENTK(1)WQEGR_x000D_
map00640 Propanoate metabolism	0.0171063	13	1.77	Gene.24256	427	K	"biotin carboxylase 2, chloroplastic [Spinacia oleracea]"	1	VAMGEK(1)LR_x000D_
map00640 Propanoate metabolism	0.0171063	13	1.77	Gene.24256	567	K	"biotin carboxylase 2, chloroplastic [Spinacia oleracea]"	0.994274	HEEELAAPQK(0.006)PVPATVK(0.994)DLAGASA_x000D_
map00640 Propanoate metabolism	0.0171063	13	1.77	Gene.24256	453	K	"biotin carboxylase 2, chloroplastic [Spinacia oleracea]"	1	INAEDAFK(1)GFR_x000D_
map00640 Propanoate metabolism	0.0171063	13	1.77	Gene.24256	223	K	"biotin carboxylase 2, chloroplastic [Spinacia oleracea]"	1	VMGDK(1)STAR_x000D_
map00640 Propanoate metabolism	0.0171063	13	1.77	Gene.1730	18	K	"biotin carboxyl carrier protein of acetyl-CoA carboxylase 1, chloroplastic-like [Chenopodium quinoa]"	1	LVDSK(1)DIVELR_x000D_
map00640 Propanoate metabolism	0.0171063	13	1.77	Gene.5906	217	K	"succinate--CoA ligase [ADP-forming] subunit beta, mitochondrial [Dendrobium catenatum]"	1	QASIEQIK(1)K_x000D_
map00640 Propanoate metabolism	0.0171063	13	1.77	Gene.5906	250	K	"succinate--CoA ligase [ADP-forming] subunit beta, mitochondrial [Dendrobium catenatum]"	1	LVAADAK(1)LNFDDNAAFR_x000D_
map00640 Propanoate metabolism	0.0171063	13	1.77	Gene.5906	188	K	"succinate--CoA ligase [ADP-forming] subunit beta, mitochondrial [Dendrobium catenatum]"	1	VSIDVFK(1)GITDEDAAK_x000D_
map00640 Propanoate metabolism	0.0171063	13	1.77	Gene.5906	262	K	"succinate--CoA ligase [ADP-forming] subunit beta, mitochondrial [Dendrobium catenatum]"	1	QK(1)DIFALR_x000D_
map00640 Propanoate metabolism	0.0171063	13	1.77	Gene.5906	377	K	"succinate--CoA ligase [ADP-forming] subunit beta, mitochondrial [Dendrobium catenatum]"	1	HVALK(1)VPVVVR_x000D_
map00640 Propanoate metabolism	0.0171063	13	1.77	Gene.5906	59	K	"succinate--CoA ligase [ADP-forming] subunit beta, mitochondrial [Dendrobium catenatum]"	1	GIAASSVDEVK(1)K_x000D_
map00640 Propanoate metabolism	0.0171063	13	1.77	Gene.5906	163	K	"succinate--CoA ligase [ADP-forming] subunit beta, mitochondrial [Dendrobium catenatum]"	1	K(1)GGTSIEDLAEK_x000D_
map00640 Propanoate metabolism	0.0171063	13	1.77	Gene.5906	393	K	"succinate--CoA ligase [ADP-forming] subunit beta, mitochondrial [Dendrobium catenatum]"	1	LEGTNVDQGK(1)R_x000D_
map00640 Propanoate metabolism	0.0171063	13	1.77	Gene.5906	89	K	"succinate--CoA ligase [ADP-forming] subunit beta, mitochondrial [Dendrobium catenatum]"	1	GLGTFK(1)SGLK_x000D_
map00640 Propanoate metabolism	0.0171063	13	1.77	Gene.5906	414	K	"succinate--CoA ligase [ADP-forming] subunit beta, mitochondrial [Dendrobium catenatum]"	1	ESGMALITAEDLDDAAK(1)K_x000D_
map00640 Propanoate metabolism	0.0171063	13	1.77	Gene.5906	100	K	"succinate--CoA ligase [ADP-forming] subunit beta, mitochondrial [Dendrobium catenatum]"	1	GGVHIVK(1)ADEVEDIAGK_x000D_
map00640 Propanoate metabolism	0.0171063	13	1.77	Gene.21931	136	K	"acetyl-coenzyme A carboxylase carboxyl transferase subunit alpha, chloroplastic [Abrus precatorius]"	1	IILLENK(1)YQQALK_x000D_
map00640 Propanoate metabolism	0.0171063	13	1.77	Gene.9789	147	K	"PREDICTED: dihydrolipoyl dehydrogenase, mitochondrial [Beta vulgaris subsp. vulgaris]"	1	NK(1)VNYVK_x000D_
map00640 Propanoate metabolism	0.0171063	13	1.77	Gene.9789	74	K	"PREDICTED: dihydrolipoyl dehydrogenase, mitochondrial [Beta vulgaris subsp. vulgaris]"	1	TTCIEK(1)R_x000D_
map00640 Propanoate metabolism	0.0171063	13	1.77	Gene.9789	104	K	"PREDICTED: dihydrolipoyl dehydrogenase, mitochondrial [Beta vulgaris subsp. vulgaris]"	1	ALLNSSHMYHEAK(1)HR_x000D_
map00640 Propanoate metabolism	0.0171063	13	1.77	Gene.9789	152	K	"PREDICTED: dihydrolipoyl dehydrogenase, mitochondrial [Beta vulgaris subsp. vulgaris]"	1	VNYVK(1)GYGK_x000D_
map00640 Propanoate metabolism	0.0171063	13	1.77	Gene.9789	503	K	"PREDICTED: dihydrolipoyl dehydrogenase, mitochondrial [Beta vulgaris subsp. vulgaris]"	1	EAAMATYDK(1)PIHM_x000D_
map00640 Propanoate metabolism	0.0171063	13	1.77	Gene.9789	332	K	"PREDICTED: dihydrolipoyl dehydrogenase, mitochondrial [Beta vulgaris subsp. vulgaris]"	1	IGVEMDK(1)VGR_x000D_
map00640 Propanoate metabolism	0.0171063	13	1.77	Gene.9789	199	K	"PREDICTED: dihydrolipoyl dehydrogenase, mitochondrial [Beta vulgaris subsp. vulgaris]"	1	SLHGVPIDEK(1)R_x000D_
map00640 Propanoate metabolism	0.0171063	13	1.77	Gene.9789	267	K	"PREDICTED: dihydrolipoyl dehydrogenase, mitochondrial [Beta vulgaris subsp. vulgaris]"	1	SLEK(1)QGMK_x000D_
map00640 Propanoate metabolism	0.0171063	13	1.77	Gene.9789	429	K	"PREDICTED: dihydrolipoyl dehydrogenase, mitochondrial [Beta vulgaris subsp. vulgaris]"	1	AK(1)AIDDAEGLVK_x000D_
map00640 Propanoate metabolism	0.0171063	13	1.77	Gene.9789	176	K	"PREDICTED: dihydrolipoyl dehydrogenase, mitochondrial [Beta vulgaris subsp. vulgaris]"	1	FLSPSEVSVDTIEGGNTVVK(1)GK_x000D_
map00640 Propanoate metabolism	0.0171063	13	1.77	Gene.9789	277	K	"PREDICTED: dihydrolipoyl dehydrogenase, mitochondrial [Beta vulgaris subsp. vulgaris]"	1	TK(1)VVGVETSNDTVK_x000D_
map00640 Propanoate metabolism	0.0171063	13	1.77	Gene.9789	215	K	"PREDICTED: dihydrolipoyl dehydrogenase, mitochondrial [Beta vulgaris subsp. vulgaris]"	1	IVSSTGALSLSEIPK(1)K_x000D_
map00640 Propanoate metabolism	0.0171063	13	1.77	Gene.9789	409	K	"PREDICTED: dihydrolipoyl dehydrogenase, mitochondrial [Beta vulgaris subsp. vulgaris]"	1	TEEQVK(1)TLGIEYR_x000D_
map00640 Propanoate metabolism	0.0171063	13	1.77	Gene.9789	178	K	"PREDICTED: dihydrolipoyl dehydrogenase, mitochondrial [Beta vulgaris subsp. vulgaris]"	1	GK(1)HIIIATGSDVK_x000D_
map00640 Propanoate metabolism	0.0171063	13	1.77	Gene.9789	444	K	"PREDICTED: dihydrolipoyl dehydrogenase, mitochondrial [Beta vulgaris subsp. vulgaris]"	1	ILAEK(1)ETDK_x000D_
map00640 Propanoate metabolism	0.0171063	13	1.77	Gene.18743	237	K	hypothetical protein CRG98_002839 [Punica granatum]	1	FDPAK(1)LR_x000D_
map00640 Propanoate metabolism	0.0171063	13	1.77	Gene.18743	226	K	hypothetical protein CRG98_002839 [Punica granatum]	0.99996	GKPATVIDK(1)DEGLGK_x000D_
map00640 Propanoate metabolism	0.0171063	13	1.77	Gene.18743	48	K	hypothetical protein CRG98_002839 [Punica granatum]	1	LGSIAIGAALK(1)R_x000D_
map00640 Propanoate metabolism	0.0171063	13	1.77	Gene.24754	174	K	hypothetical protein CICLE_v10004547mg [Citrus clementina]	1	AEK(1)EGFEVSVAK_x000D_
map00640 Propanoate metabolism	0.0171063	13	1.77	Gene.24754	187	K	hypothetical protein CICLE_v10004547mg [Citrus clementina]	1	TSFK(1)ANTK_x000D_
map00640 Propanoate metabolism	0.0171063	13	1.77	Gene.19392	170	K	"Succinyl-CoA ligase [ADP-forming] subunit alpha-1, mitochondrial [Gossypium arboreum]"	1	VK(1)AALLSQTK_x000D_
map00640 Propanoate metabolism	0.0171063	13	1.77	Gene.19392	319	K	"Succinyl-CoA ligase [ADP-forming] subunit alpha-1, mitochondrial [Gossypium arboreum]"	1	MGHAGAIVSGGK(1)GTAQDK_x000D_
map00640 Propanoate metabolism	0.0171063	13	1.77	Gene.19392	330	K	"Succinyl-CoA ligase [ADP-forming] subunit alpha-1, mitochondrial [Gossypium arboreum]"	1	ALK(1)AAGATVVESPAK_x000D_
map00640 Propanoate metabolism	0.0171063	13	1.77	Gene.19392	178	K	"Succinyl-CoA ligase [ADP-forming] subunit alpha-1, mitochondrial [Gossypium arboreum]"	1	AALLSQTK(1)TR_x000D_
map00640 Propanoate metabolism	0.0171063	13	1.77	Gene.14130	359	K	"PREDICTED: 2-oxoisovalerate dehydrogenase subunit beta 1, mitochondrial [Prunus mume]"	1	NK(1)ILDVIK_x000D_
map00640 Propanoate metabolism	0.0171063	13	1.77	Gene.22378	363	K	"PREDICTED: methylmalonate-semialdehyde dehydrogenase [acylating], mitochondrial [Beta vulgaris subsp. vulgaris]"	1	VNAGIEPDADLGPVISK(1)QAK_x000D_
map00640 Propanoate metabolism	0.0171063	13	1.77	Gene.22378	90	K	"PREDICTED: methylmalonate-semialdehyde dehydrogenase [acylating], mitochondrial [Beta vulgaris subsp. vulgaris]"	1	K(1)AFPSWR_x000D_
map00640 Propanoate metabolism	0.0171063	13	1.77	Gene.8957	60	K	"Acyl-CoA oxidase/dehydrogenase, type 1 [Corchorus capsularis]"	1	AEFPFHVIPK(1)LGALHVAGGTIK_x000D_
map04973 Carbohydrate digestion and absorption	0.641586	2	0.99	Gene.10478	491	K	"alpha-amylase 3, chloroplastic-like [Chenopodium quinoa]"	1	SLVSDISSK(1)K_x000D_
map04973 Carbohydrate digestion and absorption	0.641586	2	0.99	Gene.19760	33	K	PREDICTED: hexokinase-1 [Beta vulgaris subsp. vulgaris]	1	FVASEGEGLHPEPDK(1)QR_x000D_
map05100 Bacterial invasion of epithelial cells	0.620105	3	0.99	Gene.22963	548	K	clathrin heavy chain 1 [Durio zibethinus]	1	LK(1)QFQGAVDAAR_x000D_
map05100 Bacterial invasion of epithelial cells	0.620105	3	0.99	Gene.22963	922	K	clathrin heavy chain 1 [Durio zibethinus]	1	EYTGK(1)VDELIK_x000D_
map05100 Bacterial invasion of epithelial cells	0.620105	3	0.99	Gene.22963	481	K	clathrin heavy chain 1 [Durio zibethinus]	0.995692	VK(0.004)EPK(0.996)VDSELIYAYAK_x000D_
map05100 Bacterial invasion of epithelial cells	0.620105	3	0.99	Gene.22963	660	K	clathrin heavy chain 1 [Durio zibethinus]	1	LNIPK(1)LIR_x000D_
map05100 Bacterial invasion of epithelial cells	0.620105	3	0.99	Gene.22963	71	K	clathrin heavy chain 1 [Durio zibethinus]	1	ESNFFDAEK(1)TK_x000D_
map05100 Bacterial invasion of epithelial cells	0.620105	3	0.99	Gene.22963	80	K	clathrin heavy chain 1 [Durio zibethinus]	1	NFLMEAK(1)LPDAR_x000D_
map05100 Bacterial invasion of epithelial cells	0.620105	3	0.99	Gene.22786	242	K	dynamin-2A-like [Coffea arabica]	1	WFVLNEK(1)TGK_x000D_
map05100 Bacterial invasion of epithelial cells	0.620105	3	0.99	Gene.9919	374	K	PREDICTED: dynamin-2B [Beta vulgaris subsp. vulgaris]	1	IK(1)QLPLDR_x000D_
map05100 Bacterial invasion of epithelial cells	0.620105	3	0.99	Gene.9919	186	K	PREDICTED: dynamin-2B [Beta vulgaris subsp. vulgaris]	1	IAK(1)EYDSEGTR_x000D_
map00010 Glycolysis / Gluconeogenesis	5.32413e-09	38	2.34	Gene.9305	229	K	PREDICTED: putative glucose-6-phosphate 1-epimerase [Beta vulgaris subsp. vulgaris]	1	NPLEGK(1)EER_x000D_
map00010 Glycolysis / Gluconeogenesis	5.32413e-09	38	2.34	Gene.9305	148	K	PREDICTED: putative glucose-6-phosphate 1-epimerase [Beta vulgaris subsp. vulgaris]	1	SSVTLELK(1)DAPYSR_x000D_
map00010 Glycolysis / Gluconeogenesis	5.32413e-09	38	2.34	Gene.18111	295	K	"PREDICTED: aldehyde dehydrogenase family 2 member B7, mitochondrial isoform X1 [Beta vulgaris subsp. vulgaris]"	1	SLDEVIK(1)R_x000D_
map00010 Glycolysis / Gluconeogenesis	5.32413e-09	38	2.34	Gene.24754	174	K	hypothetical protein CICLE_v10004547mg [Citrus clementina]	1	AEK(1)EGFEVSVAK_x000D_
map00010 Glycolysis / Gluconeogenesis	5.32413e-09	38	2.34	Gene.24754	187	K	hypothetical protein CICLE_v10004547mg [Citrus clementina]	1	TSFK(1)ANTK_x000D_
map00010 Glycolysis / Gluconeogenesis	5.32413e-09	38	2.34	Gene.23679	418	K	"RecName: Full=2,3-bisphosphoglycerate-independent phosphoglycerate mutase; Short=BPG-independent PGAM; Short=Phosphoglyceromutase; AltName: Full=PGAM-I"	1	DAILSGK(1)FHQVR_x000D_
map00010 Glycolysis / Gluconeogenesis	5.32413e-09	38	2.34	Gene.23679	64	K	"RecName: Full=2,3-bisphosphoglycerate-independent phosphoglycerate mutase; Short=BPG-independent PGAM; Short=Phosphoglyceromutase; AltName: Full=PGAM-I"	1	LIK(1)AHGTAVGLPSEDDMGNSEVGHNALGAGR_x000D_
map00010 Glycolysis / Gluconeogenesis	5.32413e-09	38	2.34	Gene.23679	109	K	"RecName: Full=2,3-bisphosphoglycerate-independent phosphoglycerate mutase; Short=BPG-independent PGAM; Short=Phosphoglyceromutase; AltName: Full=PGAM-I"	1	LVDSALASGK(1)IYDGEGFK_x000D_
map00010 Glycolysis / Gluconeogenesis	5.32413e-09	38	2.34	Gene.23679	99	K	"RecName: Full=2,3-bisphosphoglycerate-independent phosphoglycerate mutase; Short=BPG-independent PGAM; Short=Phosphoglyceromutase; AltName: Full=PGAM-I"	1	IFAQGAK(1)LVDSALASGK_x000D_
map00010 Glycolysis / Gluconeogenesis	5.32413e-09	38	2.34	Gene.23679	409	K	"RecName: Full=2,3-bisphosphoglycerate-independent phosphoglycerate mutase; Short=BPG-independent PGAM; Short=Phosphoglyceromutase; AltName: Full=PGAM-I"	1	AVEIAEK(1)AR_x000D_
map00010 Glycolysis / Gluconeogenesis	5.32413e-09	38	2.34	Gene.23679	151	K	"RecName: Full=2,3-bisphosphoglycerate-independent phosphoglycerate mutase; Short=BPG-independent PGAM; Short=Phosphoglyceromutase; AltName: Full=PGAM-I"	1	LDQVQLLLK(1)GAAEHGAK_x000D_
map00010 Glycolysis / Gluconeogenesis	5.32413e-09	38	2.34	Gene.23679	117	K	"RecName: Full=2,3-bisphosphoglycerate-independent phosphoglycerate mutase; Short=BPG-independent PGAM; Short=Phosphoglyceromutase; AltName: Full=PGAM-I"	1	IYDGEGFK(1)YIK_x000D_
map00010 Glycolysis / Gluconeogenesis	5.32413e-09	38	2.34	Gene.23679	222	K	"RecName: Full=2,3-bisphosphoglycerate-independent phosphoglycerate mutase; Short=BPG-independent PGAM; Short=Phosphoglyceromutase; AltName: Full=PGAM-I"	1	YENDWEVVK(1)R_x000D_
map00010 Glycolysis / Gluconeogenesis	5.32413e-09	38	2.34	Gene.23679	301	K	"RecName: Full=2,3-bisphosphoglycerate-independent phosphoglycerate mutase; Short=BPG-independent PGAM; Short=Phosphoglyceromutase; AltName: Full=PGAM-I"	1	ALEYEK(1)FDNFDR_x000D_
map00010 Glycolysis / Gluconeogenesis	5.32413e-09	38	2.34	Gene.6068	146	K	"pyruvate dehydrogenase E1 component subunit alpha-3, chloroplastic [Jatropha curcas]"	1	SK(1)ASSGLNLLVTK_x000D_
map00010 Glycolysis / Gluconeogenesis	5.32413e-09	38	2.34	Gene.6068	226	K	"pyruvate dehydrogenase E1 component subunit alpha-3, chloroplastic [Jatropha curcas]"	1	DHVHALSK(1)GVSAR_x000D_
map00010 Glycolysis / Gluconeogenesis	5.32413e-09	38	2.34	Gene.14816	408	K	aldehyde dehydrogenase family 7 member B4 [Chenopodium quinoa]	1	FK(1)TLEEAIR_x000D_
map00010 Glycolysis / Gluconeogenesis	5.32413e-09	38	2.34	Gene.14816	6	K	aldehyde dehydrogenase family 7 member B4 [Chenopodium quinoa]	1	K(1)EYEFLK_x000D_
map00010 Glycolysis / Gluconeogenesis	5.32413e-09	38	2.34	Gene.14816	483	K	aldehyde dehydrogenase family 7 member B4 [Chenopodium quinoa]	1	EAGSDSWK(1)QYMR_x000D_
map00010 Glycolysis / Gluconeogenesis	5.32413e-09	38	2.34	Gene.14816	94	K	aldehyde dehydrogenase family 7 member B4 [Chenopodium quinoa]	1	NK(1)LQQFGR_x000D_
map00010 Glycolysis / Gluconeogenesis	5.32413e-09	38	2.34	Gene.14816	79	K	aldehyde dehydrogenase family 7 member B4 [Chenopodium quinoa]	1	VWMQVPAPK(1)R_x000D_
map00010 Glycolysis / Gluconeogenesis	5.32413e-09	38	2.34	Gene.7835	48	K	PREDICTED: pyrophosphate--fructose 6-phosphate 1-phosphotransferase subunit beta-like [Gossypium arboreum]	1	LDHSLPLPAVLK(1)ANFK_x000D_
map00010 Glycolysis / Gluconeogenesis	5.32413e-09	38	2.34	Gene.13400	77	K	"PREDICTED: pyruvate dehydrogenase E1 component subunit beta-3, chloroplastic [Beta vulgaris subsp. vulgaris]"	1	ADASASTK(1)TGHEVLLFEALR_x000D_
map00010 Glycolysis / Gluconeogenesis	5.32413e-09	38	2.34	Gene.13400	125	K	"PREDICTED: pyruvate dehydrogenase E1 component subunit beta-3, chloroplastic [Beta vulgaris subsp. vulgaris]"	1	GLAQK(1)YGDLR_x000D_
map00010 Glycolysis / Gluconeogenesis	5.32413e-09	38	2.34	Gene.4083	333	K	"PREDICTED: dihydrolipoyllysine-residue acetyltransferase component 1 of pyruvate dehydrogenase complex, mitochondrial [Juglans regia]"	1	SAASSMSTDK(1)NEVK_x000D_
map00010 Glycolysis / Gluconeogenesis	5.32413e-09	38	2.34	Gene.4083	466	K	"PREDICTED: dihydrolipoyllysine-residue acetyltransferase component 1 of pyruvate dehydrogenase complex, mitochondrial [Juglans regia]"	1	DLIEK(1)HNVK_x000D_
map00010 Glycolysis / Gluconeogenesis	5.32413e-09	38	2.34	Gene.4083	323	K	"PREDICTED: dihydrolipoyllysine-residue acetyltransferase component 1 of pyruvate dehydrogenase complex, mitochondrial [Juglans regia]"	0.999944	AEIADK(1)SAASSMSTDKNEVK_x000D_
map00010 Glycolysis / Gluconeogenesis	5.32413e-09	38	2.34	Gene.19760	33	K	PREDICTED: hexokinase-1 [Beta vulgaris subsp. vulgaris]	1	FVASEGEGLHPEPDK(1)QR_x000D_
map00010 Glycolysis / Gluconeogenesis	5.32413e-09	38	2.34	Gene.5155	371	K	"Fructose-bisphosphate aldolase, class-I [Corchorus olitorius]"	1	TWGGRPENVK(1)AAQETLLVR_x000D_
map00010 Glycolysis / Gluconeogenesis	5.32413e-09	38	2.34	Gene.5155	391	K	"Fructose-bisphosphate aldolase, class-I [Corchorus olitorius]"	1	ANSLAQLGK(1)YTGEGESEEAK_x000D_
map00010 Glycolysis / Gluconeogenesis	5.32413e-09	38	2.34	Gene.5155	74	K	"Fructose-bisphosphate aldolase, class-I [Corchorus olitorius]"	1	TAK(1)TIASPGR_x000D_
map00010 Glycolysis / Gluconeogenesis	5.32413e-09	38	2.34	Gene.5155	306	K	"Fructose-bisphosphate aldolase, class-I [Corchorus olitorius]"	1	ATPEQVAGYTLK(1)LLHQR_x000D_
map00010 Glycolysis / Gluconeogenesis	5.32413e-09	38	2.34	Gene.9789	147	K	"PREDICTED: dihydrolipoyl dehydrogenase, mitochondrial [Beta vulgaris subsp. vulgaris]"	1	NK(1)VNYVK_x000D_
map00010 Glycolysis / Gluconeogenesis	5.32413e-09	38	2.34	Gene.9789	74	K	"PREDICTED: dihydrolipoyl dehydrogenase, mitochondrial [Beta vulgaris subsp. vulgaris]"	1	TTCIEK(1)R_x000D_
map00010 Glycolysis / Gluconeogenesis	5.32413e-09	38	2.34	Gene.9789	104	K	"PREDICTED: dihydrolipoyl dehydrogenase, mitochondrial [Beta vulgaris subsp. vulgaris]"	1	ALLNSSHMYHEAK(1)HR_x000D_
map00010 Glycolysis / Gluconeogenesis	5.32413e-09	38	2.34	Gene.9789	152	K	"PREDICTED: dihydrolipoyl dehydrogenase, mitochondrial [Beta vulgaris subsp. vulgaris]"	1	VNYVK(1)GYGK_x000D_
map00010 Glycolysis / Gluconeogenesis	5.32413e-09	38	2.34	Gene.9789	503	K	"PREDICTED: dihydrolipoyl dehydrogenase, mitochondrial [Beta vulgaris subsp. vulgaris]"	1	EAAMATYDK(1)PIHM_x000D_
map00010 Glycolysis / Gluconeogenesis	5.32413e-09	38	2.34	Gene.9789	332	K	"PREDICTED: dihydrolipoyl dehydrogenase, mitochondrial [Beta vulgaris subsp. vulgaris]"	1	IGVEMDK(1)VGR_x000D_
map00010 Glycolysis / Gluconeogenesis	5.32413e-09	38	2.34	Gene.9789	199	K	"PREDICTED: dihydrolipoyl dehydrogenase, mitochondrial [Beta vulgaris subsp. vulgaris]"	1	SLHGVPIDEK(1)R_x000D_
map00010 Glycolysis / Gluconeogenesis	5.32413e-09	38	2.34	Gene.9789	267	K	"PREDICTED: dihydrolipoyl dehydrogenase, mitochondrial [Beta vulgaris subsp. vulgaris]"	1	SLEK(1)QGMK_x000D_
map00010 Glycolysis / Gluconeogenesis	5.32413e-09	38	2.34	Gene.9789	429	K	"PREDICTED: dihydrolipoyl dehydrogenase, mitochondrial [Beta vulgaris subsp. vulgaris]"	1	AK(1)AIDDAEGLVK_x000D_
map00010 Glycolysis / Gluconeogenesis	5.32413e-09	38	2.34	Gene.9789	176	K	"PREDICTED: dihydrolipoyl dehydrogenase, mitochondrial [Beta vulgaris subsp. vulgaris]"	1	FLSPSEVSVDTIEGGNTVVK(1)GK_x000D_
map00010 Glycolysis / Gluconeogenesis	5.32413e-09	38	2.34	Gene.9789	277	K	"PREDICTED: dihydrolipoyl dehydrogenase, mitochondrial [Beta vulgaris subsp. vulgaris]"	1	TK(1)VVGVETSNDTVK_x000D_
map00010 Glycolysis / Gluconeogenesis	5.32413e-09	38	2.34	Gene.9789	215	K	"PREDICTED: dihydrolipoyl dehydrogenase, mitochondrial [Beta vulgaris subsp. vulgaris]"	1	IVSSTGALSLSEIPK(1)K_x000D_
map00010 Glycolysis / Gluconeogenesis	5.32413e-09	38	2.34	Gene.9789	409	K	"PREDICTED: dihydrolipoyl dehydrogenase, mitochondrial [Beta vulgaris subsp. vulgaris]"	1	TEEQVK(1)TLGIEYR_x000D_
map00010 Glycolysis / Gluconeogenesis	5.32413e-09	38	2.34	Gene.9789	178	K	"PREDICTED: dihydrolipoyl dehydrogenase, mitochondrial [Beta vulgaris subsp. vulgaris]"	1	GK(1)HIIIATGSDVK_x000D_
map00010 Glycolysis / Gluconeogenesis	5.32413e-09	38	2.34	Gene.9789	444	K	"PREDICTED: dihydrolipoyl dehydrogenase, mitochondrial [Beta vulgaris subsp. vulgaris]"	1	ILAEK(1)ETDK_x000D_
map00010 Glycolysis / Gluconeogenesis	5.32413e-09	38	2.34	Gene.15046	99	K	"fructose-bisphosphate aldolase 6, cytosolic [Sesamum indicum]"	1	TASGK(1)LFVDVMK_x000D_
map00010 Glycolysis / Gluconeogenesis	5.32413e-09	38	2.34	Gene.15046	323	K	"fructose-bisphosphate aldolase 6, cytosolic [Sesamum indicum]"	1	AWAGK(1)EENVDK_x000D_
map00010 Glycolysis / Gluconeogenesis	5.32413e-09	38	2.34	Gene.223	137	K	"PREDICTED: pyruvate dehydrogenase E1 component subunit alpha, mitochondrial [Ipomoea nil]"	1	MEIAADSLYK(1)AK_x000D_
map00010 Glycolysis / Gluconeogenesis	5.32413e-09	38	2.34	Gene.223	426	K	"PREDICTED: pyruvate dehydrogenase E1 component subunit alpha, mitochondrial [Ipomoea nil]"	1	DVYVK(1)GLGTESFGADR_x000D_
map00010 Glycolysis / Gluconeogenesis	5.32413e-09	38	2.34	Gene.223	399	K	"PREDICTED: pyruvate dehydrogenase E1 component subunit alpha, mitochondrial [Ipomoea nil]"	1	K(1)EVDEAIAEAK_x000D_
map00010 Glycolysis / Gluconeogenesis	5.32413e-09	38	2.34	Gene.223	326	K	"PREDICTED: pyruvate dehydrogenase E1 component subunit alpha, mitochondrial [Ipomoea nil]"	1	QACHFAK(1)EHALK_x000D_
map00010 Glycolysis / Gluconeogenesis	5.32413e-09	38	2.34	Gene.223	388	K	"PREDICTED: pyruvate dehydrogenase E1 component subunit alpha, mitochondrial [Ipomoea nil]"	1	LILAHDIANEK(1)DLK_x000D_
map00010 Glycolysis / Gluconeogenesis	5.32413e-09	38	2.34	Gene.223	300	K	"PREDICTED: pyruvate dehydrogenase E1 component subunit alpha, mitochondrial [Ipomoea nil]"	1	SPAYYK(1)R_x000D_
map00010 Glycolysis / Gluconeogenesis	5.32413e-09	38	2.34	Gene.223	377	K	"PREDICTED: pyruvate dehydrogenase E1 component subunit alpha, mitochondrial [Ipomoea nil]"	1	K(1)LILAHDIANEK_x000D_
map00010 Glycolysis / Gluconeogenesis	5.32413e-09	38	2.34	Gene.7422	297	K	"pyruvate kinase 1, cytosolic [Morus notabilis]"	1	VFLFQK(1)SALHK_x000D_
map00010 Glycolysis / Gluconeogenesis	5.32413e-09	38	2.34	Gene.7921	259	K	"PREDICTED: triosephosphate isomerase, chloroplastic [Beta vulgaris subsp. vulgaris]"	1	K(1)NVSDEVASK_x000D_
map00010 Glycolysis / Gluconeogenesis	5.32413e-09	38	2.34	Gene.7921	268	K	"PREDICTED: triosephosphate isomerase, chloroplastic [Beta vulgaris subsp. vulgaris]"	1	NVSDEVASK(1)TR_x000D_
map00010 Glycolysis / Gluconeogenesis	5.32413e-09	38	2.34	Gene.7921	316	K	"PREDICTED: triosephosphate isomerase, chloroplastic [Beta vulgaris subsp. vulgaris]"	1	GPEFATIVNSVTSK(1)K_x000D_
map00010 Glycolysis / Gluconeogenesis	5.32413e-09	38	2.34	Gene.7921	176	K	"PREDICTED: triosephosphate isomerase, chloroplastic [Beta vulgaris subsp. vulgaris]"	1	HVIGEDDQFIGK(1)K_x000D_
map00010 Glycolysis / Gluconeogenesis	5.32413e-09	38	2.34	Gene.25055	358	K	hypothetical protein EUGRSUZ_G01905 [Eucalyptus grandis]	1	ENTK(1)WQEGR_x000D_
map00010 Glycolysis / Gluconeogenesis	5.32413e-09	38	2.34	Gene.5230	67	K	"glucose-6-phosphate isomerase, cytosolic [Nicotiana tabacum]"	1	LFK(1)LAEAAHLK_x000D_
map00010 Glycolysis / Gluconeogenesis	5.32413e-09	38	2.34	Gene.5230	64	K	"glucose-6-phosphate isomerase, cytosolic [Nicotiana tabacum]"	1	AVIPTMDK(1)LFK_x000D_
map00010 Glycolysis / Gluconeogenesis	5.32413e-09	38	2.34	Gene.5230	132	K	"glucose-6-phosphate isomerase, cytosolic [Nicotiana tabacum]"	1	DFSEK(1)IR_x000D_
map00010 Glycolysis / Gluconeogenesis	5.32413e-09	38	2.34	Gene.5230	24	K	"glucose-6-phosphate isomerase, cytosolic [Nicotiana tabacum]"	1	EHVEVIK(1)K_x000D_
map00010 Glycolysis / Gluconeogenesis	5.32413e-09	38	2.34	Gene.15043	240	K	"fructose-bisphosphate aldolase 6, cytosolic [Sesamum indicum]"	1	ALNDHHVLLEGTLLK(1)PNMVTPGSESK_x000D_
map00010 Glycolysis / Gluconeogenesis	5.32413e-09	38	2.34	Gene.15043	251	K	"fructose-bisphosphate aldolase 6, cytosolic [Sesamum indicum]"	0.999997	ALNDHHVLLEGTLLKPNMVTPGSESK(1)K_x000D_
map00010 Glycolysis / Gluconeogenesis	5.32413e-09	38	2.34	Gene.15043	252	K	"fructose-bisphosphate aldolase 6, cytosolic [Sesamum indicum]"	1	K(1)VSPELIAEYTVR_x000D_
map00010 Glycolysis / Gluconeogenesis	5.32413e-09	38	2.34	Gene.15043	53	K	"fructose-bisphosphate aldolase 6, cytosolic [Sesamum indicum]"	1	GILAADESTGTIGK(1)R_x000D_
map00010 Glycolysis / Gluconeogenesis	5.32413e-09	38	2.34	Gene.15043	118	K	"fructose-bisphosphate aldolase 6, cytosolic [Sesamum indicum]"	1	EGGVLPGIK(1)VDK_x000D_
map00010 Glycolysis / Gluconeogenesis	5.32413e-09	38	2.34	Gene.15043	326	K	"fructose-bisphosphate aldolase 6, cytosolic [Sesamum indicum]"	1	AWAGK(1)EENVK_x000D_
map00010 Glycolysis / Gluconeogenesis	5.32413e-09	38	2.34	Gene.15043	331	K	"fructose-bisphosphate aldolase 6, cytosolic [Sesamum indicum]"	1	EENVK(1)HAQEVFLGR_x000D_
map00010 Glycolysis / Gluconeogenesis	5.32413e-09	38	2.34	Gene.15043	22	K	"fructose-bisphosphate aldolase 6, cytosolic [Sesamum indicum]"	1	GK(1)YADELIANATYIGTPGK_x000D_
map00010 Glycolysis / Gluconeogenesis	5.32413e-09	38	2.34	Gene.15043	321	K	"fructose-bisphosphate aldolase 6, cytosolic [Sesamum indicum]"	1	ALQQSTLK(1)AWAGK_x000D_
map00010 Glycolysis / Gluconeogenesis	5.32413e-09	38	2.34	Gene.15043	351	K	"fructose-bisphosphate aldolase 6, cytosolic [Sesamum indicum]"	1	ANSEATLGK(1)YEGGAAVEGATESLYVK_x000D_
map00010 Glycolysis / Gluconeogenesis	5.32413e-09	38	2.34	Gene.18622	16	K	PREDICTED: pyrophosphate--fructose 6-phosphate 1-phosphotransferase subunit alpha [Beta vulgaris subsp. vulgaris]	1	ELSDLQK(1)QR_x000D_
map00010 Glycolysis / Gluconeogenesis	5.32413e-09	38	2.34	Gene.17094	109	K	Alcohol dehydrogenase class III/S-(hydroxymethyl)glutathione dehydrogenase [Trema orientale]	1	SGK(1)TNLCGK_x000D_
map00010 Glycolysis / Gluconeogenesis	5.32413e-09	38	2.34	Gene.17094	318	K	Alcohol dehydrogenase class III/S-(hydroxymethyl)glutathione dehydrogenase [Trema orientale]	1	VWK(1)GTAFGGFK_x000D_
map00010 Glycolysis / Gluconeogenesis	5.32413e-09	38	2.34	Gene.17094	230	K	Alcohol dehydrogenase class III/S-(hydroxymethyl)glutathione dehydrogenase [Trema orientale]	1	IIGIDIDNK(1)K_x000D_
map00010 Glycolysis / Gluconeogenesis	5.32413e-09	38	2.34	Gene.10483	299	K	"PREDICTED: pyruvate kinase isozyme G, chloroplastic [Beta vulgaris subsp. vulgaris]"	1	DAK(1)VVHELK_x000D_
map00010 Glycolysis / Gluconeogenesis	5.32413e-09	38	2.34	Gene.5755	345	K	"fructose-bisphosphate aldolase 3, chloroplastic [Arachis duranensis]"	1	ALQNTVLK(1)TWK_x000D_
map00010 Glycolysis / Gluconeogenesis	5.32413e-09	38	2.34	Gene.5755	366	K	"fructose-bisphosphate aldolase 3, chloroplastic [Arachis duranensis]"	1	AK(1)ANSLAQLGR_x000D_
map00010 Glycolysis / Gluconeogenesis	5.32413e-09	38	2.34	Gene.5755	386	K	"fructose-bisphosphate aldolase 3, chloroplastic [Arachis duranensis]"	1	YSAEGENEEAK(1)K_x000D_
map00010 Glycolysis / Gluconeogenesis	5.32413e-09	38	2.34	Gene.5755	58	K	"fructose-bisphosphate aldolase 3, chloroplastic [Arachis duranensis]"	1	TAK(1)SIASPGR_x000D_
map00010 Glycolysis / Gluconeogenesis	5.32413e-09	38	2.34	Gene.5755	176	K	"fructose-bisphosphate aldolase 3, chloroplastic [Arachis duranensis]"	1	SAEYYK(1)QGAR_x000D_
map00010 Glycolysis / Gluconeogenesis	5.32413e-09	38	2.34	Gene.22204	77	K	"glucose-6-phosphate isomerase 1, chloroplastic-like [Chenopodium quinoa]"	1	SDGVLEK(1)DPR_x000D_
map00010 Glycolysis / Gluconeogenesis	5.32413e-09	38	2.34	Gene.22204	543	K	"glucose-6-phosphate isomerase 1, chloroplastic-like [Chenopodium quinoa]"	1	AAAEVLALQK(1)R_x000D_
map00010 Glycolysis / Gluconeogenesis	5.32413e-09	38	2.34	Gene.22204	150	K	"glucose-6-phosphate isomerase 1, chloroplastic-like [Chenopodium quinoa]"	1	K(1)PELAPNSFLK_x000D_
map00010 Glycolysis / Gluconeogenesis	5.32413e-09	38	2.34	Gene.12572	99	K	"Pyruvate kinase, cytosolic isozyme [Capsicum baccatum]"	1	DEK(1)PIQLK_x000D_
map00010 Glycolysis / Gluconeogenesis	5.32413e-09	38	2.34	Gene.12572	483	K	"Pyruvate kinase, cytosolic isozyme [Capsicum baccatum]"	1	AIQK(1)GLCQPGDAVVALHR_x000D_
map00010 Glycolysis / Gluconeogenesis	5.32413e-09	38	2.34	Gene.12572	217	K	"Pyruvate kinase, cytosolic isozyme [Capsicum baccatum]"	1	K(1)GSDLVHVR_x000D_
map00010 Glycolysis / Gluconeogenesis	5.32413e-09	38	2.34	Gene.12572	43	K	"Pyruvate kinase, cytosolic isozyme [Capsicum baccatum]"	1	LLK(1)AGMSVAR_x000D_
map00010 Glycolysis / Gluconeogenesis	5.32413e-09	38	2.34	Gene.12572	23	K	"Pyruvate kinase, cytosolic isozyme [Capsicum baccatum]"	1	TK(1)IVCTLGPASR_x000D_
map00010 Glycolysis / Gluconeogenesis	5.32413e-09	38	2.34	Gene.12572	129	K	"Pyruvate kinase, cytosolic isozyme [Capsicum baccatum]"	1	GTEEMISMSYK(1)K_x000D_
map00010 Glycolysis / Gluconeogenesis	5.32413e-09	38	2.34	Gene.12572	96	K	"Pyruvate kinase, cytosolic isozyme [Capsicum baccatum]"	0.997568	TGFLK(0.998)DEK(0.002)PIQLK_x000D_
map00010 Glycolysis / Gluconeogenesis	5.32413e-09	38	2.34	Gene.5995	384	K	"PREDICTED: phosphoglycerate kinase, cytosolic [Fragaria vesca subsp. vesca]"	1	GATTIIGGGDSVAAVEK(1)AGLADK_x000D_
map00010 Glycolysis / Gluconeogenesis	5.32413e-09	38	2.34	Gene.5995	155	K	"PREDICTED: phosphoglycerate kinase, cytosolic [Fragaria vesca subsp. vesca]"	1	K(1)LASLADVYVNDAFGTAHR_x000D_
map00010 Glycolysis / Gluconeogenesis	5.32413e-09	38	2.34	Gene.5995	359	K	"PREDICTED: phosphoglycerate kinase, cytosolic [Fragaria vesca subsp. vesca]"	1	FALGTEAIAK(1)K_x000D_
map00010 Glycolysis / Gluconeogenesis	5.32413e-09	38	2.34	Gene.5995	68	K	"PREDICTED: phosphoglycerate kinase, cytosolic [Fragaria vesca subsp. vesca]"	1	AAVPTIK(1)YLMGYGAK_x000D_
map00010 Glycolysis / Gluconeogenesis	5.32413e-09	38	2.34	Gene.5995	220	K	"PREDICTED: phosphoglycerate kinase, cytosolic [Fragaria vesca subsp. vesca]"	1	RPFAAIVGGSK(1)VSSK_x000D_
map00010 Glycolysis / Gluconeogenesis	5.32413e-09	38	2.34	Gene.5995	367	K	"PREDICTED: phosphoglycerate kinase, cytosolic [Fragaria vesca subsp. vesca]"	1	LAELSGK(1)GATTIIGGGDSVAAVEK_x000D_
map00010 Glycolysis / Gluconeogenesis	5.32413e-09	38	2.34	Gene.5995	76	K	"PREDICTED: phosphoglycerate kinase, cytosolic [Fragaria vesca subsp. vesca]"	1	YLMGYGAK(1)TILTSHLGR_x000D_
map00010 Glycolysis / Gluconeogenesis	5.32413e-09	38	2.34	Gene.5995	29	K	"PREDICTED: phosphoglycerate kinase, cytosolic [Fragaria vesca subsp. vesca]"	1	SVSTLK(1)EADLK_x000D_
map00010 Glycolysis / Gluconeogenesis	5.32413e-09	38	2.34	Gene.5995	96	K	"PREDICTED: phosphoglycerate kinase, cytosolic [Fragaria vesca subsp. vesca]"	1	YSLK(1)PLVPR_x000D_
map00010 Glycolysis / Gluconeogenesis	5.32413e-09	38	2.34	Gene.13619	535	K	"PREDICTED: pyruvate kinase isozyme A, chloroplastic [Gossypium raimondii]"	1	TFSLLK(1)AR_x000D_
map00010 Glycolysis / Gluconeogenesis	5.32413e-09	38	2.34	Gene.19672	137	K	"dihydrolipoyllysine-residue acetyltransferase component 2 of pyruvate dehydrogenase complex, mitochondrial-like [Manihot esculenta]"	1	GQLNALQEASGGK(1)R_x000D_
map00010 Glycolysis / Gluconeogenesis	5.32413e-09	38	2.34	Gene.13310	69	K	"dihydrolipoyllysine-residue acetyltransferase component 5 of pyruvate dehydrogenase complex, chloroplastic-like [Chenopodium quinoa]"	1	SEGDK(1)LSK_x000D_
map00010 Glycolysis / Gluconeogenesis	5.32413e-09	38	2.34	Gene.13310	187	K	"dihydrolipoyllysine-residue acetyltransferase component 5 of pyruvate dehydrogenase complex, chloroplastic-like [Chenopodium quinoa]"	1	VVASPYAK(1)K_x000D_
map00010 Glycolysis / Gluconeogenesis	5.32413e-09	38	2.34	Gene.15154	36	K	PREDICTED: aldose 1-epimerase [Beta vulgaris subsp. vulgaris]	1	GK(1)QEVGIYELK_x000D_
map00010 Glycolysis / Gluconeogenesis	5.32413e-09	38	2.34	Gene.15154	295	K	PREDICTED: aldose 1-epimerase [Beta vulgaris subsp. vulgaris]	1	HAAVVEDSK(1)SGR_x000D_
map00010 Glycolysis / Gluconeogenesis	5.32413e-09	38	2.34	Gene.15154	227	K	PREDICTED: aldose 1-epimerase [Beta vulgaris subsp. vulgaris]	1	VQIFGSK(1)ITPVDK_x000D_
map00010 Glycolysis / Gluconeogenesis	5.32413e-09	38	2.34	Gene.23751	298	K	hypothetical protein SOVF_007410 [Spinacia oleracea]	1	NDPEFAK(1)K_x000D_
map00010 Glycolysis / Gluconeogenesis	5.32413e-09	38	2.34	Gene.23751	291	K	hypothetical protein SOVF_007410 [Spinacia oleracea]	1	FYKEEEK(1)NDPEFAK_x000D_
map00010 Glycolysis / Gluconeogenesis	5.32413e-09	38	2.34	Gene.23751	236	K	hypothetical protein SOVF_007410 [Spinacia oleracea]	1	GVTPK(1)FSLAPLVPR_x000D_
map00010 Glycolysis / Gluconeogenesis	5.32413e-09	38	2.34	Gene.23751	287	K	hypothetical protein SOVF_007410 [Spinacia oleracea]	1	FYK(1)EEEK_x000D_
map00010 Glycolysis / Gluconeogenesis	5.32413e-09	38	2.34	Gene.23751	299	K	hypothetical protein SOVF_007410 [Spinacia oleracea]	1	K(1)LASLADLFVNDAFGTAHR_x000D_
map00010 Glycolysis / Gluconeogenesis	5.32413e-09	38	2.34	Gene.23751	220	K	hypothetical protein SOVF_007410 [Spinacia oleracea]	1	YLMQNGAK(1)VILSSHLGR_x000D_
map00010 Glycolysis / Gluconeogenesis	5.32413e-09	38	2.34	Gene.23751	167	K	hypothetical protein SOVF_007410 [Spinacia oleracea]	1	K(1)SVGDLSGADLK_x000D_
map00010 Glycolysis / Gluconeogenesis	5.32413e-09	38	2.34	Gene.23751	327	K	hypothetical protein SOVF_007410 [Spinacia oleracea]	1	AHASTEGVTK(1)FLK_x000D_
map00010 Glycolysis / Gluconeogenesis	5.32413e-09	38	2.34	Gene.23751	353	K	hypothetical protein SOVF_007410 [Spinacia oleracea]	1	ELDYLDGAVSNPK(1)RPFAAIVGGSK_x000D_
map00010 Glycolysis / Gluconeogenesis	5.32413e-09	38	2.34	Gene.23751	212	K	hypothetical protein SOVF_007410 [Spinacia oleracea]	1	AAIPTIK(1)YLMQNGAK_x000D_
map00010 Glycolysis / Gluconeogenesis	5.32413e-09	38	2.34	Gene.23751	510	K	hypothetical protein SOVF_007410 [Spinacia oleracea]	0.984178	K(0.016)LEVLSK(0.984)NGVTTIIGGGDSVAAVEK_x000D_
map00010 Glycolysis / Gluconeogenesis	5.32413e-09	38	2.34	Gene.23751	178	K	hypothetical protein SOVF_007410 [Spinacia oleracea]	1	SVGDLSGADLK(1)GK_x000D_
map00010 Glycolysis / Gluconeogenesis	5.32413e-09	38	2.34	Gene.23751	364	K	hypothetical protein SOVF_007410 [Spinacia oleracea]	1	RPFAAIVGGSK(1)VSSK_x000D_
map00010 Glycolysis / Gluconeogenesis	5.32413e-09	38	2.34	Gene.15678	142	K	"fructose-1,6-bisphosphatase, chloroplastic-like [Cucurbita moschata]"	1	APISNLTGVQGAVNIQGEDQK(1)K_x000D_
map00010 Glycolysis / Gluconeogenesis	5.32413e-09	38	2.34	Gene.5059	81	K	"fructose-bisphosphate aldolase 1, chloroplastic-like [Nicotiana tabacum]"	1	GILAMDESNATCGK(1)R_x000D_
map00010 Glycolysis / Gluconeogenesis	5.32413e-09	38	2.34	Gene.5059	57	K	"fructose-bisphosphate aldolase 1, chloroplastic-like [Nicotiana tabacum]"	1	ASYADELVK(1)TAK_x000D_
map00010 Glycolysis / Gluconeogenesis	5.32413e-09	38	2.34	Gene.5059	357	K	"fructose-bisphosphate aldolase 1, chloroplastic-like [Nicotiana tabacum]"	1	TWGGRPENVK(1)AAQEALLTR_x000D_
map00010 Glycolysis / Gluconeogenesis	5.32413e-09	38	2.34	Gene.5059	138	K	"fructose-bisphosphate aldolase 1, chloroplastic-like [Nicotiana tabacum]"	1	IVDVLTK(1)QGIVPGIK_x000D_
map00010 Glycolysis / Gluconeogenesis	5.32413e-09	38	2.34	Gene.5059	347	K	"fructose-bisphosphate aldolase 1, chloroplastic-like [Nicotiana tabacum]"	1	ALQNTCLK(1)TWGGRPENVK_x000D_
map00010 Glycolysis / Gluconeogenesis	5.32413e-09	38	2.34	Gene.5059	146	K	"fructose-bisphosphate aldolase 1, chloroplastic-like [Nicotiana tabacum]"	1	QGIVPGIK(1)VDK_x000D_
map00010 Glycolysis / Gluconeogenesis	5.32413e-09	38	2.34	Gene.5059	377	K	"fructose-bisphosphate aldolase 1, chloroplastic-like [Nicotiana tabacum]"	1	ANSLAQLGK(1)YTGEGESDEAK_x000D_
map00010 Glycolysis / Gluconeogenesis	5.32413e-09	38	2.34	Gene.18671	183	K	hypothetical protein SOVF_014010 [Spinacia oleracea]	1	IAAGNGVGK(1)ILVGR_x000D_
map00010 Glycolysis / Gluconeogenesis	5.32413e-09	38	2.34	Gene.18671	622	K	hypothetical protein SOVF_014010 [Spinacia oleracea]	1	VYIEQFEPDSSK(1)HEMDAQTALK_x000D_
map00010 Glycolysis / Gluconeogenesis	5.32413e-09	38	2.34	Gene.22649	306	K	"Fructose-bisphosphate aldolase, class-I [Corchorus olitorius]"	0.999999	ALQQSTLK(1)TWSGKPENVASAQAAFLSR_x000D_
map00010 Glycolysis / Gluconeogenesis	5.32413e-09	38	2.34	Gene.22649	225	K	"Fructose-bisphosphate aldolase, class-I [Corchorus olitorius]"	1	ALNDHHVLLEGTLLK(1)PNMVTPGSDSPK_x000D_
map00010 Glycolysis / Gluconeogenesis	5.32413e-09	38	2.34	Gene.22649	17	K	"Fructose-bisphosphate aldolase, class-I [Corchorus olitorius]"	1	TAK(1)YIATPGK_x000D_
map00010 Glycolysis / Gluconeogenesis	5.32413e-09	38	2.34	Gene.22649	135	K	"Fructose-bisphosphate aldolase, class-I [Corchorus olitorius]"	1	CAEYYK(1)AGAR_x000D_
map00010 Glycolysis / Gluconeogenesis	5.32413e-09	38	2.34	Gene.22649	14	K	"Fructose-bisphosphate aldolase, class-I [Corchorus olitorius]"	1	YAEELMK(1)TAK_x000D_
map00010 Glycolysis / Gluconeogenesis	5.32413e-09	38	2.34	Gene.22649	38	K	"Fructose-bisphosphate aldolase, class-I [Corchorus olitorius]"	1	GILAADESTGTIGK(1)R_x000D_
map00010 Glycolysis / Gluconeogenesis	5.32413e-09	38	2.34	Gene.22649	106	K	"Fructose-bisphosphate aldolase, class-I [Corchorus olitorius]"	1	VDK(1)GTVELAGTNGETTTQGFDSLGAR_x000D_
map00010 Glycolysis / Gluconeogenesis	5.32413e-09	38	2.34	Gene.22649	24	K	"Fructose-bisphosphate aldolase, class-I [Corchorus olitorius]"	1	YIATPGK(1)GILAADESTGTIGK_x000D_
map00010 Glycolysis / Gluconeogenesis	5.32413e-09	38	2.34	Gene.22649	44	K	"Fructose-bisphosphate aldolase, class-I [Corchorus olitorius]"	1	LASIK(1)VENVESNR_x000D_
map00010 Glycolysis / Gluconeogenesis	5.32413e-09	38	2.34	Gene.22649	311	K	"Fructose-bisphosphate aldolase, class-I [Corchorus olitorius]"	1	TWSGK(1)PENVASAQAAFLSR_x000D_
map00010 Glycolysis / Gluconeogenesis	5.32413e-09	38	2.34	Gene.2688	84	K	PREDICTED: enolase [Beta vulgaris subsp. vulgaris]	1	SYDLNFK(1)EESNDGSQK_x000D_
map00010 Glycolysis / Gluconeogenesis	5.32413e-09	38	2.34	Gene.2688	155	K	PREDICTED: enolase [Beta vulgaris subsp. vulgaris]	1	VEK(1)AIEMK_x000D_
map00010 Glycolysis / Gluconeogenesis	5.32413e-09	38	2.34	Gene.2688	160	K	PREDICTED: enolase [Beta vulgaris subsp. vulgaris]	1	AIEMK(1)ACNALLLK_x000D_
map00010 Glycolysis / Gluconeogenesis	5.32413e-09	38	2.34	Gene.2688	14	K	PREDICTED: enolase [Beta vulgaris subsp. vulgaris]	1	MGSEVYHHLK(1)SVIK_x000D_
map00010 Glycolysis / Gluconeogenesis	5.32413e-09	38	2.34	Gene.2688	20	K	PREDICTED: enolase [Beta vulgaris subsp. vulgaris]	1	K(1)YGQDATNVGDEGGFAPNILENK_x000D_
map00010 Glycolysis / Gluconeogenesis	5.32413e-09	38	2.34	Gene.2688	231	K	PREDICTED: enolase [Beta vulgaris subsp. vulgaris]	1	LAK(1)YNQLLR_x000D_
map00010 Glycolysis / Gluconeogenesis	5.32413e-09	38	2.34	Gene.2688	4	K	PREDICTED: enolase [Beta vulgaris subsp. vulgaris]	1	EAMK(1)MGSEVYHHLK_x000D_
map00010 Glycolysis / Gluconeogenesis	5.32413e-09	38	2.34	Gene.2688	93	K	PREDICTED: enolase [Beta vulgaris subsp. vulgaris]	1	SYDLNFKEESNDGSQK(1)ISGEALK_x000D_
map00010 Glycolysis / Gluconeogenesis	5.32413e-09	38	2.34	Gene.2688	151	K	PREDICTED: enolase [Beta vulgaris subsp. vulgaris]	1	VQIVGDDLLVTNPK(1)R_x000D_
map00010 Glycolysis / Gluconeogenesis	5.32413e-09	38	2.34	Gene.2688	100	K	PREDICTED: enolase [Beta vulgaris subsp. vulgaris]	1	ISGEALK(1)DLYK_x000D_
map00010 Glycolysis / Gluconeogenesis	5.32413e-09	38	2.34	Gene.2688	54	K	PREDICTED: enolase [Beta vulgaris subsp. vulgaris]	1	TAIEK(1)AGYTGK_x000D_
map00010 Glycolysis / Gluconeogenesis	5.32413e-09	38	2.34	Gene.24062	170	K	Triosephosphate isomerase [Corchorus capsularis]	1	ESGSTVEVVAAQTK(1)AIAEK_x000D_
map00010 Glycolysis / Gluconeogenesis	5.32413e-09	38	2.34	Gene.24062	25	K	Triosephosphate isomerase [Corchorus capsularis]	1	K(1)FFIGGNWK_x000D_
map00010 Glycolysis / Gluconeogenesis	5.32413e-09	38	2.34	Gene.24062	215	K	Triosephosphate isomerase [Corchorus capsularis]	1	WLK(1)ANVSEEVAESTR_x000D_
map00010 Glycolysis / Gluconeogenesis	5.32413e-09	38	2.34	Gene.24062	175	K	Triosephosphate isomerase [Corchorus capsularis]	1	AIAEK(1)IK_x000D_
map00010 Glycolysis / Gluconeogenesis	5.32413e-09	38	2.34	Gene.3037	418	K	"phosphoglucomutase, cytoplasmic [Jatropha curcas]"	1	NK(1)DNLSSGK_x000D_
map00010 Glycolysis / Gluconeogenesis	5.32413e-09	38	2.34	Gene.3037	114	K	"phosphoglucomutase, cytoplasmic [Jatropha curcas]"	1	VGQDDSK(1)ASGAFILTASHNPGGPHEDFGIK_x000D_
map00010 Glycolysis / Gluconeogenesis	5.32413e-09	38	2.34	Gene.3037	569	K	"phosphoglucomutase, cytoplasmic [Jatropha curcas]"	1	LSK(1)MQEYTGR_x000D_
map00010 Glycolysis / Gluconeogenesis	5.32413e-09	38	2.34	Gene.3037	435	K	"phosphoglucomutase, cytoplasmic [Jatropha curcas]"	1	K(1)HWETYGR_x000D_
map00010 Glycolysis / Gluconeogenesis	5.32413e-09	38	2.34	Gene.3037	467	K	"phosphoglucomutase, cytoplasmic [Jatropha curcas]"	1	ELMAHLVK(1)LQSSIPEVNK_x000D_
map00010 Glycolysis / Gluconeogenesis	5.32413e-09	38	2.34	Gene.3037	18	K	"phosphoglucomutase, cytoplasmic [Jatropha curcas]"	1	VITVQTTPFDGQK(1)PGTSGLR_x000D_
map00010 Glycolysis / Gluconeogenesis	5.32413e-09	38	2.34	Gene.3037	498	K	"phosphoglucomutase, cytoplasmic [Jatropha curcas]"	1	GDEFEYK(1)DPVDGSISK_x000D_
map00010 Glycolysis / Gluconeogenesis	5.32413e-09	38	2.34	Gene.3037	56	K	"phosphoglucomutase, cytoplasmic [Jatropha curcas]"	1	GK(1)TLVVSGDGR_x000D_
map00010 Glycolysis / Gluconeogenesis	5.32413e-09	38	2.34	Gene.3037	507	K	"phosphoglucomutase, cytoplasmic [Jatropha curcas]"	1	GDEFEYKDPVDGSISK(1)NQGIR_x000D_
map00010 Glycolysis / Gluconeogenesis	5.32413e-09	38	2.34	Gene.3037	477	K	"phosphoglucomutase, cytoplasmic [Jatropha curcas]"	1	LQSSIPEVNK(1)IVK_x000D_
map00010 Glycolysis / Gluconeogenesis	5.32413e-09	38	2.34	Gene.3037	311	K	"phosphoglucomutase, cytoplasmic [Jatropha curcas]"	1	NMVLGK(1)R_x000D_
map00521 Streptomycin biosynthesis	0.0734355	4	2.26	Gene.22366	314	K	Inositol monophosphatase [Macleaya cordata]	1	LLEK(1)IGPATENLK_x000D_
map00521 Streptomycin biosynthesis	0.0734355	4	2.26	Gene.3037	418	K	"phosphoglucomutase, cytoplasmic [Jatropha curcas]"	1	NK(1)DNLSSGK_x000D_
map00521 Streptomycin biosynthesis	0.0734355	4	2.26	Gene.3037	114	K	"phosphoglucomutase, cytoplasmic [Jatropha curcas]"	1	VGQDDSK(1)ASGAFILTASHNPGGPHEDFGIK_x000D_
map00521 Streptomycin biosynthesis	0.0734355	4	2.26	Gene.3037	569	K	"phosphoglucomutase, cytoplasmic [Jatropha curcas]"	1	LSK(1)MQEYTGR_x000D_
map00521 Streptomycin biosynthesis	0.0734355	4	2.26	Gene.3037	435	K	"phosphoglucomutase, cytoplasmic [Jatropha curcas]"	1	K(1)HWETYGR_x000D_
map00521 Streptomycin biosynthesis	0.0734355	4	2.26	Gene.3037	467	K	"phosphoglucomutase, cytoplasmic [Jatropha curcas]"	1	ELMAHLVK(1)LQSSIPEVNK_x000D_
map00521 Streptomycin biosynthesis	0.0734355	4	2.26	Gene.3037	18	K	"phosphoglucomutase, cytoplasmic [Jatropha curcas]"	1	VITVQTTPFDGQK(1)PGTSGLR_x000D_
map00521 Streptomycin biosynthesis	0.0734355	4	2.26	Gene.3037	498	K	"phosphoglucomutase, cytoplasmic [Jatropha curcas]"	1	GDEFEYK(1)DPVDGSISK_x000D_
map00521 Streptomycin biosynthesis	0.0734355	4	2.26	Gene.3037	56	K	"phosphoglucomutase, cytoplasmic [Jatropha curcas]"	1	GK(1)TLVVSGDGR_x000D_
map00521 Streptomycin biosynthesis	0.0734355	4	2.26	Gene.3037	507	K	"phosphoglucomutase, cytoplasmic [Jatropha curcas]"	1	GDEFEYKDPVDGSISK(1)NQGIR_x000D_
map00521 Streptomycin biosynthesis	0.0734355	4	2.26	Gene.3037	477	K	"phosphoglucomutase, cytoplasmic [Jatropha curcas]"	1	LQSSIPEVNK(1)IVK_x000D_
map00521 Streptomycin biosynthesis	0.0734355	4	2.26	Gene.3037	311	K	"phosphoglucomutase, cytoplasmic [Jatropha curcas]"	1	NMVLGK(1)R_x000D_
map00521 Streptomycin biosynthesis	0.0734355	4	2.26	Gene.19760	33	K	PREDICTED: hexokinase-1 [Beta vulgaris subsp. vulgaris]	1	FVASEGEGLHPEPDK(1)QR_x000D_
map00521 Streptomycin biosynthesis	0.0734355	4	2.26	Gene.18671	183	K	hypothetical protein SOVF_014010 [Spinacia oleracea]	1	IAAGNGVGK(1)ILVGR_x000D_
map00521 Streptomycin biosynthesis	0.0734355	4	2.26	Gene.18671	622	K	hypothetical protein SOVF_014010 [Spinacia oleracea]	1	VYIEQFEPDSSK(1)HEMDAQTALK_x000D_
map05133 Pertussis	0.90376	1	0.49	Gene.10671	17	K	"unnamed protein product, partial [Vitis vinifera]"	1	LK(1)FMELK_x000D_
map05133 Pertussis	0.90376	1	0.49	Gene.10671	107	K	"unnamed protein product, partial [Vitis vinifera]"	1	MIYASSK(1)DR_x000D_
map05230 Central carbon metabolism in cancer	0.0598178	9	1.69	Gene.13619	535	K	"PREDICTED: pyruvate kinase isozyme A, chloroplastic [Gossypium raimondii]"	1	TFSLLK(1)AR_x000D_
map05230 Central carbon metabolism in cancer	0.0598178	9	1.69	Gene.10483	299	K	"PREDICTED: pyruvate kinase isozyme G, chloroplastic [Beta vulgaris subsp. vulgaris]"	1	DAK(1)VVHELK_x000D_
map05230 Central carbon metabolism in cancer	0.0598178	9	1.69	Gene.6068	146	K	"pyruvate dehydrogenase E1 component subunit alpha-3, chloroplastic [Jatropha curcas]"	1	SK(1)ASSGLNLLVTK_x000D_
map05230 Central carbon metabolism in cancer	0.0598178	9	1.69	Gene.6068	226	K	"pyruvate dehydrogenase E1 component subunit alpha-3, chloroplastic [Jatropha curcas]"	1	DHVHALSK(1)GVSAR_x000D_
map05230 Central carbon metabolism in cancer	0.0598178	9	1.69	Gene.1869	83	K	glucose-6-phosphate 1-dehydrogenase [Boehmeria nivea]	1	ITDAELK(1)DR_x000D_
map05230 Central carbon metabolism in cancer	0.0598178	9	1.69	Gene.1869	185	K	glucose-6-phosphate 1-dehydrogenase [Boehmeria nivea]	1	IVVEK(1)PFGK_x000D_
map05230 Central carbon metabolism in cancer	0.0598178	9	1.69	Gene.1869	94	K	glucose-6-phosphate 1-dehydrogenase [Boehmeria nivea]	1	GYLMQEK(1)DATPK_x000D_
map05230 Central carbon metabolism in cancer	0.0598178	9	1.69	Gene.1869	10	K	glucose-6-phosphate 1-dehydrogenase [Boehmeria nivea]	1	GTGEWHLEK(1)R_x000D_
map05230 Central carbon metabolism in cancer	0.0598178	9	1.69	Gene.223	137	K	"PREDICTED: pyruvate dehydrogenase E1 component subunit alpha, mitochondrial [Ipomoea nil]"	1	MEIAADSLYK(1)AK_x000D_
map05230 Central carbon metabolism in cancer	0.0598178	9	1.69	Gene.223	426	K	"PREDICTED: pyruvate dehydrogenase E1 component subunit alpha, mitochondrial [Ipomoea nil]"	1	DVYVK(1)GLGTESFGADR_x000D_
map05230 Central carbon metabolism in cancer	0.0598178	9	1.69	Gene.223	399	K	"PREDICTED: pyruvate dehydrogenase E1 component subunit alpha, mitochondrial [Ipomoea nil]"	1	K(1)EVDEAIAEAK_x000D_
map05230 Central carbon metabolism in cancer	0.0598178	9	1.69	Gene.223	326	K	"PREDICTED: pyruvate dehydrogenase E1 component subunit alpha, mitochondrial [Ipomoea nil]"	1	QACHFAK(1)EHALK_x000D_
map05230 Central carbon metabolism in cancer	0.0598178	9	1.69	Gene.223	388	K	"PREDICTED: pyruvate dehydrogenase E1 component subunit alpha, mitochondrial [Ipomoea nil]"	1	LILAHDIANEK(1)DLK_x000D_
map05230 Central carbon metabolism in cancer	0.0598178	9	1.69	Gene.223	300	K	"PREDICTED: pyruvate dehydrogenase E1 component subunit alpha, mitochondrial [Ipomoea nil]"	1	SPAYYK(1)R_x000D_
map05230 Central carbon metabolism in cancer	0.0598178	9	1.69	Gene.223	377	K	"PREDICTED: pyruvate dehydrogenase E1 component subunit alpha, mitochondrial [Ipomoea nil]"	1	K(1)LILAHDIANEK_x000D_
map05230 Central carbon metabolism in cancer	0.0598178	9	1.69	Gene.19760	33	K	PREDICTED: hexokinase-1 [Beta vulgaris subsp. vulgaris]	1	FVASEGEGLHPEPDK(1)QR_x000D_
map05230 Central carbon metabolism in cancer	0.0598178	9	1.69	Gene.13400	77	K	"PREDICTED: pyruvate dehydrogenase E1 component subunit beta-3, chloroplastic [Beta vulgaris subsp. vulgaris]"	1	ADASASTK(1)TGHEVLLFEALR_x000D_
map05230 Central carbon metabolism in cancer	0.0598178	9	1.69	Gene.13400	125	K	"PREDICTED: pyruvate dehydrogenase E1 component subunit beta-3, chloroplastic [Beta vulgaris subsp. vulgaris]"	1	GLAQK(1)YGDLR_x000D_
map05230 Central carbon metabolism in cancer	0.0598178	9	1.69	Gene.7422	297	K	"pyruvate kinase 1, cytosolic [Morus notabilis]"	1	VFLFQK(1)SALHK_x000D_
map05230 Central carbon metabolism in cancer	0.0598178	9	1.69	Gene.12572	99	K	"Pyruvate kinase, cytosolic isozyme [Capsicum baccatum]"	1	DEK(1)PIQLK_x000D_
map05230 Central carbon metabolism in cancer	0.0598178	9	1.69	Gene.12572	483	K	"Pyruvate kinase, cytosolic isozyme [Capsicum baccatum]"	1	AIQK(1)GLCQPGDAVVALHR_x000D_
map05230 Central carbon metabolism in cancer	0.0598178	9	1.69	Gene.12572	217	K	"Pyruvate kinase, cytosolic isozyme [Capsicum baccatum]"	1	K(1)GSDLVHVR_x000D_
map05230 Central carbon metabolism in cancer	0.0598178	9	1.69	Gene.12572	43	K	"Pyruvate kinase, cytosolic isozyme [Capsicum baccatum]"	1	LLK(1)AGMSVAR_x000D_
map05230 Central carbon metabolism in cancer	0.0598178	9	1.69	Gene.12572	23	K	"Pyruvate kinase, cytosolic isozyme [Capsicum baccatum]"	1	TK(1)IVCTLGPASR_x000D_
map05230 Central carbon metabolism in cancer	0.0598178	9	1.69	Gene.12572	129	K	"Pyruvate kinase, cytosolic isozyme [Capsicum baccatum]"	1	GTEEMISMSYK(1)K_x000D_
map05230 Central carbon metabolism in cancer	0.0598178	9	1.69	Gene.12572	96	K	"Pyruvate kinase, cytosolic isozyme [Capsicum baccatum]"	0.997568	TGFLK(0.998)DEK(0.002)PIQLK_x000D_
map00400 Phenylalanine, tyrosine and tryptophan biosynthesis	0.0967794	10	1.52	Gene.9890	336	K	"anthranilate phosphoribosyltransferase, chloroplastic-like [Rosa chinensis]"	1	GGVPEYNAEVLK(1)R_x000D_
map00400 Phenylalanine, tyrosine and tryptophan biosynthesis	0.0967794	10	1.52	Gene.8161	430	K	"phospho-2-dehydro-3-deoxyheptonate aldolase 1, chloroplastic [Ricinus communis]"	1	APCGLK(1)TR_x000D_
map00400 Phenylalanine, tyrosine and tryptophan biosynthesis	0.0967794	10	1.52	Gene.104	235	K	Chorismate synthase [Macleaya cordata]	0.999995	LAFKPTSTIGK(1)K_x000D_
map00400 Phenylalanine, tyrosine and tryptophan biosynthesis	0.0967794	10	1.52	Gene.104	65	K	Chorismate synthase [Macleaya cordata]	1	VAAGAVAK(1)K_x000D_
map00400 Phenylalanine, tyrosine and tryptophan biosynthesis	0.0967794	10	1.52	Gene.20388	182	K	tryptophan synthase beta subunit [Persicaria tinctoria]	1	INNAVAQALLAK(1)R_x000D_
map00400 Phenylalanine, tyrosine and tryptophan biosynthesis	0.0967794	10	1.52	Gene.20388	349	K	tryptophan synthase beta subunit [Persicaria tinctoria]	1	LIGVEAAGFGLDSGK(1)HAATLTK_x000D_
map00400 Phenylalanine, tyrosine and tryptophan biosynthesis	0.0967794	10	1.52	Gene.20388	293	K	tryptophan synthase beta subunit [Persicaria tinctoria]	1	EFHAVIGK(1)ETR_x000D_
map00400 Phenylalanine, tyrosine and tryptophan biosynthesis	0.0967794	10	1.52	Gene.17495	391	K	"aspartate aminotransferase, chloroplastic [Morus notabilis]"	1	QK(1)LYDSLSAK_x000D_
map00400 Phenylalanine, tyrosine and tryptophan biosynthesis	0.0967794	10	1.52	Gene.17495	160	K	"aspartate aminotransferase, chloroplastic [Morus notabilis]"	1	EQK(1)VATVQGLSGTGSLR_x000D_
map00400 Phenylalanine, tyrosine and tryptophan biosynthesis	0.0967794	10	1.52	Gene.17495	188	K	"aspartate aminotransferase, chloroplastic [Morus notabilis]"	1	YFPGAK(1)VLISAPTWGNHK_x000D_
map00400 Phenylalanine, tyrosine and tryptophan biosynthesis	0.0967794	10	1.52	Gene.17495	200	K	"aspartate aminotransferase, chloroplastic [Morus notabilis]"	1	VLISAPTWGNHK(1)NIFNDAR_x000D_
map00400 Phenylalanine, tyrosine and tryptophan biosynthesis	0.0967794	10	1.52	Gene.17495	439	K	"aspartate aminotransferase, chloroplastic [Morus notabilis]"	1	WHVYMTK(1)DGR_x000D_
map00400 Phenylalanine, tyrosine and tryptophan biosynthesis	0.0967794	10	1.52	Gene.17495	116	K	"aspartate aminotransferase, chloroplastic [Morus notabilis]"	1	TEELQPYVLDVVK(1)K_x000D_
map00400 Phenylalanine, tyrosine and tryptophan biosynthesis	0.0967794	10	1.52	Gene.17495	399	K	"aspartate aminotransferase, chloroplastic [Morus notabilis]"	1	LYDSLSAK(1)DK_x000D_
map00400 Phenylalanine, tyrosine and tryptophan biosynthesis	0.0967794	10	1.52	Gene.17495	117	K	"aspartate aminotransferase, chloroplastic [Morus notabilis]"	1	K(1)AENLMLER_x000D_
map00400 Phenylalanine, tyrosine and tryptophan biosynthesis	0.0967794	10	1.52	Gene.16320	297	K	3-phosphoshikimate 1-carboxyvinyltransferase [Actinidia chinensis var. chinensis]	1	VNSK(1)GGLPGGK_x000D_
map00400 Phenylalanine, tyrosine and tryptophan biosynthesis	0.0967794	10	1.52	Gene.11474	190	K	PREDICTED: bifunctional aspartate aminotransferase and glutamate/aspartate-prephenate aminotransferase-like [Nelumbo nucifera]	1	VLESTLTDK(1)SR_x000D_
map00400 Phenylalanine, tyrosine and tryptophan biosynthesis	0.0967794	10	1.52	Gene.11474	428	K	PREDICTED: bifunctional aspartate aminotransferase and glutamate/aspartate-prephenate aminotransferase-like [Nelumbo nucifera]	1	NAISLLK(1)R_x000D_
map00400 Phenylalanine, tyrosine and tryptophan biosynthesis	0.0967794	10	1.52	Gene.12635	325	K	"3-dehydroquinate synthase, chloroplastic [Manihot esculenta]"	1	DPSALAYAIK(1)R_x000D_
map00400 Phenylalanine, tyrosine and tryptophan biosynthesis	0.0967794	10	1.52	Gene.13693	170	K	"aspartate aminotransferase, mitochondrial [Spinacia oleracea]"	1	VSQK(1)TYHYYNPESK_x000D_
map00400 Phenylalanine, tyrosine and tryptophan biosynthesis	0.0967794	10	1.52	Gene.13693	116	K	"aspartate aminotransferase, mitochondrial [Spinacia oleracea]"	1	LAYGENSEFIK(1)DNR_x000D_
map00400 Phenylalanine, tyrosine and tryptophan biosynthesis	0.0967794	10	1.52	Gene.13693	140	K	"aspartate aminotransferase, mitochondrial [Spinacia oleracea]"	1	LFADFQK(1)R_x000D_
map00400 Phenylalanine, tyrosine and tryptophan biosynthesis	0.0967794	10	1.52	Gene.11603	158	K	"Indole-3-glycerol phosphate synthase, chloroplastic [Vitis vinifera]"	1	EK(1)TPLVALK_x000D_
map00400 Phenylalanine, tyrosine and tryptophan biosynthesis	0.0967794	10	1.52	Gene.11603	165	K	"Indole-3-glycerol phosphate synthase, chloroplastic [Vitis vinifera]"	1	TPLVALK(1)K_x000D_
map00400 Phenylalanine, tyrosine and tryptophan biosynthesis	0.0967794	10	1.52	Gene.11603	156	K	"Indole-3-glycerol phosphate synthase, chloroplastic [Vitis vinifera]"	1	NTEVTQLK(1)EK_x000D_
map04972 Pancreatic secretion	0.940558	2	0.49	Gene.10478	491	K	"alpha-amylase 3, chloroplastic-like [Chenopodium quinoa]"	1	SLVSDISSK(1)K_x000D_
map04972 Pancreatic secretion	0.940558	2	0.49	Gene.2090	130	K	ras-related protein RABA2a [Hevea brasiliensis]	1	TDLK(1)HLK_x000D_
map04972 Pancreatic secretion	0.940558	2	0.49	Gene.2090	133	K	ras-related protein RABA2a [Hevea brasiliensis]	1	HLK(1)AVATEDAESFAER_x000D_
map03320 PPAR signaling pathway	0.0820658	8	1.66	Gene.17037	391	K	"long chain acyl-CoA synthetase 9, chloroplastic [Carica papaya]"	1	LEK(1)FEIPGK_x000D_
map03320 PPAR signaling pathway	0.0820658	8	1.66	Gene.17037	262	K	"long chain acyl-CoA synthetase 9, chloroplastic [Carica papaya]"	1	NEAK(1)TNEVYK_x000D_
map03320 PPAR signaling pathway	0.0820658	8	1.66	Gene.5120	384	K	long chain acyl-CoA synthetase 4-like [Spinacia oleracea]	1	TVFAGYHK(1)R_x000D_
map03320 PPAR signaling pathway	0.0820658	8	1.66	Gene.5120	274	K	long chain acyl-CoA synthetase 4-like [Spinacia oleracea]	1	HEEASPLSDK(1)IVFSK_x000D_
map03320 PPAR signaling pathway	0.0820658	8	1.66	Gene.5120	510	K	long chain acyl-CoA synthetase 4-like [Spinacia oleracea]	1	LK(1)GFEFIK_x000D_
map03320 PPAR signaling pathway	0.0820658	8	1.66	Gene.5120	234	K	long chain acyl-CoA synthetase 4-like [Spinacia oleracea]	1	IYTGLK(1)AK_x000D_
map03320 PPAR signaling pathway	0.0820658	8	1.66	Gene.5120	493	K	long chain acyl-CoA synthetase 4-like [Spinacia oleracea]	1	AK(1)EYILQELTK_x000D_
map03320 PPAR signaling pathway	0.0820658	8	1.66	Gene.9972	349	K	NADP-dependent malic enzyme-like [Chenopodium quinoa]	1	K(1)IWLVDSK_x000D_
map03320 PPAR signaling pathway	0.0820658	8	1.66	Gene.9972	51	K	NADP-dependent malic enzyme-like [Chenopodium quinoa]	1	GLAFTEK(1)ER_x000D_
map03320 PPAR signaling pathway	0.0820658	8	1.66	Gene.9972	150	K	NADP-dependent malic enzyme-like [Chenopodium quinoa]	1	GK(1)ILEVLR_x000D_
map03320 PPAR signaling pathway	0.0820658	8	1.66	Gene.10961	281	K	hydroxymethylglutaryl-CoA synthase-like [Chenopodium quinoa]	1	NASSINEEAK(1)EK_x000D_
map03320 PPAR signaling pathway	0.0820658	8	1.66	Gene.10961	303	K	hydroxymethylglutaryl-CoA synthase-like [Chenopodium quinoa]	1	DLEK(1)ASQQVAK_x000D_
map03320 PPAR signaling pathway	0.0820658	8	1.66	Gene.10961	91	K	hydroxymethylglutaryl-CoA synthase-like [Chenopodium quinoa]	1	LEVGSETVLDK(1)SK_x000D_
map03320 PPAR signaling pathway	0.0820658	8	1.66	Gene.19778	446	K	glycerol kinase-like [Coffea arabica]	1	DAGEK(1)GEVTNDK_x000D_
map03320 PPAR signaling pathway	0.0820658	8	1.66	Gene.16558	233	K	"PREDICTED: 3-ketoacyl-CoA thiolase 2, peroxisomal [Beta vulgaris subsp. vulgaris]"	1	AAAATASGK(1)FR_x000D_
map03320 PPAR signaling pathway	0.0820658	8	1.66	Gene.16558	282	K	"PREDICTED: 3-ketoacyl-CoA thiolase 2, peroxisomal [Beta vulgaris subsp. vulgaris]"	1	K(1)DGTTTAGNSSQVSDGAGAVLLMK_x000D_
map03320 PPAR signaling pathway	0.0820658	8	1.66	Gene.16558	249	K	"PREDICTED: 3-ketoacyl-CoA thiolase 2, peroxisomal [Beta vulgaris subsp. vulgaris]"	1	IVDPK(1)SGDEK_x000D_
map03320 PPAR signaling pathway	0.0820658	8	1.66	Gene.8957	60	K	"Acyl-CoA oxidase/dehydrogenase, type 1 [Corchorus capsularis]"	1	AEFPFHVIPK(1)LGALHVAGGTIK_x000D_
map03320 PPAR signaling pathway	0.0820658	8	1.66	Gene.8702	383	K	"long chain acyl-CoA synthetase 7, peroxisomal-like [Spinacia oleracea]"	1	LFNLAFNSK(1)K_x000D_
map03320 PPAR signaling pathway	0.0820658	8	1.66	Gene.8702	404	K	"long chain acyl-CoA synthetase 7, peroxisomal-like [Spinacia oleracea]"	1	LVFNK(1)IK_x000D_
map05200 Pathways in cancer	0.343514	13	1.14	Gene.15398	793	K	Phospholipase D [Parasponia andersonii]	1	AK(1)VLGGK_x000D_
map05200 Pathways in cancer	0.343514	13	1.14	Gene.15398	553	K	Phospholipase D [Parasponia andersonii]	1	IVSK(1)IEK_x000D_
map05200 Pathways in cancer	0.343514	13	1.14	Gene.15398	254	K	Phospholipase D [Parasponia andersonii]	1	PGGDVTLGELLK(1)K_x000D_
map05200 Pathways in cancer	0.343514	13	1.14	Gene.15398	488	K	Phospholipase D [Parasponia andersonii]	1	AGLVSGK(1)DNIIDR_x000D_
map05200 Pathways in cancer	0.343514	13	1.14	Gene.15398	386	K	Phospholipase D [Parasponia andersonii]	1	TLDTVNHDDFHQPNFK(1)GSSIK_x000D_
map05200 Pathways in cancer	0.343514	13	1.14	Gene.15398	279	K	Phospholipase D [Parasponia andersonii]	1	K(1)DGLMATHDQETESYFR_x000D_
map05200 Pathways in cancer	0.343514	13	1.14	Gene.15398	604	K	Phospholipase D [Parasponia andersonii]	1	AK(1)GIDGVDLK_x000D_
map05200 Pathways in cancer	0.343514	13	1.14	Gene.15604	104	K	PREDICTED: probable glutathione S-transferase [Eucalyptus grandis]	1	FWADYVDK(1)K_x000D_
map05200 Pathways in cancer	0.343514	13	1.14	Gene.15604	33	K	PREDICTED: probable glutathione S-transferase [Eucalyptus grandis]	1	GVDYESK(1)EEDLFNK_x000D_
map05200 Pathways in cancer	0.343514	13	1.14	Gene.15604	40	K	PREDICTED: probable glutathione S-transferase [Eucalyptus grandis]	1	GVDYESKEEDLFNK(1)GDSLLK_x000D_
map05200 Pathways in cancer	0.343514	13	1.14	Gene.15604	26	K	PREDICTED: probable glutathione S-transferase [Eucalyptus grandis]	1	IALAEK(1)GVDYESKEEDLFNK_x000D_
map05200 Pathways in cancer	0.343514	13	1.14	Gene.15604	111	K	PREDICTED: probable glutathione S-transferase [Eucalyptus grandis]	1	VYDAGK(1)K_x000D_
map05200 Pathways in cancer	0.343514	13	1.14	Gene.15604	125	K	PREDICTED: probable glutathione S-transferase [Eucalyptus grandis]	1	AK(1)EEFVEIMK_x000D_
map05200 Pathways in cancer	0.343514	13	1.14	Gene.15604	214	K	PREDICTED: probable glutathione S-transferase [Eucalyptus grandis]	1	IHAFVLELK(1)K_x000D_
map05200 Pathways in cancer	0.343514	13	1.14	Gene.15604	117	K	PREDICTED: probable glutathione S-transferase [Eucalyptus grandis]	1	IWMTK(1)GEEQQK_x000D_
map05200 Pathways in cancer	0.343514	13	1.14	Gene.24943	271	K	PREDICTED: heat shock cognate protein 80 [Gossypium hirsutum]	1	K(1)PEEITK_x000D_
map05200 Pathways in cancer	0.343514	13	1.14	Gene.24943	538	K	PREDICTED: heat shock cognate protein 80 [Gossypium hirsutum]	1	EK(1)FEGLCK_x000D_
map05200 Pathways in cancer	0.343514	13	1.14	Gene.24943	470	K	PREDICTED: heat shock cognate protein 80 [Gossypium hirsutum]	1	ESQSDIYYITGESK(1)K_x000D_
map05200 Pathways in cancer	0.343514	13	1.14	Gene.24943	263	K	PREDICTED: heat shock cognate protein 80 [Gossypium hirsutum]	1	EVSNEWSVLNK(1)QK_x000D_
map05200 Pathways in cancer	0.343514	13	1.14	Gene.24943	586	K	PREDICTED: heat shock cognate protein 80 [Gossypium hirsutum]	1	IMK(1)AQALK_x000D_
map05200 Pathways in cancer	0.343514	13	1.14	Gene.24943	521	K	PREDICTED: heat shock cognate protein 80 [Gossypium hirsutum]	1	EGLK(1)LEETDDEK_x000D_
map05200 Pathways in cancer	0.343514	13	1.14	Gene.24943	481	K	PREDICTED: heat shock cognate protein 80 [Gossypium hirsutum]	1	AVENSPFLEK(1)LK_x000D_
map05200 Pathways in cancer	0.343514	13	1.14	Gene.24943	378	K	PREDICTED: heat shock cognate protein 80 [Gossypium hirsutum]	1	EMLQQNK(1)ILK_x000D_
map05200 Pathways in cancer	0.343514	13	1.14	Gene.24943	197	K	PREDICTED: heat shock cognate protein 80 [Gossypium hirsutum]	1	K(1)HSEFISYPISLWVEK_x000D_
map05200 Pathways in cancer	0.343514	13	1.14	Gene.24943	553	K	PREDICTED: heat shock cognate protein 80 [Gossypium hirsutum]	1	DVLGDK(1)VEK_x000D_
map05200 Pathways in cancer	0.343514	13	1.14	Gene.24943	252	K	PREDICTED: heat shock cognate protein 80 [Gossypium hirsutum]	1	TIK(1)EVSNEWSVLNK_x000D_
map05200 Pathways in cancer	0.343514	13	1.14	Gene.24943	440	K	PREDICTED: heat shock cognate protein 80 [Gossypium hirsutum]	1	YHSTK(1)SGDELTSLK_x000D_
map05200 Pathways in cancer	0.343514	13	1.14	Gene.24943	547	K	PREDICTED: heat shock cognate protein 80 [Gossypium hirsutum]	1	VIK(1)DVLGDK_x000D_
map05200 Pathways in cancer	0.343514	13	1.14	Gene.24943	326	K	PREDICTED: heat shock cognate protein 80 [Gossypium hirsutum]	1	APFDLFDSK(1)K_x000D_
map05200 Pathways in cancer	0.343514	13	1.14	Gene.24943	517	K	PREDICTED: heat shock cognate protein 80 [Gossypium hirsutum]	1	LVSATK(1)EGLK_x000D_
map05200 Pathways in cancer	0.343514	13	1.14	Gene.24943	429	K	PREDICTED: heat shock cognate protein 80 [Gossypium hirsutum]	1	TK(1)IAELLR_x000D_
map05200 Pathways in cancer	0.343514	13	1.14	Gene.24943	417	K	PREDICTED: heat shock cognate protein 80 [Gossypium hirsutum]	1	NLK(1)LGIHEDSQNR_x000D_
map05200 Pathways in cancer	0.343514	13	1.14	Gene.24943	316	K	PREDICTED: heat shock cognate protein 80 [Gossypium hirsutum]	1	AVLFVPK(1)R_x000D_
map05200 Pathways in cancer	0.343514	13	1.14	Gene.24943	277	K	PREDICTED: heat shock cognate protein 80 [Gossypium hirsutum]	0.999968	KPEEITK(1)EEYSAFYK_x000D_
map05200 Pathways in cancer	0.343514	13	1.14	Gene.24943	456	K	PREDICTED: heat shock cognate protein 80 [Gossypium hirsutum]	1	MK(1)ESQSDIYYITGESK_x000D_
map05200 Pathways in cancer	0.343514	13	1.14	Gene.24943	173	K	PREDICTED: heat shock cognate protein 80 [Gossypium hirsutum]	1	GTK(1)MTLYLK_x000D_
map05200 Pathways in cancer	0.343514	13	1.14	Gene.24943	265	K	PREDICTED: heat shock cognate protein 80 [Gossypium hirsutum]	1	QK(1)PIWMR_x000D_
map05200 Pathways in cancer	0.343514	13	1.14	Gene.24943	602	K	PREDICTED: heat shock cognate protein 80 [Gossypium hirsutum]	1	DSSMGGYMSSK(1)K_x000D_
map05200 Pathways in cancer	0.343514	13	1.14	Gene.24943	556	K	PREDICTED: heat shock cognate protein 80 [Gossypium hirsutum]	1	VEK(1)VIVSDR_x000D_
map05200 Pathways in cancer	0.343514	13	1.14	Gene.24943	56	K	PREDICTED: heat shock cognate protein 80 [Gossypium hirsutum]	1	SK(1)LDSQPELFIHIVPDK_x000D_
map05200 Pathways in cancer	0.343514	13	1.14	Gene.24943	544	K	PREDICTED: heat shock cognate protein 80 [Gossypium hirsutum]	1	FEGLCK(1)VIK_x000D_
map05200 Pathways in cancer	0.343514	13	1.14	Gene.24943	45	K	PREDICTED: heat shock cognate protein 80 [Gossypium hirsutum]	1	ELISNSSDALDK(1)IR_x000D_
map05200 Pathways in cancer	0.343514	13	1.14	Gene.24943	414	K	PREDICTED: heat shock cognate protein 80 [Gossypium hirsutum]	1	FYEAFSK(1)NLK_x000D_
map05200 Pathways in cancer	0.343514	13	1.14	Gene.24943	529	K	PREDICTED: heat shock cognate protein 80 [Gossypium hirsutum]	1	LEETDDEK(1)VK_x000D_
map05200 Pathways in cancer	0.343514	13	1.14	Gene.24943	449	K	PREDICTED: heat shock cognate protein 80 [Gossypium hirsutum]	1	SGDELTSLK(1)DYVTR_x000D_
map05200 Pathways in cancer	0.343514	13	1.14	Gene.24943	54	K	PREDICTED: heat shock cognate protein 80 [Gossypium hirsutum]	1	FESLTDK(1)SK_x000D_
map05200 Pathways in cancer	0.343514	13	1.14	Gene.19411	553	K	PREDICTED: heat shock protein 82 [Nicotiana attenuata]	1	IIK(1)EILGDK_x000D_
map05200 Pathways in cancer	0.343514	13	1.14	Gene.19411	592	K	PREDICTED: heat shock protein 82 [Nicotiana attenuata]	1	IMK(1)AQALR_x000D_
map05200 Pathways in cancer	0.343514	13	1.14	Gene.19411	562	K	PREDICTED: heat shock protein 82 [Nicotiana attenuata]	1	VEK(1)VVVSDR_x000D_
map05200 Pathways in cancer	0.343514	13	1.14	Gene.19411	276	K	PREDICTED: heat shock protein 82 [Nicotiana attenuata]	1	K(1)PEEITK_x000D_
map05200 Pathways in cancer	0.343514	13	1.14	Gene.19411	61	K	PREDICTED: heat shock protein 82 [Nicotiana attenuata]	1	SK(1)LDAQPELFIR_x000D_
map05200 Pathways in cancer	0.343514	13	1.14	Gene.19411	282	K	PREDICTED: heat shock protein 82 [Nicotiana attenuata]	0.999995	KPEEITK(1)DEYASFYK_x000D_
map05200 Pathways in cancer	0.343514	13	1.14	Gene.19411	445	K	PREDICTED: heat shock protein 82 [Nicotiana attenuata]	1	YHSTK(1)SGDEMTSLK_x000D_
map05200 Pathways in cancer	0.343514	13	1.14	Gene.19411	419	K	PREDICTED: heat shock protein 82 [Nicotiana attenuata]	1	FYDAFSK(1)NIK_x000D_
map05200 Pathways in cancer	0.343514	13	1.14	Gene.19411	321	K	PREDICTED: heat shock protein 82 [Nicotiana attenuata]	1	AILFVPK(1)R_x000D_
map05200 Pathways in cancer	0.343514	13	1.14	Gene.19411	76	K	PREDICTED: heat shock protein 82 [Nicotiana attenuata]	1	LVPDK(1)ANK_x000D_
map05200 Pathways in cancer	0.343514	13	1.14	Gene.19411	550	K	PREDICTED: heat shock protein 82 [Nicotiana attenuata]	1	SFESLCK(1)IIK_x000D_
map05200 Pathways in cancer	0.343514	13	1.14	Gene.19411	270	K	PREDICTED: heat shock protein 82 [Nicotiana attenuata]	1	QK(1)PIWLR_x000D_
map05200 Pathways in cancer	0.343514	13	1.14	Gene.19411	257	K	PREDICTED: heat shock protein 82 [Nicotiana attenuata]	1	IK(1)EVSHEWQLINK_x000D_
map05200 Pathways in cancer	0.343514	13	1.14	Gene.19411	422	K	PREDICTED: heat shock protein 82 [Nicotiana attenuata]	1	NIK(1)LGIHEDSQNRPK_x000D_
map05200 Pathways in cancer	0.343514	13	1.14	Gene.13655	43	K	RecName: Full=Cytochrome c	1	AGEK(1)IFK_x000D_
map05200 Pathways in cancer	0.343514	13	1.14	Gene.16710	660	K	PREDICTED: endoplasmin homolog [Nicotiana attenuata]	1	DLTK(1)WWK_x000D_
map05200 Pathways in cancer	0.343514	13	1.14	Gene.16710	537	K	PREDICTED: endoplasmin homolog [Nicotiana attenuata]	1	SIK(1)LGIIEDAANR_x000D_
map05200 Pathways in cancer	0.343514	13	1.14	Gene.16710	670	K	PREDICTED: endoplasmin homolog [Nicotiana attenuata]	1	ESLASEK(1)VDDVK_x000D_
map05200 Pathways in cancer	0.343514	13	1.14	Gene.16710	174	K	PREDICTED: endoplasmin homolog [Nicotiana attenuata]	1	GIGMTK(1)EDLIK_x000D_
map05200 Pathways in cancer	0.343514	13	1.14	Gene.16710	560	K	PREDICTED: endoplasmin homolog [Nicotiana attenuata]	1	FETSK(1)SDGK_x000D_
map05200 Pathways in cancer	0.343514	13	1.14	Gene.16710	179	K	PREDICTED: endoplasmin homolog [Nicotiana attenuata]	1	EDLIK(1)NLGTIAK_x000D_
map05200 Pathways in cancer	0.343514	13	1.14	Gene.16710	637	K	PREDICTED: endoplasmin homolog [Nicotiana attenuata]	1	FQNVSK(1)EGLK_x000D_
map05200 Pathways in cancer	0.343514	13	1.14	Gene.16710	186	K	PREDICTED: endoplasmin homolog [Nicotiana attenuata]	1	NLGTIAK(1)SGTSAFVEK_x000D_
map05200 Pathways in cancer	0.343514	13	1.14	Gene.16710	570	K	PREDICTED: endoplasmin homolog [Nicotiana attenuata]	1	LTSLDK(1)YISR_x000D_
map05200 Pathways in cancer	0.343514	13	1.14	Gene.16710	663	K	PREDICTED: endoplasmin homolog [Nicotiana attenuata]	1	WWK(1)ESLASEK_x000D_
map05200 Pathways in cancer	0.343514	13	1.14	Gene.16710	564	K	PREDICTED: endoplasmin homolog [Nicotiana attenuata]	1	SDGK(1)LTSLDK_x000D_
map05200 Pathways in cancer	0.343514	13	1.14	Gene.16710	74	K	PREDICTED: endoplasmin homolog [Nicotiana attenuata]	1	LGAVPSGLSTDPDVAK(1)R_x000D_
map05200 Pathways in cancer	0.343514	13	1.14	Gene.16710	675	K	PREDICTED: endoplasmin homolog [Nicotiana attenuata]	1	VDDVK(1)ISNR_x000D_
map05200 Pathways in cancer	0.343514	13	1.14	Gene.16710	631	K	PREDICTED: endoplasmin homolog [Nicotiana attenuata]	1	K(1)FQNVSK_x000D_
map05200 Pathways in cancer	0.343514	13	1.14	Gene.16710	368	K	PREDICTED: endoplasmin homolog [Nicotiana attenuata]	1	GPK(1)EVTEEEYTK_x000D_
map05200 Pathways in cancer	0.343514	13	1.14	Gene.16710	746	K	PREDICTED: endoplasmin homolog [Nicotiana attenuata]	1	VVVDPEDVK(1)VK_x000D_
map05200 Pathways in cancer	0.343514	13	1.14	Gene.16710	534	K	PREDICTED: endoplasmin homolog [Nicotiana attenuata]	1	FWNEFGK(1)SIK_x000D_
map05200 Pathways in cancer	0.343514	13	1.14	Gene.16710	58	K	PREDICTED: endoplasmin homolog [Nicotiana attenuata]	1	IEDK(1)LGAVPSGLSTDPDVAK_x000D_
map05200 Pathways in cancer	0.343514	13	1.14	Gene.16710	277	K	PREDICTED: endoplasmin homolog [Nicotiana attenuata]	1	DEAGEYLEESK(1)LK_x000D_
map05200 Pathways in cancer	0.343514	13	1.14	Gene.16710	432	K	PREDICTED: endoplasmin homolog [Nicotiana attenuata]	1	SNLK(1)LYVR_x000D_
map05200 Pathways in cancer	0.343514	13	1.14	Gene.13805	67	K	glutathione-S-transferase [Rheum australe]	1	EK(1)VNPANK_x000D_
map05200 Pathways in cancer	0.343514	13	1.14	Gene.13805	139	K	glutathione-S-transferase [Rheum australe]	1	GGDTTK(1)AADAEFDYLEK_x000D_
map05200 Pathways in cancer	0.343514	13	1.14	Gene.13805	51	K	glutathione-S-transferase [Rheum australe]	1	IK(1)LVGINLQNRPDWYK_x000D_
map05200 Pathways in cancer	0.343514	13	1.14	Gene.13805	226	K	glutathione-S-transferase [Rheum australe]	1	TDPDQLLPYLK(1)SR_x000D_
map05200 Pathways in cancer	0.343514	13	1.14	Gene.13805	215	K	glutathione-S-transferase [Rheum australe]	1	ETK(1)TDPDQLLPYLK_x000D_
map05200 Pathways in cancer	0.343514	13	1.14	Gene.13805	212	K	glutathione-S-transferase [Rheum australe]	1	IEAYK(1)ETK_x000D_
map05200 Pathways in cancer	0.343514	13	1.14	Gene.13805	73	K	glutathione-S-transferase [Rheum australe]	1	VNPANK(1)VPALEHDGK_x000D_
map05200 Pathways in cancer	0.343514	13	1.14	Gene.13805	65	K	glutathione-S-transferase [Rheum australe]	1	LVGINLQNRPDWYK(1)EK_x000D_
map05200 Pathways in cancer	0.343514	13	1.14	Gene.13805	133	K	glutathione-S-transferase [Rheum australe]	1	IYGAFK(1)GGDTTK_x000D_
map05200 Pathways in cancer	0.343514	13	1.14	Gene.13805	44	K	glutathione-S-transferase [Rheum australe]	1	NYK(1)GLQEK_x000D_
map05200 Pathways in cancer	0.343514	13	1.14	Gene.13805	150	K	glutathione-S-transferase [Rheum australe]	1	AADAEFDYLEK(1)ALQK_x000D_
map05200 Pathways in cancer	0.343514	13	1.14	Gene.13805	110	K	glutathione-S-transferase [Rheum australe]	1	YVDSNFEGPSLYPDEPAK(1)R_x000D_
map05200 Pathways in cancer	0.343514	13	1.14	Gene.301	149	K	"fumarate hydratase 1, mitochondrial [Carica papaya]"	1	AAEILGHK(1)R_x000D_
map05200 Pathways in cancer	0.343514	13	1.14	Gene.301	201	K	"fumarate hydratase 1, mitochondrial [Carica papaya]"	1	HLYSSLNAK(1)SVEFK_x000D_
map05200 Pathways in cancer	0.343514	13	1.14	Gene.301	210	K	"fumarate hydratase 1, mitochondrial [Carica papaya]"	1	DIIK(1)IGR_x000D_
map05200 Pathways in cancer	0.343514	13	1.14	Gene.301	206	K	"fumarate hydratase 1, mitochondrial [Carica papaya]"	1	SVEFK(1)DIIK_x000D_
map05200 Pathways in cancer	0.343514	13	1.14	Gene.15368	104	K	probable glutathione S-transferase [Ziziphus jujuba]	1	FWADYIDK(1)K_x000D_
map05200 Pathways in cancer	0.343514	13	1.14	Gene.15368	130	K	probable glutathione S-transferase [Ziziphus jujuba]	1	VEFIK(1)ILK_x000D_
map05200 Pathways in cancer	0.343514	13	1.14	Gene.15368	40	K	probable glutathione S-transferase [Ziziphus jujuba]	1	NK(1)SEMLLK_x000D_
map05200 Pathways in cancer	0.343514	13	1.14	Gene.15368	46	K	probable glutathione S-transferase [Ziziphus jujuba]	1	SEMLLK(1)MNPVHK_x000D_
map05200 Pathways in cancer	0.343514	13	1.14	Gene.15368	188	K	probable glutathione S-transferase [Ziziphus jujuba]	1	FVAWAK(1)R_x000D_
map05200 Pathways in cancer	0.343514	13	1.14	Gene.18419	197	K	glutathione S-transferase F13-like [Manihot esculenta]	1	PHVSAWWK(1)DITSR_x000D_
map05200 Pathways in cancer	0.343514	13	1.14	Gene.18419	92	K	glutathione S-transferase F13-like [Manihot esculenta]	1	QGNPK(1)EAALVK_x000D_
map05200 Pathways in cancer	0.343514	13	1.14	Gene.18419	4	K	glutathione S-transferase F13-like [Manihot esculenta]	1	GLK(1)LYGMPTSTSTAR_x000D_
map05200 Pathways in cancer	0.343514	13	1.14	Gene.18419	77	K	glutathione S-transferase F13-like [Manihot esculenta]	1	AITTYLCDK(1)YK_x000D_
map05200 Pathways in cancer	0.343514	13	1.14	Gene.18419	206	K	glutathione S-transferase F13-like [Manihot esculenta]	1	PATK(1)QVANNMTYGEK_x000D_
map05200 Pathways in cancer	0.343514	13	1.14	Gene.18419	79	K	glutathione S-transferase F13-like [Manihot esculenta]	1	YK(1)NQGSDLLR_x000D_
map05200 Pathways in cancer	0.343514	13	1.14	Gene.18419	48	K	glutathione S-transferase F13-like [Manihot esculenta]	1	HPSFMAK(1)NPFGK_x000D_
map05200 Pathways in cancer	0.343514	13	1.14	Gene.5222	127	K	glutathione S-transferase [Knorringia sibirica]	1	REEDMK(1)ETR_x000D_
map05200 Pathways in cancer	0.343514	13	1.14	Gene.5222	204	K	glutathione S-transferase [Knorringia sibirica]	1	AFDGLEIVK(1)ETTPSHER_x000D_
map05200 Pathways in cancer	0.343514	13	1.14	Gene.5222	56	K	glutathione S-transferase [Knorringia sibirica]	1	SQDLLLYNPVHK(1)K_x000D_
map05200 Pathways in cancer	0.343514	13	1.14	Gene.5222	192	K	glutathione S-transferase [Knorringia sibirica]	1	YPLTIK(1)WMR_x000D_
map05200 Pathways in cancer	0.343514	13	1.14	Gene.5222	218	K	glutathione S-transferase [Knorringia sibirica]	1	LVSFFK(1)HVGK_x000D_
map05200 Pathways in cancer	0.343514	13	1.14	Gene.2961	137	K	Cell division control protein 2 A [Actinidia chinensis var. chinensis]	1	DLKPQNLLIDK(1)R_x000D_
map05200 Pathways in cancer	0.343514	13	1.14	Gene.21959	656	K	"heat shock protein 90-5, chloroplastic [Morus notabilis]"	1	FVDISK(1)EDLELGDEDEVKDR_x000D_
map05200 Pathways in cancer	0.343514	13	1.14	Gene.21959	613	K	"heat shock protein 90-5, chloroplastic [Morus notabilis]"	1	SAK(1)SAPFLEK_x000D_
map05200 Pathways in cancer	0.343514	13	1.14	Gene.21959	693	K	"heat shock protein 90-5, chloroplastic [Morus notabilis]"	1	VAK(1)VQVSK_x000D_
map05200 Pathways in cancer	0.343514	13	1.14	Gene.21959	412	K	"heat shock protein 90-5, chloroplastic [Morus notabilis]"	1	EVEK(1)EEYQEFYK_x000D_
map05200 Pathways in cancer	0.343514	13	1.14	Gene.21959	245	K	"heat shock protein 90-5, chloroplastic [Morus notabilis]"	1	FLNALK(1)ENK_x000D_
map05200 Pathways in cancer	0.343514	13	1.14	Gene.21959	546	K	"heat shock protein 90-5, chloroplastic [Morus notabilis]"	1	K(1)FWENFGK_x000D_
map05200 Pathways in cancer	0.343514	13	1.14	Gene.21959	620	K	"heat shock protein 90-5, chloroplastic [Morus notabilis]"	1	SAPFLEK(1)LVQK_x000D_
map05200 Pathways in cancer	0.343514	13	1.14	Gene.21959	579	K	"heat shock protein 90-5, chloroplastic [Morus notabilis]"	1	FYSSK(1)SEEEPISLDDYVENMGEK_x000D_
map05200 Pathways in cancer	0.343514	13	1.14	Gene.21959	420	K	"heat shock protein 90-5, chloroplastic [Morus notabilis]"	1	EEYQEFYK(1)K_x000D_
map05200 Pathways in cancer	0.343514	13	1.14	Gene.21959	567	K	"heat shock protein 90-5, chloroplastic [Morus notabilis]"	1	LGCIEDTGNHK(1)R_x000D_
map05200 Pathways in cancer	0.343514	13	1.14	Gene.21959	180	K	"heat shock protein 90-5, chloroplastic [Morus notabilis]"	1	ELVSNASDALDK(1)LR_x000D_
map05200 Pathways in cancer	0.343514	13	1.14	Gene.21959	610	K	"heat shock protein 90-5, chloroplastic [Morus notabilis]"	1	QNAIYYLATDSLK(1)SAK_x000D_
map05200 Pathways in cancer	0.343514	13	1.14	Gene.21959	690	K	"heat shock protein 90-5, chloroplastic [Morus notabilis]"	1	QQLGDK(1)VAK_x000D_
map05200 Pathways in cancer	0.343514	13	1.14	Gene.21959	279	K	"heat shock protein 90-5, chloroplastic [Morus notabilis]"	1	VVVSTK(1)SPR_x000D_
map05200 Pathways in cancer	0.343514	13	1.14	Gene.21959	668	K	"heat shock protein 90-5, chloroplastic [Morus notabilis]"	1	FVDISKEDLELGDEDEVK(1)DR_x000D_
map05200 Pathways in cancer	0.343514	13	1.14	Gene.21959	408	K	"heat shock protein 90-5, chloroplastic [Morus notabilis]"	1	SPK(1)EVEK_x000D_
map05200 Pathways in cancer	0.343514	13	1.14	Gene.21959	308	K	"heat shock protein 90-5, chloroplastic [Morus notabilis]"	1	EETDPEK(1)ILTR_x000D_
map05200 Pathways in cancer	0.343514	13	1.14	Gene.21959	556	K	"heat shock protein 90-5, chloroplastic [Morus notabilis]"	1	FLK(1)LGCIEDTGNHK_x000D_
map05017 Spinocerebellar ataxia	0.999518	1	0.15	Gene.15784	733	K	"ATP-dependent zinc metalloprotease FTSH 10, mitochondrial-like [Chenopodium quinoa]"	1	TVELVQQHK(1)EQVAK_x000D_
map04110 Cell cycle	0.992538	5	0.46	Gene.16074	52	K	14-3-3-like protein isoform X2 [Citrus sinensis]	1	EEHVYMAK(1)LAEQAER_x000D_
map04110 Cell cycle	0.992538	5	0.46	Gene.16074	165	K	14-3-3-like protein isoform X2 [Citrus sinensis]	1	VFYLK(1)MK_x000D_
map04110 Cell cycle	0.992538	5	0.46	Gene.16074	178	K	14-3-3-like protein isoform X2 [Citrus sinensis]	1	YLAEFK(1)TGAER_x000D_
map04110 Cell cycle	0.992538	5	0.46	Gene.16074	125	K	14-3-3-like protein isoform X2 [Citrus sinensis]	1	GNDDHVSTIK(1)DYR_x000D_
map04110 Cell cycle	0.992538	5	0.46	Gene.16074	160	K	14-3-3-like protein isoform X2 [Citrus sinensis]	1	LIPSASSGDSK(1)VFYLK_x000D_
map04110 Cell cycle	0.992538	5	0.46	Gene.16074	133	K	14-3-3-like protein isoform X2 [Citrus sinensis]	1	IEK(1)ELSSICEGILK_x000D_
map04110 Cell cycle	0.992538	5	0.46	Gene.16074	184	K	14-3-3-like protein isoform X2 [Citrus sinensis]	1	K(1)EAAENTLTAYK_x000D_
map04110 Cell cycle	0.992538	5	0.46	Gene.483	154	K	"14-3-3-like protein, partial [Gossypium armourianum]"	1	YLAEFK(1)AGDER_x000D_
map04110 Cell cycle	0.992538	5	0.46	Gene.483	46	K	"14-3-3-like protein, partial [Gossypium armourianum]"	1	YDEMVEAMK(1)K_x000D_
map04110 Cell cycle	0.992538	5	0.46	Gene.2961	137	K	Cell division control protein 2 A [Actinidia chinensis var. chinensis]	1	DLKPQNLLIDK(1)R_x000D_
map04110 Cell cycle	0.992538	5	0.46	Gene.12617	50	K	PREDICTED: proliferating cell nuclear antigen [Nicotiana sylvestris]	1	LIQGSLLK(1)K_x000D_
map04110 Cell cycle	0.992538	5	0.46	Gene.6791	145	K	14-3-3-like protein B [Spinacia oleracea]	1	K(1)EAADQSMK_x000D_
map04110 Cell cycle	0.992538	5	0.46	Gene.6791	76	K	14-3-3-like protein B [Spinacia oleracea]	1	EDAK(1)GNEQNVK_x000D_
map05231 Choline metabolism in cancer	0.998832	1	0.17	Gene.15398	793	K	Phospholipase D [Parasponia andersonii]	1	AK(1)VLGGK_x000D_
map05231 Choline metabolism in cancer	0.998832	1	0.17	Gene.15398	553	K	Phospholipase D [Parasponia andersonii]	1	IVSK(1)IEK_x000D_
map05231 Choline metabolism in cancer	0.998832	1	0.17	Gene.15398	254	K	Phospholipase D [Parasponia andersonii]	1	PGGDVTLGELLK(1)K_x000D_
map05231 Choline metabolism in cancer	0.998832	1	0.17	Gene.15398	488	K	Phospholipase D [Parasponia andersonii]	1	AGLVSGK(1)DNIIDR_x000D_
map05231 Choline metabolism in cancer	0.998832	1	0.17	Gene.15398	386	K	Phospholipase D [Parasponia andersonii]	1	TLDTVNHDDFHQPNFK(1)GSSIK_x000D_
map05231 Choline metabolism in cancer	0.998832	1	0.17	Gene.15398	279	K	Phospholipase D [Parasponia andersonii]	1	K(1)DGLMATHDQETESYFR_x000D_
map05231 Choline metabolism in cancer	0.998832	1	0.17	Gene.15398	604	K	Phospholipase D [Parasponia andersonii]	1	AK(1)GIDGVDLK_x000D_
map05416 Viral myocarditis	0.408749	3	1.32	Gene.16522	670	K	eukaryotic translation initiation factor isoform X1 [Jatropha curcas]	1	LLEHLLAK(1)K_x000D_
map05416 Viral myocarditis	0.408749	3	1.32	Gene.16522	201	K	eukaryotic translation initiation factor isoform X1 [Jatropha curcas]	1	TVK(1)GILNK_x000D_
map05416 Viral myocarditis	0.408749	3	1.32	Gene.16522	193	K	eukaryotic translation initiation factor isoform X1 [Jatropha curcas]	1	TTLSDK(1)DR_x000D_
map05416 Viral myocarditis	0.408749	3	1.32	Gene.14971	219	K	eukaryotic initiation factor iso4G [Carica papaya]	1	LTPEK(1)FDLLK_x000D_
map05416 Viral myocarditis	0.408749	3	1.32	Gene.13655	43	K	RecName: Full=Cytochrome c	1	AGEK(1)IFK_x000D_
map04666 Fc gamma R-mediated phagocytosis	0.989612	2	0.34	Gene.15398	793	K	Phospholipase D [Parasponia andersonii]	1	AK(1)VLGGK_x000D_
map04666 Fc gamma R-mediated phagocytosis	0.989612	2	0.34	Gene.15398	553	K	Phospholipase D [Parasponia andersonii]	1	IVSK(1)IEK_x000D_
map04666 Fc gamma R-mediated phagocytosis	0.989612	2	0.34	Gene.15398	254	K	Phospholipase D [Parasponia andersonii]	1	PGGDVTLGELLK(1)K_x000D_
map04666 Fc gamma R-mediated phagocytosis	0.989612	2	0.34	Gene.15398	488	K	Phospholipase D [Parasponia andersonii]	1	AGLVSGK(1)DNIIDR_x000D_
map04666 Fc gamma R-mediated phagocytosis	0.989612	2	0.34	Gene.15398	386	K	Phospholipase D [Parasponia andersonii]	1	TLDTVNHDDFHQPNFK(1)GSSIK_x000D_
map04666 Fc gamma R-mediated phagocytosis	0.989612	2	0.34	Gene.15398	279	K	Phospholipase D [Parasponia andersonii]	1	K(1)DGLMATHDQETESYFR_x000D_
map04666 Fc gamma R-mediated phagocytosis	0.989612	2	0.34	Gene.15398	604	K	Phospholipase D [Parasponia andersonii]	1	AK(1)GIDGVDLK_x000D_
map04666 Fc gamma R-mediated phagocytosis	0.989612	2	0.34	Gene.10671	17	K	"unnamed protein product, partial [Vitis vinifera]"	1	LK(1)FMELK_x000D_
map04666 Fc gamma R-mediated phagocytosis	0.989612	2	0.34	Gene.10671	107	K	"unnamed protein product, partial [Vitis vinifera]"	1	MIYASSK(1)DR_x000D_
map00600 Sphingolipid metabolism	0.811949	3	0.74	Gene.7157	171	K	alpha-galactosidase [Populus trichocarpa]	1	ALADYVHGK(1)GLK_x000D_
map00600 Sphingolipid metabolism	0.811949	3	0.74	Gene.14119	1036	K	PREDICTED: uncharacterized protein LOC104887530 isoform X1 [Beta vulgaris subsp. vulgaris]	1	AAAHVGIYEK(1)TVR_x000D_
map00600 Sphingolipid metabolism	0.811949	3	0.74	Gene.20717	132	K	putative alpha-galactosidase 1 [Nepenthes mirabilis]	1	AVADYVHSK(1)GLK_x000D_
map04212 Longevity regulating pathway - worm	0.00675365	16	1.8	Gene.20322	426	K	"PREDICTED: ruBisCO large subunit-binding protein subunit beta, chloroplastic [Nelumbo nucifera]"	1	IAK(1)LSSGVAVIQVGAR_x000D_
map04212 Longevity regulating pathway - worm	0.00675365	16	1.8	Gene.20322	533	K	"PREDICTED: ruBisCO large subunit-binding protein subunit beta, chloroplastic [Nelumbo nucifera]"	1	VLSSDDPK(1)FGYNAATGK_x000D_
map04212 Longevity regulating pathway - worm	0.00675365	16	1.8	Gene.20322	90	K	"PREDICTED: ruBisCO large subunit-binding protein subunit beta, chloroplastic [Nelumbo nucifera]"	1	LADLVGVTLGPK(1)GR_x000D_
map04212 Longevity regulating pathway - worm	0.00675365	16	1.8	Gene.20322	369	K	"PREDICTED: ruBisCO large subunit-binding protein subunit beta, chloroplastic [Nelumbo nucifera]"	1	AGK(1)EVLGHAAK_x000D_
map04212 Longevity regulating pathway - worm	0.00675365	16	1.8	Gene.20322	332	K	"PREDICTED: ruBisCO large subunit-binding protein subunit beta, chloroplastic [Nelumbo nucifera]"	1	IAAMK(1)APGYAER_x000D_
map04212 Longevity regulating pathway - worm	0.00675365	16	1.8	Gene.20322	192	K	"PREDICTED: ruBisCO large subunit-binding protein subunit beta, chloroplastic [Nelumbo nucifera]"	1	SISK(1)QVK_x000D_
map04212 Longevity regulating pathway - worm	0.00675365	16	1.8	Gene.20322	188	K	"PREDICTED: ruBisCO large subunit-binding protein subunit beta, chloroplastic [Nelumbo nucifera]"	1	ALVAELK(1)SISK_x000D_
map04212 Longevity regulating pathway - worm	0.00675365	16	1.8	Gene.20322	480	K	"PREDICTED: ruBisCO large subunit-binding protein subunit beta, chloroplastic [Nelumbo nucifera]"	1	LASK(1)VDAIK_x000D_
map04212 Longevity regulating pathway - worm	0.00675365	16	1.8	Gene.20322	377	K	"PREDICTED: ruBisCO large subunit-binding protein subunit beta, chloroplastic [Nelumbo nucifera]"	1	EVLGHAAK(1)IVLYK_x000D_
map04212 Longevity regulating pathway - worm	0.00675365	16	1.8	Gene.20322	445	K	"PREDICTED: ruBisCO large subunit-binding protein subunit beta, chloroplastic [Nelumbo nucifera]"	1	TETELK(1)EK_x000D_
map04212 Longevity regulating pathway - worm	0.00675365	16	1.8	Gene.20322	327	K	"PREDICTED: ruBisCO large subunit-binding protein subunit beta, chloroplastic [Nelumbo nucifera]"	1	GSLK(1)IAAMK_x000D_
map04212 Longevity regulating pathway - worm	0.00675365	16	1.8	Gene.20322	501	K	"PREDICTED: ruBisCO large subunit-binding protein subunit beta, chloroplastic [Nelumbo nucifera]"	1	LGADIVK(1)R_x000D_
map04212 Longevity regulating pathway - worm	0.00675365	16	1.8	Gene.20322	99	K	"PREDICTED: ruBisCO large subunit-binding protein subunit beta, chloroplastic [Nelumbo nucifera]"	1	NVVLESK(1)YGSPK_x000D_
map04212 Longevity regulating pathway - worm	0.00675365	16	1.8	Gene.20322	382	K	"PREDICTED: ruBisCO large subunit-binding protein subunit beta, chloroplastic [Nelumbo nucifera]"	1	IVLYK(1)ESSTIVGDGTTQEAVSR_x000D_
map04212 Longevity regulating pathway - worm	0.00675365	16	1.8	Gene.20322	366	K	"PREDICTED: ruBisCO large subunit-binding protein subunit beta, chloroplastic [Nelumbo nucifera]"	1	DEVGLSLEK(1)AGK_x000D_
map04212 Longevity regulating pathway - worm	0.00675365	16	1.8	Gene.20322	485	K	"PREDICTED: ruBisCO large subunit-binding protein subunit beta, chloroplastic [Nelumbo nucifera]"	1	VDAIK(1)ATLENDEQK_x000D_
map04212 Longevity regulating pathway - worm	0.00675365	16	1.8	Gene.15604	104	K	PREDICTED: probable glutathione S-transferase [Eucalyptus grandis]	1	FWADYVDK(1)K_x000D_
map04212 Longevity regulating pathway - worm	0.00675365	16	1.8	Gene.15604	33	K	PREDICTED: probable glutathione S-transferase [Eucalyptus grandis]	1	GVDYESK(1)EEDLFNK_x000D_
map04212 Longevity regulating pathway - worm	0.00675365	16	1.8	Gene.15604	40	K	PREDICTED: probable glutathione S-transferase [Eucalyptus grandis]	1	GVDYESKEEDLFNK(1)GDSLLK_x000D_
map04212 Longevity regulating pathway - worm	0.00675365	16	1.8	Gene.15604	26	K	PREDICTED: probable glutathione S-transferase [Eucalyptus grandis]	1	IALAEK(1)GVDYESKEEDLFNK_x000D_
map04212 Longevity regulating pathway - worm	0.00675365	16	1.8	Gene.15604	111	K	PREDICTED: probable glutathione S-transferase [Eucalyptus grandis]	1	VYDAGK(1)K_x000D_
map04212 Longevity regulating pathway - worm	0.00675365	16	1.8	Gene.15604	125	K	PREDICTED: probable glutathione S-transferase [Eucalyptus grandis]	1	AK(1)EEFVEIMK_x000D_
map04212 Longevity regulating pathway - worm	0.00675365	16	1.8	Gene.15604	214	K	PREDICTED: probable glutathione S-transferase [Eucalyptus grandis]	1	IHAFVLELK(1)K_x000D_
map04212 Longevity regulating pathway - worm	0.00675365	16	1.8	Gene.15604	117	K	PREDICTED: probable glutathione S-transferase [Eucalyptus grandis]	1	IWMTK(1)GEEQQK_x000D_
map04212 Longevity regulating pathway - worm	0.00675365	16	1.8	Gene.4457	237	K	hypothetical protein CDL15_Pgr023544 [Punica granatum]	1	SIEQIEK(1)EIDR_x000D_
map04212 Longevity regulating pathway - worm	0.00675365	16	1.8	Gene.4457	217	K	hypothetical protein CDL15_Pgr023544 [Punica granatum]	1	EILHSK(1)NNVIR_x000D_
map04212 Longevity regulating pathway - worm	0.00675365	16	1.8	Gene.4457	282	K	hypothetical protein CDL15_Pgr023544 [Punica granatum]	1	LNYK(1)DMYEDR_x000D_
map04212 Longevity regulating pathway - worm	0.00675365	16	1.8	Gene.4457	96	K	hypothetical protein CDL15_Pgr023544 [Punica granatum]	1	VAESDAMGLLLK(1)ER_x000D_
map04212 Longevity regulating pathway - worm	0.00675365	16	1.8	Gene.22968	120	K	"PREDICTED: heat shock 70 kDa protein, mitochondrial isoform X2 [Nelumbo nucifera]"	1	QAVTNPTNTVFGTK(1)R_x000D_
map04212 Longevity regulating pathway - worm	0.00675365	16	1.8	Gene.22968	75	K	"PREDICTED: heat shock 70 kDa protein, mitochondrial isoform X2 [Nelumbo nucifera]"	1	SAK(1)VIENAEGAR_x000D_
map04212 Longevity regulating pathway - worm	0.00675365	16	1.8	Gene.22968	183	K	"PREDICTED: heat shock 70 kDa protein, mitochondrial isoform X2 [Nelumbo nucifera]"	1	ETAEAYLGK(1)SVSK_x000D_
map04212 Longevity regulating pathway - worm	0.00675365	16	1.8	Gene.22968	569	K	"PREDICTED: heat shock 70 kDa protein, mitochondrial isoform X2 [Nelumbo nucifera]"	1	EAELHAQK(1)DQER_x000D_
map04212 Longevity regulating pathway - worm	0.00675365	16	1.8	Gene.22968	209	K	"PREDICTED: heat shock 70 kDa protein, mitochondrial isoform X2 [Nelumbo nucifera]"	1	DAGK(1)IAGLDVQR_x000D_
map04212 Longevity regulating pathway - worm	0.00675365	16	1.8	Gene.22968	174	K	"PREDICTED: heat shock 70 kDa protein, mitochondrial isoform X2 [Nelumbo nucifera]"	1	MK(1)ETAEAYLGK_x000D_
map04212 Longevity regulating pathway - worm	0.00675365	16	1.8	Gene.22968	637	K	"PREDICTED: heat shock 70 kDa protein, mitochondrial isoform X2 [Nelumbo nucifera]"	1	IDAANK(1)AVSK_x000D_
map04212 Longevity regulating pathway - worm	0.00675365	16	1.8	Gene.22968	187	K	"PREDICTED: heat shock 70 kDa protein, mitochondrial isoform X2 [Nelumbo nucifera]"	1	SVSK(1)AVVTVPAYFNDAQR_x000D_
map04212 Longevity regulating pathway - worm	0.00675365	16	1.8	Gene.22968	574	K	"PREDICTED: heat shock 70 kDa protein, mitochondrial isoform X2 [Nelumbo nucifera]"	1	K(1)TLIDTK_x000D_
map04212 Longevity regulating pathway - worm	0.00675365	16	1.8	Gene.21974	519	K	"PREDICTED: chaperonin CPN60-2, mitochondrial isoform X1 [Gossypium raimondii]"	1	GEYVDMVK(1)SGIIDPLK_x000D_
map04212 Longevity regulating pathway - worm	0.00675365	16	1.8	Gene.21974	390	K	"PREDICTED: chaperonin CPN60-2, mitochondrial isoform X1 [Gossypium raimondii]"	1	SAIEMSTSDYDK(1)EK_x000D_
map04212 Longevity regulating pathway - worm	0.00675365	16	1.8	Gene.21974	160	K	"PREDICTED: chaperonin CPN60-2, mitochondrial isoform X1 [Gossypium raimondii]"	1	GISMAVDSVVTNLK(1)SR_x000D_
map04212 Longevity regulating pathway - worm	0.00675365	16	1.8	Gene.21974	199	K	"PREDICTED: chaperonin CPN60-2, mitochondrial isoform X1 [Gossypium raimondii]"	1	VGK(1)EGVITIQDGK_x000D_
map04212 Longevity regulating pathway - worm	0.00675365	16	1.8	Gene.21974	420	K	"PREDICTED: chaperonin CPN60-2, mitochondrial isoform X1 [Gossypium raimondii]"	1	IGGASETEVNEK(1)K_x000D_
map04212 Longevity regulating pathway - worm	0.00675365	16	1.8	Gene.21974	79	K	"PREDICTED: chaperonin CPN60-2, mitochondrial isoform X1 [Gossypium raimondii]"	1	VTK(1)DGVTVAK_x000D_
map04212 Longevity regulating pathway - worm	0.00675365	16	1.8	Gene.21974	367	K	"PREDICTED: chaperonin CPN60-2, mitochondrial isoform X1 [Gossypium raimondii]"	1	DDTVILDGSGDK(1)K_x000D_
map04212 Longevity regulating pathway - worm	0.00675365	16	1.8	Gene.21974	392	K	"PREDICTED: chaperonin CPN60-2, mitochondrial isoform X1 [Gossypium raimondii]"	0.963794	SAIEMSTSDYDK(0.036)EK(0.964)LQER_x000D_
map04212 Longevity regulating pathway - worm	0.00675365	16	1.8	Gene.21974	399	K	"PREDICTED: chaperonin CPN60-2, mitochondrial isoform X1 [Gossypium raimondii]"	1	LAK(1)LSGGVAVLK_x000D_
map04212 Longevity regulating pathway - worm	0.00675365	16	1.8	Gene.21974	76	K	"PREDICTED: chaperonin CPN60-2, mitochondrial isoform X1 [Gossypium raimondii]"	1	NVVIEQSYGAPK(1)VTK_x000D_
map04212 Longevity regulating pathway - worm	0.00675365	16	1.8	Gene.21974	196	K	"PREDICTED: chaperonin CPN60-2, mitochondrial isoform X1 [Gossypium raimondii]"	1	AMEK(1)VGK_x000D_
map04212 Longevity regulating pathway - worm	0.00675365	16	1.8	Gene.21974	62	K	"PREDICTED: chaperonin CPN60-2, mitochondrial isoform X1 [Gossypium raimondii]"	1	VTMGPK(1)GR_x000D_
map04212 Longevity regulating pathway - worm	0.00675365	16	1.8	Gene.21974	270	K	"PREDICTED: chaperonin CPN60-2, mitochondrial isoform X1 [Gossypium raimondii]"	1	ALELALK(1)R_x000D_
map04212 Longevity regulating pathway - worm	0.00675365	16	1.8	Gene.13805	67	K	glutathione-S-transferase [Rheum australe]	1	EK(1)VNPANK_x000D_
map04212 Longevity regulating pathway - worm	0.00675365	16	1.8	Gene.13805	139	K	glutathione-S-transferase [Rheum australe]	1	GGDTTK(1)AADAEFDYLEK_x000D_
map04212 Longevity regulating pathway - worm	0.00675365	16	1.8	Gene.13805	51	K	glutathione-S-transferase [Rheum australe]	1	IK(1)LVGINLQNRPDWYK_x000D_
map04212 Longevity regulating pathway - worm	0.00675365	16	1.8	Gene.13805	226	K	glutathione-S-transferase [Rheum australe]	1	TDPDQLLPYLK(1)SR_x000D_
map04212 Longevity regulating pathway - worm	0.00675365	16	1.8	Gene.13805	215	K	glutathione-S-transferase [Rheum australe]	1	ETK(1)TDPDQLLPYLK_x000D_
map04212 Longevity regulating pathway - worm	0.00675365	16	1.8	Gene.13805	212	K	glutathione-S-transferase [Rheum australe]	1	IEAYK(1)ETK_x000D_
map04212 Longevity regulating pathway - worm	0.00675365	16	1.8	Gene.13805	73	K	glutathione-S-transferase [Rheum australe]	1	VNPANK(1)VPALEHDGK_x000D_
map04212 Longevity regulating pathway - worm	0.00675365	16	1.8	Gene.13805	65	K	glutathione-S-transferase [Rheum australe]	1	LVGINLQNRPDWYK(1)EK_x000D_
map04212 Longevity regulating pathway - worm	0.00675365	16	1.8	Gene.13805	133	K	glutathione-S-transferase [Rheum australe]	1	IYGAFK(1)GGDTTK_x000D_
map04212 Longevity regulating pathway - worm	0.00675365	16	1.8	Gene.13805	44	K	glutathione-S-transferase [Rheum australe]	1	NYK(1)GLQEK_x000D_
map04212 Longevity regulating pathway - worm	0.00675365	16	1.8	Gene.13805	150	K	glutathione-S-transferase [Rheum australe]	1	AADAEFDYLEK(1)ALQK_x000D_
map04212 Longevity regulating pathway - worm	0.00675365	16	1.8	Gene.13805	110	K	glutathione-S-transferase [Rheum australe]	1	YVDSNFEGPSLYPDEPAK(1)R_x000D_
map04212 Longevity regulating pathway - worm	0.00675365	16	1.8	Gene.2359	243	K	"PREDICTED: ATP-dependent Clp protease proteolytic subunit-related protein 1, chloroplastic [Beta vulgaris subsp. vulgaris]"	1	DIHRPK(1)YFR_x000D_
map04212 Longevity regulating pathway - worm	0.00675365	16	1.8	Gene.2359	209	K	"PREDICTED: ATP-dependent Clp protease proteolytic subunit-related protein 1, chloroplastic [Beta vulgaris subsp. vulgaris]"	1	SSGAVLDMWLK(1)AK_x000D_
map04212 Longevity regulating pathway - worm	0.00675365	16	1.8	Gene.2359	232	K	"PREDICTED: ATP-dependent Clp protease proteolytic subunit-related protein 1, chloroplastic [Beta vulgaris subsp. vulgaris]"	1	PK(1)EEIAK_x000D_
map04212 Longevity regulating pathway - worm	0.00675365	16	1.8	Gene.2359	195	K	"PREDICTED: ATP-dependent Clp protease proteolytic subunit-related protein 1, chloroplastic [Beta vulgaris subsp. vulgaris]"	1	LYLPK(1)IYR_x000D_
map04212 Longevity regulating pathway - worm	0.00675365	16	1.8	Gene.17422	88	K	manganese superoxide dismutase [Rheum australe]	1	ALEQLQDAITK(1)GDAPSVAK_x000D_
map04212 Longevity regulating pathway - worm	0.00675365	16	1.8	Gene.9069	287	K	"ATP-dependent Clp protease proteolytic subunit 3, chloroplastic [Spinacia oleracea]"	1	LWHYWK(1)AEGSK_x000D_
map04212 Longevity regulating pathway - worm	0.00675365	16	1.8	Gene.9069	222	K	"ATP-dependent Clp protease proteolytic subunit 3, chloroplastic [Spinacia oleracea]"	1	INK(1)ILSR_x000D_
map04212 Longevity regulating pathway - worm	0.00675365	16	1.8	Gene.9069	211	K	"ATP-dependent Clp protease proteolytic subunit 3, chloroplastic [Spinacia oleracea]"	1	VK(1)EMVYHK_x000D_
map04212 Longevity regulating pathway - worm	0.00675365	16	1.8	Gene.5908	236	K	hypothetical protein KK1_002672 [Cajanus cajan]	1	IK(1)ADAPQR_x000D_
map04212 Longevity regulating pathway - worm	0.00675365	16	1.8	Gene.15368	104	K	probable glutathione S-transferase [Ziziphus jujuba]	1	FWADYIDK(1)K_x000D_
map04212 Longevity regulating pathway - worm	0.00675365	16	1.8	Gene.15368	130	K	probable glutathione S-transferase [Ziziphus jujuba]	1	VEFIK(1)ILK_x000D_
map04212 Longevity regulating pathway - worm	0.00675365	16	1.8	Gene.15368	40	K	probable glutathione S-transferase [Ziziphus jujuba]	1	NK(1)SEMLLK_x000D_
map04212 Longevity regulating pathway - worm	0.00675365	16	1.8	Gene.15368	46	K	probable glutathione S-transferase [Ziziphus jujuba]	1	SEMLLK(1)MNPVHK_x000D_
map04212 Longevity regulating pathway - worm	0.00675365	16	1.8	Gene.15368	188	K	probable glutathione S-transferase [Ziziphus jujuba]	1	FVAWAK(1)R_x000D_
map04212 Longevity regulating pathway - worm	0.00675365	16	1.8	Gene.18419	197	K	glutathione S-transferase F13-like [Manihot esculenta]	1	PHVSAWWK(1)DITSR_x000D_
map04212 Longevity regulating pathway - worm	0.00675365	16	1.8	Gene.18419	92	K	glutathione S-transferase F13-like [Manihot esculenta]	1	QGNPK(1)EAALVK_x000D_
map04212 Longevity regulating pathway - worm	0.00675365	16	1.8	Gene.18419	4	K	glutathione S-transferase F13-like [Manihot esculenta]	1	GLK(1)LYGMPTSTSTAR_x000D_
map04212 Longevity regulating pathway - worm	0.00675365	16	1.8	Gene.18419	77	K	glutathione S-transferase F13-like [Manihot esculenta]	1	AITTYLCDK(1)YK_x000D_
map04212 Longevity regulating pathway - worm	0.00675365	16	1.8	Gene.18419	206	K	glutathione S-transferase F13-like [Manihot esculenta]	1	PATK(1)QVANNMTYGEK_x000D_
map04212 Longevity regulating pathway - worm	0.00675365	16	1.8	Gene.18419	79	K	glutathione S-transferase F13-like [Manihot esculenta]	1	YK(1)NQGSDLLR_x000D_
map04212 Longevity regulating pathway - worm	0.00675365	16	1.8	Gene.18419	48	K	glutathione S-transferase F13-like [Manihot esculenta]	1	HPSFMAK(1)NPFGK_x000D_
map04212 Longevity regulating pathway - worm	0.00675365	16	1.8	Gene.10161	234	K	"ATP-dependent Clp protease proteolytic subunit-related protein 4, chloroplastic-like [Papaver somniferum]"	1	TELVK(1)LYAR_x000D_
map04212 Longevity regulating pathway - worm	0.00675365	16	1.8	Gene.10161	229	K	"ATP-dependent Clp protease proteolytic subunit-related protein 4, chloroplastic-like [Papaver somniferum]"	1	EITNVK(1)TELVK_x000D_
map04212 Longevity regulating pathway - worm	0.00675365	16	1.8	Gene.10161	288	K	"ATP-dependent Clp protease proteolytic subunit-related protein 4, chloroplastic-like [Papaver somniferum]"	1	GVVADLK(1)R_x000D_
map04212 Longevity regulating pathway - worm	0.00675365	16	1.8	Gene.10161	242	K	"ATP-dependent Clp protease proteolytic subunit-related protein 4, chloroplastic-like [Papaver somniferum]"	1	HTGK(1)THEQIEEDIR_x000D_
map04212 Longevity regulating pathway - worm	0.00675365	16	1.8	Gene.5222	127	K	glutathione S-transferase [Knorringia sibirica]	1	REEDMK(1)ETR_x000D_
map04212 Longevity regulating pathway - worm	0.00675365	16	1.8	Gene.5222	204	K	glutathione S-transferase [Knorringia sibirica]	1	AFDGLEIVK(1)ETTPSHER_x000D_
map04212 Longevity regulating pathway - worm	0.00675365	16	1.8	Gene.5222	56	K	glutathione S-transferase [Knorringia sibirica]	1	SQDLLLYNPVHK(1)K_x000D_
map04212 Longevity regulating pathway - worm	0.00675365	16	1.8	Gene.5222	192	K	glutathione S-transferase [Knorringia sibirica]	1	YPLTIK(1)WMR_x000D_
map04212 Longevity regulating pathway - worm	0.00675365	16	1.8	Gene.5222	218	K	glutathione S-transferase [Knorringia sibirica]	1	LVSFFK(1)HVGK_x000D_
map04212 Longevity regulating pathway - worm	0.00675365	16	1.8	Gene.24969	159	K	catalase [Rheum australe]	1	FPDMVHALK(1)PNPK_x000D_
map04212 Longevity regulating pathway - worm	0.00675365	16	1.8	Gene.24969	233	K	catalase [Rheum australe]	1	PTCGVK(1)SLLEDEAIK_x000D_
map04212 Longevity regulating pathway - worm	0.00675365	16	1.8	Gene.24969	227	K	catalase [Rheum australe]	1	FHWK(1)PTCGVK_x000D_
map04212 Longevity regulating pathway - worm	0.00675365	16	1.8	Gene.24969	163	K	catalase [Rheum australe]	0.984454	FPDMVHALK(0.016)PNPK(0.984)SHIQENWR_x000D_
map04212 Longevity regulating pathway - worm	0.00675365	16	1.8	Gene.24969	215	K	catalase [Rheum australe]	1	HMDGSGVNTYTLVNK(1)VGK_x000D_
map04212 Longevity regulating pathway - worm	0.00675365	16	1.8	Gene.24969	72	K	catalase [Rheum australe]	1	GASAK(1)GFFEVTHDVSHLTCADFLR_x000D_
map04212 Longevity regulating pathway - worm	0.00675365	16	1.8	Gene.24969	125	K	catalase [Rheum australe]	1	GFAVK(1)FYTR_x000D_
map04212 Longevity regulating pathway - worm	0.00675365	16	1.8	Gene.24969	223	K	catalase [Rheum australe]	1	VHYVK(1)FHWK_x000D_
map04212 Longevity regulating pathway - worm	0.00675365	16	1.8	Gene.24969	5	K	catalase [Rheum australe]	1	MDPYK(1)FR_x000D_
map04212 Longevity regulating pathway - worm	0.00675365	16	1.8	Gene.5419	32	K	hypothetical protein SOVF_108920 isoform A [Spinacia oleracea]	1	SPIAK(1)EELR_x000D_
map05142 Chagas disease (American trypanosomiasis)	0.946465	1	0.39	Gene.12020	49	K	calreticulin-3-like isoform X1 [Chenopodium quinoa]	1	SEGK(1)AGSFK_x000D_
map04912 GnRH signaling pathway	0.928216	1	0.44	Gene.15398	793	K	Phospholipase D [Parasponia andersonii]	1	AK(1)VLGGK_x000D_
map04912 GnRH signaling pathway	0.928216	1	0.44	Gene.15398	553	K	Phospholipase D [Parasponia andersonii]	1	IVSK(1)IEK_x000D_
map04912 GnRH signaling pathway	0.928216	1	0.44	Gene.15398	254	K	Phospholipase D [Parasponia andersonii]	1	PGGDVTLGELLK(1)K_x000D_
map04912 GnRH signaling pathway	0.928216	1	0.44	Gene.15398	488	K	Phospholipase D [Parasponia andersonii]	1	AGLVSGK(1)DNIIDR_x000D_
map04912 GnRH signaling pathway	0.928216	1	0.44	Gene.15398	386	K	Phospholipase D [Parasponia andersonii]	1	TLDTVNHDDFHQPNFK(1)GSSIK_x000D_
map04912 GnRH signaling pathway	0.928216	1	0.44	Gene.15398	279	K	Phospholipase D [Parasponia andersonii]	1	K(1)DGLMATHDQETESYFR_x000D_
map04912 GnRH signaling pathway	0.928216	1	0.44	Gene.15398	604	K	Phospholipase D [Parasponia andersonii]	1	AK(1)GIDGVDLK_x000D_
map00710 Carbon fixation in photosynthetic organisms	4.63239e-11	29	3.01	Gene.16237	240	K	hypothetical protein GOBAR_AA01068 [Gossypium barbadense]	1	DMPGTHEFLLLDEGK(1)WQHVK_x000D_
map00710 Carbon fixation in photosynthetic organisms	4.63239e-11	29	3.01	Gene.16237	371	K	hypothetical protein GOBAR_AA01068 [Gossypium barbadense]	1	FEK(1)TLYGSSR_x000D_
map00710 Carbon fixation in photosynthetic organisms	4.63239e-11	29	3.01	Gene.16237	245	K	hypothetical protein GOBAR_AA01068 [Gossypium barbadense]	1	WQHVK(1)DTYEIGEGK_x000D_
map00710 Carbon fixation in photosynthetic organisms	4.63239e-11	29	3.01	Gene.16237	314	K	hypothetical protein GOBAR_AA01068 [Gossypium barbadense]	1	GIFTNVISPTAK(1)AK_x000D_
map00710 Carbon fixation in photosynthetic organisms	4.63239e-11	29	3.01	Gene.16237	254	K	hypothetical protein GOBAR_AA01068 [Gossypium barbadense]	1	DTYEIGEGK(1)MFSPGNLR_x000D_
map00710 Carbon fixation in photosynthetic organisms	4.63239e-11	29	3.01	Gene.16237	363	K	hypothetical protein GOBAR_AA01068 [Gossypium barbadense]	1	TQVAYGSK(1)NEIIR_x000D_
map00710 Carbon fixation in photosynthetic organisms	4.63239e-11	29	3.01	Gene.16237	302	K	hypothetical protein GOBAR_AA01068 [Gossypium barbadense]	1	EK(1)GIFTNVISPTAK_x000D_
map00710 Carbon fixation in photosynthetic organisms	4.63239e-11	29	3.01	Gene.16237	86	K	hypothetical protein GOBAR_AA01068 [Gossypium barbadense]	1	ATSDK(1)ALIR_x000D_
map00710 Carbon fixation in photosynthetic organisms	4.63239e-11	29	3.01	Gene.16237	105	K	hypothetical protein GOBAR_AA01068 [Gossypium barbadense]	1	TIAYK(1)VR_x000D_
map00710 Carbon fixation in photosynthetic organisms	4.63239e-11	29	3.01	Gene.16237	300	K	hypothetical protein GOBAR_AA01068 [Gossypium barbadense]	1	YTGGMVPDVNQIIVK(1)EK_x000D_
map00710 Carbon fixation in photosynthetic organisms	4.63239e-11	29	3.01	Gene.2750	39	K	"PREDICTED: malate dehydrogenase, glyoxysomal isoform X1 [Vitis vinifera]"	1	AK(1)GAAPGFR_x000D_
map00710 Carbon fixation in photosynthetic organisms	4.63239e-11	29	3.01	Gene.2750	349	K	"PREDICTED: malate dehydrogenase, glyoxysomal isoform X1 [Vitis vinifera]"	1	ELAGSIEK(1)GVAFIR_x000D_
map00710 Carbon fixation in photosynthetic organisms	4.63239e-11	29	3.01	Gene.2750	341	K	"PREDICTED: malate dehydrogenase, glyoxysomal isoform X1 [Vitis vinifera]"	1	K(1)ELAGSIEK_x000D_
map00710 Carbon fixation in photosynthetic organisms	4.63239e-11	29	3.01	Gene.9972	349	K	NADP-dependent malic enzyme-like [Chenopodium quinoa]	1	K(1)IWLVDSK_x000D_
map00710 Carbon fixation in photosynthetic organisms	4.63239e-11	29	3.01	Gene.9972	51	K	NADP-dependent malic enzyme-like [Chenopodium quinoa]	1	GLAFTEK(1)ER_x000D_
map00710 Carbon fixation in photosynthetic organisms	4.63239e-11	29	3.01	Gene.9972	150	K	NADP-dependent malic enzyme-like [Chenopodium quinoa]	1	GK(1)ILEVLR_x000D_
map00710 Carbon fixation in photosynthetic organisms	4.63239e-11	29	3.01	Gene.24266	553	K	phosphoenolpyruvate carboxylase [Hylocereus undatus]	1	ECHIK(1)EPLR_x000D_
map00710 Carbon fixation in photosynthetic organisms	4.63239e-11	29	3.01	Gene.24266	25	K	phosphoenolpyruvate carboxylase [Hylocereus undatus]	1	LLAPAK(1)VSEDDK_x000D_
map00710 Carbon fixation in photosynthetic organisms	4.63239e-11	29	3.01	Gene.24266	7	K	phosphoenolpyruvate carboxylase [Hylocereus undatus]	1	AMATAK(1)LEK_x000D_
map00710 Carbon fixation in photosynthetic organisms	4.63239e-11	29	3.01	Gene.24266	208	K	phosphoenolpyruvate carboxylase [Hylocereus undatus]	1	DITPDDK(1)QELDEALQR_x000D_
map00710 Carbon fixation in photosynthetic organisms	4.63239e-11	29	3.01	Gene.24266	266	K	phosphoenolpyruvate carboxylase [Hylocereus undatus]	1	VDTALK(1)NIGINER_x000D_
map00710 Carbon fixation in photosynthetic organisms	4.63239e-11	29	3.01	Gene.24266	353	K	phosphoenolpyruvate carboxylase [Hylocereus undatus]	1	DAK(1)HYIEFWK_x000D_
map00710 Carbon fixation in photosynthetic organisms	4.63239e-11	29	3.01	Gene.24266	378	K	phosphoenolpyruvate carboxylase [Hylocereus undatus]	1	DK(1)LYNTR_x000D_
map00710 Carbon fixation in photosynthetic organisms	4.63239e-11	29	3.01	Gene.24266	187	K	phosphoenolpyruvate carboxylase [Hylocereus undatus]	1	SLLQK(1)HGR_x000D_
map00710 Carbon fixation in photosynthetic organisms	4.63239e-11	29	3.01	Gene.15043	240	K	"fructose-bisphosphate aldolase 6, cytosolic [Sesamum indicum]"	1	ALNDHHVLLEGTLLK(1)PNMVTPGSESK_x000D_
map00710 Carbon fixation in photosynthetic organisms	4.63239e-11	29	3.01	Gene.15043	251	K	"fructose-bisphosphate aldolase 6, cytosolic [Sesamum indicum]"	0.999997	ALNDHHVLLEGTLLKPNMVTPGSESK(1)K_x000D_
map00710 Carbon fixation in photosynthetic organisms	4.63239e-11	29	3.01	Gene.15043	252	K	"fructose-bisphosphate aldolase 6, cytosolic [Sesamum indicum]"	1	K(1)VSPELIAEYTVR_x000D_
map00710 Carbon fixation in photosynthetic organisms	4.63239e-11	29	3.01	Gene.15043	53	K	"fructose-bisphosphate aldolase 6, cytosolic [Sesamum indicum]"	1	GILAADESTGTIGK(1)R_x000D_
map00710 Carbon fixation in photosynthetic organisms	4.63239e-11	29	3.01	Gene.15043	118	K	"fructose-bisphosphate aldolase 6, cytosolic [Sesamum indicum]"	1	EGGVLPGIK(1)VDK_x000D_
map00710 Carbon fixation in photosynthetic organisms	4.63239e-11	29	3.01	Gene.15043	326	K	"fructose-bisphosphate aldolase 6, cytosolic [Sesamum indicum]"	1	AWAGK(1)EENVK_x000D_
map00710 Carbon fixation in photosynthetic organisms	4.63239e-11	29	3.01	Gene.15043	331	K	"fructose-bisphosphate aldolase 6, cytosolic [Sesamum indicum]"	1	EENVK(1)HAQEVFLGR_x000D_
map00710 Carbon fixation in photosynthetic organisms	4.63239e-11	29	3.01	Gene.15043	22	K	"fructose-bisphosphate aldolase 6, cytosolic [Sesamum indicum]"	1	GK(1)YADELIANATYIGTPGK_x000D_
map00710 Carbon fixation in photosynthetic organisms	4.63239e-11	29	3.01	Gene.15043	321	K	"fructose-bisphosphate aldolase 6, cytosolic [Sesamum indicum]"	1	ALQQSTLK(1)AWAGK_x000D_
map00710 Carbon fixation in photosynthetic organisms	4.63239e-11	29	3.01	Gene.15043	351	K	"fructose-bisphosphate aldolase 6, cytosolic [Sesamum indicum]"	1	ANSEATLGK(1)YEGGAAVEGATESLYVK_x000D_
map00710 Carbon fixation in photosynthetic organisms	4.63239e-11	29	3.01	Gene.24546	155	K	"pyruvate, phosphate dikinase, chloroplastic [Ricinus communis]"	1	ELVGQYK(1)K_x000D_
map00710 Carbon fixation in photosynthetic organisms	4.63239e-11	29	3.01	Gene.19370	200	K	unknown [Glycine max]	1	FAWK(1)IQR_x000D_
map00710 Carbon fixation in photosynthetic organisms	4.63239e-11	29	3.01	Gene.19370	265	K	unknown [Glycine max]	1	LIMK(1)EGVK_x000D_
map00710 Carbon fixation in photosynthetic organisms	4.63239e-11	29	3.01	Gene.19370	134	K	unknown [Glycine max]	1	ANDFDLMYEQVK(1)AMK_x000D_
map00710 Carbon fixation in photosynthetic organisms	4.63239e-11	29	3.01	Gene.19370	291	K	unknown [Glycine max]	1	K(1)LTCSYPGIK_x000D_
map00710 Carbon fixation in photosynthetic organisms	4.63239e-11	29	3.01	Gene.19370	144	K	unknown [Glycine max]	1	AVEK(1)PIYNHVTGLLDPPELIKPPK_x000D_
map00710 Carbon fixation in photosynthetic organisms	4.63239e-11	29	3.01	Gene.19370	216	K	unknown [Glycine max]	1	GHSLESIK(1)ASIEAR_x000D_
map00710 Carbon fixation in photosynthetic organisms	4.63239e-11	29	3.01	Gene.19370	114	K	unknown [Glycine max]	1	EK(1)GVTALDPR_x000D_
map00710 Carbon fixation in photosynthetic organisms	4.63239e-11	29	3.01	Gene.19370	223	K	unknown [Glycine max]	1	K(1)PDFDAFIDPQK_x000D_
map00710 Carbon fixation in photosynthetic organisms	4.63239e-11	29	3.01	Gene.13693	170	K	"aspartate aminotransferase, mitochondrial [Spinacia oleracea]"	1	VSQK(1)TYHYYNPESK_x000D_
map00710 Carbon fixation in photosynthetic organisms	4.63239e-11	29	3.01	Gene.13693	116	K	"aspartate aminotransferase, mitochondrial [Spinacia oleracea]"	1	LAYGENSEFIK(1)DNR_x000D_
map00710 Carbon fixation in photosynthetic organisms	4.63239e-11	29	3.01	Gene.13693	140	K	"aspartate aminotransferase, mitochondrial [Spinacia oleracea]"	1	LFADFQK(1)R_x000D_
map00710 Carbon fixation in photosynthetic organisms	4.63239e-11	29	3.01	Gene.9225	324	K	hypothetical protein CDL15_Pgr007501 [Punica granatum]	1	AELK(1)SSIEK_x000D_
map00710 Carbon fixation in photosynthetic organisms	4.63239e-11	29	3.01	Gene.9225	165	K	hypothetical protein CDL15_Pgr007501 [Punica granatum]	1	K(1)LFGVTTLDVVR_x000D_
map00710 Carbon fixation in photosynthetic organisms	4.63239e-11	29	3.01	Gene.9225	164	K	hypothetical protein CDL15_Pgr007501 [Punica granatum]	1	AGTYDPK(1)K_x000D_
map00710 Carbon fixation in photosynthetic organisms	4.63239e-11	29	3.01	Gene.9225	157	K	hypothetical protein CDL15_Pgr007501 [Punica granatum]	1	K(1)AGTYDPK_x000D_
map00710 Carbon fixation in photosynthetic organisms	4.63239e-11	29	3.01	Gene.9225	329	K	hypothetical protein CDL15_Pgr007501 [Punica granatum]	1	SSIEK(1)GIQFANK_x000D_
map00710 Carbon fixation in photosynthetic organisms	4.63239e-11	29	3.01	Gene.9225	184	K	hypothetical protein CDL15_Pgr007501 [Punica granatum]	1	TFYAGK(1)AK_x000D_
map00710 Carbon fixation in photosynthetic organisms	4.63239e-11	29	3.01	Gene.9169	369	K	"PREDICTED: NAD-dependent malic enzyme 59 kDa isoform, mitochondrial [Beta vulgaris subsp. vulgaris]"	1	GVTSNHQFYILDK(1)DGLITK_x000D_
map00710 Carbon fixation in photosynthetic organisms	4.63239e-11	29	3.01	Gene.5755	345	K	"fructose-bisphosphate aldolase 3, chloroplastic [Arachis duranensis]"	1	ALQNTVLK(1)TWK_x000D_
map00710 Carbon fixation in photosynthetic organisms	4.63239e-11	29	3.01	Gene.5755	366	K	"fructose-bisphosphate aldolase 3, chloroplastic [Arachis duranensis]"	1	AK(1)ANSLAQLGR_x000D_
map00710 Carbon fixation in photosynthetic organisms	4.63239e-11	29	3.01	Gene.5755	386	K	"fructose-bisphosphate aldolase 3, chloroplastic [Arachis duranensis]"	1	YSAEGENEEAK(1)K_x000D_
map00710 Carbon fixation in photosynthetic organisms	4.63239e-11	29	3.01	Gene.5755	58	K	"fructose-bisphosphate aldolase 3, chloroplastic [Arachis duranensis]"	1	TAK(1)SIASPGR_x000D_
map00710 Carbon fixation in photosynthetic organisms	4.63239e-11	29	3.01	Gene.5755	176	K	"fructose-bisphosphate aldolase 3, chloroplastic [Arachis duranensis]"	1	SAEYYK(1)QGAR_x000D_
map00710 Carbon fixation in photosynthetic organisms	4.63239e-11	29	3.01	Gene.19019	114	K	"NAD-dependent malic enzyme 65 kDa isoform, mitochondrial [Chenopodium quinoa]"	1	DGPTDPNALAK(1)WR_x000D_
map00710 Carbon fixation in photosynthetic organisms	4.63239e-11	29	3.01	Gene.15499	185	K	"glyceraldehyde-3-phosphate dehydrogenase A, chloroplastic [Chenopodium quinoa]"	1	EGAGK(1)HLQAGAK_x000D_
map00710 Carbon fixation in photosynthetic organisms	4.63239e-11	29	3.01	Gene.15499	70	K	"glyceraldehyde-3-phosphate dehydrogenase A, chloroplastic [Chenopodium quinoa]"	1	GIGK(1)GVVQAK_x000D_
map00710 Carbon fixation in photosynthetic organisms	4.63239e-11	29	3.01	Gene.15499	248	K	"glyceraldehyde-3-phosphate dehydrogenase A, chloroplastic [Chenopodium quinoa]"	1	FGIIK(1)GTMTTTHSYTGDQR_x000D_
map00710 Carbon fixation in photosynthetic organisms	4.63239e-11	29	3.01	Gene.15499	192	K	"glyceraldehyde-3-phosphate dehydrogenase A, chloroplastic [Chenopodium quinoa]"	1	HLQAGAK(1)K_x000D_
map00710 Carbon fixation in photosynthetic organisms	4.63239e-11	29	3.01	Gene.15499	122	K	"glyceraldehyde-3-phosphate dehydrogenase A, chloroplastic [Chenopodium quinoa]"	1	QASHLLK(1)YDSTLGTFDADVKPVGDASISVDGK_x000D_
map00710 Carbon fixation in photosynthetic organisms	4.63239e-11	29	3.01	Gene.15499	115	K	"glyceraldehyde-3-phosphate dehydrogenase A, chloroplastic [Chenopodium quinoa]"	1	KDSPLDVVVINDSGGVK(1)QASHLLK_x000D_
map00710 Carbon fixation in photosynthetic organisms	4.63239e-11	29	3.01	Gene.15499	193	K	"glyceraldehyde-3-phosphate dehydrogenase A, chloroplastic [Chenopodium quinoa]"	1	K(1)VLITAPGK_x000D_
map00710 Carbon fixation in photosynthetic organisms	4.63239e-11	29	3.01	Gene.15499	78	K	"glyceraldehyde-3-phosphate dehydrogenase A, chloroplastic [Chenopodium quinoa]"	1	LK(1)VAINGFGR_x000D_
map00710 Carbon fixation in photosynthetic organisms	4.63239e-11	29	3.01	Gene.15499	327	K	"glyceraldehyde-3-phosphate dehydrogenase A, chloroplastic [Chenopodium quinoa]"	1	K(1)TFAEEVNAAFR_x000D_
map00710 Carbon fixation in photosynthetic organisms	4.63239e-11	29	3.01	Gene.15499	99	K	"glyceraldehyde-3-phosphate dehydrogenase A, chloroplastic [Chenopodium quinoa]"	1	K(1)DSPLDVVVINDSGGVK_x000D_
map00710 Carbon fixation in photosynthetic organisms	4.63239e-11	29	3.01	Gene.15499	302	K	"glyceraldehyde-3-phosphate dehydrogenase A, chloroplastic [Chenopodium quinoa]"	1	GK(1)LNGIALR_x000D_
map00710 Carbon fixation in photosynthetic organisms	4.63239e-11	29	3.01	Gene.15499	343	K	"glyceraldehyde-3-phosphate dehydrogenase A, chloroplastic [Chenopodium quinoa]"	1	DASEK(1)ELK_x000D_
map00710 Carbon fixation in photosynthetic organisms	4.63239e-11	29	3.01	Gene.15499	300	K	"glyceraldehyde-3-phosphate dehydrogenase A, chloroplastic [Chenopodium quinoa]"	1	AVALVLPSLK(1)GK_x000D_
map00710 Carbon fixation in photosynthetic organisms	4.63239e-11	29	3.01	Gene.24341	456	K	"transketolase, chloroplastic [Spinacia oleracea]"	1	IYK(1)EFGLTK_x000D_
map00710 Carbon fixation in photosynthetic organisms	4.63239e-11	29	3.01	Gene.2889	229	K	"malate dehydrogenase, chloroplastic [Abrus precatorius]"	1	QK(1)GVYDPK_x000D_
map00710 Carbon fixation in photosynthetic organisms	4.63239e-11	29	3.01	Gene.2889	255	K	"malate dehydrogenase, chloroplastic [Abrus precatorius]"	1	ANTFVAQK(1)K_x000D_
map00710 Carbon fixation in photosynthetic organisms	4.63239e-11	29	3.01	Gene.5995	384	K	"PREDICTED: phosphoglycerate kinase, cytosolic [Fragaria vesca subsp. vesca]"	1	GATTIIGGGDSVAAVEK(1)AGLADK_x000D_
map00710 Carbon fixation in photosynthetic organisms	4.63239e-11	29	3.01	Gene.5995	155	K	"PREDICTED: phosphoglycerate kinase, cytosolic [Fragaria vesca subsp. vesca]"	1	K(1)LASLADVYVNDAFGTAHR_x000D_
map00710 Carbon fixation in photosynthetic organisms	4.63239e-11	29	3.01	Gene.5995	359	K	"PREDICTED: phosphoglycerate kinase, cytosolic [Fragaria vesca subsp. vesca]"	1	FALGTEAIAK(1)K_x000D_
map00710 Carbon fixation in photosynthetic organisms	4.63239e-11	29	3.01	Gene.5995	68	K	"PREDICTED: phosphoglycerate kinase, cytosolic [Fragaria vesca subsp. vesca]"	1	AAVPTIK(1)YLMGYGAK_x000D_
map00710 Carbon fixation in photosynthetic organisms	4.63239e-11	29	3.01	Gene.5995	220	K	"PREDICTED: phosphoglycerate kinase, cytosolic [Fragaria vesca subsp. vesca]"	1	RPFAAIVGGSK(1)VSSK_x000D_
map00710 Carbon fixation in photosynthetic organisms	4.63239e-11	29	3.01	Gene.5995	367	K	"PREDICTED: phosphoglycerate kinase, cytosolic [Fragaria vesca subsp. vesca]"	1	LAELSGK(1)GATTIIGGGDSVAAVEK_x000D_
map00710 Carbon fixation in photosynthetic organisms	4.63239e-11	29	3.01	Gene.5995	76	K	"PREDICTED: phosphoglycerate kinase, cytosolic [Fragaria vesca subsp. vesca]"	1	YLMGYGAK(1)TILTSHLGR_x000D_
map00710 Carbon fixation in photosynthetic organisms	4.63239e-11	29	3.01	Gene.5995	29	K	"PREDICTED: phosphoglycerate kinase, cytosolic [Fragaria vesca subsp. vesca]"	1	SVSTLK(1)EADLK_x000D_
map00710 Carbon fixation in photosynthetic organisms	4.63239e-11	29	3.01	Gene.5995	96	K	"PREDICTED: phosphoglycerate kinase, cytosolic [Fragaria vesca subsp. vesca]"	1	YSLK(1)PLVPR_x000D_
map00710 Carbon fixation in photosynthetic organisms	4.63239e-11	29	3.01	Gene.23751	298	K	hypothetical protein SOVF_007410 [Spinacia oleracea]	1	NDPEFAK(1)K_x000D_
map00710 Carbon fixation in photosynthetic organisms	4.63239e-11	29	3.01	Gene.23751	291	K	hypothetical protein SOVF_007410 [Spinacia oleracea]	1	FYKEEEK(1)NDPEFAK_x000D_
map00710 Carbon fixation in photosynthetic organisms	4.63239e-11	29	3.01	Gene.23751	236	K	hypothetical protein SOVF_007410 [Spinacia oleracea]	1	GVTPK(1)FSLAPLVPR_x000D_
map00710 Carbon fixation in photosynthetic organisms	4.63239e-11	29	3.01	Gene.23751	287	K	hypothetical protein SOVF_007410 [Spinacia oleracea]	1	FYK(1)EEEK_x000D_
map00710 Carbon fixation in photosynthetic organisms	4.63239e-11	29	3.01	Gene.23751	299	K	hypothetical protein SOVF_007410 [Spinacia oleracea]	1	K(1)LASLADLFVNDAFGTAHR_x000D_
map00710 Carbon fixation in photosynthetic organisms	4.63239e-11	29	3.01	Gene.23751	220	K	hypothetical protein SOVF_007410 [Spinacia oleracea]	1	YLMQNGAK(1)VILSSHLGR_x000D_
map00710 Carbon fixation in photosynthetic organisms	4.63239e-11	29	3.01	Gene.23751	167	K	hypothetical protein SOVF_007410 [Spinacia oleracea]	1	K(1)SVGDLSGADLK_x000D_
map00710 Carbon fixation in photosynthetic organisms	4.63239e-11	29	3.01	Gene.23751	327	K	hypothetical protein SOVF_007410 [Spinacia oleracea]	1	AHASTEGVTK(1)FLK_x000D_
map00710 Carbon fixation in photosynthetic organisms	4.63239e-11	29	3.01	Gene.23751	353	K	hypothetical protein SOVF_007410 [Spinacia oleracea]	1	ELDYLDGAVSNPK(1)RPFAAIVGGSK_x000D_
map00710 Carbon fixation in photosynthetic organisms	4.63239e-11	29	3.01	Gene.23751	212	K	hypothetical protein SOVF_007410 [Spinacia oleracea]	1	AAIPTIK(1)YLMQNGAK_x000D_
map00710 Carbon fixation in photosynthetic organisms	4.63239e-11	29	3.01	Gene.23751	510	K	hypothetical protein SOVF_007410 [Spinacia oleracea]	0.984178	K(0.016)LEVLSK(0.984)NGVTTIIGGGDSVAAVEK_x000D_
map00710 Carbon fixation in photosynthetic organisms	4.63239e-11	29	3.01	Gene.23751	178	K	hypothetical protein SOVF_007410 [Spinacia oleracea]	1	SVGDLSGADLK(1)GK_x000D_
map00710 Carbon fixation in photosynthetic organisms	4.63239e-11	29	3.01	Gene.23751	364	K	hypothetical protein SOVF_007410 [Spinacia oleracea]	1	RPFAAIVGGSK(1)VSSK_x000D_
map00710 Carbon fixation in photosynthetic organisms	4.63239e-11	29	3.01	Gene.21223	194	K	hypothetical protein CCACVL1_08170 [Corchorus capsularis]	1	ADLLDK(1)NGQIFAEQGK_x000D_
map00710 Carbon fixation in photosynthetic organisms	4.63239e-11	29	3.01	Gene.21223	89	K	hypothetical protein CCACVL1_08170 [Corchorus capsularis]	1	AEEETK(1)SWK_x000D_
map00710 Carbon fixation in photosynthetic organisms	4.63239e-11	29	3.01	Gene.15678	142	K	"fructose-1,6-bisphosphatase, chloroplastic-like [Cucurbita moschata]"	1	APISNLTGVQGAVNIQGEDQK(1)K_x000D_
map00710 Carbon fixation in photosynthetic organisms	4.63239e-11	29	3.01	Gene.5155	371	K	"Fructose-bisphosphate aldolase, class-I [Corchorus olitorius]"	1	TWGGRPENVK(1)AAQETLLVR_x000D_
map00710 Carbon fixation in photosynthetic organisms	4.63239e-11	29	3.01	Gene.5155	391	K	"Fructose-bisphosphate aldolase, class-I [Corchorus olitorius]"	1	ANSLAQLGK(1)YTGEGESEEAK_x000D_
map00710 Carbon fixation in photosynthetic organisms	4.63239e-11	29	3.01	Gene.5155	74	K	"Fructose-bisphosphate aldolase, class-I [Corchorus olitorius]"	1	TAK(1)TIASPGR_x000D_
map00710 Carbon fixation in photosynthetic organisms	4.63239e-11	29	3.01	Gene.5155	306	K	"Fructose-bisphosphate aldolase, class-I [Corchorus olitorius]"	1	ATPEQVAGYTLK(1)LLHQR_x000D_
map00710 Carbon fixation in photosynthetic organisms	4.63239e-11	29	3.01	Gene.5059	81	K	"fructose-bisphosphate aldolase 1, chloroplastic-like [Nicotiana tabacum]"	1	GILAMDESNATCGK(1)R_x000D_
map00710 Carbon fixation in photosynthetic organisms	4.63239e-11	29	3.01	Gene.5059	57	K	"fructose-bisphosphate aldolase 1, chloroplastic-like [Nicotiana tabacum]"	1	ASYADELVK(1)TAK_x000D_
map00710 Carbon fixation in photosynthetic organisms	4.63239e-11	29	3.01	Gene.5059	357	K	"fructose-bisphosphate aldolase 1, chloroplastic-like [Nicotiana tabacum]"	1	TWGGRPENVK(1)AAQEALLTR_x000D_
map00710 Carbon fixation in photosynthetic organisms	4.63239e-11	29	3.01	Gene.5059	138	K	"fructose-bisphosphate aldolase 1, chloroplastic-like [Nicotiana tabacum]"	1	IVDVLTK(1)QGIVPGIK_x000D_
map00710 Carbon fixation in photosynthetic organisms	4.63239e-11	29	3.01	Gene.5059	347	K	"fructose-bisphosphate aldolase 1, chloroplastic-like [Nicotiana tabacum]"	1	ALQNTCLK(1)TWGGRPENVK_x000D_
map00710 Carbon fixation in photosynthetic organisms	4.63239e-11	29	3.01	Gene.5059	146	K	"fructose-bisphosphate aldolase 1, chloroplastic-like [Nicotiana tabacum]"	1	QGIVPGIK(1)VDK_x000D_
map00710 Carbon fixation in photosynthetic organisms	4.63239e-11	29	3.01	Gene.5059	377	K	"fructose-bisphosphate aldolase 1, chloroplastic-like [Nicotiana tabacum]"	1	ANSLAQLGK(1)YTGEGESDEAK_x000D_
map00710 Carbon fixation in photosynthetic organisms	4.63239e-11	29	3.01	Gene.2809	67	K	"probable ribose-5-phosphate isomerase 3, chloroplastic [Chenopodium quinoa]"	1	LAAEK(1)AVEYVK_x000D_
map00710 Carbon fixation in photosynthetic organisms	4.63239e-11	29	3.01	Gene.2809	212	K	"probable ribose-5-phosphate isomerase 3, chloroplastic [Chenopodium quinoa]"	1	LQEIFK(1)ELGCDAK_x000D_
map00710 Carbon fixation in photosynthetic organisms	4.63239e-11	29	3.01	Gene.2809	162	K	"probable ribose-5-phosphate isomerase 3, chloroplastic [Chenopodium quinoa]"	1	EK(1)MVEAASDK_x000D_
map00710 Carbon fixation in photosynthetic organisms	4.63239e-11	29	3.01	Gene.2809	219	K	"probable ribose-5-phosphate isomerase 3, chloroplastic [Chenopodium quinoa]"	1	ELGCDAK(1)LR_x000D_
map00710 Carbon fixation in photosynthetic organisms	4.63239e-11	29	3.01	Gene.12488	39	K	glutamate--glyoxylate aminotransferase 2 [Chenopodium quinoa]	1	K(1)IIFTNVGNPHALGQK_x000D_
map00710 Carbon fixation in photosynthetic organisms	4.63239e-11	29	3.01	Gene.12488	437	K	glutamate--glyoxylate aminotransferase 2 [Chenopodium quinoa]	1	LLEATGISTVPGSGFGQK(1)EGVFHMR_x000D_
map00710 Carbon fixation in photosynthetic organisms	4.63239e-11	29	3.01	Gene.12488	463	K	glutamate--glyoxylate aminotransferase 2 [Chenopodium quinoa]	1	K(1)FNDAFMEEYEDNR_x000D_
map00710 Carbon fixation in photosynthetic organisms	4.63239e-11	29	3.01	Gene.12488	114	K	glutamate--glyoxylate aminotransferase 2 [Chenopodium quinoa]	1	K(1)ECAEFIER_x000D_
map00710 Carbon fixation in photosynthetic organisms	4.63239e-11	29	3.01	Gene.12488	268	K	glutamate--glyoxylate aminotransferase 2 [Chenopodium quinoa]	1	K(1)VLMDMGPPISK_x000D_
map00710 Carbon fixation in photosynthetic organisms	4.63239e-11	29	3.01	Gene.12488	279	K	glutamate--glyoxylate aminotransferase 2 [Chenopodium quinoa]	1	VLMDMGPPISK(1)ELQLVSYHTVSK_x000D_
map00710 Carbon fixation in photosynthetic organisms	4.63239e-11	29	3.01	Gene.12488	4	K	glutamate--glyoxylate aminotransferase 2 [Chenopodium quinoa]	1	SPK(1)ALDYESLNPNVK_x000D_
map00710 Carbon fixation in photosynthetic organisms	4.63239e-11	29	3.01	Gene.12488	462	K	glutamate--glyoxylate aminotransferase 2 [Chenopodium quinoa]	1	TTILPAEEEMPAIMESFK(1)K_x000D_
map00710 Carbon fixation in photosynthetic organisms	4.63239e-11	29	3.01	Gene.12488	357	K	glutamate--glyoxylate aminotransferase 2 [Chenopodium quinoa]	1	FAQESK(1)GILESLR_x000D_
map00710 Carbon fixation in photosynthetic organisms	4.63239e-11	29	3.01	Gene.12488	54	K	glutamate--glyoxylate aminotransferase 2 [Chenopodium quinoa]	1	IIFTNVGNPHALGQK(1)PLTFPR_x000D_
map00710 Carbon fixation in photosynthetic organisms	4.63239e-11	29	3.01	Gene.22649	306	K	"Fructose-bisphosphate aldolase, class-I [Corchorus olitorius]"	0.999999	ALQQSTLK(1)TWSGKPENVASAQAAFLSR_x000D_
map00710 Carbon fixation in photosynthetic organisms	4.63239e-11	29	3.01	Gene.22649	225	K	"Fructose-bisphosphate aldolase, class-I [Corchorus olitorius]"	1	ALNDHHVLLEGTLLK(1)PNMVTPGSDSPK_x000D_
map00710 Carbon fixation in photosynthetic organisms	4.63239e-11	29	3.01	Gene.22649	17	K	"Fructose-bisphosphate aldolase, class-I [Corchorus olitorius]"	1	TAK(1)YIATPGK_x000D_
map00710 Carbon fixation in photosynthetic organisms	4.63239e-11	29	3.01	Gene.22649	135	K	"Fructose-bisphosphate aldolase, class-I [Corchorus olitorius]"	1	CAEYYK(1)AGAR_x000D_
map00710 Carbon fixation in photosynthetic organisms	4.63239e-11	29	3.01	Gene.22649	14	K	"Fructose-bisphosphate aldolase, class-I [Corchorus olitorius]"	1	YAEELMK(1)TAK_x000D_
map00710 Carbon fixation in photosynthetic organisms	4.63239e-11	29	3.01	Gene.22649	38	K	"Fructose-bisphosphate aldolase, class-I [Corchorus olitorius]"	1	GILAADESTGTIGK(1)R_x000D_
map00710 Carbon fixation in photosynthetic organisms	4.63239e-11	29	3.01	Gene.22649	106	K	"Fructose-bisphosphate aldolase, class-I [Corchorus olitorius]"	1	VDK(1)GTVELAGTNGETTTQGFDSLGAR_x000D_
map00710 Carbon fixation in photosynthetic organisms	4.63239e-11	29	3.01	Gene.22649	24	K	"Fructose-bisphosphate aldolase, class-I [Corchorus olitorius]"	1	YIATPGK(1)GILAADESTGTIGK_x000D_
map00710 Carbon fixation in photosynthetic organisms	4.63239e-11	29	3.01	Gene.22649	44	K	"Fructose-bisphosphate aldolase, class-I [Corchorus olitorius]"	1	LASIK(1)VENVESNR_x000D_
map00710 Carbon fixation in photosynthetic organisms	4.63239e-11	29	3.01	Gene.22649	311	K	"Fructose-bisphosphate aldolase, class-I [Corchorus olitorius]"	1	TWSGK(1)PENVASAQAAFLSR_x000D_
map00710 Carbon fixation in photosynthetic organisms	4.63239e-11	29	3.01	Gene.24062	170	K	Triosephosphate isomerase [Corchorus capsularis]	1	ESGSTVEVVAAQTK(1)AIAEK_x000D_
map00710 Carbon fixation in photosynthetic organisms	4.63239e-11	29	3.01	Gene.24062	25	K	Triosephosphate isomerase [Corchorus capsularis]	1	K(1)FFIGGNWK_x000D_
map00710 Carbon fixation in photosynthetic organisms	4.63239e-11	29	3.01	Gene.24062	215	K	Triosephosphate isomerase [Corchorus capsularis]	1	WLK(1)ANVSEEVAESTR_x000D_
map00710 Carbon fixation in photosynthetic organisms	4.63239e-11	29	3.01	Gene.24062	175	K	Triosephosphate isomerase [Corchorus capsularis]	1	AIAEK(1)IK_x000D_
map00710 Carbon fixation in photosynthetic organisms	4.63239e-11	29	3.01	Gene.9661	123	K	alanine aminotransferase 2-like [Hevea brasiliensis]	1	ASGAYSHSQGVK(1)GLR_x000D_
map00710 Carbon fixation in photosynthetic organisms	4.63239e-11	29	3.01	Gene.9661	412	K	alanine aminotransferase 2-like [Hevea brasiliensis]	1	LHLPEK(1)AIEAAK_x000D_
map00710 Carbon fixation in photosynthetic organisms	4.63239e-11	29	3.01	Gene.15046	99	K	"fructose-bisphosphate aldolase 6, cytosolic [Sesamum indicum]"	1	TASGK(1)LFVDVMK_x000D_
map00710 Carbon fixation in photosynthetic organisms	4.63239e-11	29	3.01	Gene.15046	323	K	"fructose-bisphosphate aldolase 6, cytosolic [Sesamum indicum]"	1	AWAGK(1)EENVDK_x000D_
map00710 Carbon fixation in photosynthetic organisms	4.63239e-11	29	3.01	Gene.25377	251	K	hypothetical protein COLO4_15876 [Corchorus olitorius]	1	K(1)LSSALSAASAACDHIR_x000D_
map00710 Carbon fixation in photosynthetic organisms	4.63239e-11	29	3.01	Gene.25377	116	K	hypothetical protein COLO4_15876 [Corchorus olitorius]	1	DVMSK(1)NVSIYK_x000D_
map00710 Carbon fixation in photosynthetic organisms	4.63239e-11	29	3.01	Gene.25377	219	K	hypothetical protein COLO4_15876 [Corchorus olitorius]	1	TPSGEK(1)PVR_x000D_
map00710 Carbon fixation in photosynthetic organisms	4.63239e-11	29	3.01	Gene.25377	162	K	hypothetical protein COLO4_15876 [Corchorus olitorius]	1	EFAPSIPEK(1)NISALTR_x000D_
map00710 Carbon fixation in photosynthetic organisms	4.63239e-11	29	3.01	Gene.25377	213	K	hypothetical protein COLO4_15876 [Corchorus olitorius]	1	NVIIWGNHSSTQYPDVNHATVK(1)TPSGEK_x000D_
map00710 Carbon fixation in photosynthetic organisms	4.63239e-11	29	3.01	Gene.25377	122	K	hypothetical protein COLO4_15876 [Corchorus olitorius]	1	NVSIYK(1)SQASALEQHAAPNCK_x000D_
map00710 Carbon fixation in photosynthetic organisms	4.63239e-11	29	3.01	Gene.7921	259	K	"PREDICTED: triosephosphate isomerase, chloroplastic [Beta vulgaris subsp. vulgaris]"	1	K(1)NVSDEVASK_x000D_
map00710 Carbon fixation in photosynthetic organisms	4.63239e-11	29	3.01	Gene.7921	268	K	"PREDICTED: triosephosphate isomerase, chloroplastic [Beta vulgaris subsp. vulgaris]"	1	NVSDEVASK(1)TR_x000D_
map00710 Carbon fixation in photosynthetic organisms	4.63239e-11	29	3.01	Gene.7921	316	K	"PREDICTED: triosephosphate isomerase, chloroplastic [Beta vulgaris subsp. vulgaris]"	1	GPEFATIVNSVTSK(1)K_x000D_
map00710 Carbon fixation in photosynthetic organisms	4.63239e-11	29	3.01	Gene.7921	176	K	"PREDICTED: triosephosphate isomerase, chloroplastic [Beta vulgaris subsp. vulgaris]"	1	HVIGEDDQFIGK(1)K_x000D_
map00220 Arginine biosynthesis	0.00135457	13	2.23	Gene.22387	368	K	uncharacterized protein LOC110685313 [Chenopodium quinoa]	1	EIDIAGVK(1)R_x000D_
map00220 Arginine biosynthesis	0.00135457	13	2.23	Gene.2273	74	K	"PREDICTED: glutamine synthetase leaf isozyme, chloroplastic [Gossypium arboreum]"	1	GGNNILVMCDTYTPAGEPIPTNK(1)R_x000D_
map00220 Arginine biosynthesis	0.00135457	13	2.23	Gene.2273	246	K	"PREDICTED: glutamine synthetase leaf isozyme, chloroplastic [Gossypium arboreum]"	1	HK(1)EHISAYGEGNER_x000D_
map00220 Arginine biosynthesis	0.00135457	13	2.23	Gene.2273	86	K	"PREDICTED: glutamine synthetase leaf isozyme, chloroplastic [Gossypium arboreum]"	1	AAQIFSDPK(1)VVK_x000D_
map00220 Arginine biosynthesis	0.00135457	13	2.23	Gene.2273	236	K	"PREDICTED: glutamine synthetase leaf isozyme, chloroplastic [Gossypium arboreum]"	1	K(1)AILNLSLR_x000D_
map00220 Arginine biosynthesis	0.00135457	13	2.23	Gene.2273	263	K	"PREDICTED: glutamine synthetase leaf isozyme, chloroplastic [Gossypium arboreum]"	1	LTGK(1)HETASIDTFSWGVANR_x000D_
map00220 Arginine biosynthesis	0.00135457	13	2.23	Gene.2273	235	K	"PREDICTED: glutamine synthetase leaf isozyme, chloroplastic [Gossypium arboreum]"	1	EEGGFEVIK(1)K_x000D_
map00220 Arginine biosynthesis	0.00135457	13	2.23	Gene.20318	205	K	"PREDICTED: argininosuccinate synthase, chloroplastic [Beta vulgaris subsp. vulgaris]"	1	LVGMK(1)SR_x000D_
map00220 Arginine biosynthesis	0.00135457	13	2.23	Gene.20318	98	K	"PREDICTED: argininosuccinate synthase, chloroplastic [Beta vulgaris subsp. vulgaris]"	1	EDAIEYAK(1)K_x000D_
map00220 Arginine biosynthesis	0.00135457	13	2.23	Gene.20318	136	K	"PREDICTED: argininosuccinate synthase, chloroplastic [Beta vulgaris subsp. vulgaris]"	1	NLWHISHEGDVLEDPANEPK(1)K_x000D_
map00220 Arginine biosynthesis	0.00135457	13	2.23	Gene.20318	283	K	"PREDICTED: argininosuccinate synthase, chloroplastic [Beta vulgaris subsp. vulgaris]"	1	LYK(1)GSVTVVGR_x000D_
map00220 Arginine biosynthesis	0.00135457	13	2.23	Gene.20318	280	K	"PREDICTED: argininosuccinate synthase, chloroplastic [Beta vulgaris subsp. vulgaris]"	1	TTTGSVSLK(1)LYK_x000D_
map00220 Arginine biosynthesis	0.00135457	13	2.23	Gene.20318	23	K	"PREDICTED: argininosuccinate synthase, chloroplastic [Beta vulgaris subsp. vulgaris]"	1	K(1)YLLGTSMAR_x000D_
map00220 Arginine biosynthesis	0.00135457	13	2.23	Gene.20318	58	K	"PREDICTED: argininosuccinate synthase, chloroplastic [Beta vulgaris subsp. vulgaris]"	1	EVGADAVSHGCTGK(1)GNDQVR_x000D_
map00220 Arginine biosynthesis	0.00135457	13	2.23	Gene.23737	84	K	"PREDICTED: ornithine carbamoyltransferase, chloroplastic [Vitis vinifera]"	1	DFLHITDYDK(1)ATILK_x000D_
map00220 Arginine biosynthesis	0.00135457	13	2.23	Gene.23737	74	K	"PREDICTED: ornithine carbamoyltransferase, chloroplastic [Vitis vinifera]"	1	K(1)DFLHITDYDK_x000D_
map00220 Arginine biosynthesis	0.00135457	13	2.23	Gene.23737	98	K	"PREDICTED: ornithine carbamoyltransferase, chloroplastic [Vitis vinifera]"	1	ALEVK(1)ALLK_x000D_
map00220 Arginine biosynthesis	0.00135457	13	2.23	Gene.23737	89	K	"PREDICTED: ornithine carbamoyltransferase, chloroplastic [Vitis vinifera]"	1	ATILK(1)ILDR_x000D_
map00220 Arginine biosynthesis	0.00135457	13	2.23	Gene.23737	282	K	"PREDICTED: ornithine carbamoyltransferase, chloroplastic [Vitis vinifera]"	1	IEITNDPK(1)EAVK_x000D_
map00220 Arginine biosynthesis	0.00135457	13	2.23	Gene.17495	391	K	"aspartate aminotransferase, chloroplastic [Morus notabilis]"	1	QK(1)LYDSLSAK_x000D_
map00220 Arginine biosynthesis	0.00135457	13	2.23	Gene.17495	160	K	"aspartate aminotransferase, chloroplastic [Morus notabilis]"	1	EQK(1)VATVQGLSGTGSLR_x000D_
map00220 Arginine biosynthesis	0.00135457	13	2.23	Gene.17495	188	K	"aspartate aminotransferase, chloroplastic [Morus notabilis]"	1	YFPGAK(1)VLISAPTWGNHK_x000D_
map00220 Arginine biosynthesis	0.00135457	13	2.23	Gene.17495	200	K	"aspartate aminotransferase, chloroplastic [Morus notabilis]"	1	VLISAPTWGNHK(1)NIFNDAR_x000D_
map00220 Arginine biosynthesis	0.00135457	13	2.23	Gene.17495	439	K	"aspartate aminotransferase, chloroplastic [Morus notabilis]"	1	WHVYMTK(1)DGR_x000D_
map00220 Arginine biosynthesis	0.00135457	13	2.23	Gene.17495	116	K	"aspartate aminotransferase, chloroplastic [Morus notabilis]"	1	TEELQPYVLDVVK(1)K_x000D_
map00220 Arginine biosynthesis	0.00135457	13	2.23	Gene.17495	399	K	"aspartate aminotransferase, chloroplastic [Morus notabilis]"	1	LYDSLSAK(1)DK_x000D_
map00220 Arginine biosynthesis	0.00135457	13	2.23	Gene.17495	117	K	"aspartate aminotransferase, chloroplastic [Morus notabilis]"	1	K(1)AENLMLER_x000D_
map00220 Arginine biosynthesis	0.00135457	13	2.23	Gene.12488	39	K	glutamate--glyoxylate aminotransferase 2 [Chenopodium quinoa]	1	K(1)IIFTNVGNPHALGQK_x000D_
map00220 Arginine biosynthesis	0.00135457	13	2.23	Gene.12488	437	K	glutamate--glyoxylate aminotransferase 2 [Chenopodium quinoa]	1	LLEATGISTVPGSGFGQK(1)EGVFHMR_x000D_
map00220 Arginine biosynthesis	0.00135457	13	2.23	Gene.12488	463	K	glutamate--glyoxylate aminotransferase 2 [Chenopodium quinoa]	1	K(1)FNDAFMEEYEDNR_x000D_
map00220 Arginine biosynthesis	0.00135457	13	2.23	Gene.12488	114	K	glutamate--glyoxylate aminotransferase 2 [Chenopodium quinoa]	1	K(1)ECAEFIER_x000D_
map00220 Arginine biosynthesis	0.00135457	13	2.23	Gene.12488	268	K	glutamate--glyoxylate aminotransferase 2 [Chenopodium quinoa]	1	K(1)VLMDMGPPISK_x000D_
map00220 Arginine biosynthesis	0.00135457	13	2.23	Gene.12488	279	K	glutamate--glyoxylate aminotransferase 2 [Chenopodium quinoa]	1	VLMDMGPPISK(1)ELQLVSYHTVSK_x000D_
map00220 Arginine biosynthesis	0.00135457	13	2.23	Gene.12488	4	K	glutamate--glyoxylate aminotransferase 2 [Chenopodium quinoa]	1	SPK(1)ALDYESLNPNVK_x000D_
map00220 Arginine biosynthesis	0.00135457	13	2.23	Gene.12488	462	K	glutamate--glyoxylate aminotransferase 2 [Chenopodium quinoa]	1	TTILPAEEEMPAIMESFK(1)K_x000D_
map00220 Arginine biosynthesis	0.00135457	13	2.23	Gene.12488	357	K	glutamate--glyoxylate aminotransferase 2 [Chenopodium quinoa]	1	FAQESK(1)GILESLR_x000D_
map00220 Arginine biosynthesis	0.00135457	13	2.23	Gene.12488	54	K	glutamate--glyoxylate aminotransferase 2 [Chenopodium quinoa]	1	IIFTNVGNPHALGQK(1)PLTFPR_x000D_
map00220 Arginine biosynthesis	0.00135457	13	2.23	Gene.2302	6	K	PREDICTED: acetylornithine deacetylase [Juglans regia]	1	MDSNVK(1)R_x000D_
map00220 Arginine biosynthesis	0.00135457	13	2.23	Gene.13693	170	K	"aspartate aminotransferase, mitochondrial [Spinacia oleracea]"	1	VSQK(1)TYHYYNPESK_x000D_
map00220 Arginine biosynthesis	0.00135457	13	2.23	Gene.13693	116	K	"aspartate aminotransferase, mitochondrial [Spinacia oleracea]"	1	LAYGENSEFIK(1)DNR_x000D_
map00220 Arginine biosynthesis	0.00135457	13	2.23	Gene.13693	140	K	"aspartate aminotransferase, mitochondrial [Spinacia oleracea]"	1	LFADFQK(1)R_x000D_
map00220 Arginine biosynthesis	0.00135457	13	2.23	Gene.9661	123	K	alanine aminotransferase 2-like [Hevea brasiliensis]	1	ASGAYSHSQGVK(1)GLR_x000D_
map00220 Arginine biosynthesis	0.00135457	13	2.23	Gene.9661	412	K	alanine aminotransferase 2-like [Hevea brasiliensis]	1	LHLPEK(1)AIEAAK_x000D_
map00220 Arginine biosynthesis	0.00135457	13	2.23	Gene.13857	391	K	"acetylornithine aminotransferase, mitochondrial [Chenopodium quinoa]"	1	VLAGNQHVK(1)EVR_x000D_
map00220 Arginine biosynthesis	0.00135457	13	2.23	Gene.23600	217	K	urease [Nepenthes alata]	1	LVSIGGK(1)R_x000D_
map00220 Arginine biosynthesis	0.00135457	13	2.23	Gene.10603	231	K	glutamate dehydrogenase 1 [Jatropha curcas]	1	LIHEQGGK(1)IVAVSDITGAIK_x000D_
map00220 Arginine biosynthesis	0.00135457	13	2.23	Gene.10603	66	K	glutamate dehydrogenase 1 [Jatropha curcas]	1	GPMK(1)GGIR_x000D_
map00220 Arginine biosynthesis	0.00135457	13	2.23	Gene.10603	305	K	glutamate dehydrogenase 1 [Jatropha curcas]	1	AK(1)FIIEAANHPTDPEADEILGK_x000D_
map00220 Arginine biosynthesis	0.00135457	13	2.23	Gene.10603	23	K	glutamate dehydrogenase 1 [Jatropha curcas]	1	LLGLDSK(1)LEK_x000D_
map00220 Arginine biosynthesis	0.00135457	13	2.23	Gene.10603	325	K	glutamate dehydrogenase 1 [Jatropha curcas]	1	FIIEAANHPTDPEADEILGK(1)K_x000D_
map00220 Arginine biosynthesis	0.00135457	13	2.23	Gene.2832	272	K	glutamine synthetase cytosolic isozyme [Chenopodium quinoa]	1	SAIEK(1)LGLR_x000D_
map00220 Arginine biosynthesis	0.00135457	13	2.23	Gene.2832	106	K	glutamine synthetase cytosolic isozyme [Chenopodium quinoa]	1	GNNILVMCDAYTPQGEPIPTNK(1)R_x000D_
map05322 Systemic lupus erythematosus	0.112773	7	1.63	Gene.2548	42	K	PREDICTED: probable histone H2A.1 [Gossypium raimondii]	1	MLGSGASK(1)K_x000D_
map05322 Systemic lupus erythematosus	0.112773	7	1.63	Gene.2548	50	K	PREDICTED: probable histone H2A.1 [Gossypium raimondii]	1	SSK(1)AGLQFPVGR_x000D_
map05322 Systemic lupus erythematosus	0.112773	7	1.63	Gene.2548	68	K	PREDICTED: probable histone H2A.1 [Gossypium raimondii]	1	AGK(1)YAER_x000D_
map05322 Systemic lupus erythematosus	0.112773	7	1.63	Gene.13528	85	K	hypothetical protein B456_003G040200 [Gossypium raimondii]	1	K(1)TVTAMDVVYALK_x000D_
map05322 Systemic lupus erythematosus	0.112773	7	1.63	Gene.13528	37	K	hypothetical protein B456_003G040200 [Gossypium raimondii]	1	DNIQGITK(1)PAIR_x000D_
map05322 Systemic lupus erythematosus	0.112773	7	1.63	Gene.13528	97	K	hypothetical protein B456_003G040200 [Gossypium raimondii]	1	TVTAMDVVYALK(1)R_x000D_
map05322 Systemic lupus erythematosus	0.112773	7	1.63	Gene.14026	117	K	PREDICTED: histone H3-like centromeric protein CSE4 [Brassica rapa]	1	VTIMPK(1)DMQLAR_x000D_
map05322 Systemic lupus erythematosus	0.112773	7	1.63	Gene.6511	84	K	histone H2B.7 [Lactuca sativa]	1	IYIFK(1)VLK_x000D_
map05322 Systemic lupus erythematosus	0.112773	7	1.63	Gene.6511	57	K	histone H2B.7 [Lactuca sativa]	1	LPK(1)EGGAGAADK_x000D_
map05322 Systemic lupus erythematosus	0.112773	7	1.63	Gene.6511	79	K	histone H2B.7 [Lactuca sativa]	1	NVETYK(1)IYIFK_x000D_
map05322 Systemic lupus erythematosus	0.112773	7	1.63	Gene.16086	14	K	probable histone H2A variant 3 [Chenopodium quinoa]	1	GLITGGK(1)SGVNK_x000D_
map05322 Systemic lupus erythematosus	0.112773	7	1.63	Gene.6512	124	K	putative transcription factor Hap3/NF-YB family [Rosa chinensis]	0.969308	YNK(0.969)K(0.031)PTITSR_x000D_
map05322 Systemic lupus erythematosus	0.112773	7	1.63	Gene.6512	155	K	putative transcription factor Hap3/NF-YB family [Rosa chinensis]	1	HAVSEGTK(1)AVTK_x000D_
map05322 Systemic lupus erythematosus	0.112773	7	1.63	Gene.6512	77	K	putative transcription factor Hap3/NF-YB family [Rosa chinensis]	1	SVETYK(1)IYIFK_x000D_
map05322 Systemic lupus erythematosus	0.112773	7	1.63	Gene.6512	71	K	putative transcription factor Hap3/NF-YB family [Rosa chinensis]	1	K(1)SVETYK_x000D_
map05322 Systemic lupus erythematosus	0.112773	7	1.63	Gene.6512	55	K	putative transcription factor Hap3/NF-YB family [Rosa chinensis]	1	LPK(1)EGGAASADKK_x000D_
map05322 Systemic lupus erythematosus	0.112773	7	1.63	Gene.6512	82	K	putative transcription factor Hap3/NF-YB family [Rosa chinensis]	1	IYIFK(1)VLK_x000D_
map05322 Systemic lupus erythematosus	0.112773	7	1.63	Gene.21309	21	K	hypothetical protein AQUCO_01700567v1 [Aquilegia coerulea]	1	GLVAGK(1)TAAASK_x000D_
map05322 Systemic lupus erythematosus	0.112773	7	1.63	Gene.21309	15	K	hypothetical protein AQUCO_01700567v1 [Aquilegia coerulea]	1	GGK(1)GLVAGK_x000D_
map01523 Antifolate resistance	0.0734355	4	2.26	Gene.9612	255	K	Methylenetetrahydrofolate reductase [Macleaya cordata]	1	TK(1)IPDEIHAALEPIKDNEEAVR_x000D_
map01523 Antifolate resistance	0.0734355	4	2.26	Gene.24698	283	K	"serine hydroxymethyltransferase, mitochondrial [Solanum tuberosum]"	1	PK(1)LIVAGASAYAR_x000D_
map01523 Antifolate resistance	0.0734355	4	2.26	Gene.24698	185	K	"serine hydroxymethyltransferase, mitochondrial [Solanum tuberosum]"	1	YYGGNEYIDMAESLCQK(1)R_x000D_
map01523 Antifolate resistance	0.0734355	4	2.26	Gene.24698	245	K	"serine hydroxymethyltransferase, mitochondrial [Solanum tuberosum]"	1	IMALDLPHGGHLSHGYQTDTK(1)K_x000D_
map01523 Antifolate resistance	0.0734355	4	2.26	Gene.24698	275	K	"serine hydroxymethyltransferase, mitochondrial [Solanum tuberosum]"	1	LDESTGYIDYDQMEK(1)SAK_x000D_
map01523 Antifolate resistance	0.0734355	4	2.26	Gene.22401	327	K	uncharacterized protein LOC110682811 [Chenopodium quinoa]	1	YTPK(1)GLEVLR_x000D_
map01523 Antifolate resistance	0.0734355	4	2.26	Gene.22401	477	K	uncharacterized protein LOC110682811 [Chenopodium quinoa]	1	VIAEPGGSK(1)R_x000D_
map01523 Antifolate resistance	0.0734355	4	2.26	Gene.22401	41	K	uncharacterized protein LOC110682811 [Chenopodium quinoa]	1	VK(1)TLHPSVHGGILAR_x000D_
map01523 Antifolate resistance	0.0734355	4	2.26	Gene.22637	238	K	serine hydroxymethyltransferase [Glycine max]	1	VEK(1)LCDLCNITINK_x000D_
map01523 Antifolate resistance	0.0734355	4	2.26	Gene.22637	192	K	serine hydroxymethyltransferase [Glycine max]	1	VYAK(1)QVK_x000D_
map01523 Antifolate resistance	0.0734355	4	2.26	Gene.22637	323	K	serine hydroxymethyltransferase [Glycine max]	1	DIEALK(1)VDVEK_x000D_
map01523 Antifolate resistance	0.0734355	4	2.26	Gene.22637	307	K	serine hydroxymethyltransferase [Glycine max]	1	LLK(1)DFNK_x000D_
map01523 Antifolate resistance	0.0734355	4	2.26	Gene.22637	59	K	serine hydroxymethyltransferase [Glycine max]	1	PK(1)LIICGGSAYPR_x000D_
map01523 Antifolate resistance	0.0734355	4	2.26	Gene.22637	22	K	serine hydroxymethyltransferase [Glycine max]	1	K(1)ISATSIYFESLPYK_x000D_
map01523 Antifolate resistance	0.0734355	4	2.26	Gene.22637	52	K	serine hydroxymethyltransferase [Glycine max]	1	LEEK(1)AMDFRPK_x000D_
map01523 Antifolate resistance	0.0734355	4	2.26	Gene.22637	317	K	serine hydroxymethyltransferase [Glycine max]	1	GLVNNK(1)DIEALK_x000D_
map01523 Antifolate resistance	0.0734355	4	2.26	Gene.22637	76	K	serine hydroxymethyltransferase [Glycine max]	1	DWEYAK(1)LR_x000D_
map01523 Antifolate resistance	0.0734355	4	2.26	Gene.22637	311	K	serine hydroxymethyltransferase [Glycine max]	1	DFNK(1)GLVNNK_x000D_
map01523 Antifolate resistance	0.0734355	4	2.26	Gene.22637	195	K	serine hydroxymethyltransferase [Glycine max]	1	QVK(1)ANAVALGNYLMGK_x000D_
map00730 Thiamine metabolism	0.19802	6	1.48	Gene.18808	11	K	"PREDICTED: phosphomethylpyrimidine synthase, chloroplastic isoform X2 [Beta vulgaris subsp. vulgaris]"	1	EK(1)LGLPR_x000D_
map00730 Thiamine metabolism	0.19802	6	1.48	Gene.18808	354	K	"PREDICTED: phosphomethylpyrimidine synthase, chloroplastic isoform X2 [Beta vulgaris subsp. vulgaris]"	1	DDVK(1)AGVIAYK_x000D_
map00730 Thiamine metabolism	0.19802	6	1.48	Gene.2991	109	K	PREDICTED: adenylate kinase 4 [Lupinus angustifolius]	1	LDEMLDK(1)R_x000D_
map00730 Thiamine metabolism	0.19802	6	1.48	Gene.2991	147	K	PREDICTED: adenylate kinase 4 [Lupinus angustifolius]	1	SYHTK(1)FAPPK_x000D_
map00730 Thiamine metabolism	0.19802	6	1.48	Gene.2991	49	K	PREDICTED: adenylate kinase 4 [Lupinus angustifolius]	1	AAVAAK(1)TPLGVK_x000D_
map00730 Thiamine metabolism	0.19802	6	1.48	Gene.2991	55	K	PREDICTED: adenylate kinase 4 [Lupinus angustifolius]	1	TPLGVK(1)AK_x000D_
map00730 Thiamine metabolism	0.19802	6	1.48	Gene.2991	195	K	PREDICTED: adenylate kinase 4 [Lupinus angustifolius]	1	QTEPVIDYYAK(1)K_x000D_
map00730 Thiamine metabolism	0.19802	6	1.48	Gene.21635	159	K	"adenylate kinase 5, chloroplastic-like isoform X1 [Chenopodium quinoa]"	1	EK(1)GWLLDGYPR_x000D_
map00730 Thiamine metabolism	0.19802	6	1.48	Gene.21635	127	K	"adenylate kinase 5, chloroplastic-like isoform X1 [Chenopodium quinoa]"	1	AEVAAGTEIGNK(1)AK_x000D_
map00730 Thiamine metabolism	0.19802	6	1.48	Gene.21635	297	K	"adenylate kinase 5, chloroplastic-like isoform X1 [Chenopodium quinoa]"	1	NAANAGK(1)SLVK_x000D_
map00730 Thiamine metabolism	0.19802	6	1.48	Gene.11136	244	K	hypothetical protein EUGRSUZ_F03433 [Eucalyptus grandis]	1	VVVSSCGHDGPFGATGVK(1)R_x000D_
map00730 Thiamine metabolism	0.19802	6	1.48	Gene.8928	219	K	"PREDICTED: adenylate kinase, chloroplastic isoform X2 [Juglans regia]"	1	IYHLK(1)YSPPENEEIAAR_x000D_
map00730 Thiamine metabolism	0.19802	6	1.48	Gene.8928	242	K	"PREDICTED: adenylate kinase, chloroplastic isoform X2 [Juglans regia]"	1	FDDTEEK(1)VK_x000D_
map00730 Thiamine metabolism	0.19802	6	1.48	Gene.11499	399	K	Hydroxymethylpyrimidine kinase [Actinidia chinensis var. chinensis]	1	SK(1)GIPILINDR_x000D_
map00562 Inositol phosphate metabolism	0.946033	6	0.62	Gene.24062	170	K	Triosephosphate isomerase [Corchorus capsularis]	1	ESGSTVEVVAAQTK(1)AIAEK_x000D_
map00562 Inositol phosphate metabolism	0.946033	6	0.62	Gene.24062	25	K	Triosephosphate isomerase [Corchorus capsularis]	1	K(1)FFIGGNWK_x000D_
map00562 Inositol phosphate metabolism	0.946033	6	0.62	Gene.24062	215	K	Triosephosphate isomerase [Corchorus capsularis]	1	WLK(1)ANVSEEVAESTR_x000D_
map00562 Inositol phosphate metabolism	0.946033	6	0.62	Gene.24062	175	K	Triosephosphate isomerase [Corchorus capsularis]	1	AIAEK(1)IK_x000D_
map00562 Inositol phosphate metabolism	0.946033	6	0.62	Gene.2288	391	K	inositol monophosphatase family protein [Sesuvium portulacastrum]	1	AVQESIAEK(1)ASAL_x000D_
map00562 Inositol phosphate metabolism	0.946033	6	0.62	Gene.2288	306	K	inositol monophosphatase family protein [Sesuvium portulacastrum]	1	IDSQAK(1)YGALSR_x000D_
map00562 Inositol phosphate metabolism	0.946033	6	0.62	Gene.2288	72	K	inositol monophosphatase family protein [Sesuvium portulacastrum]	1	VQK(1)SLLQSDVQSK_x000D_
map00562 Inositol phosphate metabolism	0.946033	6	0.62	Gene.2288	125	K	inositol monophosphatase family protein [Sesuvium portulacastrum]	1	K(1)DGAGVIVER_x000D_
map00562 Inositol phosphate metabolism	0.946033	6	0.62	Gene.2288	82	K	inositol monophosphatase family protein [Sesuvium portulacastrum]	1	SLLQSDVQSK(1)LDK_x000D_
map00562 Inositol phosphate metabolism	0.946033	6	0.62	Gene.22366	314	K	Inositol monophosphatase [Macleaya cordata]	1	LLEK(1)IGPATENLK_x000D_
map00562 Inositol phosphate metabolism	0.946033	6	0.62	Gene.13271	188	K	inositol monophosphatase [Spinacia oleracea]	1	DK(1)QTIDATTNR_x000D_
map00562 Inositol phosphate metabolism	0.946033	6	0.62	Gene.13271	51	K	inositol monophosphatase [Spinacia oleracea]	1	GFYQTK(1)QVEHK_x000D_
map00562 Inositol phosphate metabolism	0.946033	6	0.62	Gene.22378	363	K	"PREDICTED: methylmalonate-semialdehyde dehydrogenase [acylating], mitochondrial [Beta vulgaris subsp. vulgaris]"	1	VNAGIEPDADLGPVISK(1)QAK_x000D_
map00562 Inositol phosphate metabolism	0.946033	6	0.62	Gene.22378	90	K	"PREDICTED: methylmalonate-semialdehyde dehydrogenase [acylating], mitochondrial [Beta vulgaris subsp. vulgaris]"	1	K(1)AFPSWR_x000D_
map00562 Inositol phosphate metabolism	0.946033	6	0.62	Gene.7921	259	K	"PREDICTED: triosephosphate isomerase, chloroplastic [Beta vulgaris subsp. vulgaris]"	1	K(1)NVSDEVASK_x000D_
map00562 Inositol phosphate metabolism	0.946033	6	0.62	Gene.7921	268	K	"PREDICTED: triosephosphate isomerase, chloroplastic [Beta vulgaris subsp. vulgaris]"	1	NVSDEVASK(1)TR_x000D_
map00562 Inositol phosphate metabolism	0.946033	6	0.62	Gene.7921	316	K	"PREDICTED: triosephosphate isomerase, chloroplastic [Beta vulgaris subsp. vulgaris]"	1	GPEFATIVNSVTSK(1)K_x000D_
map00562 Inositol phosphate metabolism	0.946033	6	0.62	Gene.7921	176	K	"PREDICTED: triosephosphate isomerase, chloroplastic [Beta vulgaris subsp. vulgaris]"	1	HVIGEDDQFIGK(1)K_x000D_
map00330 Arginine and proline metabolism	0.545781	7	1.02	Gene.18111	295	K	"PREDICTED: aldehyde dehydrogenase family 2 member B7, mitochondrial isoform X1 [Beta vulgaris subsp. vulgaris]"	1	SLDEVIK(1)R_x000D_
map00330 Arginine and proline metabolism	0.545781	7	1.02	Gene.13693	170	K	"aspartate aminotransferase, mitochondrial [Spinacia oleracea]"	1	VSQK(1)TYHYYNPESK_x000D_
map00330 Arginine and proline metabolism	0.545781	7	1.02	Gene.13693	116	K	"aspartate aminotransferase, mitochondrial [Spinacia oleracea]"	1	LAYGENSEFIK(1)DNR_x000D_
map00330 Arginine and proline metabolism	0.545781	7	1.02	Gene.13693	140	K	"aspartate aminotransferase, mitochondrial [Spinacia oleracea]"	1	LFADFQK(1)R_x000D_
map00330 Arginine and proline metabolism	0.545781	7	1.02	Gene.14816	408	K	aldehyde dehydrogenase family 7 member B4 [Chenopodium quinoa]	1	FK(1)TLEEAIR_x000D_
map00330 Arginine and proline metabolism	0.545781	7	1.02	Gene.14816	6	K	aldehyde dehydrogenase family 7 member B4 [Chenopodium quinoa]	1	K(1)EYEFLK_x000D_
map00330 Arginine and proline metabolism	0.545781	7	1.02	Gene.14816	483	K	aldehyde dehydrogenase family 7 member B4 [Chenopodium quinoa]	1	EAGSDSWK(1)QYMR_x000D_
map00330 Arginine and proline metabolism	0.545781	7	1.02	Gene.14816	94	K	aldehyde dehydrogenase family 7 member B4 [Chenopodium quinoa]	1	NK(1)LQQFGR_x000D_
map00330 Arginine and proline metabolism	0.545781	7	1.02	Gene.14816	79	K	aldehyde dehydrogenase family 7 member B4 [Chenopodium quinoa]	1	VWMQVPAPK(1)R_x000D_
map00330 Arginine and proline metabolism	0.545781	7	1.02	Gene.549	334	K	hypothetical protein SOVF_137630 isoform B [Spinacia oleracea]	1	HIK(1)TTIVQGR_x000D_
map00330 Arginine and proline metabolism	0.545781	7	1.02	Gene.17495	391	K	"aspartate aminotransferase, chloroplastic [Morus notabilis]"	1	QK(1)LYDSLSAK_x000D_
map00330 Arginine and proline metabolism	0.545781	7	1.02	Gene.17495	160	K	"aspartate aminotransferase, chloroplastic [Morus notabilis]"	1	EQK(1)VATVQGLSGTGSLR_x000D_
map00330 Arginine and proline metabolism	0.545781	7	1.02	Gene.17495	188	K	"aspartate aminotransferase, chloroplastic [Morus notabilis]"	1	YFPGAK(1)VLISAPTWGNHK_x000D_
map00330 Arginine and proline metabolism	0.545781	7	1.02	Gene.17495	200	K	"aspartate aminotransferase, chloroplastic [Morus notabilis]"	1	VLISAPTWGNHK(1)NIFNDAR_x000D_
map00330 Arginine and proline metabolism	0.545781	7	1.02	Gene.17495	439	K	"aspartate aminotransferase, chloroplastic [Morus notabilis]"	1	WHVYMTK(1)DGR_x000D_
map00330 Arginine and proline metabolism	0.545781	7	1.02	Gene.17495	116	K	"aspartate aminotransferase, chloroplastic [Morus notabilis]"	1	TEELQPYVLDVVK(1)K_x000D_
map00330 Arginine and proline metabolism	0.545781	7	1.02	Gene.17495	399	K	"aspartate aminotransferase, chloroplastic [Morus notabilis]"	1	LYDSLSAK(1)DK_x000D_
map00330 Arginine and proline metabolism	0.545781	7	1.02	Gene.17495	117	K	"aspartate aminotransferase, chloroplastic [Morus notabilis]"	1	K(1)AENLMLER_x000D_
map00330 Arginine and proline metabolism	0.545781	7	1.02	Gene.22009	231	K	PREDICTED: delta-1-pyrroline-5-carboxylate synthase isoform X1 [Nelumbo nucifera]	1	HQSEITFGDK(1)SR_x000D_
map00330 Arginine and proline metabolism	0.545781	7	1.02	Gene.22009	366	K	PREDICTED: delta-1-pyrroline-5-carboxylate synthase isoform X1 [Nelumbo nucifera]	0.999603	LALKPGK(1)ISSLTK_x000D_
map00330 Arginine and proline metabolism	0.545781	7	1.02	Gene.22009	372	K	PREDICTED: delta-1-pyrroline-5-carboxylate synthase isoform X1 [Nelumbo nucifera]	1	ISSLTK(1)SIR_x000D_
map00330 Arginine and proline metabolism	0.545781	7	1.02	Gene.3581	252	K	PREDICTED: probable aldehyde dehydrogenase [Beta vulgaris subsp. vulgaris]	1	SPLLSK(1)LK_x000D_
map00330 Arginine and proline metabolism	0.545781	7	1.02	Gene.3581	185	K	PREDICTED: probable aldehyde dehydrogenase [Beta vulgaris subsp. vulgaris]	1	VAEK(1)LAVDLK_x000D_
map00330 Arginine and proline metabolism	0.545781	7	1.02	Gene.3581	20	K	PREDICTED: probable aldehyde dehydrogenase [Beta vulgaris subsp. vulgaris]	1	YLLYGDITAK(1)AAR_x000D_
map04216 Ferroptosis	0.060453	8	1.75	Gene.16252	209	K	PREDICTED: mitochondrial outer membrane protein porin 2-like [Juglans regia]	1	ASYLHHLDQAK(1)R_x000D_
map04216 Ferroptosis	0.060453	8	1.75	Gene.16252	251	K	PREDICTED: mitochondrial outer membrane protein porin 2-like [Juglans regia]	1	LNNHGK(1)LGALLQHELIPK_x000D_
map04216 Ferroptosis	0.060453	8	1.75	Gene.16252	198	K	PREDICTED: mitochondrial outer membrane protein porin 2-like [Juglans regia]	1	GDSIK(1)ASYLHHLDQAK_x000D_
map04216 Ferroptosis	0.060453	8	1.75	Gene.16252	275	K	PREDICTED: mitochondrial outer membrane protein porin 2-like [Juglans regia]	1	SVLTVAGDFDTK(1)ALDK_x000D_
map04216 Ferroptosis	0.060453	8	1.75	Gene.16252	279	K	PREDICTED: mitochondrial outer membrane protein porin 2-like [Juglans regia]	1	ALDK(1)TPR_x000D_
map04216 Ferroptosis	0.060453	8	1.75	Gene.16252	78	K	PREDICTED: mitochondrial outer membrane protein porin 2-like [Juglans regia]	1	YK(1)NTQIDVK_x000D_
map04216 Ferroptosis	0.060453	8	1.75	Gene.17037	391	K	"long chain acyl-CoA synthetase 9, chloroplastic [Carica papaya]"	1	LEK(1)FEIPGK_x000D_
map04216 Ferroptosis	0.060453	8	1.75	Gene.17037	262	K	"long chain acyl-CoA synthetase 9, chloroplastic [Carica papaya]"	1	NEAK(1)TNEVYK_x000D_
map04216 Ferroptosis	0.060453	8	1.75	Gene.5827	261	K	"PREDICTED: ferritin, chloroplastic [Beta vulgaris subsp. vulgaris]"	1	LVGK(1)GHGVWHFDQMLLHEGGNGAL_x000D_
map04216 Ferroptosis	0.060453	8	1.75	Gene.5827	248	K	"PREDICTED: ferritin, chloroplastic [Beta vulgaris subsp. vulgaris]"	1	K(1)IAEYVAQLR_x000D_
map04216 Ferroptosis	0.060453	8	1.75	Gene.5827	214	K	"PREDICTED: ferritin, chloroplastic [Beta vulgaris subsp. vulgaris]"	1	LTNEK(1)LLNLHSVAEK_x000D_
map04216 Ferroptosis	0.060453	8	1.75	Gene.5827	168	K	"PREDICTED: ferritin, chloroplastic [Beta vulgaris subsp. vulgaris]"	1	LMK(1)YQNMR_x000D_
map04216 Ferroptosis	0.060453	8	1.75	Gene.5120	384	K	long chain acyl-CoA synthetase 4-like [Spinacia oleracea]	1	TVFAGYHK(1)R_x000D_
map04216 Ferroptosis	0.060453	8	1.75	Gene.5120	274	K	long chain acyl-CoA synthetase 4-like [Spinacia oleracea]	1	HEEASPLSDK(1)IVFSK_x000D_
map04216 Ferroptosis	0.060453	8	1.75	Gene.5120	510	K	long chain acyl-CoA synthetase 4-like [Spinacia oleracea]	1	LK(1)GFEFIK_x000D_
map04216 Ferroptosis	0.060453	8	1.75	Gene.5120	234	K	long chain acyl-CoA synthetase 4-like [Spinacia oleracea]	1	IYTGLK(1)AK_x000D_
map04216 Ferroptosis	0.060453	8	1.75	Gene.5120	493	K	long chain acyl-CoA synthetase 4-like [Spinacia oleracea]	1	AK(1)EYILQELTK_x000D_
map04216 Ferroptosis	0.060453	8	1.75	Gene.8620	11	K	mitochondrial outer membrane protein porin 4 [Spinacia oleracea]	1	APSQFPDFGK(1)R_x000D_
map04216 Ferroptosis	0.060453	8	1.75	Gene.514	261	K	ferritin 2 [Populus tomentosa]	1	K(1)ISEYVAQLR_x000D_
map04216 Ferroptosis	0.060453	8	1.75	Gene.514	185	K	ferritin 2 [Populus tomentosa]	1	LMEYQNK(1)R_x000D_
map04216 Ferroptosis	0.060453	8	1.75	Gene.514	227	K	ferritin 2 [Populus tomentosa]	1	LTNEK(1)LLNLQSVAAK_x000D_
map04216 Ferroptosis	0.060453	8	1.75	Gene.11635	74	K	hypothetical protein CDL15_Pgr009623 [Punica granatum]	1	VDTK(1)SNVFTTVTIDEPAPGLK_x000D_
map04216 Ferroptosis	0.060453	8	1.75	Gene.11635	63	K	hypothetical protein CDL15_Pgr009623 [Punica granatum]	1	LINK(1)NITTDVK_x000D_
map04216 Ferroptosis	0.060453	8	1.75	Gene.11635	3	K	hypothetical protein CDL15_Pgr009623 [Punica granatum]	1	VK(1)GPGLYSDIGK_x000D_
map04216 Ferroptosis	0.060453	8	1.75	Gene.11635	70	K	hypothetical protein CDL15_Pgr009623 [Punica granatum]	1	NITTDVK(1)VDTK_x000D_
map04216 Ferroptosis	0.060453	8	1.75	Gene.11635	228	K	hypothetical protein CDL15_Pgr009623 [Punica granatum]	1	LTIGTQHALDPLTLVK(1)AR_x000D_
map04216 Ferroptosis	0.060453	8	1.75	Gene.11635	13	K	hypothetical protein CDL15_Pgr009623 [Punica granatum]	1	GPGLYSDIGK(1)K_x000D_
map04216 Ferroptosis	0.060453	8	1.75	Gene.11635	236	K	hypothetical protein CDL15_Pgr009623 [Punica granatum]	1	VDNHGK(1)ANALIQHEWRPK_x000D_
map04216 Ferroptosis	0.060453	8	1.75	Gene.8702	383	K	"long chain acyl-CoA synthetase 7, peroxisomal-like [Spinacia oleracea]"	1	LFNLAFNSK(1)K_x000D_
map04216 Ferroptosis	0.060453	8	1.75	Gene.8702	404	K	"long chain acyl-CoA synthetase 7, peroxisomal-like [Spinacia oleracea]"	1	LVFNK(1)IK_x000D_
map04120 Ubiquitin mediated proteolysis	0.999991	4	0.24	Gene.23699	1059	K	ubiquitin-activating enzyme E1 1-like [Ziziphus jujuba]	1	LVDLVK(1)DVAK_x000D_
map04120 Ubiquitin mediated proteolysis	0.999991	4	0.24	Gene.19366	25	K	PREDICTED: pre-mRNA-processing factor 19 [Vitis vinifera]	1	TSGLLYEK(1)R_x000D_
map04120 Ubiquitin mediated proteolysis	0.999991	4	0.24	Gene.19366	168	K	PREDICTED: pre-mRNA-processing factor 19 [Vitis vinifera]	1	AAEDDGLGPDGK(1)K_x000D_
map04120 Ubiquitin mediated proteolysis	0.999991	4	0.24	Gene.22768	151	K	ubiquitin-conjugating enzyme E2-17 kDa-like [Cucurbita pepo subsp. pepo]	1	SK(1)YESTAR_x000D_
map04120 Ubiquitin mediated proteolysis	0.999991	4	0.24	Gene.22767	133	K	"hypothetical protein B456_007G025200, partial [Gossypium raimondii]"	1	AK(1)YESTAR_x000D_
map04657 IL-17 signaling pathway	0.0734355	4	2.26	Gene.24943	271	K	PREDICTED: heat shock cognate protein 80 [Gossypium hirsutum]	1	K(1)PEEITK_x000D_
map04657 IL-17 signaling pathway	0.0734355	4	2.26	Gene.24943	538	K	PREDICTED: heat shock cognate protein 80 [Gossypium hirsutum]	1	EK(1)FEGLCK_x000D_
map04657 IL-17 signaling pathway	0.0734355	4	2.26	Gene.24943	470	K	PREDICTED: heat shock cognate protein 80 [Gossypium hirsutum]	1	ESQSDIYYITGESK(1)K_x000D_
map04657 IL-17 signaling pathway	0.0734355	4	2.26	Gene.24943	263	K	PREDICTED: heat shock cognate protein 80 [Gossypium hirsutum]	1	EVSNEWSVLNK(1)QK_x000D_
map04657 IL-17 signaling pathway	0.0734355	4	2.26	Gene.24943	586	K	PREDICTED: heat shock cognate protein 80 [Gossypium hirsutum]	1	IMK(1)AQALK_x000D_
map04657 IL-17 signaling pathway	0.0734355	4	2.26	Gene.24943	521	K	PREDICTED: heat shock cognate protein 80 [Gossypium hirsutum]	1	EGLK(1)LEETDDEK_x000D_
map04657 IL-17 signaling pathway	0.0734355	4	2.26	Gene.24943	481	K	PREDICTED: heat shock cognate protein 80 [Gossypium hirsutum]	1	AVENSPFLEK(1)LK_x000D_
map04657 IL-17 signaling pathway	0.0734355	4	2.26	Gene.24943	378	K	PREDICTED: heat shock cognate protein 80 [Gossypium hirsutum]	1	EMLQQNK(1)ILK_x000D_
map04657 IL-17 signaling pathway	0.0734355	4	2.26	Gene.24943	197	K	PREDICTED: heat shock cognate protein 80 [Gossypium hirsutum]	1	K(1)HSEFISYPISLWVEK_x000D_
map04657 IL-17 signaling pathway	0.0734355	4	2.26	Gene.24943	553	K	PREDICTED: heat shock cognate protein 80 [Gossypium hirsutum]	1	DVLGDK(1)VEK_x000D_
map04657 IL-17 signaling pathway	0.0734355	4	2.26	Gene.24943	252	K	PREDICTED: heat shock cognate protein 80 [Gossypium hirsutum]	1	TIK(1)EVSNEWSVLNK_x000D_
map04657 IL-17 signaling pathway	0.0734355	4	2.26	Gene.24943	440	K	PREDICTED: heat shock cognate protein 80 [Gossypium hirsutum]	1	YHSTK(1)SGDELTSLK_x000D_
map04657 IL-17 signaling pathway	0.0734355	4	2.26	Gene.24943	547	K	PREDICTED: heat shock cognate protein 80 [Gossypium hirsutum]	1	VIK(1)DVLGDK_x000D_
map04657 IL-17 signaling pathway	0.0734355	4	2.26	Gene.24943	326	K	PREDICTED: heat shock cognate protein 80 [Gossypium hirsutum]	1	APFDLFDSK(1)K_x000D_
map04657 IL-17 signaling pathway	0.0734355	4	2.26	Gene.24943	517	K	PREDICTED: heat shock cognate protein 80 [Gossypium hirsutum]	1	LVSATK(1)EGLK_x000D_
map04657 IL-17 signaling pathway	0.0734355	4	2.26	Gene.24943	429	K	PREDICTED: heat shock cognate protein 80 [Gossypium hirsutum]	1	TK(1)IAELLR_x000D_
map04657 IL-17 signaling pathway	0.0734355	4	2.26	Gene.24943	417	K	PREDICTED: heat shock cognate protein 80 [Gossypium hirsutum]	1	NLK(1)LGIHEDSQNR_x000D_
map04657 IL-17 signaling pathway	0.0734355	4	2.26	Gene.24943	316	K	PREDICTED: heat shock cognate protein 80 [Gossypium hirsutum]	1	AVLFVPK(1)R_x000D_
map04657 IL-17 signaling pathway	0.0734355	4	2.26	Gene.24943	277	K	PREDICTED: heat shock cognate protein 80 [Gossypium hirsutum]	0.999968	KPEEITK(1)EEYSAFYK_x000D_
map04657 IL-17 signaling pathway	0.0734355	4	2.26	Gene.24943	456	K	PREDICTED: heat shock cognate protein 80 [Gossypium hirsutum]	1	MK(1)ESQSDIYYITGESK_x000D_
map04657 IL-17 signaling pathway	0.0734355	4	2.26	Gene.24943	173	K	PREDICTED: heat shock cognate protein 80 [Gossypium hirsutum]	1	GTK(1)MTLYLK_x000D_
map04657 IL-17 signaling pathway	0.0734355	4	2.26	Gene.24943	265	K	PREDICTED: heat shock cognate protein 80 [Gossypium hirsutum]	1	QK(1)PIWMR_x000D_
map04657 IL-17 signaling pathway	0.0734355	4	2.26	Gene.24943	602	K	PREDICTED: heat shock cognate protein 80 [Gossypium hirsutum]	1	DSSMGGYMSSK(1)K_x000D_
map04657 IL-17 signaling pathway	0.0734355	4	2.26	Gene.24943	556	K	PREDICTED: heat shock cognate protein 80 [Gossypium hirsutum]	1	VEK(1)VIVSDR_x000D_
map04657 IL-17 signaling pathway	0.0734355	4	2.26	Gene.24943	56	K	PREDICTED: heat shock cognate protein 80 [Gossypium hirsutum]	1	SK(1)LDSQPELFIHIVPDK_x000D_
map04657 IL-17 signaling pathway	0.0734355	4	2.26	Gene.24943	544	K	PREDICTED: heat shock cognate protein 80 [Gossypium hirsutum]	1	FEGLCK(1)VIK_x000D_
map04657 IL-17 signaling pathway	0.0734355	4	2.26	Gene.24943	45	K	PREDICTED: heat shock cognate protein 80 [Gossypium hirsutum]	1	ELISNSSDALDK(1)IR_x000D_
map04657 IL-17 signaling pathway	0.0734355	4	2.26	Gene.24943	414	K	PREDICTED: heat shock cognate protein 80 [Gossypium hirsutum]	1	FYEAFSK(1)NLK_x000D_
map04657 IL-17 signaling pathway	0.0734355	4	2.26	Gene.24943	529	K	PREDICTED: heat shock cognate protein 80 [Gossypium hirsutum]	1	LEETDDEK(1)VK_x000D_
map04657 IL-17 signaling pathway	0.0734355	4	2.26	Gene.24943	449	K	PREDICTED: heat shock cognate protein 80 [Gossypium hirsutum]	1	SGDELTSLK(1)DYVTR_x000D_
map04657 IL-17 signaling pathway	0.0734355	4	2.26	Gene.24943	54	K	PREDICTED: heat shock cognate protein 80 [Gossypium hirsutum]	1	FESLTDK(1)SK_x000D_
map04657 IL-17 signaling pathway	0.0734355	4	2.26	Gene.19411	553	K	PREDICTED: heat shock protein 82 [Nicotiana attenuata]	1	IIK(1)EILGDK_x000D_
map04657 IL-17 signaling pathway	0.0734355	4	2.26	Gene.19411	592	K	PREDICTED: heat shock protein 82 [Nicotiana attenuata]	1	IMK(1)AQALR_x000D_
map04657 IL-17 signaling pathway	0.0734355	4	2.26	Gene.19411	562	K	PREDICTED: heat shock protein 82 [Nicotiana attenuata]	1	VEK(1)VVVSDR_x000D_
map04657 IL-17 signaling pathway	0.0734355	4	2.26	Gene.19411	276	K	PREDICTED: heat shock protein 82 [Nicotiana attenuata]	1	K(1)PEEITK_x000D_
map04657 IL-17 signaling pathway	0.0734355	4	2.26	Gene.19411	61	K	PREDICTED: heat shock protein 82 [Nicotiana attenuata]	1	SK(1)LDAQPELFIR_x000D_
map04657 IL-17 signaling pathway	0.0734355	4	2.26	Gene.19411	282	K	PREDICTED: heat shock protein 82 [Nicotiana attenuata]	0.999995	KPEEITK(1)DEYASFYK_x000D_
map04657 IL-17 signaling pathway	0.0734355	4	2.26	Gene.19411	445	K	PREDICTED: heat shock protein 82 [Nicotiana attenuata]	1	YHSTK(1)SGDEMTSLK_x000D_
map04657 IL-17 signaling pathway	0.0734355	4	2.26	Gene.19411	419	K	PREDICTED: heat shock protein 82 [Nicotiana attenuata]	1	FYDAFSK(1)NIK_x000D_
map04657 IL-17 signaling pathway	0.0734355	4	2.26	Gene.19411	321	K	PREDICTED: heat shock protein 82 [Nicotiana attenuata]	1	AILFVPK(1)R_x000D_
map04657 IL-17 signaling pathway	0.0734355	4	2.26	Gene.19411	76	K	PREDICTED: heat shock protein 82 [Nicotiana attenuata]	1	LVPDK(1)ANK_x000D_
map04657 IL-17 signaling pathway	0.0734355	4	2.26	Gene.19411	550	K	PREDICTED: heat shock protein 82 [Nicotiana attenuata]	1	SFESLCK(1)IIK_x000D_
map04657 IL-17 signaling pathway	0.0734355	4	2.26	Gene.19411	270	K	PREDICTED: heat shock protein 82 [Nicotiana attenuata]	1	QK(1)PIWLR_x000D_
map04657 IL-17 signaling pathway	0.0734355	4	2.26	Gene.19411	257	K	PREDICTED: heat shock protein 82 [Nicotiana attenuata]	1	IK(1)EVSHEWQLINK_x000D_
map04657 IL-17 signaling pathway	0.0734355	4	2.26	Gene.19411	422	K	PREDICTED: heat shock protein 82 [Nicotiana attenuata]	1	NIK(1)LGIHEDSQNRPK_x000D_
map04657 IL-17 signaling pathway	0.0734355	4	2.26	Gene.16710	660	K	PREDICTED: endoplasmin homolog [Nicotiana attenuata]	1	DLTK(1)WWK_x000D_
map04657 IL-17 signaling pathway	0.0734355	4	2.26	Gene.16710	537	K	PREDICTED: endoplasmin homolog [Nicotiana attenuata]	1	SIK(1)LGIIEDAANR_x000D_
map04657 IL-17 signaling pathway	0.0734355	4	2.26	Gene.16710	670	K	PREDICTED: endoplasmin homolog [Nicotiana attenuata]	1	ESLASEK(1)VDDVK_x000D_
map04657 IL-17 signaling pathway	0.0734355	4	2.26	Gene.16710	174	K	PREDICTED: endoplasmin homolog [Nicotiana attenuata]	1	GIGMTK(1)EDLIK_x000D_
map04657 IL-17 signaling pathway	0.0734355	4	2.26	Gene.16710	560	K	PREDICTED: endoplasmin homolog [Nicotiana attenuata]	1	FETSK(1)SDGK_x000D_
map04657 IL-17 signaling pathway	0.0734355	4	2.26	Gene.16710	179	K	PREDICTED: endoplasmin homolog [Nicotiana attenuata]	1	EDLIK(1)NLGTIAK_x000D_
map04657 IL-17 signaling pathway	0.0734355	4	2.26	Gene.16710	637	K	PREDICTED: endoplasmin homolog [Nicotiana attenuata]	1	FQNVSK(1)EGLK_x000D_
map04657 IL-17 signaling pathway	0.0734355	4	2.26	Gene.16710	186	K	PREDICTED: endoplasmin homolog [Nicotiana attenuata]	1	NLGTIAK(1)SGTSAFVEK_x000D_
map04657 IL-17 signaling pathway	0.0734355	4	2.26	Gene.16710	570	K	PREDICTED: endoplasmin homolog [Nicotiana attenuata]	1	LTSLDK(1)YISR_x000D_
map04657 IL-17 signaling pathway	0.0734355	4	2.26	Gene.16710	663	K	PREDICTED: endoplasmin homolog [Nicotiana attenuata]	1	WWK(1)ESLASEK_x000D_
map04657 IL-17 signaling pathway	0.0734355	4	2.26	Gene.16710	564	K	PREDICTED: endoplasmin homolog [Nicotiana attenuata]	1	SDGK(1)LTSLDK_x000D_
map04657 IL-17 signaling pathway	0.0734355	4	2.26	Gene.16710	74	K	PREDICTED: endoplasmin homolog [Nicotiana attenuata]	1	LGAVPSGLSTDPDVAK(1)R_x000D_
map04657 IL-17 signaling pathway	0.0734355	4	2.26	Gene.16710	675	K	PREDICTED: endoplasmin homolog [Nicotiana attenuata]	1	VDDVK(1)ISNR_x000D_
map04657 IL-17 signaling pathway	0.0734355	4	2.26	Gene.16710	631	K	PREDICTED: endoplasmin homolog [Nicotiana attenuata]	1	K(1)FQNVSK_x000D_
map04657 IL-17 signaling pathway	0.0734355	4	2.26	Gene.16710	368	K	PREDICTED: endoplasmin homolog [Nicotiana attenuata]	1	GPK(1)EVTEEEYTK_x000D_
map04657 IL-17 signaling pathway	0.0734355	4	2.26	Gene.16710	746	K	PREDICTED: endoplasmin homolog [Nicotiana attenuata]	1	VVVDPEDVK(1)VK_x000D_
map04657 IL-17 signaling pathway	0.0734355	4	2.26	Gene.16710	534	K	PREDICTED: endoplasmin homolog [Nicotiana attenuata]	1	FWNEFGK(1)SIK_x000D_
map04657 IL-17 signaling pathway	0.0734355	4	2.26	Gene.16710	58	K	PREDICTED: endoplasmin homolog [Nicotiana attenuata]	1	IEDK(1)LGAVPSGLSTDPDVAK_x000D_
map04657 IL-17 signaling pathway	0.0734355	4	2.26	Gene.16710	277	K	PREDICTED: endoplasmin homolog [Nicotiana attenuata]	1	DEAGEYLEESK(1)LK_x000D_
map04657 IL-17 signaling pathway	0.0734355	4	2.26	Gene.16710	432	K	PREDICTED: endoplasmin homolog [Nicotiana attenuata]	1	SNLK(1)LYVR_x000D_
map04657 IL-17 signaling pathway	0.0734355	4	2.26	Gene.21959	656	K	"heat shock protein 90-5, chloroplastic [Morus notabilis]"	1	FVDISK(1)EDLELGDEDEVKDR_x000D_
map04657 IL-17 signaling pathway	0.0734355	4	2.26	Gene.21959	613	K	"heat shock protein 90-5, chloroplastic [Morus notabilis]"	1	SAK(1)SAPFLEK_x000D_
map04657 IL-17 signaling pathway	0.0734355	4	2.26	Gene.21959	693	K	"heat shock protein 90-5, chloroplastic [Morus notabilis]"	1	VAK(1)VQVSK_x000D_
map04657 IL-17 signaling pathway	0.0734355	4	2.26	Gene.21959	412	K	"heat shock protein 90-5, chloroplastic [Morus notabilis]"	1	EVEK(1)EEYQEFYK_x000D_
map04657 IL-17 signaling pathway	0.0734355	4	2.26	Gene.21959	245	K	"heat shock protein 90-5, chloroplastic [Morus notabilis]"	1	FLNALK(1)ENK_x000D_
map04657 IL-17 signaling pathway	0.0734355	4	2.26	Gene.21959	546	K	"heat shock protein 90-5, chloroplastic [Morus notabilis]"	1	K(1)FWENFGK_x000D_
map04657 IL-17 signaling pathway	0.0734355	4	2.26	Gene.21959	620	K	"heat shock protein 90-5, chloroplastic [Morus notabilis]"	1	SAPFLEK(1)LVQK_x000D_
map04657 IL-17 signaling pathway	0.0734355	4	2.26	Gene.21959	579	K	"heat shock protein 90-5, chloroplastic [Morus notabilis]"	1	FYSSK(1)SEEEPISLDDYVENMGEK_x000D_
map04657 IL-17 signaling pathway	0.0734355	4	2.26	Gene.21959	420	K	"heat shock protein 90-5, chloroplastic [Morus notabilis]"	1	EEYQEFYK(1)K_x000D_
map04657 IL-17 signaling pathway	0.0734355	4	2.26	Gene.21959	567	K	"heat shock protein 90-5, chloroplastic [Morus notabilis]"	1	LGCIEDTGNHK(1)R_x000D_
map04657 IL-17 signaling pathway	0.0734355	4	2.26	Gene.21959	180	K	"heat shock protein 90-5, chloroplastic [Morus notabilis]"	1	ELVSNASDALDK(1)LR_x000D_
map04657 IL-17 signaling pathway	0.0734355	4	2.26	Gene.21959	610	K	"heat shock protein 90-5, chloroplastic [Morus notabilis]"	1	QNAIYYLATDSLK(1)SAK_x000D_
map04657 IL-17 signaling pathway	0.0734355	4	2.26	Gene.21959	690	K	"heat shock protein 90-5, chloroplastic [Morus notabilis]"	1	QQLGDK(1)VAK_x000D_
map04657 IL-17 signaling pathway	0.0734355	4	2.26	Gene.21959	279	K	"heat shock protein 90-5, chloroplastic [Morus notabilis]"	1	VVVSTK(1)SPR_x000D_
map04657 IL-17 signaling pathway	0.0734355	4	2.26	Gene.21959	668	K	"heat shock protein 90-5, chloroplastic [Morus notabilis]"	1	FVDISKEDLELGDEDEVK(1)DR_x000D_
map04657 IL-17 signaling pathway	0.0734355	4	2.26	Gene.21959	408	K	"heat shock protein 90-5, chloroplastic [Morus notabilis]"	1	SPK(1)EVEK_x000D_
map04657 IL-17 signaling pathway	0.0734355	4	2.26	Gene.21959	308	K	"heat shock protein 90-5, chloroplastic [Morus notabilis]"	1	EETDPEK(1)ILTR_x000D_
map04657 IL-17 signaling pathway	0.0734355	4	2.26	Gene.21959	556	K	"heat shock protein 90-5, chloroplastic [Morus notabilis]"	1	FLK(1)LGCIEDTGNHK_x000D_
map00950 Isoquinoline alkaloid biosynthesis	0.408749	3	1.32	Gene.11474	190	K	PREDICTED: bifunctional aspartate aminotransferase and glutamate/aspartate-prephenate aminotransferase-like [Nelumbo nucifera]	1	VLESTLTDK(1)SR_x000D_
map00950 Isoquinoline alkaloid biosynthesis	0.408749	3	1.32	Gene.11474	428	K	PREDICTED: bifunctional aspartate aminotransferase and glutamate/aspartate-prephenate aminotransferase-like [Nelumbo nucifera]	1	NAISLLK(1)R_x000D_
map00950 Isoquinoline alkaloid biosynthesis	0.408749	3	1.32	Gene.13693	170	K	"aspartate aminotransferase, mitochondrial [Spinacia oleracea]"	1	VSQK(1)TYHYYNPESK_x000D_
map00950 Isoquinoline alkaloid biosynthesis	0.408749	3	1.32	Gene.13693	116	K	"aspartate aminotransferase, mitochondrial [Spinacia oleracea]"	1	LAYGENSEFIK(1)DNR_x000D_
map00950 Isoquinoline alkaloid biosynthesis	0.408749	3	1.32	Gene.13693	140	K	"aspartate aminotransferase, mitochondrial [Spinacia oleracea]"	1	LFADFQK(1)R_x000D_
map00950 Isoquinoline alkaloid biosynthesis	0.408749	3	1.32	Gene.17495	391	K	"aspartate aminotransferase, chloroplastic [Morus notabilis]"	1	QK(1)LYDSLSAK_x000D_
map00950 Isoquinoline alkaloid biosynthesis	0.408749	3	1.32	Gene.17495	160	K	"aspartate aminotransferase, chloroplastic [Morus notabilis]"	1	EQK(1)VATVQGLSGTGSLR_x000D_
map00950 Isoquinoline alkaloid biosynthesis	0.408749	3	1.32	Gene.17495	188	K	"aspartate aminotransferase, chloroplastic [Morus notabilis]"	1	YFPGAK(1)VLISAPTWGNHK_x000D_
map00950 Isoquinoline alkaloid biosynthesis	0.408749	3	1.32	Gene.17495	200	K	"aspartate aminotransferase, chloroplastic [Morus notabilis]"	1	VLISAPTWGNHK(1)NIFNDAR_x000D_
map00950 Isoquinoline alkaloid biosynthesis	0.408749	3	1.32	Gene.17495	439	K	"aspartate aminotransferase, chloroplastic [Morus notabilis]"	1	WHVYMTK(1)DGR_x000D_
map00950 Isoquinoline alkaloid biosynthesis	0.408749	3	1.32	Gene.17495	116	K	"aspartate aminotransferase, chloroplastic [Morus notabilis]"	1	TEELQPYVLDVVK(1)K_x000D_
map00950 Isoquinoline alkaloid biosynthesis	0.408749	3	1.32	Gene.17495	399	K	"aspartate aminotransferase, chloroplastic [Morus notabilis]"	1	LYDSLSAK(1)DK_x000D_
map00950 Isoquinoline alkaloid biosynthesis	0.408749	3	1.32	Gene.17495	117	K	"aspartate aminotransferase, chloroplastic [Morus notabilis]"	1	K(1)AENLMLER_x000D_
map02024 Quorum sensing	0.46005	8	1.09	Gene.17037	391	K	"long chain acyl-CoA synthetase 9, chloroplastic [Carica papaya]"	1	LEK(1)FEIPGK_x000D_
map02024 Quorum sensing	0.46005	8	1.09	Gene.17037	262	K	"long chain acyl-CoA synthetase 9, chloroplastic [Carica papaya]"	1	NEAK(1)TNEVYK_x000D_
map02024 Quorum sensing	0.46005	8	1.09	Gene.8161	430	K	"phospho-2-dehydro-3-deoxyheptonate aldolase 1, chloroplastic [Ricinus communis]"	1	APCGLK(1)TR_x000D_
map02024 Quorum sensing	0.46005	8	1.09	Gene.5120	384	K	long chain acyl-CoA synthetase 4-like [Spinacia oleracea]	1	TVFAGYHK(1)R_x000D_
map02024 Quorum sensing	0.46005	8	1.09	Gene.5120	274	K	long chain acyl-CoA synthetase 4-like [Spinacia oleracea]	1	HEEASPLSDK(1)IVFSK_x000D_
map02024 Quorum sensing	0.46005	8	1.09	Gene.5120	510	K	long chain acyl-CoA synthetase 4-like [Spinacia oleracea]	1	LK(1)GFEFIK_x000D_
map02024 Quorum sensing	0.46005	8	1.09	Gene.5120	234	K	long chain acyl-CoA synthetase 4-like [Spinacia oleracea]	1	IYTGLK(1)AK_x000D_
map02024 Quorum sensing	0.46005	8	1.09	Gene.5120	493	K	long chain acyl-CoA synthetase 4-like [Spinacia oleracea]	1	AK(1)EYILQELTK_x000D_
map02024 Quorum sensing	0.46005	8	1.09	Gene.15809	429	K	"inner membrane protein PPF-1, chloroplastic [Jatropha curcas]"	1	PTPENPAPK(1)R_x000D_
map02024 Quorum sensing	0.46005	8	1.09	Gene.18993	167	K	"signal recognition particle 54 kDa protein, chloroplastic isoform X1 [Jatropha curcas]"	1	GVRPDQQLVK(1)IVR_x000D_
map02024 Quorum sensing	0.46005	8	1.09	Gene.18993	361	K	"signal recognition particle 54 kDa protein, chloroplastic isoform X1 [Jatropha curcas]"	1	PIK(1)LVGR_x000D_
map02024 Quorum sensing	0.46005	8	1.09	Gene.8998	189	K	"PREDICTED: cell division protein FtsY homolog, chloroplastic [Prunus mume]"	1	TTSLGK(1)LAYR_x000D_
map02024 Quorum sensing	0.46005	8	1.09	Gene.8998	157	K	"PREDICTED: cell division protein FtsY homolog, chloroplastic [Prunus mume]"	1	SVLDLLTSK(1)GSK_x000D_
map02024 Quorum sensing	0.46005	8	1.09	Gene.8998	247	K	"PREDICTED: cell division protein FtsY homolog, chloroplastic [Prunus mume]"	1	ASSVLLQAVK(1)R_x000D_
map02024 Quorum sensing	0.46005	8	1.09	Gene.8998	135	K	"PREDICTED: cell division protein FtsY homolog, chloroplastic [Prunus mume]"	1	EDILAGK(1)LK_x000D_
map02024 Quorum sensing	0.46005	8	1.09	Gene.8998	79	K	"PREDICTED: cell division protein FtsY homolog, chloroplastic [Prunus mume]"	1	IFSGFSK(1)TR_x000D_
map02024 Quorum sensing	0.46005	8	1.09	Gene.8702	383	K	"long chain acyl-CoA synthetase 7, peroxisomal-like [Spinacia oleracea]"	1	LFNLAFNSK(1)K_x000D_
map02024 Quorum sensing	0.46005	8	1.09	Gene.8702	404	K	"long chain acyl-CoA synthetase 7, peroxisomal-like [Spinacia oleracea]"	1	LVFNK(1)IK_x000D_
map02024 Quorum sensing	0.46005	8	1.09	Gene.23854	197	K	"protein translocase subunit SecA, chloroplastic [Jatropha curcas]"	1	AK(1)ELFLR_x000D_
map02024 Quorum sensing	0.46005	8	1.09	Gene.23854	156	K	"protein translocase subunit SecA, chloroplastic [Jatropha curcas]"	1	DIHYTVDEK(1)QK_x000D_
map05211 Renal cell carcinoma	0.928216	1	0.44	Gene.301	149	K	"fumarate hydratase 1, mitochondrial [Carica papaya]"	1	AAEILGHK(1)R_x000D_
map05211 Renal cell carcinoma	0.928216	1	0.44	Gene.301	201	K	"fumarate hydratase 1, mitochondrial [Carica papaya]"	1	HLYSSLNAK(1)SVEFK_x000D_
map05211 Renal cell carcinoma	0.928216	1	0.44	Gene.301	210	K	"fumarate hydratase 1, mitochondrial [Carica papaya]"	1	DIIK(1)IGR_x000D_
map05211 Renal cell carcinoma	0.928216	1	0.44	Gene.301	206	K	"fumarate hydratase 1, mitochondrial [Carica papaya]"	1	SVEFK(1)DIIK_x000D_
map00270 Cysteine and methionine metabolism	4.08574e-05	26	2.05	Gene.3299	306	K	1-aminocyclopropane-1-carboxylic acid oxidase [Rumex palustris]	1	AVK(1)TAVNIDPIATA_x000D_
map00270 Cysteine and methionine metabolism	4.08574e-05	26	2.05	Gene.3299	272	K	1-aminocyclopropane-1-carboxylic acid oxidase [Rumex palustris]	1	EEEEK(1)QVYPK_x000D_
map00270 Cysteine and methionine metabolism	4.08574e-05	26	2.05	Gene.3299	53	K	1-aminocyclopropane-1-carboxylic acid oxidase [Rumex palustris]	1	LTK(1)EHYR_x000D_
map00270 Cysteine and methionine metabolism	4.08574e-05	26	2.05	Gene.3299	303	K	1-aminocyclopropane-1-carboxylic acid oxidase [Rumex palustris]	1	FEAMK(1)AVK_x000D_
map00270 Cysteine and methionine metabolism	4.08574e-05	26	2.05	Gene.3299	295	K	1-aminocyclopropane-1-carboxylic acid oxidase [Rumex palustris]	1	FQAK(1)EPR_x000D_
map00270 Cysteine and methionine metabolism	4.08574e-05	26	2.05	Gene.3299	114	K	1-aminocyclopropane-1-carboxylic acid oxidase [Rumex palustris]	1	TVMK(1)DFALR_x000D_
map00270 Cysteine and methionine metabolism	4.08574e-05	26	2.05	Gene.3299	65	K	1-aminocyclopropane-1-carboxylic acid oxidase [Rumex palustris]	1	FK(1)ELVASK_x000D_
map00270 Cysteine and methionine metabolism	4.08574e-05	26	2.05	Gene.3299	171	K	1-aminocyclopropane-1-carboxylic acid oxidase [Rumex palustris]	1	PDLIK(1)GLR_x000D_
map00270 Cysteine and methionine metabolism	4.08574e-05	26	2.05	Gene.3116	164	K	RecName: Full=Methylthioribose-1-phosphate isomerase; Short=M1Pi; Short=MTR-1-P isomerase; AltName: Full=S-methyl-5-thioribose-1-phosphate isomerase; AltName: Full=Translation initiation factor eIF-2B subunit alpha/beta/delta-like protein	1	AVHAK(1)GALER_x000D_
map00270 Cysteine and methionine metabolism	4.08574e-05	26	2.05	Gene.20122	159	K	adenosylhomocysteinase [Sesamum indicum]	1	AEEEYAK(1)SGK_x000D_
map00270 Cysteine and methionine metabolism	4.08574e-05	26	2.05	Gene.20122	237	K	adenosylhomocysteinase [Sesamum indicum]	1	SK(1)FDNLYGCR_x000D_
map00270 Cysteine and methionine metabolism	4.08574e-05	26	2.05	Gene.20122	53	K	adenosylhomocysteinase [Sesamum indicum]	1	TEFGPSQPLK(1)GAR_x000D_
map00270 Cysteine and methionine metabolism	4.08574e-05	26	2.05	Gene.20122	446	K	adenosylhomocysteinase [Sesamum indicum]	1	HLDEK(1)VAALHLGK_x000D_
map00270 Cysteine and methionine metabolism	4.08574e-05	26	2.05	Gene.20122	282	K	adenosylhomocysteinase [Sesamum indicum]	1	GCAAALK(1)AGGAR_x000D_
map00270 Cysteine and methionine metabolism	4.08574e-05	26	2.05	Gene.20122	7	K	adenosylhomocysteinase [Sesamum indicum]	1	SLTVEK(1)TSSGR_x000D_
map00270 Cysteine and methionine metabolism	4.08574e-05	26	2.05	Gene.20122	441	K	adenosylhomocysteinase [Sesamum indicum]	1	EVYVLPK(1)HLDEK_x000D_
map00270 Cysteine and methionine metabolism	4.08574e-05	26	2.05	Gene.20122	17	K	adenosylhomocysteinase [Sesamum indicum]	1	IK(1)DMSLADFGR_x000D_
map00270 Cysteine and methionine metabolism	4.08574e-05	26	2.05	Gene.20122	211	K	adenosylhomocysteinase [Sesamum indicum]	1	IVGVSEETTTGVK(1)R_x000D_
map00270 Cysteine and methionine metabolism	4.08574e-05	26	2.05	Gene.20122	434	K	adenosylhomocysteinase [Sesamum indicum]	1	K(1)EVYVLPK_x000D_
map00270 Cysteine and methionine metabolism	4.08574e-05	26	2.05	Gene.20122	372	K	adenosylhomocysteinase [Sesamum indicum]	1	ITIK(1)PQTDR_x000D_
map00270 Cysteine and methionine metabolism	4.08574e-05	26	2.05	Gene.5257	38	K	uncharacterized protein LOC110725343 isoform X1 [Chenopodium quinoa]	1	DGK(1)NQYAR_x000D_
map00270 Cysteine and methionine metabolism	4.08574e-05	26	2.05	Gene.2750	39	K	"PREDICTED: malate dehydrogenase, glyoxysomal isoform X1 [Vitis vinifera]"	1	AK(1)GAAPGFR_x000D_
map00270 Cysteine and methionine metabolism	4.08574e-05	26	2.05	Gene.2750	349	K	"PREDICTED: malate dehydrogenase, glyoxysomal isoform X1 [Vitis vinifera]"	1	ELAGSIEK(1)GVAFIR_x000D_
map00270 Cysteine and methionine metabolism	4.08574e-05	26	2.05	Gene.2750	341	K	"PREDICTED: malate dehydrogenase, glyoxysomal isoform X1 [Vitis vinifera]"	1	K(1)ELAGSIEK_x000D_
map00270 Cysteine and methionine metabolism	4.08574e-05	26	2.05	Gene.10042	345	K	"D-3-phosphoglycerate dehydrogenase 1, chloroplastic [Arachis ipaensis]"	1	DSK(1)LIQHER_x000D_
map00270 Cysteine and methionine metabolism	4.08574e-05	26	2.05	Gene.10042	431	K	"D-3-phosphoglycerate dehydrogenase 1, chloroplastic [Arachis ipaensis]"	1	SVK(1)VTYASAR_x000D_
map00270 Cysteine and methionine metabolism	4.08574e-05	26	2.05	Gene.10042	202	K	"D-3-phosphoglycerate dehydrogenase 1, chloroplastic [Arachis ipaensis]"	1	NVAQADASIK(1)AGEWK_x000D_
map00270 Cysteine and methionine metabolism	4.08574e-05	26	2.05	Gene.10042	297	K	"D-3-phosphoglycerate dehydrogenase 1, chloroplastic [Arachis ipaensis]"	1	MLNDETFAK(1)MK_x000D_
map00270 Cysteine and methionine metabolism	4.08574e-05	26	2.05	Gene.4037	191	K	O-acetylserine(thiol)lyase [Knorringia sibirica]	1	GALEK(1)AEEIFK_x000D_
map00270 Cysteine and methionine metabolism	4.08574e-05	26	2.05	Gene.4037	282	K	O-acetylserine(thiol)lyase [Knorringia sibirica]	1	PGPHK(1)IQGIGAGFVPR_x000D_
map00270 Cysteine and methionine metabolism	4.08574e-05	26	2.05	Gene.4037	277	K	O-acetylserine(thiol)lyase [Knorringia sibirica]	1	SSVQVIGVEPTESNILSGGK(1)PGPHK_x000D_
map00270 Cysteine and methionine metabolism	4.08574e-05	26	2.05	Gene.9883	333	K	S-adenosylmethionine synthase 2 [Morus notabilis]	1	IPDK(1)EILK_x000D_
map00270 Cysteine and methionine metabolism	4.08574e-05	26	2.05	Gene.9883	91	K	S-adenosylmethionine synthase 2 [Morus notabilis]	1	VIGFTSDDVGLDADK(1)CK_x000D_
map00270 Cysteine and methionine metabolism	4.08574e-05	26	2.05	Gene.9883	279	K	S-adenosylmethionine synthase 2 [Morus notabilis]	1	DPTK(1)VDR_x000D_
map00270 Cysteine and methionine metabolism	4.08574e-05	26	2.05	Gene.9883	218	K	S-adenosylmethionine synthase 2 [Morus notabilis]	1	EHVIK(1)PVVPEK_x000D_
map00270 Cysteine and methionine metabolism	4.08574e-05	26	2.05	Gene.9883	69	K	S-adenosylmethionine synthase 2 [Morus notabilis]	1	ANIDYEK(1)IVR_x000D_
map00270 Cysteine and methionine metabolism	4.08574e-05	26	2.05	Gene.9883	93	K	S-adenosylmethionine synthase 2 [Morus notabilis]	1	CK(1)VLVNIEQQSPDIAQGVHGHLTK_x000D_
map00270 Cysteine and methionine metabolism	4.08574e-05	26	2.05	Gene.9883	366	K	S-adenosylmethionine synthase 2 [Morus notabilis]	1	FLK(1)TAAYGHFGR_x000D_
map00270 Cysteine and methionine metabolism	4.08574e-05	26	2.05	Gene.9883	229	K	S-adenosylmethionine synthase 2 [Morus notabilis]	1	YLDEK(1)TIFHLNPSGR_x000D_
map00270 Cysteine and methionine metabolism	4.08574e-05	26	2.05	Gene.9883	255	K	S-adenosylmethionine synthase 2 [Morus notabilis]	1	K(1)IIIDTYGGWGAHGGGAFSGK_x000D_
map00270 Cysteine and methionine metabolism	4.08574e-05	26	2.05	Gene.9883	275	K	S-adenosylmethionine synthase 2 [Morus notabilis]	1	IIIDTYGGWGAHGGGAFSGK(1)DPTK_x000D_
map00270 Cysteine and methionine metabolism	4.08574e-05	26	2.05	Gene.9883	224	K	S-adenosylmethionine synthase 2 [Morus notabilis]	1	EHVIKPVVPEK(1)YLDEK_x000D_
map00270 Cysteine and methionine metabolism	4.08574e-05	26	2.05	Gene.9883	293	K	S-adenosylmethionine synthase 2 [Morus notabilis]	1	QAAK(1)SIVASGLAR_x000D_
map00270 Cysteine and methionine metabolism	4.08574e-05	26	2.05	Gene.776	206	K	"PREDICTED: putative D-cysteine desulfhydrase 1, mitochondrial isoform X1 [Beta vulgaris subsp. vulgaris]"	1	EK(1)LINEGR_x000D_
map00270 Cysteine and methionine metabolism	4.08574e-05	26	2.05	Gene.776	248	K	"PREDICTED: putative D-cysteine desulfhydrase 1, mitochondrial isoform X1 [Beta vulgaris subsp. vulgaris]"	1	EIEQQLPTLSGPK(1)R_x000D_
map00270 Cysteine and methionine metabolism	4.08574e-05	26	2.05	Gene.13693	170	K	"aspartate aminotransferase, mitochondrial [Spinacia oleracea]"	1	VSQK(1)TYHYYNPESK_x000D_
map00270 Cysteine and methionine metabolism	4.08574e-05	26	2.05	Gene.13693	116	K	"aspartate aminotransferase, mitochondrial [Spinacia oleracea]"	1	LAYGENSEFIK(1)DNR_x000D_
map00270 Cysteine and methionine metabolism	4.08574e-05	26	2.05	Gene.13693	140	K	"aspartate aminotransferase, mitochondrial [Spinacia oleracea]"	1	LFADFQK(1)R_x000D_
map00270 Cysteine and methionine metabolism	4.08574e-05	26	2.05	Gene.9225	324	K	hypothetical protein CDL15_Pgr007501 [Punica granatum]	1	AELK(1)SSIEK_x000D_
map00270 Cysteine and methionine metabolism	4.08574e-05	26	2.05	Gene.9225	165	K	hypothetical protein CDL15_Pgr007501 [Punica granatum]	1	K(1)LFGVTTLDVVR_x000D_
map00270 Cysteine and methionine metabolism	4.08574e-05	26	2.05	Gene.9225	164	K	hypothetical protein CDL15_Pgr007501 [Punica granatum]	1	AGTYDPK(1)K_x000D_
map00270 Cysteine and methionine metabolism	4.08574e-05	26	2.05	Gene.9225	157	K	hypothetical protein CDL15_Pgr007501 [Punica granatum]	1	K(1)AGTYDPK_x000D_
map00270 Cysteine and methionine metabolism	4.08574e-05	26	2.05	Gene.9225	329	K	hypothetical protein CDL15_Pgr007501 [Punica granatum]	1	SSIEK(1)GIQFANK_x000D_
map00270 Cysteine and methionine metabolism	4.08574e-05	26	2.05	Gene.9225	184	K	hypothetical protein CDL15_Pgr007501 [Punica granatum]	1	TFYAGK(1)AK_x000D_
map00270 Cysteine and methionine metabolism	4.08574e-05	26	2.05	Gene.18865	718	K	5-methyltetrahydropteroyltriglutamate--homocysteine methyltransferase [Chenopodium quinoa]	1	SDEK(1)LLSVFR_x000D_
map00270 Cysteine and methionine metabolism	4.08574e-05	26	2.05	Gene.18865	412	K	5-methyltetrahydropteroyltriglutamate--homocysteine methyltransferase [Chenopodium quinoa]	1	ALAGQK(1)DEAFFSANAAAQASR_x000D_
map00270 Cysteine and methionine metabolism	4.08574e-05	26	2.05	Gene.18865	446	K	5-methyltetrahydropteroyltriglutamate--homocysteine methyltransferase [Chenopodium quinoa]	1	AAVALK(1)ESDHR_x000D_
map00270 Cysteine and methionine metabolism	4.08574e-05	26	2.05	Gene.18865	795	K	5-methyltetrahydropteroyltriglutamate--homocysteine methyltransferase [Chenopodium quinoa]	1	YAEVKPALLNMVAAAK(1)LLR_x000D_
map00270 Cysteine and methionine metabolism	4.08574e-05	26	2.05	Gene.18865	68	K	5-methyltetrahydropteroyltriglutamate--homocysteine methyltransferase [Chenopodium quinoa]	0.99991	FALESFWDGK(1)SSAEDLKK_x000D_
map00270 Cysteine and methionine metabolism	4.08574e-05	26	2.05	Gene.18865	505	K	5-methyltetrahydropteroyltriglutamate--homocysteine methyltransferase [Chenopodium quinoa]	1	VSEEEYVK(1)SIK_x000D_
map00270 Cysteine and methionine metabolism	4.08574e-05	26	2.05	Gene.18865	508	K	5-methyltetrahydropteroyltriglutamate--homocysteine methyltransferase [Chenopodium quinoa]	1	SIK(1)EEISK_x000D_
map00270 Cysteine and methionine metabolism	4.08574e-05	26	2.05	Gene.18865	513	K	5-methyltetrahydropteroyltriglutamate--homocysteine methyltransferase [Chenopodium quinoa]	1	SIKEEISK(1)VVK_x000D_
map00270 Cysteine and methionine metabolism	4.08574e-05	26	2.05	Gene.18865	440	K	5-methyltetrahydropteroyltriglutamate--homocysteine methyltransferase [Chenopodium quinoa]	1	VTNADVQK(1)AAVALK_x000D_
map00270 Cysteine and methionine metabolism	4.08574e-05	26	2.05	Gene.18865	182	K	5-methyltetrahydropteroyltriglutamate--homocysteine methyltransferase [Chenopodium quinoa]	1	AVEEYK(1)EAK_x000D_
map00270 Cysteine and methionine metabolism	4.08574e-05	26	2.05	Gene.18865	75	K	5-methyltetrahydropteroyltriglutamate--homocysteine methyltransferase [Chenopodium quinoa]	1	SSAEDLK(1)K_x000D_
map00270 Cysteine and methionine metabolism	4.08574e-05	26	2.05	Gene.18865	497	K	5-methyltetrahydropteroyltriglutamate--homocysteine methyltransferase [Chenopodium quinoa]	1	K(1)VSEEEYVK_x000D_
map00270 Cysteine and methionine metabolism	4.08574e-05	26	2.05	Gene.18865	236	K	5-methyltetrahydropteroyltriglutamate--homocysteine methyltransferase [Chenopodium quinoa]	1	EVVSELK(1)AAGAK_x000D_
map00270 Cysteine and methionine metabolism	4.08574e-05	26	2.05	Gene.18865	406	K	5-methyltetrahydropteroyltriglutamate--homocysteine methyltransferase [Chenopodium quinoa]	1	VVEVNALAK(1)ALAGQK_x000D_
map00270 Cysteine and methionine metabolism	4.08574e-05	26	2.05	Gene.18865	465	K	5-methyltetrahydropteroyltriglutamate--homocysteine methyltransferase [Chenopodium quinoa]	1	LDAQQK(1)K_x000D_
map00270 Cysteine and methionine metabolism	4.08574e-05	26	2.05	Gene.18865	313	K	5-methyltetrahydropteroyltriglutamate--homocysteine methyltransferase [Chenopodium quinoa]	1	GTK(1)TNDLIK_x000D_
map00270 Cysteine and methionine metabolism	4.08574e-05	26	2.05	Gene.18865	319	K	5-methyltetrahydropteroyltriglutamate--homocysteine methyltransferase [Chenopodium quinoa]	1	TNDLIK(1)AGFPSGK_x000D_
map00270 Cysteine and methionine metabolism	4.08574e-05	26	2.05	Gene.18865	784	K	5-methyltetrahydropteroyltriglutamate--homocysteine methyltransferase [Chenopodium quinoa]	1	YAEVK(1)PALLNMVAAAK_x000D_
map00270 Cysteine and methionine metabolism	4.08574e-05	26	2.05	Gene.18865	779	K	5-methyltetrahydropteroyltriglutamate--homocysteine methyltransferase [Chenopodium quinoa]	1	K(1)YAEVKPALLNMVAAAK_x000D_
map00270 Cysteine and methionine metabolism	4.08574e-05	26	2.05	Gene.18865	657	K	5-methyltetrahydropteroyltriglutamate--homocysteine methyltransferase [Chenopodium quinoa]	1	K(1)SEHAFYLK_x000D_
map00270 Cysteine and methionine metabolism	4.08574e-05	26	2.05	Gene.24418	461	K	"PREDICTED: bifunctional aspartokinase/homoserine dehydrogenase 2, chloroplastic [Beta vulgaris subsp. vulgaris]"	1	VVAEALK(1)SR_x000D_
map00270 Cysteine and methionine metabolism	4.08574e-05	26	2.05	Gene.2889	229	K	"malate dehydrogenase, chloroplastic [Abrus precatorius]"	1	QK(1)GVYDPK_x000D_
map00270 Cysteine and methionine metabolism	4.08574e-05	26	2.05	Gene.2889	255	K	"malate dehydrogenase, chloroplastic [Abrus precatorius]"	1	ANTFVAQK(1)K_x000D_
map00270 Cysteine and methionine metabolism	4.08574e-05	26	2.05	Gene.3570	169	K	"PREDICTED: branched-chain-amino-acid aminotransferase 5, chloroplastic [Vitis vinifera]"	0.908603	K(0.909)EDGK(0.091)ILLFR_x000D_
map00270 Cysteine and methionine metabolism	4.08574e-05	26	2.05	Gene.3570	410	K	"PREDICTED: branched-chain-amino-acid aminotransferase 5, chloroplastic [Vitis vinifera]"	1	TSYADGK(1)IGK_x000D_
map00270 Cysteine and methionine metabolism	4.08574e-05	26	2.05	Gene.9116	339	K	Semialdhyde_dh domain-containing protein/Semialdhyde_dhC domain-containing protein [Cephalotus follicularis]	1	K(1)APGVVVIDDR_x000D_
map00270 Cysteine and methionine metabolism	4.08574e-05	26	2.05	Gene.9116	102	K	Semialdhyde_dh domain-containing protein/Semialdhyde_dhC domain-containing protein [Cephalotus follicularis]	1	SIK(1)MLASK_x000D_
map00270 Cysteine and methionine metabolism	4.08574e-05	26	2.05	Gene.9116	299	K	Semialdhyde_dh domain-containing protein/Semialdhyde_dhC domain-containing protein [Cephalotus follicularis]	1	IWNDK(1)DVR_x000D_
map00270 Cysteine and methionine metabolism	4.08574e-05	26	2.05	Gene.22682	371	K	"phosphoserine aminotransferase 2, chloroplastic-like [Papaver somniferum]"	1	SELEAEFIK(1)EAAK_x000D_
map00270 Cysteine and methionine metabolism	4.08574e-05	26	2.05	Gene.8779	274	K	"thiosulfate/3-mercaptopyruvate sulfurtransferase 1, mitochondrial-like isoform X1 [Hevea brasiliensis]"	1	FQPHLVWSLDQVK(1)K_x000D_
map00270 Cysteine and methionine metabolism	4.08574e-05	26	2.05	Gene.8779	281	K	"thiosulfate/3-mercaptopyruvate sulfurtransferase 1, mitochondrial-like isoform X1 [Hevea brasiliensis]"	1	K(1)YQLIDAR_x000D_
map00270 Cysteine and methionine metabolism	4.08574e-05	26	2.05	Gene.20630	385	K	"alanine--glyoxylate aminotransferase 2 homolog 1, mitochondrial [Arachis duranensis]"	1	LK(1)ALQQR_x000D_
map00270 Cysteine and methionine metabolism	4.08574e-05	26	2.05	Gene.20630	234	K	"alanine--glyoxylate aminotransferase 2 homolog 1, mitochondrial [Arachis duranensis]"	1	SYAK(1)DVQDHIDFGTSGK_x000D_
map00270 Cysteine and methionine metabolism	4.08574e-05	26	2.05	Gene.8078	219	K	hypothetical protein CDL15_Pgr017922 [Punica granatum]	1	VPITGLK(1)TPFR_x000D_
map00270 Cysteine and methionine metabolism	4.08574e-05	26	2.05	Gene.8078	78	K	hypothetical protein CDL15_Pgr017922 [Punica granatum]	1	SHIWTDTDK(1)HR_x000D_
map00270 Cysteine and methionine metabolism	4.08574e-05	26	2.05	Gene.12444	197	K	cysteine synthase-like isoform X1 [Durio zibethinus]	1	YLK(1)EQNPNIK_x000D_
map00270 Cysteine and methionine metabolism	4.08574e-05	26	2.05	Gene.12444	194	K	cysteine synthase-like isoform X1 [Durio zibethinus]	1	VDALVSGIGTGGTITGSGK(1)YLK_x000D_
map00270 Cysteine and methionine metabolism	4.08574e-05	26	2.05	Gene.17495	391	K	"aspartate aminotransferase, chloroplastic [Morus notabilis]"	1	QK(1)LYDSLSAK_x000D_
map00270 Cysteine and methionine metabolism	4.08574e-05	26	2.05	Gene.17495	160	K	"aspartate aminotransferase, chloroplastic [Morus notabilis]"	1	EQK(1)VATVQGLSGTGSLR_x000D_
map00270 Cysteine and methionine metabolism	4.08574e-05	26	2.05	Gene.17495	188	K	"aspartate aminotransferase, chloroplastic [Morus notabilis]"	1	YFPGAK(1)VLISAPTWGNHK_x000D_
map00270 Cysteine and methionine metabolism	4.08574e-05	26	2.05	Gene.17495	200	K	"aspartate aminotransferase, chloroplastic [Morus notabilis]"	1	VLISAPTWGNHK(1)NIFNDAR_x000D_
map00270 Cysteine and methionine metabolism	4.08574e-05	26	2.05	Gene.17495	439	K	"aspartate aminotransferase, chloroplastic [Morus notabilis]"	1	WHVYMTK(1)DGR_x000D_
map00270 Cysteine and methionine metabolism	4.08574e-05	26	2.05	Gene.17495	116	K	"aspartate aminotransferase, chloroplastic [Morus notabilis]"	1	TEELQPYVLDVVK(1)K_x000D_
map00270 Cysteine and methionine metabolism	4.08574e-05	26	2.05	Gene.17495	399	K	"aspartate aminotransferase, chloroplastic [Morus notabilis]"	1	LYDSLSAK(1)DK_x000D_
map00270 Cysteine and methionine metabolism	4.08574e-05	26	2.05	Gene.17495	117	K	"aspartate aminotransferase, chloroplastic [Morus notabilis]"	1	K(1)AENLMLER_x000D_
map00270 Cysteine and methionine metabolism	4.08574e-05	26	2.05	Gene.10584	347	K	"cystathionine beta-lyase, chloroplastic-like [Chenopodium quinoa]"	1	K(1)VNYAGLPGHPGR_x000D_
map00270 Cysteine and methionine metabolism	4.08574e-05	26	2.05	Gene.11764	203	K	Methylthioribose kinase [Actinidia chinensis var. chinensis]	1	WTTPHLDK(1)DAEAVR_x000D_
map00270 Cysteine and methionine metabolism	4.08574e-05	26	2.05	Gene.11764	89	K	Methylthioribose kinase [Actinidia chinensis var. chinensis]	1	AYFEAVALK(1)EHGR_x000D_
map00270 Cysteine and methionine metabolism	4.08574e-05	26	2.05	Gene.25377	251	K	hypothetical protein COLO4_15876 [Corchorus olitorius]	1	K(1)LSSALSAASAACDHIR_x000D_
map00270 Cysteine and methionine metabolism	4.08574e-05	26	2.05	Gene.25377	116	K	hypothetical protein COLO4_15876 [Corchorus olitorius]	1	DVMSK(1)NVSIYK_x000D_
map00270 Cysteine and methionine metabolism	4.08574e-05	26	2.05	Gene.25377	219	K	hypothetical protein COLO4_15876 [Corchorus olitorius]	1	TPSGEK(1)PVR_x000D_
map00270 Cysteine and methionine metabolism	4.08574e-05	26	2.05	Gene.25377	162	K	hypothetical protein COLO4_15876 [Corchorus olitorius]	1	EFAPSIPEK(1)NISALTR_x000D_
map00270 Cysteine and methionine metabolism	4.08574e-05	26	2.05	Gene.25377	213	K	hypothetical protein COLO4_15876 [Corchorus olitorius]	1	NVIIWGNHSSTQYPDVNHATVK(1)TPSGEK_x000D_
map00270 Cysteine and methionine metabolism	4.08574e-05	26	2.05	Gene.25377	122	K	hypothetical protein COLO4_15876 [Corchorus olitorius]	1	NVSIYK(1)SQASALEQHAAPNCK_x000D_
map00270 Cysteine and methionine metabolism	4.08574e-05	26	2.05	Gene.9949	212	K	PREDICTED: cysteine synthase [Vitis vinifera]	1	IHYETTGPEIWK(1)GTGGK_x000D_
map00270 Cysteine and methionine metabolism	4.08574e-05	26	2.05	Gene.9949	186	K	PREDICTED: cysteine synthase [Vitis vinifera]	1	TPK(1)SYILQQFENPANPK_x000D_
map00270 Cysteine and methionine metabolism	4.08574e-05	26	2.05	Gene.9949	239	K	PREDICTED: cysteine synthase [Vitis vinifera]	1	YLK(1)EQNPDIK_x000D_
map00270 Cysteine and methionine metabolism	4.08574e-05	26	2.05	Gene.9949	262	K	PREDICTED: cysteine synthase [Vitis vinifera]	1	LYGVEPVESAILSGGK(1)PGPHK_x000D_
map00270 Cysteine and methionine metabolism	4.08574e-05	26	2.05	Gene.9949	176	K	PREDICTED: cysteine synthase [Vitis vinifera]	1	GAVHK(1)AEEICAK_x000D_
map04361 Axon regeneration	0.998431	1	0.18	Gene.17654	246	K	protein argonaute 4B-like [Spinacia oleracea]	1	IK(1)TTTSNQEFK_x000D_
map04361 Axon regeneration	0.998431	1	0.18	Gene.17654	15	K	protein argonaute 4B-like [Spinacia oleracea]	1	VK(1)ETYDTELGGK_x000D_
map05222 Small cell lung cancer	0.563624	2	1.13	Gene.13655	43	K	RecName: Full=Cytochrome c	1	AGEK(1)IFK_x000D_
map05222 Small cell lung cancer	0.563624	2	1.13	Gene.2961	137	K	Cell division control protein 2 A [Actinidia chinensis var. chinensis]	1	DLKPQNLLIDK(1)R_x000D_
map00500 Starch and sucrose metabolism	0.210591	20	1.2	Gene.12610	269	K	"alpha-1,4 glucan phosphorylase L isozyme, chloroplastic/amyloplastic isoform X2 [Ziziphus jujuba]"	1	AEQGSDGK(1)THWIGGEDIK_x000D_
map00500 Starch and sucrose metabolism	0.210591	20	1.2	Gene.12610	223	K	"alpha-1,4 glucan phosphorylase L isozyme, chloroplastic/amyloplastic isoform X2 [Ziziphus jujuba]"	1	HGLFK(1)QR_x000D_
map00500 Starch and sucrose metabolism	0.210591	20	1.2	Gene.22242	63	K	"PREDICTED: starch synthase 1, chloroplastic/amyloplastic [Beta vulgaris subsp. vulgaris]"	1	AVPEK(1)SDGGFLSSR_x000D_
map00500 Starch and sucrose metabolism	0.210591	20	1.2	Gene.22242	414	K	"PREDICTED: starch synthase 1, chloroplastic/amyloplastic [Beta vulgaris subsp. vulgaris]"	1	HALDK(1)GEAVNILK_x000D_
map00500 Starch and sucrose metabolism	0.210591	20	1.2	Gene.22242	364	K	"PREDICTED: starch synthase 1, chloroplastic/amyloplastic [Beta vulgaris subsp. vulgaris]"	1	YRPYGVYK(1)DAR_x000D_
map00500 Starch and sucrose metabolism	0.210591	20	1.2	Gene.11531	476	K	unknown [Lotus japonicus]	1	AIIDK(1)NAR_x000D_
map00500 Starch and sucrose metabolism	0.210591	20	1.2	Gene.11531	280	K	unknown [Lotus japonicus]	1	AMK(1)VDTTILGLDDER_x000D_
map00500 Starch and sucrose metabolism	0.210591	20	1.2	Gene.11531	369	K	unknown [Lotus japonicus]	1	K(1)PVPDFSFYDR_x000D_
map00500 Starch and sucrose metabolism	0.210591	20	1.2	Gene.11531	248	K	unknown [Lotus japonicus]	1	ETDADITVAALPMDEK(1)R_x000D_
map00500 Starch and sucrose metabolism	0.210591	20	1.2	Gene.11531	226	K	unknown [Lotus japonicus]	1	MDYEK(1)FIQAHR_x000D_
map00500 Starch and sucrose metabolism	0.210591	20	1.2	Gene.11531	277	K	unknown [Lotus japonicus]	1	GEQLK(1)AMK_x000D_
map00500 Starch and sucrose metabolism	0.210591	20	1.2	Gene.11531	257	K	unknown [Lotus japonicus]	1	ATAFGLMK(1)IDEEGR_x000D_
map00500 Starch and sucrose metabolism	0.210591	20	1.2	Gene.11531	270	K	unknown [Lotus japonicus]	1	IIEFAEK(1)PK_x000D_
map00500 Starch and sucrose metabolism	0.210591	20	1.2	Gene.5230	67	K	"glucose-6-phosphate isomerase, cytosolic [Nicotiana tabacum]"	1	LFK(1)LAEAAHLK_x000D_
map00500 Starch and sucrose metabolism	0.210591	20	1.2	Gene.5230	64	K	"glucose-6-phosphate isomerase, cytosolic [Nicotiana tabacum]"	1	AVIPTMDK(1)LFK_x000D_
map00500 Starch and sucrose metabolism	0.210591	20	1.2	Gene.5230	132	K	"glucose-6-phosphate isomerase, cytosolic [Nicotiana tabacum]"	1	DFSEK(1)IR_x000D_
map00500 Starch and sucrose metabolism	0.210591	20	1.2	Gene.5230	24	K	"glucose-6-phosphate isomerase, cytosolic [Nicotiana tabacum]"	1	EHVEVIK(1)K_x000D_
map00500 Starch and sucrose metabolism	0.210591	20	1.2	Gene.21050	428	K	Glycogen/starch/alpha-glucan phosphorylase [Trema orientale]	1	AFATYTNAK(1)R_x000D_
map00500 Starch and sucrose metabolism	0.210591	20	1.2	Gene.21050	214	K	Glycogen/starch/alpha-glucan phosphorylase [Trema orientale]	1	HMEIIEEIDK(1)R_x000D_
map00500 Starch and sucrose metabolism	0.210591	20	1.2	Gene.21050	432	K	Glycogen/starch/alpha-glucan phosphorylase [Trema orientale]	1	IVK(1)LVNDVGTVVNNDPDVNK_x000D_
map00500 Starch and sucrose metabolism	0.210591	20	1.2	Gene.21050	604	K	Glycogen/starch/alpha-glucan phosphorylase [Trema orientale]	1	VDEAYK(1)DR_x000D_
map00500 Starch and sucrose metabolism	0.210591	20	1.2	Gene.6788	130	K	"alpha-1,4 glucan phosphorylase L isozyme, chloroplastic/amyloplastic isoform X1 [Abrus precatorius]"	1	FADNEDLHSEWVEAK(1)R_x000D_
map00500 Starch and sucrose metabolism	0.210591	20	1.2	Gene.6788	136	K	"alpha-1,4 glucan phosphorylase L isozyme, chloroplastic/amyloplastic isoform X1 [Abrus precatorius]"	1	LK(1)AVAFLK_x000D_
map00500 Starch and sucrose metabolism	0.210591	20	1.2	Gene.6788	142	K	"alpha-1,4 glucan phosphorylase L isozyme, chloroplastic/amyloplastic isoform X1 [Abrus precatorius]"	1	AVAFLK(1)EK_x000D_
map00500 Starch and sucrose metabolism	0.210591	20	1.2	Gene.6788	213	K	"alpha-1,4 glucan phosphorylase L isozyme, chloroplastic/amyloplastic isoform X1 [Abrus precatorius]"	1	AFATYIQAK(1)R_x000D_
map00500 Starch and sucrose metabolism	0.210591	20	1.2	Gene.6788	115	K	"alpha-1,4 glucan phosphorylase L isozyme, chloroplastic/amyloplastic isoform X1 [Abrus precatorius]"	1	K(1)FADNEDLHSEWVEAK_x000D_
map00500 Starch and sucrose metabolism	0.210591	20	1.2	Gene.6788	407	K	"alpha-1,4 glucan phosphorylase L isozyme, chloroplastic/amyloplastic isoform X1 [Abrus precatorius]"	1	MSILNTANSSK(1)FSSDR_x000D_
map00500 Starch and sucrose metabolism	0.210591	20	1.2	Gene.22993	878	K	sucrose-phosphate synthase [Chenopodium quinoa]	1	TLVK(1)WSK_x000D_
map00500 Starch and sucrose metabolism	0.210591	20	1.2	Gene.22993	538	K	sucrose-phosphate synthase [Chenopodium quinoa]	1	LIDK(1)YDLYGHVAYPK_x000D_
map00500 Starch and sucrose metabolism	0.210591	20	1.2	Gene.22993	354	K	sucrose-phosphate synthase [Chenopodium quinoa]	1	ISK(1)EEIDSTYR_x000D_
map00500 Starch and sucrose metabolism	0.210591	20	1.2	Gene.22993	633	K	sucrose-phosphate synthase [Chenopodium quinoa]	1	LVADK(1)QLWAR_x000D_
map00500 Starch and sucrose metabolism	0.210591	20	1.2	Gene.22993	342	K	sucrose-phosphate synthase [Chenopodium quinoa]	1	DK(1)LEQLLK_x000D_
map00500 Starch and sucrose metabolism	0.210591	20	1.2	Gene.22993	552	K	sucrose-phosphate synthase [Chenopodium quinoa]	1	HHK(1)QSAVPDIYR_x000D_
map00500 Starch and sucrose metabolism	0.210591	20	1.2	Gene.15503	158	K	PREDICTED: uncharacterized protein LOC108997931 isoform X2 [Juglans regia]	1	DPELVK(1)R_x000D_
map00500 Starch and sucrose metabolism	0.210591	20	1.2	Gene.15503	42	K	PREDICTED: uncharacterized protein LOC108997931 isoform X2 [Juglans regia]	0.836985	YK(0.163)DPK(0.837)QPLNVR_x000D_
map00500 Starch and sucrose metabolism	0.210591	20	1.2	Gene.15503	426	K	PREDICTED: uncharacterized protein LOC108997931 isoform X2 [Juglans regia]	1	SLVLLK(1)NGK_x000D_
map00500 Starch and sucrose metabolism	0.210591	20	1.2	Gene.15503	50	K	PREDICTED: uncharacterized protein LOC108997931 isoform X2 [Juglans regia]	1	VK(1)DLLAR_x000D_
map00500 Starch and sucrose metabolism	0.210591	20	1.2	Gene.15503	420	K	PREDICTED: uncharacterized protein LOC108997931 isoform X2 [Juglans regia]	1	K(1)SLVLLK_x000D_
map00500 Starch and sucrose metabolism	0.210591	20	1.2	Gene.22204	77	K	"glucose-6-phosphate isomerase 1, chloroplastic-like [Chenopodium quinoa]"	1	SDGVLEK(1)DPR_x000D_
map00500 Starch and sucrose metabolism	0.210591	20	1.2	Gene.22204	543	K	"glucose-6-phosphate isomerase 1, chloroplastic-like [Chenopodium quinoa]"	1	AAAEVLALQK(1)R_x000D_
map00500 Starch and sucrose metabolism	0.210591	20	1.2	Gene.22204	150	K	"glucose-6-phosphate isomerase 1, chloroplastic-like [Chenopodium quinoa]"	1	K(1)PELAPNSFLK_x000D_
map00500 Starch and sucrose metabolism	0.210591	20	1.2	Gene.8872	327	K	cell-wall invertase [Paeonia lactiflora]	1	VFFDSSK(1)NR_x000D_
map00500 Starch and sucrose metabolism	0.210591	20	1.2	Gene.10478	491	K	"alpha-amylase 3, chloroplastic-like [Chenopodium quinoa]"	1	SLVSDISSK(1)K_x000D_
map00500 Starch and sucrose metabolism	0.210591	20	1.2	Gene.16814	45	K	beta-glucosidase 44 [Jatropha curcas]	1	LIDYMLK(1)K_x000D_
map00500 Starch and sucrose metabolism	0.210591	20	1.2	Gene.15213	191	K	sucrose synthase [Chenopodium quinoa]	1	GK(1)TMMLNDR_x000D_
map00500 Starch and sucrose metabolism	0.210591	20	1.2	Gene.15213	323	K	sucrose synthase [Chenopodium quinoa]	1	IK(1)QQGLDIEPR_x000D_
map00500 Starch and sucrose metabolism	0.210591	20	1.2	Gene.15213	168	K	sucrose synthase [Chenopodium quinoa]	1	HLSAK(1)MFHDK_x000D_
map00500 Starch and sucrose metabolism	0.210591	20	1.2	Gene.19875	402	K	UTP--glucose-1-phosphate uridylyltransferase [Corchorus olitorius]	1	TNPANPSIELGPEFK(1)K_x000D_
map00500 Starch and sucrose metabolism	0.210591	20	1.2	Gene.19875	205	K	UTP--glucose-1-phosphate uridylyltransferase [Corchorus olitorius]	1	NSGK(1)LDHFLSQGK_x000D_
map00500 Starch and sucrose metabolism	0.210591	20	1.2	Gene.19875	457	K	UTP--glucose-1-phosphate uridylyltransferase [Corchorus olitorius]	1	LEIPDGK(1)VIENK_x000D_
map00500 Starch and sucrose metabolism	0.210591	20	1.2	Gene.19875	346	K	UTP--glucose-1-phosphate uridylyltransferase [Corchorus olitorius]	1	FFDK(1)AVGANVPR_x000D_
map00500 Starch and sucrose metabolism	0.210591	20	1.2	Gene.19875	323	K	UTP--glucose-1-phosphate uridylyltransferase [Corchorus olitorius]	1	MEIIPNPK(1)EVDGIK_x000D_
map00500 Starch and sucrose metabolism	0.210591	20	1.2	Gene.19875	257	K	UTP--glucose-1-phosphate uridylyltransferase [Corchorus olitorius]	1	TLADVK(1)GGTLISYEGK_x000D_
map00500 Starch and sucrose metabolism	0.210591	20	1.2	Gene.19760	33	K	PREDICTED: hexokinase-1 [Beta vulgaris subsp. vulgaris]	1	FVASEGEGLHPEPDK(1)QR_x000D_
map00500 Starch and sucrose metabolism	0.210591	20	1.2	Gene.8337	101	K	hypothetical protein TSUD_24780 [Trifolium subterraneum]	1	GAGK(1)GQALAYLLNK_x000D_
map00500 Starch and sucrose metabolism	0.210591	20	1.2	Gene.8337	29	K	hypothetical protein TSUD_24780 [Trifolium subterraneum]	0.99109	FLNDK(0.009)WDK(0.991)DIVK_x000D_
map00500 Starch and sucrose metabolism	0.210591	20	1.2	Gene.8337	54	K	hypothetical protein TSUD_24780 [Trifolium subterraneum]	1	AHK(1)VSFYVK_x000D_
map00500 Starch and sucrose metabolism	0.210591	20	1.2	Gene.18671	183	K	hypothetical protein SOVF_014010 [Spinacia oleracea]	1	IAAGNGVGK(1)ILVGR_x000D_
map00500 Starch and sucrose metabolism	0.210591	20	1.2	Gene.18671	622	K	hypothetical protein SOVF_014010 [Spinacia oleracea]	1	VYIEQFEPDSSK(1)HEMDAQTALK_x000D_
map00500 Starch and sucrose metabolism	0.210591	20	1.2	Gene.3719	166	K	Fructokinase-2 like [Actinidia chinensis var. chinensis]	1	K(1)AGALLSYDPNLR_x000D_
map00500 Starch and sucrose metabolism	0.210591	20	1.2	Gene.3719	248	K	Fructokinase-2 like [Actinidia chinensis var. chinensis]	1	YYTK(1)NFK_x000D_
map00500 Starch and sucrose metabolism	0.210591	20	1.2	Gene.3719	284	K	Fructokinase-2 like [Actinidia chinensis var. chinensis]	1	LVDDHK(1)ILEDEAR_x000D_
map00500 Starch and sucrose metabolism	0.210591	20	1.2	Gene.3037	418	K	"phosphoglucomutase, cytoplasmic [Jatropha curcas]"	1	NK(1)DNLSSGK_x000D_
[truncated: 5,697 more rows]
