# Supplementary material for: Global analysis of protein lysine 2-hydroxyisobutyrylation (Khib) profiles in Chinese herb rhubarb (Dahuang)
Source: BMC Genomics. 2021 Jul 15;22:542. doi: 10.1186/s12864-021-07847-0 (PMC8283887; doi:10.1186/s12864-021-07847-0)
Supplement: Supplementary file 7 — Table S6, Protein domain enrichment analysis of Khib-modified proteins [file 12864_2021_7847_MOESM7_ESM.xlsx]

## Sheet: ident
Table S6. Protein domain enrichment anlysis of Khib-modified proteins
Domain Description	Mapping	Background	All Mapping	All Backgroud	Fold enrichment	Fisher's exact test p value	Related Protein
TCP-1-like chaperonin intermediate domain	8	9	1266	10167	7.14	4.54042e-07	Gene.15973 Gene.21151 Gene.9744 Gene.9508 Gene.16984 Gene.8270 Gene.22930 Gene.12281
Aminoacyl-tRNA synthetase, class II	14	17	1266	10167	6.61	9.53276e-11	Gene.7517 Gene.23288 Gene.20306 Gene.20592 Gene.13932 Gene.15353 Gene.3512 Gene.25119 Gene.8006 Gene.16052 Gene.22975 Gene.11578 Gene.23753 Gene.21472
GroEL-like equatorial domain	13	16	1266	10167	6.53	6.373e-10	Gene.20322 Gene.15973 Gene.9508 Gene.16984 Gene.8270 Gene.19143 Gene.22081 Gene.21974 Gene.12281 Gene.21151 Gene.9744 Gene.10266 Gene.22930
Lactate/malate dehydrogenase, N-terminal	7	9	1266	10167	6.25	1.30942e-05	Gene.9225 Gene.2750 Gene.19289 Gene.21223 Gene.25377 Gene.2891 Gene.2889
Pyruvate kinase, beta-barrel insert domain	7	9	1266	10167	6.25	1.30942e-05	Gene.13619 Gene.11134 Gene.10483 Gene.17197 Gene.16785 Gene.7422 Gene.12572
Lactate/malate dehydrogenase, C-terminal	8	11	1266	10167	5.84	6.59606e-06	Gene.2750 Gene.21223 Gene.2891 Gene.9225 Gene.4732 Gene.19289 Gene.25377 Gene.2889
Pyruvate kinase, barrel	8	11	1266	10167	5.84	6.59606e-06	Gene.13619 Gene.17197 Gene.16785 Gene.18953 Gene.11134 Gene.10483 Gene.7422 Gene.12572
Heat shock protein 70kD, C-terminal domain	10	15	1266	10167	5.35	1.43879e-06	Gene.4777 Gene.24982 Gene.2360 Gene.22968 Gene.1778 Gene.23289 Gene.22197 Gene.21013 Gene.16663 Gene.23294
Oxidoreductase FAD/NAD(P)-binding	9	14	1266	10167	5.16	7.79921e-06	Gene.7701 Gene.5473 Gene.16519 Gene.12146 Gene.2027 Gene.17306 Gene.20805 Gene.1535 Gene.12144
Pyruvate/Phosphoenolpyruvate kinase-like domain	14	22	1266	10167	5.11	2.43643e-08	Gene.13619 Gene.8140 Gene.17197 Gene.14329 Gene.16785 Gene.24266 Gene.18953 Gene.11134 Gene.10483 Gene.18931 Gene.18930 Gene.7422 Gene.12941 Gene.12572
GroEL-like apical domain	12	19	1266	10167	5.07	2.87227e-07	Gene.20322 Gene.15973 Gene.9508 Gene.16984 Gene.8270 Gene.22081 Gene.21974 Gene.12281 Gene.21151 Gene.9744 Gene.10266 Gene.22930
6-phosphogluconate dehydrogenase, domain 2	10	17	1266	10167	4.72	7.35101e-06	Gene.4134 Gene.6376 Gene.2649 Gene.7926 Gene.14317 Gene.13169 Gene.13174 Gene.24391 Gene.14433 Gene.24587
Glutathione S-transferase, C-terminal-like	20	37	1266	10167	4.34	1.35676e-09	Gene.187 Gene.23945 Gene.15604 Gene.10985 Gene.7162 Gene.16272 Gene.18419 Gene.8359 Gene.5222 Gene.21228 Gene.14585 Gene.20638 Gene.7096 Gene.16055 Gene.17640 Gene.15371 Gene.13805 Gene.15368 Gene.6005 Gene.16275
Glutathione S-transferase, N-terminal	12	24	1266	10167	4.02	8.45203e-06	Gene.16055 Gene.23945 Gene.15604 Gene.10985 Gene.13805 Gene.15368 Gene.6005 Gene.8359 Gene.18419 Gene.5222 Gene.20638 Gene.7096
GroES-like	15	32	1266	10167	3.76	1.76495e-06	Gene.15203 Gene.3167 Gene.10371 Gene.19722 Gene.12013 Gene.17094 Gene.14933 Gene.15216 Gene.11715 Gene.9731 Gene.18401 Gene.1365 Gene.4780 Gene.16446 Gene.9074
Translation protein SH3-like domain	14	30	1266	10167	3.75	4.19305e-06	Gene.8485 Gene.10970 Gene.397 Gene.399 Gene.2486 Gene.8092 Gene.8045 Gene.2479 Gene.8484 Gene.19993 Gene.13547 Gene.7052 Gene.1318 Gene.5363
Translation protein, beta-barrel domain	15	34	1266	10167	3.54	4.53977e-06	Gene.20517 Gene.9363 Gene.20393 Gene.18177 Gene.3208 Gene.1012 Gene.14567 Gene.24292 Gene.7763 Gene.19483 Gene.1837 Gene.22237 Gene.21096 Gene.23023 Gene.3212
Ribosomal protein S5 domain 2-type fold	17	44	1266	10167	3.1	9.40123e-06	Gene.23587 Gene.20517 Gene.13976 Gene.19411 Gene.16710 Gene.7700 Gene.23634 Gene.11820 Gene.20228 Gene.710 Gene.24943 Gene.23399 Gene.21096 Gene.7703 Gene.21959 Gene.14430 Gene.22447
Aldolase-type TIM barrel	32	85	1266	10167	3.02	2.55846e-09	Gene.14057 Gene.21457 Gene.15045 Gene.15043 Gene.10477 Gene.7157 Gene.18802 Gene.5755 Gene.20717 Gene.25276 Gene.16958 Gene.25187 Gene.8297 Gene.21456 Gene.17563 Gene.16749 Gene.24222 Gene.5155 Gene.5059 Gene.11499 Gene.8259 Gene.22649 Gene.24062 Gene.15046 Gene.9160 Gene.11603 Gene.17585 Gene.17494 Gene.22180 Gene.17471 Gene.7921 Gene.24391
NAD(P)-binding domain	84	246	1266	10167	2.74	1.1513e-12	Gene.20122 Gene.16906 Gene.7296 Gene.14933 Gene.12918 Gene.15499 Gene.24587 Gene.2889 Gene.12614 Gene.22182 Gene.14317 Gene.2194 Gene.18679 Gene.13635 Gene.13169 Gene.18401 Gene.25377 Gene.24391 Gene.7445 Gene.2978 Gene.12544 Gene.4964 Gene.9225 Gene.4780 Gene.22365 Gene.10666 Gene.3167 Gene.21223 Gene.18290 Gene.23516 Gene.15216 Gene.19392 Gene.10603 Gene.14735 Gene.18003 Gene.14832 Gene.23699 G…

## Sheet: ident Domain2Protein
Domain Description	Fisher's exact test p value	Protein accession	Position	Amino acid	Protein description	Localization probability	Modified sequence_x000D_
Ribosomal protein S5, N-terminal	0.00698866	Gene.13976	138	K	40S ribosomal protein S2-4-like [Abrus precatorius]	1	DEVMK(1)IMPVQK_x000D_
Ribosomal protein S5, N-terminal	0.00698866	Gene.13976	133	K	40S ribosomal protein S2-4-like [Abrus precatorius]	1	EHQIVDTLIGPSLK(1)DEVMK_x000D_
Ribosomal protein S5, N-terminal	0.00698866	Gene.20228	304	K	"30S ribosomal protein S5, chloroplastic-like [Chenopodium quinoa]"	1	ATVCAVQK(1)MR_x000D_
Ribosomal protein S5, N-terminal	0.00698866	Gene.20228	219	K	"30S ribosomal protein S5, chloroplastic-like [Chenopodium quinoa]"	1	EVIEAVQK(1)AATDAR_x000D_
Ribosomal protein S5, N-terminal	0.00698866	Gene.20228	235	K	"30S ribosomal protein S5, chloroplastic-like [Chenopodium quinoa]"	1	NIITIPLTK(1)YSTFPHR_x000D_
Ribosomal protein S5, N-terminal	0.00698866	Gene.20228	211	K	"30S ribosomal protein S5, chloroplastic-like [Chenopodium quinoa]"	1	AK(1)EVIEAVQK_x000D_
Ribosomal protein S5, N-terminal	0.00698866	Gene.20228	150	K	"30S ribosomal protein S5, chloroplastic-like [Chenopodium quinoa]"	1	DVYVMDSK(1)VK_x000D_
Ribosomal protein S5, N-terminal	0.00698866	Gene.710	59	K	hypothetical protein CDL15_Pgr003112 [Punica granatum]	1	REEEQAWVPVTK(1)LGR_x000D_
Ribosomal protein S5, N-terminal	0.00698866	Gene.710	181	K	hypothetical protein CDL15_Pgr003112 [Punica granatum]	1	VTGK(1)CGSVTVR_x000D_
Ribosomal protein S5, N-terminal	0.00698866	Gene.710	70	K	hypothetical protein CDL15_Pgr003112 [Punica granatum]	1	IK(1)SVEQIYLHSLPIK_x000D_
Ribosomal protein S5, N-terminal	0.00698866	Gene.710	139	K	hypothetical protein CDL15_Pgr003112 [Punica granatum]	1	CSK(1)EVATAIR_x000D_
Ribosomal protein S5, N-terminal	0.00698866	Gene.710	102	K	hypothetical protein CDL15_Pgr003112 [Punica granatum]	1	DEVMK(1)IMPVQK_x000D_
Ribosomal protein S5, N-terminal	0.00698866	Gene.710	273	K	hypothetical protein CDL15_Pgr003112 [Punica granatum]	1	PVGK(1)AILLEDVEK_x000D_
Ribosomal protein S5, N-terminal	0.00698866	Gene.710	108	K	hypothetical protein CDL15_Pgr003112 [Punica granatum]	1	IMPVQK(1)QTR_x000D_
Ribosomal protein S4e, N-terminal	0.0154946	Gene.11963	240	K	PREDICTED: 40S ribosomal protein S4-3 [Eucalyptus grandis]	0.99997	GTKPWISLPK(1)GK_x000D_
Ribosomal protein S4e, N-terminal	0.0154946	Gene.11963	161	K	PREDICTED: 40S ribosomal protein S4-3 [Eucalyptus grandis]	1	ANDTIK(1)LDLETGK_x000D_
Ribosomal protein S4e, N-terminal	0.0154946	Gene.11963	155	K	PREDICTED: 40S ribosomal protein S4-3 [Eucalyptus grandis]	1	YPDPLIK(1)ANDTIK_x000D_
Ribosomal protein S4e, N-terminal	0.0154946	Gene.11963	120	K	PREDICTED: 40S ribosomal protein S4-3 [Eucalyptus grandis]	1	LHSIRDDEAK(1)FK_x000D_
Ribosomal protein S4e, N-terminal	0.0154946	Gene.11963	134	K	PREDICTED: 40S ribosomal protein S4-3 [Eucalyptus grandis]	1	SVQFGQK(1)GIPYINTYDGR_x000D_
Ribosomal protein S4e, N-terminal	0.0154946	Gene.11963	75	K	PREDICTED: 40S ribosomal protein S4-3 [Eucalyptus grandis]	1	HVLVDNK(1)VR_x000D_
Ribosomal protein S4e, N-terminal	0.0154946	Gene.11963	245	K	PREDICTED: 40S ribosomal protein S4-3 [Eucalyptus grandis]	1	GIK(1)LTIIEEAR_x000D_
Ribosomal protein S4e, N-terminal	0.0154946	Gene.11963	80	K	PREDICTED: 40S ribosomal protein S4-3 [Eucalyptus grandis]	1	TDK(1)TYPAGFMDVVSIPK_x000D_
Ribosomal protein S4e, N-terminal	0.0154946	Gene.11963	202	K	PREDICTED: 40S ribosomal protein S4-3 [Eucalyptus grandis]	1	HK(1)GSFETIHVTDSQGHEFATR_x000D_
Ribosomal protein S4e, N-terminal	0.0154946	Gene.11963	22	K	PREDICTED: 40S ribosomal protein S4-3 [Eucalyptus grandis]	1	HWMLDK(1)LGGAFAPK_x000D_
Ribosomal protein S4e, N-terminal	0.0154946	Gene.11963	106	K	PREDICTED: 40S ribosomal protein S4-3 [Eucalyptus grandis]	1	LLYDTK(1)GR_x000D_
Ribosomal protein S4e, N-terminal	0.0154946	Gene.11963	196	K	PREDICTED: 40S ribosomal protein S4-3 [Eucalyptus grandis]	1	VGVIK(1)NR_x000D_
Ribosomal protein S4e, N-terminal	0.0154946	Gene.11963	16	K	PREDICTED: 40S ribosomal protein S4-3 [Eucalyptus grandis]	1	LNAPK(1)HWMLDK_x000D_
Ribosomal protein S4e, N-terminal	0.0154946	Gene.11963	255	K	PREDICTED: 40S ribosomal protein S4-3 [Eucalyptus grandis]	1	K(1)LQTQAATA_x000D_
Ribosomal protein S4e, N-terminal	0.0154946	Gene.3055	172	K	PREDICTED: 40S ribosomal protein S4-3 [Eucalyptus grandis]	1	ANDTIK(1)LDLETSK_x000D_
Ribosomal protein S4e, N-terminal	0.0154946	Gene.3055	213	K	PREDICTED: 40S ribosomal protein S4-3 [Eucalyptus grandis]	1	HK(1)GSFETIHVQDSQGHEFATR_x000D_
Small GTP-binding protein domain	0.00273363	Gene.20517	306	K	elongation factor 2-like [Sesamum indicum]	1	LGVTMK(1)SDEK_x000D_
Small GTP-binding protein domain	0.00273363	Gene.20517	239	K	elongation factor 2-like [Sesamum indicum]	1	FGVDESK(1)MMER_x000D_
Small GTP-binding protein domain	0.00273363	Gene.20517	389	K	elongation factor 2-like [Sesamum indicum]	1	MIPASDK(1)GR_x000D_
Small GTP-binding protein domain	0.00273363	Gene.20517	579	K	elongation factor 2-like [Sesamum indicum]	1	TVMSK(1)SPNK_x000D_
Small GTP-binding protein domain	0.00273363	Gene.20517	438	K	elongation factor 2-like [Sesamum indicum]	1	TVIWMGK(1)K_x000D_
Small GTP-binding protein domain	0.00273363	Gene.20517	402	K	elongation factor 2-like [Sesamum indicum]	1	VFAGK(1)VATGMK_x000D_
Small GTP-binding protein domain	0.00273363	Gene.20517	315	K	elongation factor 2-like [Sesamum indicum]	1	DLMGK(1)PLMK_x000D_
Small GTP-binding protein domain	0.00273363	Gene.20517	427	K	elongation factor 2-like [Sesamum indicum]	1	KDLYTK(1)SVQR_x000D_
Small GTP-binding protein domain	0.00273363	Gene.20517	830	K	elongation factor 2-like [Sesamum indicum]	1	GLK(1)ESITPLADFEDK_x000D_
Small GTP-binding protein domain	0.00273363	Gene.20517	159	K	elongation factor 2-like [Sesamum indicum]	1	IRPVLTVNK(1)MDR_x000D_
Small GTP-binding protein domain	0.00273363	Gene.20517	3	K	elongation factor 2-like [Sesamum indicum]	1	VK(1)FTAEGLR_x000D_
Small GTP-binding protein domain	0.00273363	Gene.20517	310	K	elongation factor 2-like [Sesamum indicum]	1	SDEK(1)DLMGK_x000D_
Small GTP-binding protein domain	0.00273363	Gene.20517	618	K	elongation factor 2-like [Sesamum indicum]	1	SK(1)ILAEEFGWDK_x000D_
Small GTP-binding protein domain	0.00273363	Gene.20517	471	K	elongation factor 2-like [Sesamum indicum]	1	NATLTGEK(1)EVDAHPIR_x000D_
Small GTP-binding protein domain	0.00273363	Gene.20517	408	K	elongation factor 2-like [Sesamum indicum]	1	VATGMK(1)VR_x000D_
Small GTP-binding protein domain	0.00273363	Gene.20517	421	K	elongation factor 2-like [Sesamum indicum]	1	IMGPNFVPGEK(1)K_x000D_
Small GTP-binding protein domain	0.00273363	Gene.20517	482	K	elongation factor 2-like [Sesamum indicum]	1	AMK(1)FSVSPVVR_x000D_
Small GTP-binding protein domain	0.00273363	Gene.20517	232	K	elongation factor 2-like [Sesamum indicum]	1	MYASK(1)FGVDESK_x000D_
Small GTP-binding protein domain	0.00273363	Gene.20517	722	K	elongation factor 2-like [Sesamum indicum]	1	VIYASQLTAK(1)PR_x000D_
Small GTP-binding protein domain	0.00273363	Gene.20517	496	K	elongation factor 2-like [Sesamum indicum]	1	VAVQCK(1)VASDLPK_x000D_
Small GTP-binding protein domain	0.00273363	Gene.20517	260	K	elongation factor 2-like [Sesamum indicum]	1	WTSK(1)NTGTATCK_x000D_
Small GTP-binding protein domain	0.00273363	Gene.20517	293	K	elongation factor 2-like [Sesamum indicum]	1	DK(1)LWPMLQK_x000D_
Small GTP-binding protein domain	0.00273363	Gene.1133	63	K	GTP-binding nuclear protein Ran-3 [Arachis duranensis]	1	HLTGEFEK(1)K_x000D_
Small GTP-binding protein domain	0.00273363	Gene.1133	49	K	GTP-binding nuclear protein Ran-3 [Arachis duranensis]	1	LVIVGDGGTGK(1)TTFVK_x000D_
Small GTP-binding protein domain	0.00273363	Gene.1133	125	K	GTP-binding nuclear protein Ran-3 [Arachis duranensis]	1	LTYK(1)NVPTWHR_x000D_
Small GTP-binding protein domain	0.00273363	Gene.1133	160	K	GTP-binding nuclear protein Ran-3 [Arachis duranensis]	1	AK(1)QVTFHR_x000D_
Small GTP-binding protein domain	0.00273363	Gene.1133	168	K	GTP-binding nuclear protein Ran-3 [Arachis duranensis]	1	K(1)NLQYYEISAK_x000D_
Small GTP-binding protein domain	0.00273363	Gene.20393	159	K	"translation initiation factor IF-2, chloroplastic-like [Chenopodium quinoa]"	1	LETAGSQK(1)LDGK_x000D_
Small GTP-binding protein domain	0.00273363	Gene.20393	289	K	"translation initiation factor IF-2, chloroplastic-like [Chenopodium quinoa]"	1	RPPTLLDVGAAPK(1)SR_x000D_
Small GTP-binding protein domain	0.00273363	Gene.20393	683	K	"translation initiation factor IF-2, chloroplastic-like [Chenopodium quinoa]"	1	GTVIEAGLDK(1)SK_x000D_
Small GTP-binding protein domain	0.00273363	Gene.20393	609	K	"translation initiation factor IF-2, chloroplastic-like [Chenopodium quinoa]"	1	IDK(1)DGANPDR_x000D_
Small GTP-binding protein domain	0.00273363	Gene.24292	402	K	Elongation factor Tu like [Actinidia chinensis var. chinensis]	1	TADVTGK(1)VELPENVK_x000D_
Small GTP-binding protein domain	0.00273363	Gene.24292	324	K	Elongation factor Tu like [Actinidia chinensis var. chinensis]	1	TTVTGVEMFK(1)K_x000D_
Small GTP-binding protein domain	0.00273363	Gene.24292	452	K	Elongation factor Tu like [Actinidia chinensis var. chinensis]	1	TVGAGVVSK(1)VLS_x000D_
Small GTP-binding protein domain	0.00273363	Gene.24292	114	K	Elongation factor Tu like [Actinidia chinensis var. chinensis]	0.999681	AVAFDEIDKAPEEK(1)K_x000D_
Small GTP-binding protein domain	0.00273363	Gene.19483	466	K	"elongation factor Tu, chloroplastic [Cajanus cajan]"	1	EGGK(1)TVGAGVIGK_x000D_
Small GTP-binding protein domain	0.00273363	Gene.19483	94	K	"elongation factor Tu, chloroplastic [Cajanus cajan]"	0.999281	NK(0.001)PHVNIGTIGHVDHGK(0.999)TTLTAALTMALASLGGSAPK_x000D_
Small GTP-binding protein domain	0.00273363	Gene.19483	115	K	"elongation factor Tu, chloroplastic [Cajanus cajan]"	1	K(1)YDEIDAAPEER_x000D_
Small GTP-binding protein domain	0.00273363	Gene.19483	420	K	"elongation factor Tu, chloroplastic [Cajanus cajan]"	1	TTDVTGK(1)VTQIMNDKDEESK_x000D_
Small GTP-binding protein domain	0.00273363	Gene.19483	79	K	"elongation factor Tu, chloroplastic [Cajanus cajan]"	1	NK(1)PHVNIGTIGHVDHGK_x000D_
Small GTP-binding protein domain	0.00273363	Gene.19483	392	K	"elongation factor Tu, chloroplastic [Cajanus cajan]"	1	FEAVVYVLK(1)K_x000D_
Small GTP-binding protein domain	0.00273363	Gene.19483	363	K	"elongation factor Tu, chloroplastic [Cajanus cajan]"	1	GIQK(1)IDIQR_x000D_
Small GTP-binding protein domain	0.00273363	Gene.19483	433	K	"elongation factor Tu, chloroplastic [Cajanus cajan]"	1	DEESK(1)MVMPGDR_x000D_
Small GTP-binding protein domain	0.00273363	Gene.23023	178	K	hypothetical protein EUGRSUZ_A02376 [Eucalyptus grandis]	1	NTSITYK(1)NTK_x000D_
Small GTP-binding protein domain	0.00273363	Gene.23023	139	K	hypothetical protein EUGRSUZ_A02376 [Eucalyptus grandis]	1	TTLVDSMLK(1)QAK_x000D_
Small GTP-binding protein domain	0.00273363	Gene.9846	32	K	ras-related protein Rab7 isoform X2 [Abrus precatorius]	1	K(1)FSQQYK_x000D_
Small GTP-binding protein domain	0.00273363	Gene.12815	258	K	PREDICTED: uncharacterized protein LOC104089917 [Nicotiana tomentosiformis]	1	LPTLLVLNK(1)K_x000D_
Small GTP-binding protein domain	0.00273363	Gene.6820	67	K	developmentally regulated GTP binding protein 1 [Pisum sativum]	1	ATAHHLGLLK(1)AK_x000D_
Small GTP-binding protein domain	0.00273363	Gene.4462	157	K	ras-related protein RABA1d [Spinacia oleracea]	1	IDVGK(1)EVSAIK_x000D_
Small GTP-binding protein domain	0.00273363	Gene.2090	130	K	ras-related protein RABA2a [Hevea brasiliensis]	1	TDLK(1)HLK_x000D_
Small GTP-binding protein domain	0.00273363	Gene.2090	133	K	ras-related protein RABA2a [Hevea brasiliensis]	1	HLK(1)AVATEDAESFAER_x000D_
Small GTP-binding protein domain	0.00273363	Gene.12167	158	K	ras-related protein RABB1b [Hevea brasiliensis]	1	AVSK(1)EEGEQFAK_x000D_
Small GTP-binding protein domain	0.00273363	Gene.12217	55	K	hypothetical protein MIMGU_mgv1a012444mg [Erythranthe guttata]	1	TVEQDGK(1)TIK_x000D_
Small GTP-binding protein domain	0.00273363	Gene.6617	25	K	PREDICTED: ras-related protein RABA1f [Beta vulgaris subsp. vulgaris]	1	LVLIGDSGVGK(1)SNLLSR_x000D_
Small GTP-binding protein domain	0.00273363	Gene.8436	170	K	Ras domain-containing protein [Cephalotus follicularis]	1	K(1)IQDGVFDISNESHGIK_x000D_
Small GTP-binding protein domain	0.00273363	Gene.8436	169	K	Ras domain-containing protein [Cephalotus follicularis]	1	TAATIYK(1)K_x000D_
Small GTP-binding protein domain	0.00273363	Gene.12216	112	K	ras-related protein RABE1c-like [Durio zibethinus]	1	AVPTSK(1)GQALADEYGIK_x000D_
Small GTP-binding protein domain	0.00273363	Gene.12216	92	K	ras-related protein RABE1c-like [Durio zibethinus]	1	NIEQHASDNVNK(1)ILVGNK_x000D_
Small GTP-binding protein domain	0.00273363	Gene.12216	98	K	ras-related protein RABE1c-like [Durio zibethinus]	1	ILVGNK(1)ADMDESK_x000D_
Small GTP-binding protein domain	0.00273363	Gene.12216	105	K	ras-related protein RABE1c-like [Durio zibethinus]	1	ADMDESK(1)R_x000D_
Small GTP-binding protein domain	0.00273363	Gene.12216	31	K	ras-related protein RABE1c-like [Durio zibethinus]	1	TIELDGK(1)R_x000D_
Small GTP-binding protein domain	0.00273363	Gene.15944	215	K	PREDICTED: probable GTP-binding protein OBGC2 isoform X1 [Vitis vinifera]	1	IPVPVGTVVK(1)R_x000D_
Small GTP-binding protein domain	0.00273363	Gene.21096	588	K	"PREDICTED: elongation factor G-2, chloroplastic [Beta vulgaris subsp. vulgaris]"	1	LSEVK(1)YIHK_x000D_
Small GTP-binding protein domain	0.00273363	Gene.21096	694	K	"PREDICTED: elongation factor G-2, chloroplastic [Beta vulgaris subsp. vulgaris]"	1	AAPK(1)LLEPIMK_x000D_
Small GTP-binding protein domain	0.00273363	Gene.21096	512	K	"PREDICTED: elongation factor G-2, chloroplastic [Beta vulgaris subsp. vulgaris]"	1	TK(1)ADIDR_x000D_
Small GTP-binding protein domain	0.00273363	Gene.21096	630	K	"PREDICTED: elongation factor G-2, chloroplastic [Beta vulgaris subsp. vulgaris]"	1	GGAVPK(1)EYIPGVIK_x000D_
Small GTP-binding protein domain	0.00273363	Gene.21096	620	K	"PREDICTED: elongation factor G-2, chloroplastic [Beta vulgaris subsp. vulgaris]"	1	FEPLEPGSGYEFK(1)SEIK_x000D_
Small GTP-binding protein domain	0.00273363	Gene.21096	593	K	"PREDICTED: elongation factor G-2, chloroplastic [Beta vulgaris subsp. vulgaris]"	1	K(1)QSGGQGQFADVTIR_x000D_
Small GTP-binding protein domain	0.00273363	Gene.21096	230	K	"PREDICTED: elongation factor G-2, chloroplastic [Beta vulgaris subsp. vulgaris]"	1	ICFVNK(1)MDR_x000D_
Small GTP-binding protein domain	0.00273363	Gene.21096	168	K	"PREDICTED: elongation factor G-2, chloroplastic [Beta vulgaris subsp. vulgaris]"	1	GITITSAATTAYWNK(1)HR_x000D_
Small GTP-binding protein domain	0.00273363	Gene.21096	441	K	"PREDICTED: elongation factor G-2, chloroplastic [Beta vulgaris subsp. vulgaris]"	1	LAAGSYVTNANK(1)GR_x000D_
Small GTP-binding protein domain	0.00273363	Gene.21096	731	K	"PREDICTED: elongation factor G-2, chloroplastic [Beta vulgaris subsp. vulgaris]"	1	RGQINTFGDK(1)PGGLK_x000D_
Small GTP-binding protein domain	0.00273363	Gene.21096	429	K	"PREDICTED: elongation factor G-2, chloroplastic [Beta vulgaris subsp. vulgaris]"	1	VYAGK(1)LAAGSYVTNANK_x000D_
Small GTP-binding protein domain	0.00273363	Gene.21096	510	K	"PREDICTED: elongation factor G-2, chloroplastic [Beta vulgaris subsp. vulgaris]"	1	IAIEPK(1)TK_x000D_
Small GTP-binding protein domain	0.00273363	Gene.21096	583	K	"PREDICTED: elongation factor G-2, chloroplastic [Beta vulgaris subsp. vulgaris]"	1	ESISK(1)LSEVK_x000D_
Small GTP-binding protein domain	0.00273363	Gene.21096	624	K	"PREDICTED: elongation factor G-2, chloroplastic [Beta vulgaris subsp. vulgaris]"	1	SEIK(1)GGAVPK_x000D_
Small GTP-binding protein domain	0.00273363	Gene.21096	117	K	"PREDICTED: elongation factor G-2, chloroplastic [Beta vulgaris subsp. vulgaris]"	1	NIGIMAHIDAGK(1)TTTTER_x000D_
Small GTP-binding protein domain	0.00273363	Gene.9502	67	K	GTP-binding protein SAR1A [Spinacia oleracea]	1	FK(1)AFDLGGHQIAR_x000D_
Small GTP-binding protein domain	0.00273363	Gene.9502	63	K	GTP-binding protein SAR1A [Spinacia oleracea]	1	LVQHQPTQHPTSEELSIGK(1)IK_x000D_
Oxidoreductase, FAD-binding domain	0.00291466	Gene.17306	144	K	NADH--cytochrome b5 reductase 1-like [Chenopodium quinoa]	1	FK(1)YQPGQVR_x000D_
Oxidoreductase, FAD-binding domain	0.00291466	Gene.1535	61	K	Oxidoreductase FAD/NAD(P)-binding protein [Corchorus olitorius]	1	TQISHNVAK(1)FR_x000D_
Oxidoreductase, FAD-binding domain	0.00291466	Gene.12144	112	K	NADH-cytochrome b5 reductase-like protein [Morus notabilis]	1	VSHNTK(1)MFR_x000D_
Oxidoreductase, FAD-binding domain	0.00291466	Gene.12144	198	K	NADH-cytochrome b5 reductase-like protein [Morus notabilis]	1	GPIEK(1)LR_x000D_
Oxidoreductase, FAD-binding domain	0.00291466	Gene.12144	255	K	NADH-cytochrome b5 reductase-like protein [Morus notabilis]	1	K(1)LDILASSHPNLK_x000D_
Oxidoreductase, FAD-binding domain	0.00291466	Gene.12144	288	K	NADH-cytochrome b5 reductase-like protein [Morus notabilis]	1	GGVGFISK(1)DMALK_x000D_
Oxidoreductase, FAD-binding domain	0.00291466	Gene.12144	193	K	NADH-cytochrome b5 reductase-like protein [Morus notabilis]	1	LKPGDVLEVK(1)GPIEK_x000D_
Oxidoreductase, FAD-binding domain	0.00291466	Gene.12146	84	K	NADH-cytochrome b5 reductase-like protein [Morus notabilis]	1	ASLGEDDQGK(1)PQYVIR_x000D_
Oxidoreductase, FAD-binding domain	0.00291466	Gene.12146	124	K	NADH-cytochrome b5 reductase-like protein [Morus notabilis]	1	LK(1)PGDVLEVR_x000D_
Oxidoreductase, FAD-binding domain	0.00291466	Gene.12146	259	K	NADH-cytochrome b5 reductase-like protein [Morus notabilis]	1	HVAGEK(1)PNEWAQGQVSGILK_x000D_
Oxidoreductase, FAD-binding domain	0.00291466	Gene.12146	206	K	NADH-cytochrome b5 reductase-like protein [Morus notabilis]	1	LDTLASSHPNFK(1)VYYTVSK_x000D_
Oxidoreductase, FAD-binding domain	0.00291466	Gene.12146	213	K	NADH-cytochrome b5 reductase-like protein [Morus notabilis]	1	VYYTVSK(1)ASK_x000D_
Oxidoreductase, FAD-binding domain	0.00291466	Gene.12146	227	K	NADH-cytochrome b5 reductase-like protein [Morus notabilis]	1	GGLGHVSK(1)DMVVK_x000D_
Oxidoreductase, FAD-binding domain	0.00291466	Gene.12146	51	K	NADH-cytochrome b5 reductase-like protein [Morus notabilis]	1	VNHNTK(1)MFR_x000D_
Oxidoreductase, FAD-binding domain	0.00291466	Gene.12146	115	K	NADH-cytochrome b5 reductase-like protein [Morus notabilis]	1	IYPGGK(1)MSQHLAK_x000D_
Oxidoreductase, FAD-binding domain	0.00291466	Gene.12146	137	K	NADH-cytochrome b5 reductase-like protein [Morus notabilis]	1	GPMEK(1)LK_x000D_
Oxidoreductase, FAD-binding domain	0.00291466	Gene.12146	34	K	NADH-cytochrome b5 reductase-like protein [Morus notabilis]	1	TALNPEK(1)WVGFR_x000D_
Oxidoreductase, FAD-binding domain	0.00291466	Gene.12146	219	K	NADH-cytochrome b5 reductase-like protein [Morus notabilis]	1	EWK(1)GGLGHVSK_x000D_
Secretory peroxidase	0.10646	Gene.5197	294	K	peroxidase 60-like [Spinacia oleracea]	1	LATDSQTK(1)DMVGNLAQDSAFSDK_x000D_
Secretory peroxidase	0.10646	Gene.5197	312	K	peroxidase 60-like [Spinacia oleracea]	1	FGK(1)AMIK_x000D_
Secretory peroxidase	0.10646	Gene.5197	309	K	peroxidase 60-like [Spinacia oleracea]	1	DMVGNLAQDSAFSDK(1)FGK_x000D_
Secretory peroxidase	0.10646	Gene.5197	282	K	peroxidase 60-like [Spinacia oleracea]	1	GVTK(1)IDQR_x000D_
Secretory peroxidase	0.10646	Gene.19198	156	K	peroxidase 12 [Jatropha curcas]	1	K(1)DGLTFATR_x000D_
Secretory peroxidase	0.10646	Gene.19198	258	K	peroxidase 12 [Jatropha curcas]	1	FDNK(1)YYLNLMNR_x000D_
Secretory peroxidase	0.10646	Gene.5214	47	K	hypothetical protein CDL15_Pgr007687 [Punica granatum]	1	AAVAK(1)EAR_x000D_
Secretory peroxidase	0.10646	Gene.12625	141	K	peroxidase 64-like [Chenopodium quinoa]	1	DVVVLSGGPSWQVQK(1)GR_x000D_
Secretory peroxidase	0.10646	Gene.12625	80	K	peroxidase 64-like [Chenopodium quinoa]	1	GCDASVLLDSTK(1)K_x000D_
Ribosomal L28e/Mak16	0.0426304	Gene.16887	35	K	PREDICTED: 60S ribosomal protein L28-1 [Beta vulgaris subsp. vulgaris]	1	IQFSK(1)ESNNLYNTHSYK_x000D_
Ribosomal L28e/Mak16	0.0426304	Gene.16887	131	K	PREDICTED: 60S ribosomal protein L28-1 [Beta vulgaris subsp. vulgaris]	1	SLQVAK(1)SGVK_x000D_
Ribosomal L28e/Mak16	0.0426304	Gene.16887	85	K	PREDICTED: 60S ribosomal protein L28-1 [Beta vulgaris subsp. vulgaris]	0.999934	QNKPAALQHK(1)TVLK_x000D_
Ribosomal L28e/Mak16	0.0426304	Gene.16887	97	K	PREDICTED: 60S ribosomal protein L28-1 [Beta vulgaris subsp. vulgaris]	1	MAK(1)AVSNQVGDNYYRPDLK_x000D_
Ribosomal L28e/Mak16	0.0426304	Gene.16887	47	K	PREDICTED: 60S ribosomal protein L28-1 [Beta vulgaris subsp. vulgaris]	1	ESNNLYNTHSYK(1)YSGLANSK_x000D_
Ribosomal L28e/Mak16	0.0426304	Gene.16887	72	K	PREDICTED: 60S ribosomal protein L28-1 [Beta vulgaris subsp. vulgaris]	1	DSSVVLATTK(1)TR_x000D_
Ribosomal L28e/Mak16	0.0426304	Gene.16887	62	K	PREDICTED: 60S ribosomal protein L28-1 [Beta vulgaris subsp. vulgaris]	1	TVTITGK(1)DSSVVLATTK_x000D_
Ribosomal L28e/Mak16	0.0426304	Gene.16887	113	K	PREDICTED: 60S ribosomal protein L28-1 [Beta vulgaris subsp. vulgaris]	1	AVSNQVGDNYYRPDLK(1)K_x000D_
Ribosomal L28e/Mak16	0.0426304	Gene.10264	57	K	PREDICTED: 60S ribosomal protein L28-1 [Beta vulgaris subsp. vulgaris]	1	YSGLANSK(1)TVTIQPSGK_x000D_
Ribosomal L28e/Mak16	0.0426304	Gene.10264	37	K	PREDICTED: 60S ribosomal protein L28-1 [Beta vulgaris subsp. vulgaris]	1	IQFSK(1)ESNNLYNSHSYK_x000D_
Ribosomal L28e/Mak16	0.0426304	Gene.10264	101	K	PREDICTED: 60S ribosomal protein L28-1 [Beta vulgaris subsp. vulgaris]	1	MAK(1)AVNNQVGDNYYRPDLK_x000D_
Ribosomal L28e/Mak16	0.0426304	Gene.10264	66	K	PREDICTED: 60S ribosomal protein L28-1 [Beta vulgaris subsp. vulgaris]	1	TVTIQPSGK(1)DNTIVLATTK_x000D_
Ribosomal L28e/Mak16	0.0426304	Gene.10264	117	K	PREDICTED: 60S ribosomal protein L28-1 [Beta vulgaris subsp. vulgaris]	1	AVNNQVGDNYYRPDLK(1)K_x000D_
Ribosomal L28e/Mak16	0.0426304	Gene.10264	76	K	PREDICTED: 60S ribosomal protein L28-1 [Beta vulgaris subsp. vulgaris]	1	DNTIVLATTK(1)TR_x000D_
Ribosomal L28e/Mak16	0.0426304	Gene.10264	135	K	PREDICTED: 60S ribosomal protein L28-1 [Beta vulgaris subsp. vulgaris]	1	SLQVSK(1)SGVK_x000D_
Endoplasmic reticulum, protein ERp29, C-terminal	0.0154946	Gene.5825	312	K	protein disulfide-isomerase like 2-1 [Solanum pennellii]	1	IYTK(1)AAK_x000D_
Endoplasmic reticulum, protein ERp29, C-terminal	0.0154946	Gene.5825	204	K	protein disulfide-isomerase like 2-1 [Solanum pennellii]	1	LEEEVVIANVDADK(1)HR_x000D_
Endoplasmic reticulum, protein ERp29, C-terminal	0.0154946	Gene.5825	228	K	protein disulfide-isomerase like 2-1 [Solanum pennellii]	1	NNK(1)DGEDYEGGR_x000D_
Endoplasmic reticulum, protein ERp29, C-terminal	0.0154946	Gene.5825	326	K	protein disulfide-isomerase like 2-1 [Solanum pennellii]	1	GADYAK(1)NEIQR_x000D_
Endoplasmic reticulum, protein ERp29, C-terminal	0.0154946	Gene.5825	351	K	protein disulfide-isomerase like 2-1 [Solanum pennellii]	1	ADEFTLK(1)K_x000D_
Endoplasmic reticulum, protein ERp29, C-terminal	0.0154946	Gene.5825	285	K	protein disulfide-isomerase like 2-1 [Solanum pennellii]	1	EFVSASNDEK(1)K_x000D_
Endoplasmic reticulum, protein ERp29, C-terminal	0.0154946	Gene.5826	83	K	PREDICTED: probable protein disulfide-isomerase A6 [Capsicum annuum]	1	GVDYAK(1)NEIQR_x000D_
Endoplasmic reticulum, protein ERp29, C-terminal	0.0154946	Gene.5826	108	K	PREDICTED: probable protein disulfide-isomerase A6 [Capsicum annuum]	1	ADEFSLK(1)K_x000D_
DHS-like NAD/FAD-binding domain	0.165429	Gene.10620	326	K	PREDICTED: 2-hydroxyacyl-CoA lyase [Vitis vinifera]	0.999999	KPYLGIVGDAK(1)K_x000D_
DHS-like NAD/FAD-binding domain	0.165429	Gene.10620	17	K	PREDICTED: 2-hydroxyacyl-CoA lyase [Vitis vinifera]	1	IDGNVLAAK(1)ALAK_x000D_
DHS-like NAD/FAD-binding domain	0.165429	Gene.10620	358	K	PREDICTED: 2-hydroxyacyl-CoA lyase [Vitis vinifera]	1	AK(1)DNVLK_x000D_
DHS-like NAD/FAD-binding domain	0.165429	Gene.10620	316	K	PREDICTED: 2-hydroxyacyl-CoA lyase [Vitis vinifera]	1	K(1)PYLGIVGDAK_x000D_
DHS-like NAD/FAD-binding domain	0.165429	Gene.10620	363	K	PREDICTED: 2-hydroxyacyl-CoA lyase [Vitis vinifera]	1	DNVLK(1)MEAQLAK_x000D_
DHS-like NAD/FAD-binding domain	0.165429	Gene.10620	355	K	PREDICTED: 2-hydroxyacyl-CoA lyase [Vitis vinifera]	1	SHPWVEAISK(1)K_x000D_
DHS-like NAD/FAD-binding domain	0.165429	Gene.10620	195	K	PREDICTED: 2-hydroxyacyl-CoA lyase [Vitis vinifera]	0.972624	NHK(0.027)PK(0.973)ETLIGESEIAK_x000D_
DHS-like NAD/FAD-binding domain	0.165429	Gene.10620	223	K	PREDICTED: 2-hydroxyacyl-CoA lyase [Vitis vinifera]	1	SAQRPLIVFGK(1)GAAYSR_x000D_
DHS-like NAD/FAD-binding domain	0.165429	Gene.15925	25	K	"acetolactate synthase 3, chloroplastic [Ziziphus jujuba]"	1	IVK(1)EAFFLAK_x000D_
DHS-like NAD/FAD-binding domain	0.165429	Gene.15925	239	K	"acetolactate synthase 3, chloroplastic [Ziziphus jujuba]"	1	LK(1)FPLSFK_x000D_
TGS-like domain	0.0154946	Gene.6995	271	K	Ribosome-binding ATPase [Actinidia chinensis var. chinensis]	1	SVDLSDFEK(1)DAIK_x000D_
TGS-like domain	0.0154946	Gene.6995	259	K	Ribosome-binding ATPase [Actinidia chinensis var. chinensis]	1	IQQSLMDGK(1)PAR_x000D_
TGS-like domain	0.0154946	Gene.6995	169	K	Ribosome-binding ATPase [Actinidia chinensis var. chinensis]	1	GASQGEGLGNK(1)FLSHIR_x000D_
TGS-like domain	0.0154946	Gene.6995	374	K	Ribosome-binding ATPase [Actinidia chinensis var. chinensis]	1	TYFTSGEK(1)ETK_x000D_
TGS-like domain	0.0154946	Gene.9173	353	K	obg-like ATPase 1 [Helianthus annuus]	1	FEDLK(1)EHGTESAVK_x000D_
TGS-like domain	0.0154946	Gene.9173	393	K	obg-like ATPase 1 [Helianthus annuus]	1	FNVSGGGK(1)K_x000D_
TGS-like domain	0.0154946	Gene.9173	192	K	obg-like ATPase 1 [Helianthus annuus]	1	VK(1)EWIEGGNDVR_x000D_
Malic enzyme, N-terminal domain	0.00613145	Gene.9169	369	K	"PREDICTED: NAD-dependent malic enzyme 59 kDa isoform, mitochondrial [Beta vulgaris subsp. vulgaris]"	1	GVTSNHQFYILDK(1)DGLITK_x000D_
Malic enzyme, N-terminal domain	0.00613145	Gene.19019	114	K	"NAD-dependent malic enzyme 65 kDa isoform, mitochondrial [Chenopodium quinoa]"	1	DGPTDPNALAK(1)WR_x000D_
Malic enzyme, N-terminal domain	0.00613145	Gene.9972	349	K	NADP-dependent malic enzyme-like [Chenopodium quinoa]	1	K(1)IWLVDSK_x000D_
Malic enzyme, N-terminal domain	0.00613145	Gene.9972	51	K	NADP-dependent malic enzyme-like [Chenopodium quinoa]	1	GLAFTEK(1)ER_x000D_
Malic enzyme, N-terminal domain	0.00613145	Gene.9972	150	K	NADP-dependent malic enzyme-like [Chenopodium quinoa]	1	GK(1)ILEVLR_x000D_
Malic enzyme, N-terminal domain	0.00613145	Gene.18687	161	K	hypothetical protein SOVF_130930 [Spinacia oleracea]	1	RPQGIFISLK(1)DK_x000D_
Aldehyde dehydrogenase N-terminal domain	2.03147e-05	Gene.14649	321	K	betaine aldehyde dehydrogenase 1 [Tamarix hispida]	1	SEGATILCGGSRPEHLK(1)K_x000D_
Aldehyde dehydrogenase N-terminal domain	2.03147e-05	Gene.23114	398	K	"succinate-semialdehyde dehydrogenase, mitochondrial [Spinacia oleracea]"	1	VESFVEDATSK(1)GAK_x000D_
Aldehyde dehydrogenase N-terminal domain	2.03147e-05	Gene.23114	276	K	"succinate-semialdehyde dehydrogenase, mitochondrial [Spinacia oleracea]"	1	K(1)LTFTGSTAVGK_x000D_
Aldehyde dehydrogenase N-terminal domain	2.03147e-05	Gene.3581	252	K	PREDICTED: probable aldehyde dehydrogenase [Beta vulgaris subsp. vulgaris]	1	SPLLSK(1)LK_x000D_
Aldehyde dehydrogenase N-terminal domain	2.03147e-05	Gene.3581	185	K	PREDICTED: probable aldehyde dehydrogenase [Beta vulgaris subsp. vulgaris]	1	VAEK(1)LAVDLK_x000D_
Aldehyde dehydrogenase N-terminal domain	2.03147e-05	Gene.3581	20	K	PREDICTED: probable aldehyde dehydrogenase [Beta vulgaris subsp. vulgaris]	1	YLLYGDITAK(1)AAR_x000D_
Aldehyde dehydrogenase N-terminal domain	2.03147e-05	Gene.18111	295	K	"PREDICTED: aldehyde dehydrogenase family 2 member B7, mitochondrial isoform X1 [Beta vulgaris subsp. vulgaris]"	1	SLDEVIK(1)R_x000D_
Aldehyde dehydrogenase N-terminal domain	2.03147e-05	Gene.20784	105	K	hypothetical protein COLO4_34055 [Corchorus olitorius]	1	K(1)AFDEGPWPR_x000D_
Aldehyde dehydrogenase N-terminal domain	2.03147e-05	Gene.20784	58	K	hypothetical protein COLO4_34055 [Corchorus olitorius]	1	YTK(1)LLINGEYVDAASGK_x000D_
Aldehyde dehydrogenase N-terminal domain	2.03147e-05	Gene.8553	50	K	NADP-dependent glyceraldehyde-3-phosphate dehydrogenase-like [Cajanus cajan]	1	PAK(1)DAVTEVVR_x000D_
Aldehyde dehydrogenase N-terminal domain	2.03147e-05	Gene.8553	9	K	NADP-dependent glyceraldehyde-3-phosphate dehydrogenase-like [Cajanus cajan]	1	AAQK(1)SWAK_x000D_
Aldehyde dehydrogenase N-terminal domain	2.03147e-05	Gene.8553	13	K	NADP-dependent glyceraldehyde-3-phosphate dehydrogenase-like [Cajanus cajan]	1	SWAK(1)TPLWK_x000D_
Aldehyde dehydrogenase N-terminal domain	2.03147e-05	Gene.8553	31	K	NADP-dependent glyceraldehyde-3-phosphate dehydrogenase-like [Cajanus cajan]	1	AAAILK(1)EHK_x000D_
Aldehyde dehydrogenase N-terminal domain	2.03147e-05	Gene.14816	408	K	aldehyde dehydrogenase family 7 member B4 [Chenopodium quinoa]	1	FK(1)TLEEAIR_x000D_
Aldehyde dehydrogenase N-terminal domain	2.03147e-05	Gene.14816	6	K	aldehyde dehydrogenase family 7 member B4 [Chenopodium quinoa]	1	K(1)EYEFLK_x000D_
Aldehyde dehydrogenase N-terminal domain	2.03147e-05	Gene.14816	483	K	aldehyde dehydrogenase family 7 member B4 [Chenopodium quinoa]	1	EAGSDSWK(1)QYMR_x000D_
Aldehyde dehydrogenase N-terminal domain	2.03147e-05	Gene.14816	94	K	aldehyde dehydrogenase family 7 member B4 [Chenopodium quinoa]	1	NK(1)LQQFGR_x000D_
Aldehyde dehydrogenase N-terminal domain	2.03147e-05	Gene.14816	79	K	aldehyde dehydrogenase family 7 member B4 [Chenopodium quinoa]	1	VWMQVPAPK(1)R_x000D_
Aldehyde dehydrogenase N-terminal domain	2.03147e-05	Gene.13124	63	K	unnamed protein product [Coffea canephora]	1	FVDSASGK(1)TFPTFDPR_x000D_
Aldehyde dehydrogenase N-terminal domain	2.03147e-05	Gene.22378	363	K	"PREDICTED: methylmalonate-semialdehyde dehydrogenase [acylating], mitochondrial [Beta vulgaris subsp. vulgaris]"	1	VNAGIEPDADLGPVISK(1)QAK_x000D_
Aldehyde dehydrogenase N-terminal domain	2.03147e-05	Gene.22378	90	K	"PREDICTED: methylmalonate-semialdehyde dehydrogenase [acylating], mitochondrial [Beta vulgaris subsp. vulgaris]"	1	K(1)AFPSWR_x000D_
Aldehyde dehydrogenase N-terminal domain	2.03147e-05	Gene.22049	52	K	"succinate-semialdehyde dehydrogenase, mitochondrial [Morus notabilis]"	1	WLDAYDGK(1)TLEVR_x000D_
Aldehyde dehydrogenase N-terminal domain	2.03147e-05	Gene.22049	92	K	"succinate-semialdehyde dehydrogenase, mitochondrial [Morus notabilis]"	1	TWSK(1)LTAAER_x000D_
Aldehyde dehydrogenase N-terminal domain	2.03147e-05	Gene.22049	379	K	"succinate-semialdehyde dehydrogenase, mitochondrial [Morus notabilis]"	1	GAK(1)VLVGGK_x000D_
Aldehyde dehydrogenase N-terminal domain	2.03147e-05	Gene.22049	330	K	"succinate-semialdehyde dehydrogenase, mitochondrial [Morus notabilis]"	1	IYVQDGIYEK(1)FSR_x000D_
Aldehyde dehydrogenase N-terminal domain	2.03147e-05	Gene.22049	376	K	"succinate-semialdehyde dehydrogenase, mitochondrial [Morus notabilis]"	1	VETFVEDATSK(1)GAK_x000D_
Aldehyde dehydrogenase N-terminal domain	2.03147e-05	Gene.22049	307	K	"succinate-semialdehyde dehydrogenase, mitochondrial [Morus notabilis]"	1	GVMAAK(1)FR_x000D_
Aldehyde dehydrogenase N-terminal domain	2.03147e-05	Gene.22009	231	K	PREDICTED: delta-1-pyrroline-5-carboxylate synthase isoform X1 [Nelumbo nucifera]	1	HQSEITFGDK(1)SR_x000D_
Aldehyde dehydrogenase N-terminal domain	2.03147e-05	Gene.22009	366	K	PREDICTED: delta-1-pyrroline-5-carboxylate synthase isoform X1 [Nelumbo nucifera]	0.999603	LALKPGK(1)ISSLTK_x000D_
Aldehyde dehydrogenase N-terminal domain	2.03147e-05	Gene.22009	372	K	PREDICTED: delta-1-pyrroline-5-carboxylate synthase isoform X1 [Nelumbo nucifera]	1	ISSLTK(1)SIR_x000D_
Peptidase M16, C-terminal	0.0024262	Gene.23208	595	K	"presequence protease 1, chloroplastic/mitochondrial-like [Carica papaya]"	1	VK(1)ASMTEEDLAELAR_x000D_
Peptidase M16, C-terminal	0.0024262	Gene.23208	185	K	"presequence protease 1, chloroplastic/mitochondrial-like [Carica papaya]"	0.964996	K(0.035)YPLK(0.965)EPFVELLK_x000D_
Peptidase M16, C-terminal	0.0024262	Gene.23208	1075	K	"presequence protease 1, chloroplastic/mitochondrial-like [Carica papaya]"	1	GVTVAVASPDDVDSAHK(1)ERPNYFQVNK_x000D_
Peptidase M16, C-terminal	0.0024262	Gene.23208	777	K	"presequence protease 1, chloroplastic/mitochondrial-like [Carica papaya]"	1	QFVSQSK(1)AR_x000D_
Peptidase M16, C-terminal	0.0024262	Gene.23208	1056	K	"presequence protease 1, chloroplastic/mitochondrial-like [Carica papaya]"	1	EFADVIDAVK(1)EK_x000D_
Peptidase M16, C-terminal	0.0024262	Gene.23208	536	K	"presequence protease 1, chloroplastic/mitochondrial-like [Carica papaya]"	1	YEK(1)PLMK_x000D_
Peptidase M16, C-terminal	0.0024262	Gene.23208	366	K	"presequence protease 1, chloroplastic/mitochondrial-like [Carica papaya]"	1	VVPQK(1)LFSEPLR_x000D_
Peptidase M16, C-terminal	0.0024262	Gene.23208	320	K	"presequence protease 1, chloroplastic/mitochondrial-like [Carica papaya]"	1	DFHQK(1)YYHPSNAR_x000D_
Peptidase M16, C-terminal	0.0024262	Gene.24094	840	K	"stromal processing peptidase, chloroplastic [Spinacia oleracea]"	1	VMQSK(1)IR_x000D_
Peptidase M16, C-terminal	0.0024262	Gene.15108	111	K	"PREDICTED: probable mitochondrial-processing peptidase subunit beta, mitochondrial [Beta vulgaris subsp. vulgaris]"	1	EVSK(1)LSYR_x000D_
Peptidase M16, C-terminal	0.0024262	Gene.15108	175	K	"PREDICTED: probable mitochondrial-processing peptidase subunit beta, mitochondrial [Beta vulgaris subsp. vulgaris]"	1	IDAVDPATVK(1)R_x000D_
Peptidase M16, C-terminal	0.0024262	Gene.15108	55	K	"PREDICTED: probable mitochondrial-processing peptidase subunit beta, mitochondrial [Beta vulgaris subsp. vulgaris]"	1	NAGGGK(1)HMGSELVQR_x000D_
Peptidase M16, C-terminal	0.0024262	Gene.6215	467	K	PREDICTED: mitochondrial-processing peptidase subunit alpha [Vitis vinifera]	1	AVDEVTTK(1)DIASLAGK_x000D_
Peptidase M16, C-terminal	0.0024262	Gene.6215	127	K	PREDICTED: mitochondrial-processing peptidase subunit alpha [Vitis vinifera]	1	MAFK(1)TTTNR_x000D_
Peptidase M16, C-terminal	0.0024262	Gene.6215	77	K	PREDICTED: mitochondrial-processing peptidase subunit alpha [Vitis vinifera]	1	TK(1)ITTLSNGVK_x000D_
Peptidase M16, C-terminal	0.0024262	Gene.6215	452	K	PREDICTED: mitochondrial-processing peptidase subunit alpha [Vitis vinifera]	1	K(1)PVDHFLK_x000D_
Peptidase M16, C-terminal	0.0024262	Gene.6215	424	K	PREDICTED: mitochondrial-processing peptidase subunit alpha [Vitis vinifera]	1	AATK(1)SAILMNLESR_x000D_
Peptidase M16, C-terminal	0.0024262	Gene.6215	459	K	PREDICTED: mitochondrial-processing peptidase subunit alpha [Vitis vinifera]	0.999993	KPVDHFLK(1)AVDEVTTK_x000D_
Peptidase M16, C-terminal	0.0024262	Gene.13128	334	K	"PREDICTED: insulin-degrading enzyme-like 1, peroxisomal [Theobroma cacao]"	1	K(1)EAEVAALK_x000D_
Glycoside hydrolase family 3 C-terminal domain	0.0666289	Gene.12098	412	K	PREDICTED: probable beta-D-xylosidase 7 [Beta vulgaris subsp. vulgaris]	1	NNAK(1)LLPLPR_x000D_
Glycoside hydrolase family 3 C-terminal domain	0.0666289	Gene.12098	351	K	PREDICTED: probable beta-D-xylosidase 7 [Beta vulgaris subsp. vulgaris]	1	LAVK(1)QIDR_x000D_
Glycoside hydrolase family 3 C-terminal domain	0.0666289	Gene.15503	158	K	PREDICTED: uncharacterized protein LOC108997931 isoform X2 [Juglans regia]	1	DPELVK(1)R_x000D_
Glycoside hydrolase family 3 C-terminal domain	0.0666289	Gene.15503	42	K	PREDICTED: uncharacterized protein LOC108997931 isoform X2 [Juglans regia]	0.836985	YK(0.163)DPK(0.837)QPLNVR_x000D_
Glycoside hydrolase family 3 C-terminal domain	0.0666289	Gene.15503	426	K	PREDICTED: uncharacterized protein LOC108997931 isoform X2 [Juglans regia]	1	SLVLLK(1)NGK_x000D_
Glycoside hydrolase family 3 C-terminal domain	0.0666289	Gene.15503	50	K	PREDICTED: uncharacterized protein LOC108997931 isoform X2 [Juglans regia]	1	VK(1)DLLAR_x000D_
Glycoside hydrolase family 3 C-terminal domain	0.0666289	Gene.15503	420	K	PREDICTED: uncharacterized protein LOC108997931 isoform X2 [Juglans regia]	1	K(1)SLVLLK_x000D_
Glycoside hydrolase family 3 C-terminal domain	0.0666289	Gene.21133	173	K	PREDICTED: uncharacterized protein LOC104899896 [Beta vulgaris subsp. vulgaris]	0.999979	SAHKPLLPLSK(1)K_x000D_
Peptidase family A1 domain	0.0429582	Gene.7729	155	K	Aspartic peptidase [Trema orientale]	1	IK(1)VTPLLR_x000D_
Peptidase family A1 domain	0.0429582	Gene.19785	434	K	basic 7S globulin-like [Chenopodium quinoa]	1	LGTSCSK(1)FK_x000D_
Peptidase family A1 domain	0.0429582	Gene.19785	317	K	basic 7S globulin-like [Chenopodium quinoa]	1	NMK(1)TVPTPTNR_x000D_
Peptidase family A1 domain	0.0429582	Gene.19785	310	K	basic 7S globulin-like [Chenopodium quinoa]	1	PFVDLYVAK(1)AK_x000D_
Peptidase family A1 domain	0.0429582	Gene.19785	326	K	basic 7S globulin-like [Chenopodium quinoa]	1	K(1)FGACFDPNSIR_x000D_
Peptidase family A1 domain	0.0429582	Gene.22104	39	K	aspartic proteinase [Fagopyrum esculentum]	1	NADEEVGGEIVFGGVDPDHYK(1)GEHTYVPVTHK_x000D_
Peptidase family A1 domain	0.0429582	Gene.5945	37	K	basic 7S globulin-like [Spinacia oleracea]	1	GTLAK(1)ASIPR_x000D_
Peptidase family A1 domain	0.0429582	Gene.2520	428	K	aspartyl protease AED3-like [Manihot esculenta]	1	ILFDVPNSK(1)LGVAR_x000D_
Peptidase family A1 domain	0.0429582	Gene.2520	266	K	aspartyl protease AED3-like [Manihot esculenta]	1	LGPIAQPK(1)SIK_x000D_
Peptidase family A1 domain	0.0429582	Gene.14231	149	K	basic 7S globulin-like [Chenopodium quinoa]	1	PASLPK(1)FQFGCANDK_x000D_
Peptidase family A1 domain	0.0429582	Gene.11336	126	K	aspartyl protease family protein At5g10770-like [Spinacia oleracea]	1	K(1)SVNLPAR_x000D_
Peptidase M17, leucyl aminopeptidase, N-terminal	0.0154946	Gene.23305	163	K	PREDICTED: leucine aminopeptidase 1 isoform X1 [Vitis vinifera]	1	VGLIGLGSK(1)SGASAAYK_x000D_
Peptidase M17, leucyl aminopeptidase, N-terminal	0.0154946	Gene.23305	182	K	PREDICTED: leucine aminopeptidase 1 isoform X1 [Vitis vinifera]	1	SLGEVVASAAK(1)TAK_x000D_
Peptidase M17, leucyl aminopeptidase, N-terminal	0.0154946	Gene.23305	342	K	PREDICTED: leucine aminopeptidase 1 isoform X1 [Vitis vinifera]	1	AK(1)LALVGK_x000D_
Peptidase M17, leucyl aminopeptidase, N-terminal	0.0154946	Gene.23305	185	K	PREDICTED: leucine aminopeptidase 1 isoform X1 [Vitis vinifera]	1	TAK(1)ASNVAVTLASPHGLSAESK_x000D_
Peptidase M17, leucyl aminopeptidase, N-terminal	0.0154946	Gene.23305	250	K	PREDICTED: leucine aminopeptidase 1 isoform X1 [Vitis vinifera]	1	SLDIVGLGAGPDLDK(1)K_x000D_
Peptidase M17, leucyl aminopeptidase, N-terminal	0.0154946	Gene.23305	230	K	PREDICTED: leucine aminopeptidase 1 isoform X1 [Vitis vinifera]	1	SESK(1)NPVLK_x000D_
Peptidase M17, leucyl aminopeptidase, N-terminal	0.0154946	Gene.23305	171	K	PREDICTED: leucine aminopeptidase 1 isoform X1 [Vitis vinifera]	1	SGASAAYK(1)SLGEVVASAAK_x000D_
Peptidase M17, leucyl aminopeptidase, N-terminal	0.0154946	Gene.23305	153	K	PREDICTED: leucine aminopeptidase 1 isoform X1 [Vitis vinifera]	1	LPGLGSK(1)R_x000D_
Peptidase M17, leucyl aminopeptidase, N-terminal	0.0154946	Gene.23304	73	K	PREDICTED: leucine aminopeptidase 1 isoform X1 [Vitis vinifera]	1	FAGLGFK(1)R_x000D_
Biotin carboxylation domain	0.00698866	Gene.14506	81	K	"methylcrotonoyl-CoA carboxylase subunit alpha, mitochondrial [Spinacia oleracea]"	1	DSLHVK(1)FADEAIR_x000D_
Biotin carboxylation domain	0.00698866	Gene.14506	154	K	"methylcrotonoyl-CoA carboxylase subunit alpha, mitochondrial [Spinacia oleracea]"	1	DMGDK(1)SASK_x000D_
Biotin carboxylation domain	0.00698866	Gene.14503	283	K	"methylcrotonoyl-CoA carboxylase subunit alpha, mitochondrial [Morus notabilis]"	1	GEVETHFIEK(1)FK_x000D_
Biotin carboxylation domain	0.00698866	Gene.14503	75	K	"methylcrotonoyl-CoA carboxylase subunit alpha, mitochondrial [Morus notabilis]"	1	HQK(1)IIEEAPAPNVTEDFR_x000D_
Biotin carboxylation domain	0.00698866	Gene.14503	273	K	"methylcrotonoyl-CoA carboxylase subunit alpha, mitochondrial [Morus notabilis]"	1	AFEK(1)GEVETHFIEK_x000D_
Biotin carboxylation domain	0.00698866	Gene.24256	427	K	"biotin carboxylase 2, chloroplastic [Spinacia oleracea]"	1	VAMGEK(1)LR_x000D_
Biotin carboxylation domain	0.00698866	Gene.24256	567	K	"biotin carboxylase 2, chloroplastic [Spinacia oleracea]"	0.994274	HEEELAAPQK(0.006)PVPATVK(0.994)DLAGASA_x000D_
Biotin carboxylation domain	0.00698866	Gene.24256	453	K	"biotin carboxylase 2, chloroplastic [Spinacia oleracea]"	1	INAEDAFK(1)GFR_x000D_
Biotin carboxylation domain	0.00698866	Gene.24256	223	K	"biotin carboxylase 2, chloroplastic [Spinacia oleracea]"	1	VMGDK(1)STAR_x000D_
GHMP kinase N-terminal domain	0.0457911	Gene.23399	230	K	GHMP kinase family protein isoform 1 [Theobroma cacao]	1	DSVETSLLLK(1)HR_x000D_
GHMP kinase N-terminal domain	0.0457911	Gene.14430	560	K	PREDICTED: L-arabinokinase [Beta vulgaris subsp. vulgaris]	1	AYDVK(1)ASTR_x000D_
GHMP kinase N-terminal domain	0.0457911	Gene.14430	554	K	PREDICTED: L-arabinokinase [Beta vulgaris subsp. vulgaris]	1	YVDHGDPVTDINPK(1)R_x000D_
GHMP kinase N-terminal domain	0.0457911	Gene.23634	130	K	"PREDICTED: 4-diphosphocytidyl-2-C-methyl-D-erythritol kinase, chloroplastic [Beta vulgaris subsp. vulgaris]"	1	IK(1)FSLSPSK_x000D_
2Fe-2S ferredoxin-type iron-sulfur binding domain	0.0161529	Gene.10717	71	K	"photosynthetic NDH subunit of subcomplex B 3, chloroplastic [Vigna radiata var. radiata]"	1	AVSGEK(1)LLR_x000D_
2Fe-2S ferredoxin-type iron-sulfur binding domain	0.0161529	Gene.3265	147	K	hypothetical protein GOBAR_DD28972 [Gossypium barbadense]	1	VVVQK(1)MPQVK_x000D_
2Fe-2S ferredoxin-type iron-sulfur binding domain	0.0161529	Gene.3265	142	K	hypothetical protein GOBAR_DD28972 [Gossypium barbadense]	1	ENSGK(1)VVVQK_x000D_
2Fe-2S ferredoxin-type iron-sulfur binding domain	0.0161529	Gene.1063	59	K	ferredoxin [Quercus suber]	1	VK(1)LITPEGEK_x000D_
2Fe-2S ferredoxin-type iron-sulfur binding domain	0.0161529	Gene.1537	201	K	"PREDICTED: succinate dehydrogenase [ubiquinone] iron-sulfur subunit 2, mitochondrial [Cucumis sativus]"	1	EILQSK(1)EDR_x000D_
2Fe-2S ferredoxin-type iron-sulfur binding domain	0.0161529	Gene.1537	185	K	"PREDICTED: succinate dehydrogenase [ubiquinone] iron-sulfur subunit 2, mitochondrial [Cucumis sativus]"	1	SIEPWLK(1)R_x000D_
2Fe-2S ferredoxin-type iron-sulfur binding domain	0.0161529	Gene.1537	107	K	"PREDICTED: succinate dehydrogenase [ubiquinone] iron-sulfur subunit 2, mitochondrial [Cucumis sativus]"	1	IK(1)NEIDPSLTFR_x000D_
2Fe-2S ferredoxin-type iron-sulfur binding domain	0.0161529	Gene.20797	154	K	"NADH dehydrogenase [ubiquinone] iron-sulfur protein 1, mitochondrial [Jatropha curcas]"	1	IK(1)TDTPVAK_x000D_
2Fe-2S ferredoxin-type iron-sulfur binding domain	0.0161529	Gene.20797	214	K	"NADH dehydrogenase [ubiquinone] iron-sulfur protein 1, mitochondrial [Jatropha curcas]"	1	SVVDK(1)NLGPLVK_x000D_
2Fe-2S ferredoxin-type iron-sulfur binding domain	0.0161529	Gene.20797	340	K	"NADH dehydrogenase [ubiquinone] iron-sulfur protein 1, mitochondrial [Jatropha curcas]"	1	LNEDINEEWISDK(1)TR_x000D_
2Fe-2S ferredoxin-type iron-sulfur binding domain	0.0161529	Gene.20797	665	K	"NADH dehydrogenase [ubiquinone] iron-sulfur protein 1, mitochondrial [Jatropha curcas]"	1	DDWK(1)IVR_x000D_
ATPase, F1/V1 complex, beta subunit, C-terminal	0.0426304	Gene.24486	81	K	ATP synthase subunit beta precursor [Actinidia chinensis var. chinensis]	1	VTDEFTGK(1)GSIGK_x000D_
ATPase, F1/V1 complex, beta subunit, C-terminal	0.0426304	Gene.24486	281	K	ATP synthase subunit beta precursor [Actinidia chinensis var. chinensis]	1	EMIESGVIK(1)LGEK_x000D_
ATPase, F1/V1 complex, beta subunit, C-terminal	0.0426304	Gene.24486	225	K	ATP synthase subunit beta precursor [Actinidia chinensis var. chinensis]	1	GGK(1)IGLFGGAGVGK_x000D_
ATPase, F1/V1 complex, beta subunit, C-terminal	0.0426304	Gene.24486	452	K	ATP synthase subunit beta precursor [Actinidia chinensis var. chinensis]	1	GVQK(1)VLQNYK_x000D_
ATPase, F1/V1 complex, beta subunit, C-terminal	0.0426304	Gene.24486	183	K	ATP synthase subunit beta precursor [Actinidia chinensis var. chinensis]	1	GDIK(1)TDHYLPIHR_x000D_
ATPase, F1/V1 complex, beta subunit, C-terminal	0.0426304	Gene.24486	285	K	ATP synthase subunit beta precursor [Actinidia chinensis var. chinensis]	1	LGEK(1)QAESK_x000D_
ATPase, F1/V1 complex, beta subunit, C-terminal	0.0426304	Gene.24486	290	K	ATP synthase subunit beta precursor [Actinidia chinensis var. chinensis]	1	QAESK(1)CALVYGQMNEPPGAR_x000D_
ATPase, F1/V1 complex, beta subunit, C-terminal	0.0426304	Gene.23048	124	K	V-type proton ATPase catalytic subunit A-like [Solanum pennellii]	1	PVASK(1)LAADTPLLTGQR_x000D_
ATPase, F1/V1 complex, beta subunit, C-terminal	0.0426304	Gene.23048	212	K	V-type proton ATPase catalytic subunit A-like [Solanum pennellii]	1	EESVMK(1)R_x000D_
ATPase, F1/V1 complex, beta subunit, C-terminal	0.0426304	Gene.23048	470	K	V-type proton ATPase catalytic subunit A-like [Solanum pennellii]	1	GAGMDGQK(1)ITYTLIK_x000D_
ATPase, F1/V1 complex, beta subunit, C-terminal	0.0426304	Gene.23048	418	K	V-type proton ATPase catalytic subunit A-like [Solanum pennellii]	1	ITLDTAK(1)LLR_x000D_
ATPase, F1/V1 complex, beta subunit, C-terminal	0.0426304	Gene.23048	477	K	V-type proton ATPase catalytic subunit A-like [Solanum pennellii]	1	ITYTLIK(1)HR_x000D_
ATPase, F1/V1 complex, beta subunit, C-terminal	0.0426304	Gene.23048	12	K	V-type proton ATPase catalytic subunit A-like [Solanum pennellii]	1	PLK(1)TIAK_x000D_
WPP domain	0.0782722	Gene.4222	119	K	MFP1 attachment factor 1-like [Spinacia oleracea]	1	MLDAVK(1)SR_x000D_
WPP domain	0.0782722	Gene.17906	228	K	PREDICTED: RAN GTPase-activating protein 2 [Nelumbo nucifera]	1	AVCELVPSTEK(1)LR_x000D_
WPP domain	0.0782722	Gene.17906	497	K	PREDICTED: RAN GTPase-activating protein 2 [Nelumbo nucifera]	1	MK(1)ALVVDEDK_x000D_
WPP domain	0.0782722	Gene.17906	305	K	PREDICTED: RAN GTPase-activating protein 2 [Nelumbo nucifera]	1	ALSK(1)ALLR_x000D_
ATP-citrate synthase, citrate-binding domain	0.0426304	Gene.13955	269	K	ATP-citrate synthase alpha chain protein 1 [Ziziphus jujuba]	1	FTVLNPK(1)GR_x000D_
ATP-citrate synthase, citrate-binding domain	0.0426304	Gene.13955	225	K	ATP-citrate synthase alpha chain protein 1 [Ziziphus jujuba]	1	GELDDTAAFK(1)NFK_x000D_
ATP-citrate synthase, citrate-binding domain	0.0426304	Gene.13955	16	K	ATP-citrate synthase alpha chain protein 1 [Ziziphus jujuba]	1	LLK(1)EHFK_x000D_
ATP-citrate synthase, citrate-binding domain	0.0426304	Gene.13955	65	K	ATP-citrate synthase alpha chain protein 1 [Ziziphus jujuba]	1	LVVKPDMLFGK(1)R_x000D_
ATP-citrate synthase, citrate-binding domain	0.0426304	Gene.7523	262	K	PREDICTED: ATP-citrate synthase alpha chain protein 2 [Nicotiana attenuata]	1	GGPNYEK(1)GLAK_x000D_
Pyruvate kinase, C-terminal	3.89325e-05	Gene.13619	535	K	"PREDICTED: pyruvate kinase isozyme A, chloroplastic [Gossypium raimondii]"	1	TFSLLK(1)AR_x000D_
Pyruvate kinase, C-terminal	3.89325e-05	Gene.11134	296	K	"PREDICTED: pyruvate kinase 1, cytosolic isoform X1 [Vitis vinifera]"	1	VFLFQK(1)SAVHR_x000D_
Pyruvate kinase, C-terminal	3.89325e-05	Gene.18953	232	K	"pyruvate kinase 1, cytosolic-like isoform X1 [Durio zibethinus]"	1	AALDYGK(1)EAGVIK_x000D_
Pyruvate kinase, C-terminal	3.89325e-05	Gene.18953	168	K	"pyruvate kinase 1, cytosolic-like isoform X1 [Durio zibethinus]"	1	LK(1)TDQLK_x000D_
Pyruvate kinase, C-terminal	3.89325e-05	Gene.18953	105	K	"pyruvate kinase 1, cytosolic-like isoform X1 [Durio zibethinus]"	1	VFNQDSYFK(1)K_x000D_
Pyruvate kinase, C-terminal	3.89325e-05	Gene.10483	299	K	"PREDICTED: pyruvate kinase isozyme G, chloroplastic [Beta vulgaris subsp. vulgaris]"	1	DAK(1)VVHELK_x000D_
Pyruvate kinase, C-terminal	3.89325e-05	Gene.16785	519	K	"PREDICTED: pyruvate kinase isozyme G, chloroplastic [Beta vulgaris subsp. vulgaris]"	1	ALK(1)LLLSK_x000D_
Pyruvate kinase, C-terminal	3.89325e-05	Gene.7422	297	K	"pyruvate kinase 1, cytosolic [Morus notabilis]"	1	VFLFQK(1)SALHK_x000D_
Pyruvate kinase, C-terminal	3.89325e-05	Gene.12572	99	K	"Pyruvate kinase, cytosolic isozyme [Capsicum baccatum]"	1	DEK(1)PIQLK_x000D_
Pyruvate kinase, C-terminal	3.89325e-05	Gene.12572	483	K	"Pyruvate kinase, cytosolic isozyme [Capsicum baccatum]"	1	AIQK(1)GLCQPGDAVVALHR_x000D_
Pyruvate kinase, C-terminal	3.89325e-05	Gene.12572	217	K	"Pyruvate kinase, cytosolic isozyme [Capsicum baccatum]"	1	K(1)GSDLVHVR_x000D_
Pyruvate kinase, C-terminal	3.89325e-05	Gene.12572	43	K	"Pyruvate kinase, cytosolic isozyme [Capsicum baccatum]"	1	LLK(1)AGMSVAR_x000D_
Pyruvate kinase, C-terminal	3.89325e-05	Gene.12572	23	K	"Pyruvate kinase, cytosolic isozyme [Capsicum baccatum]"	1	TK(1)IVCTLGPASR_x000D_
Pyruvate kinase, C-terminal	3.89325e-05	Gene.12572	129	K	"Pyruvate kinase, cytosolic isozyme [Capsicum baccatum]"	1	GTEEMISMSYK(1)K_x000D_
Pyruvate kinase, C-terminal	3.89325e-05	Gene.12572	96	K	"Pyruvate kinase, cytosolic isozyme [Capsicum baccatum]"	0.997568	TGFLK(0.998)DEK(0.002)PIQLK_x000D_
Haem peroxidase, plant/fungal/bacterial	0.035506	Gene.13777	298	K	"PREDICTED: probable L-ascorbate peroxidase 6, chloroplastic [Juglans regia]"	1	FDNSYFK(1)DIK_x000D_
Haem peroxidase, plant/fungal/bacterial	0.035506	Gene.13777	347	K	"PREDICTED: probable L-ascorbate peroxidase 6, chloroplastic [Juglans regia]"	1	DYADAHAK(1)LSNLGAK_x000D_
Haem peroxidase, plant/fungal/bacterial	0.035506	Gene.13777	329	K	"PREDICTED: probable L-ascorbate peroxidase 6, chloroplastic [Juglans regia]"	1	VYAEK(1)YAVDQEAFFK_x000D_
Haem peroxidase, plant/fungal/bacterial	0.035506	Gene.13780	109	K	"PREDICTED: probable L-ascorbate peroxidase 6, chloroplastic isoform X2 [Vigna angularis]"	1	ELLQSK(1)FCHPIMVR_x000D_
Haem peroxidase, plant/fungal/bacterial	0.035506	Gene.13780	326	K	"PREDICTED: probable L-ascorbate peroxidase 6, chloroplastic isoform X2 [Vigna angularis]"	1	VYAEK(1)YAVDQEAFFQDYAEAHAK_x000D_
Haem peroxidase, plant/fungal/bacterial	0.035506	Gene.5197	294	K	peroxidase 60-like [Spinacia oleracea]	1	LATDSQTK(1)DMVGNLAQDSAFSDK_x000D_
Haem peroxidase, plant/fungal/bacterial	0.035506	Gene.5197	312	K	peroxidase 60-like [Spinacia oleracea]	1	FGK(1)AMIK_x000D_
Haem peroxidase, plant/fungal/bacterial	0.035506	Gene.5197	309	K	peroxidase 60-like [Spinacia oleracea]	1	DMVGNLAQDSAFSDK(1)FGK_x000D_
Haem peroxidase, plant/fungal/bacterial	0.035506	Gene.5197	282	K	peroxidase 60-like [Spinacia oleracea]	1	GVTK(1)IDQR_x000D_
Haem peroxidase, plant/fungal/bacterial	0.035506	Gene.19198	156	K	peroxidase 12 [Jatropha curcas]	1	K(1)DGLTFATR_x000D_
Haem peroxidase, plant/fungal/bacterial	0.035506	Gene.19198	258	K	peroxidase 12 [Jatropha curcas]	1	FDNK(1)YYLNLMNR_x000D_
Haem peroxidase, plant/fungal/bacterial	0.035506	Gene.12588	52	K	"L-ascorbate peroxidase 1, cytosolic-like [Solanum pennellii]"	1	LAWHSAGTFDVSTK(1)TGGPFGTMR_x000D_
Haem peroxidase, plant/fungal/bacterial	0.035506	Gene.12588	147	K	"L-ascorbate peroxidase 1, cytosolic-like [Solanum pennellii]"	1	NVFIK(1)QMGLTDQDIVALSGAHTLGR_x000D_
Haem peroxidase, plant/fungal/bacterial	0.035506	Gene.12588	124	K	"L-ascorbate peroxidase 1, cytosolic-like [Solanum pennellii]"	1	VDLEK(1)PPVEGR_x000D_
Haem peroxidase, plant/fungal/bacterial	0.035506	Gene.12588	63	K	"L-ascorbate peroxidase 1, cytosolic-like [Solanum pennellii]"	1	FK(1)EELAHGANNGLDVALR_x000D_
Haem peroxidase, plant/fungal/bacterial	0.035506	Gene.12588	30	K	"L-ascorbate peroxidase 1, cytosolic-like [Solanum pennellii]"	1	GLIAEK(1)NCAPIMLR_x000D_
Haem peroxidase, plant/fungal/bacterial	0.035506	Gene.5214	47	K	hypothetical protein CDL15_Pgr007687 [Punica granatum]	1	AAVAK(1)EAR_x000D_
Haem peroxidase, plant/fungal/bacterial	0.035506	Gene.12625	141	K	peroxidase 64-like [Chenopodium quinoa]	1	DVVVLSGGPSWQVQK(1)GR_x000D_
Haem peroxidase, plant/fungal/bacterial	0.035506	Gene.12625	80	K	peroxidase 64-like [Chenopodium quinoa]	1	GCDASVLLDSTK(1)K_x000D_
Translation protein SH3-like domain	4.19305e-06	Gene.8485	42	K	60S ribosomal protein L6-like [Hevea brasiliensis]	1	FDDK(1)YFAK_x000D_
Translation protein SH3-like domain	4.19305e-06	Gene.8485	74	K	60S ribosomal protein L6-like [Hevea brasiliensis]	1	NVLPAEK(1)K_x000D_
Translation protein SH3-like domain	4.19305e-06	Gene.10970	123	K	"unnamed protein product, partial [Vitis vinifera]"	1	IMLAK(1)IK_x000D_
Translation protein SH3-like domain	4.19305e-06	Gene.10970	92	K	"unnamed protein product, partial [Vitis vinifera]"	1	NK(1)WESSSWGR_x000D_
Translation protein SH3-like domain	4.19305e-06	Gene.10970	28	K	"unnamed protein product, partial [Vitis vinifera]"	1	VALINYGK(1)EYGR_x000D_
Translation protein SH3-like domain	4.19305e-06	Gene.10970	118	K	"unnamed protein product, partial [Vitis vinifera]"	1	FK(1)IMLAK_x000D_
Translation protein SH3-like domain	4.19305e-06	Gene.397	161	K	PREDICTED: eukaryotic translation initiation factor 5A-2-like [Tarenaya hassleriana]	1	LPSDEALLK(1)QMK_x000D_
Translation protein SH3-like domain	4.19305e-06	Gene.397	77	K	PREDICTED: eukaryotic translation initiation factor 5A-2-like [Tarenaya hassleriana]	1	GRPCK(1)VVEVSTSK_x000D_
Translation protein SH3-like domain	4.19305e-06	Gene.397	72	K	PREDICTED: eukaryotic translation initiation factor 5A-2-like [Tarenaya hassleriana]	1	SGHIVIK(1)GR_x000D_
Translation protein SH3-like domain	4.19305e-06	Gene.397	164	K	PREDICTED: eukaryotic translation initiation factor 5A-2-like [Tarenaya hassleriana]	1	QMK(1)EGFDDGK_x000D_
Translation protein SH3-like domain	4.19305e-06	Gene.397	65	K	PREDICTED: eukaryotic translation initiation factor 5A-2-like [Tarenaya hassleriana]	1	K(1)SGHIVIK_x000D_
Translation protein SH3-like domain	4.19305e-06	Gene.397	54	K	PREDICTED: eukaryotic translation initiation factor 5A-2-like [Tarenaya hassleriana]	1	ADAGASK(1)TYPQQAGTIR_x000D_
Translation protein SH3-like domain	4.19305e-06	Gene.399	11	K	PREDICTED: eukaryotic translation initiation factor 5A-2-like [Tarenaya hassleriana]	1	SDEEHHFESK(1)ADAGASK_x000D_
Translation protein SH3-like domain	4.19305e-06	Gene.399	18	K	PREDICTED: eukaryotic translation initiation factor 5A-2-like [Tarenaya hassleriana]	1	ADAGASK(1)TYPQQAGTIR_x000D_
Translation protein SH3-like domain	4.19305e-06	Gene.2486	45	K	60S ribosomal protein L27 [Handroanthus impetiginosus]	1	SFDDGVK(1)DR_x000D_
Translation protein SH3-like domain	4.19305e-06	Gene.8092	194	K	"PREDICTED: 50S ribosomal protein L19-2, chloroplastic [Prunus mume]"	1	LSVYK(1)GIVISR_x000D_
Translation protein SH3-like domain	4.19305e-06	Gene.8092	156	K	"PREDICTED: 50S ribosomal protein L19-2, chloroplastic [Prunus mume]"	1	MGEIMGILNK(1)R_x000D_
Translation protein SH3-like domain	4.19305e-06	Gene.8045	77	K	60S ribosomal protein L6 [Citrus clementina]	1	GLWAIK(1)EK_x000D_
Translation protein SH3-like domain	4.19305e-06	Gene.2479	34	K	PREDICTED: 60S ribosomal protein L27-3 [Beta vulgaris subsp. vulgaris]	1	SFDDGQK(1)DR_x000D_
Translation protein SH3-like domain	4.19305e-06	Gene.8484	38	K	60S ribosomal protein L6 [Citrus clementina]	1	GLWAIK(1)AK_x000D_
Translation protein SH3-like domain	4.19305e-06	Gene.8484	60	K	60S ribosomal protein L6 [Citrus clementina]	1	HDPQPVAAAPAEK(1)TPK_x000D_
Translation protein SH3-like domain	4.19305e-06	Gene.19993	119	K	uncharacterized protein LOC110811594 [Carica papaya]	1	ETK(1)QFTYK_x000D_
Translation protein SH3-like domain	4.19305e-06	Gene.19993	150	K	uncharacterized protein LOC110811594 [Carica papaya]	1	LSAGDVGDK(1)SK_x000D_
Translation protein SH3-like domain	4.19305e-06	Gene.13547	166	K	60S ribosomal protein L8-1 [Chenopodium quinoa]	0.999989	TEKPLLK(1)AGNAYHK_x000D_
Translation protein SH3-like domain	4.19305e-06	Gene.13547	173	K	60S ribosomal protein L8-1 [Chenopodium quinoa]	1	AGNAYHK(1)FR_x000D_
Translation protein SH3-like domain	4.19305e-06	Gene.13547	219	K	60S ribosomal protein L8-1 [Chenopodium quinoa]	1	DAPPGQK(1)VGLIAAR_x000D_
Translation protein SH3-like domain	4.19305e-06	Gene.13547	162	K	60S ribosomal protein L8-1 [Chenopodium quinoa]	1	TEK(1)PLLK_x000D_
Translation protein SH3-like domain	4.19305e-06	Gene.13547	183	K	60S ribosomal protein L8-1 [Chenopodium quinoa]	1	NCWPK(1)VR_x000D_
Translation protein SH3-like domain	4.19305e-06	Gene.7052	69	K	60S ribosomal protein L21-1 [Ananas comosus]	1	VWNVTK(1)R_x000D_
Translation protein SH3-like domain	4.19305e-06	Gene.7052	50	K	60S ribosomal protein L21-1 [Ananas comosus]	1	VNGAVHK(1)GMPHK_x000D_
Translation protein SH3-like domain	4.19305e-06	Gene.7052	116	K	60S ribosomal protein L21-1 [Ananas comosus]	1	NDQLK(1)AEAK_x000D_
Translation protein SH3-like domain	4.19305e-06	Gene.7052	129	K	60S ribosomal protein L21-1 [Ananas comosus]	1	TRGEVISTK(1)R_x000D_
Translation protein SH3-like domain	4.19305e-06	Gene.7052	55	K	60S ribosomal protein L21-1 [Ananas comosus]	1	GMPHK(1)FYHGR_x000D_
Translation protein SH3-like domain	4.19305e-06	Gene.1318	48	K	Ribosomal protein L24 [Corchorus olitorius]	1	SK(1)AEGEPGQIIK_x000D_
Translation protein SH3-like domain	4.19305e-06	Gene.5363	88	K	60S Ribosomal protein [Parasponia andersonii]	1	K(1)AEGEFFQEDKEEK_x000D_
Translation protein SH3-like domain	4.19305e-06	Gene.5363	72	K	60S Ribosomal protein [Parasponia andersonii]	1	VDVSGVNVEK(1)FDDK_x000D_
Translation protein SH3-like domain	4.19305e-06	Gene.5363	144	K	60S Ribosomal protein [Parasponia andersonii]	1	SGMK(1)PHELLF_x000D_
Translation protein SH3-like domain	4.19305e-06	Gene.5363	108	K	60S Ribosomal protein [Parasponia andersonii]	1	NQLPAEK(1)K_x000D_
Translation protein SH3-like domain	4.19305e-06	Gene.5363	76	K	60S Ribosomal protein [Parasponia andersonii]	1	FDDK(1)YFAK_x000D_
Translation protein SH3-like domain	4.19305e-06	Gene.5363	80	K	60S Ribosomal protein [Parasponia andersonii]	1	YFAK(1)EVQK_x000D_
Translation protein SH3-like domain	4.19305e-06	Gene.5363	140	K	60S Ribosomal protein [Parasponia andersonii]	1	FSLK(1)SGMK_x000D_
Succinyl-CoA synthetase-like	0.000159935	Gene.13955	269	K	ATP-citrate synthase alpha chain protein 1 [Ziziphus jujuba]	1	FTVLNPK(1)GR_x000D_
Succinyl-CoA synthetase-like	0.000159935	Gene.13955	225	K	ATP-citrate synthase alpha chain protein 1 [Ziziphus jujuba]	1	GELDDTAAFK(1)NFK_x000D_
Succinyl-CoA synthetase-like	0.000159935	Gene.13955	16	K	ATP-citrate synthase alpha chain protein 1 [Ziziphus jujuba]	1	LLK(1)EHFK_x000D_
Succinyl-CoA synthetase-like	0.000159935	Gene.13955	65	K	ATP-citrate synthase alpha chain protein 1 [Ziziphus jujuba]	1	LVVKPDMLFGK(1)R_x000D_
Succinyl-CoA synthetase-like	0.000159935	Gene.19392	170	K	"Succinyl-CoA ligase [ADP-forming] subunit alpha-1, mitochondrial [Gossypium arboreum]"	1	VK(1)AALLSQTK_x000D_
Succinyl-CoA synthetase-like	0.000159935	Gene.19392	319	K	"Succinyl-CoA ligase [ADP-forming] subunit alpha-1, mitochondrial [Gossypium arboreum]"	1	MGHAGAIVSGGK(1)GTAQDK_x000D_
Succinyl-CoA synthetase-like	0.000159935	Gene.19392	330	K	"Succinyl-CoA ligase [ADP-forming] subunit alpha-1, mitochondrial [Gossypium arboreum]"	1	ALK(1)AAGATVVESPAK_x000D_
Succinyl-CoA synthetase-like	0.000159935	Gene.19392	178	K	"Succinyl-CoA ligase [ADP-forming] subunit alpha-1, mitochondrial [Gossypium arboreum]"	1	AALLSQTK(1)TR_x000D_
Succinyl-CoA synthetase-like	0.000159935	Gene.7523	262	K	PREDICTED: ATP-citrate synthase alpha chain protein 2 [Nicotiana attenuata]	1	GGPNYEK(1)GLAK_x000D_
Succinyl-CoA synthetase-like	0.000159935	Gene.5906	217	K	"succinate--CoA ligase [ADP-forming] subunit beta, mitochondrial [Dendrobium catenatum]"	1	QASIEQIK(1)K_x000D_
Succinyl-CoA synthetase-like	0.000159935	Gene.5906	250	K	"succinate--CoA ligase [ADP-forming] subunit beta, mitochondrial [Dendrobium catenatum]"	1	LVAADAK(1)LNFDDNAAFR_x000D_
Succinyl-CoA synthetase-like	0.000159935	Gene.5906	188	K	"succinate--CoA ligase [ADP-forming] subunit beta, mitochondrial [Dendrobium catenatum]"	1	VSIDVFK(1)GITDEDAAK_x000D_
Succinyl-CoA synthetase-like	0.000159935	Gene.5906	262	K	"succinate--CoA ligase [ADP-forming] subunit beta, mitochondrial [Dendrobium catenatum]"	1	QK(1)DIFALR_x000D_
Succinyl-CoA synthetase-like	0.000159935	Gene.5906	377	K	"succinate--CoA ligase [ADP-forming] subunit beta, mitochondrial [Dendrobium catenatum]"	1	HVALK(1)VPVVVR_x000D_
Succinyl-CoA synthetase-like	0.000159935	Gene.5906	59	K	"succinate--CoA ligase [ADP-forming] subunit beta, mitochondrial [Dendrobium catenatum]"	1	GIAASSVDEVK(1)K_x000D_
Succinyl-CoA synthetase-like	0.000159935	Gene.5906	163	K	"succinate--CoA ligase [ADP-forming] subunit beta, mitochondrial [Dendrobium catenatum]"	1	K(1)GGTSIEDLAEK_x000D_
Succinyl-CoA synthetase-like	0.000159935	Gene.5906	393	K	"succinate--CoA ligase [ADP-forming] subunit beta, mitochondrial [Dendrobium catenatum]"	1	LEGTNVDQGK(1)R_x000D_
Succinyl-CoA synthetase-like	0.000159935	Gene.5906	89	K	"succinate--CoA ligase [ADP-forming] subunit beta, mitochondrial [Dendrobium catenatum]"	1	GLGTFK(1)SGLK_x000D_
Succinyl-CoA synthetase-like	0.000159935	Gene.5906	414	K	"succinate--CoA ligase [ADP-forming] subunit beta, mitochondrial [Dendrobium catenatum]"	1	ESGMALITAEDLDDAAK(1)K_x000D_
Succinyl-CoA synthetase-like	0.000159935	Gene.5906	100	K	"succinate--CoA ligase [ADP-forming] subunit beta, mitochondrial [Dendrobium catenatum]"	1	GGVHIVK(1)ADEVEDIAGK_x000D_
Succinyl-CoA synthetase-like	0.000159935	Gene.22365	593	K	ATP-citrate synthase beta chain protein 2 [Ricinus communis]	1	LK(1)QPLYR_x000D_
Succinyl-CoA synthetase-like	0.000159935	Gene.22365	175	K	ATP-citrate synthase beta chain protein 2 [Ricinus communis]	1	LYRPGSVGFVSK(1)SGGMSNELYNTIAR_x000D_
Succinyl-CoA synthetase-like	0.000159935	Gene.22365	19	K	ATP-citrate synthase beta chain protein 2 [Ricinus communis]	1	TTQALFYNYK(1)QLPIQR_x000D_
Succinyl-CoA synthetase-like	0.000159935	Gene.22365	322	K	ATP-citrate synthase beta chain protein 2 [Ricinus communis]	1	LVEEGK(1)IAPIK_x000D_
Succinyl-CoA synthetase-like	0.000159935	Gene.22365	277	K	ATP-citrate synthase beta chain protein 2 [Ricinus communis]	1	SEVQFGHAGAK(1)SGGEMESAQAK_x000D_
Aminoacyl-tRNA synthetase, class II (D/K/N)	2.30796e-05	Gene.1392	76	K	Aspartyl-tRNA synthetase [Handroanthus impetiginosus]	1	DVQSK(1)VSAGR_x000D_
Aminoacyl-tRNA synthetase, class II (D/K/N)	2.30796e-05	Gene.20306	166	K	"asparagine--tRNA ligase, cytoplasmic 1 [Populus trichocarpa]"	1	TK(1)LTLEFLR_x000D_
Aminoacyl-tRNA synthetase, class II (D/K/N)	2.30796e-05	Gene.20306	145	K	"asparagine--tRNA ligase, cytoplasmic 1 [Populus trichocarpa]"	1	VELK(1)VVK_x000D_
Aminoacyl-tRNA synthetase, class II (D/K/N)	2.30796e-05	Gene.20306	526	K	"asparagine--tRNA ligase, cytoplasmic 1 [Populus trichocarpa]"	1	LDVIQK(1)R_x000D_
Aminoacyl-tRNA synthetase, class II (D/K/N)	2.30796e-05	Gene.20306	148	K	"asparagine--tRNA ligase, cytoplasmic 1 [Populus trichocarpa]"	1	VVK(1)VLEVGPVDPAK_x000D_
Aminoacyl-tRNA synthetase, class II (D/K/N)	2.30796e-05	Gene.16052	409	K	"PREDICTED: asparagine--tRNA ligase, chloroplastic/mitochondrial-like [Populus euphratica]"	1	K(1)FEFPVK_x000D_
Aminoacyl-tRNA synthetase, class II (D/K/N)	2.30796e-05	Gene.16052	171	K	"PREDICTED: asparagine--tRNA ligase, chloroplastic/mitochondrial-like [Populus euphratica]"	1	VEK(1)LITVGK_x000D_
Aminoacyl-tRNA synthetase, class II (D/K/N)	2.30796e-05	Gene.20592	464	K	"aspartate--tRNA ligase, chloroplastic/mitochondrial [Jatropha curcas]"	1	IYSNTALK(1)K_x000D_
Aminoacyl-tRNA synthetase, class II (D/K/N)	2.30796e-05	Gene.13932	103	K	Aspartyl/Asparaginyl-tRNA synthetase [Macleaya cordata]	1	YLK(1)TTLR_x000D_
Aminoacyl-tRNA synthetase, class II (D/K/N)	2.30796e-05	Gene.21472	92	K	"lysine--tRNA ligase, cytoplasmic-like [Chenopodium quinoa]"	1	LK(1)FLAPLK_x000D_
Aminoacyl-tRNA synthetase, class II (D/K/N)	2.30796e-05	Gene.21472	548	K	"lysine--tRNA ligase, cytoplasmic-like [Chenopodium quinoa]"	1	FSEQLK(1)DR_x000D_
Aminoacyl-tRNA synthetase, class II (D/K/N)	2.30796e-05	Gene.21472	182	K	"lysine--tRNA ligase, cytoplasmic-like [Chenopodium quinoa]"	1	SSELDETDFSK(1)FHAGVK_x000D_
XPC-binding domain	0.0782722	Gene.17662	55	K	PREDICTED: ubiquitin receptor RAD23d [Beta vulgaris subsp. vulgaris]	1	VLK(1)DSTTLEENK_x000D_
XPC-binding domain	0.0782722	Gene.17660	27	K	hypothetical protein JCGZ_12976 [Jatropha curcas]	1	GTNFEIEVKPEDTVADVK(1)K_x000D_
XPC-binding domain	0.0782722	Gene.17660	6	K	hypothetical protein JCGZ_12976 [Jatropha curcas]	1	VFVK(1)TLK_x000D_
XPC-binding domain	0.0782722	Gene.17660	9	K	hypothetical protein JCGZ_12976 [Jatropha curcas]	1	TLK(1)GTNFEIEVKPEDTVADVK_x000D_
XPC-binding domain	0.0782722	Gene.17660	54	K	hypothetical protein JCGZ_12976 [Jatropha curcas]	1	VLK(1)DNTTLEENK_x000D_
Redoxin	0.0154946	Gene.5965	84	K	Peroxiredoxin-2B like [Actinidia chinensis var. chinensis]	1	ADELK(1)AK_x000D_
Redoxin	0.0154946	Gene.5965	53	K	Peroxiredoxin-2B like [Actinidia chinensis var. chinensis]	1	QDISVHSLAAGK(1)K_x000D_
Redoxin	0.0154946	Gene.5965	107	K	Peroxiredoxin-2B like [Actinidia chinensis var. chinensis]	1	AWAK(1)TYPENK_x000D_
Redoxin	0.0154946	Gene.5965	113	K	Peroxiredoxin-2B like [Actinidia chinensis var. chinensis]	1	TYPENK(1)HIK_x000D_
Redoxin	0.0154946	Gene.5965	79	K	Peroxiredoxin-2B like [Actinidia chinensis var. chinensis]	1	HVPGFIEK(1)ADELK_x000D_
Redoxin	0.0154946	Gene.4677	102	K	type II peroxiredoxin [Tamarix hispida]	1	NNLDK(1)FK_x000D_
Redoxin	0.0154946	Gene.4677	177	K	type II peroxiredoxin [Tamarix hispida]	1	VK(1)VLNVESAPSEFK_x000D_
Redoxin	0.0154946	Gene.4677	175	K	type II peroxiredoxin [Tamarix hispida]	1	WSAYVDDGK(1)VK_x000D_
FKBP-type peptidyl-prolyl cis-trans isomerase domain	0.0636	Gene.541	31	K	peptidyl-prolyl cis-trans isomerase FKBP12 [Sesamum indicum]	1	PIPGQNVTVHCTGFGK(1)DGDLSQK_x000D_
FKBP-type peptidyl-prolyl cis-trans isomerase domain	0.0636	Gene.541	5	K	peptidyl-prolyl cis-trans isomerase FKBP12 [Sesamum indicum]	1	GVEK(1)QLLR_x000D_
FKBP-type peptidyl-prolyl cis-trans isomerase domain	0.0636	Gene.23074	37	K	PREDICTED: LOW QUALITY PROTEIN: peptidyl-prolyl cis-trans isomerase FKBP62 [Gossypium hirsutum]	1	EIGK(1)EGLK_x000D_
FKBP-type peptidyl-prolyl cis-trans isomerase domain	0.0636	Gene.10512	149	K	"PREDICTED: photosynthetic NDH subunit of lumenal location 4, chloroplastic [Beta vulgaris subsp. vulgaris]"	1	IGVGK(1)VIR_x000D_
FKBP-type peptidyl-prolyl cis-trans isomerase domain	0.0636	Gene.2709	115	K	"Peptidyl-prolyl cis-trans isomerase, FKBP-type [Trema orientale]"	1	GQLIK(1)AHYVGK_x000D_
FKBP-type peptidyl-prolyl cis-trans isomerase domain	0.0636	Gene.2709	126	K	"Peptidyl-prolyl cis-trans isomerase, FKBP-type [Trema orientale]"	1	LENGK(1)VFDSSYNR_x000D_
FKBP-type peptidyl-prolyl cis-trans isomerase domain	0.0636	Gene.18217	269	K	Peptidyl-prolyl cis-trans isomerase [Actinidia chinensis var. chinensis]	1	TVTEVTDDK(1)K_x000D_
FKBP-type peptidyl-prolyl cis-trans isomerase domain	0.0636	Gene.18217	506	K	Peptidyl-prolyl cis-trans isomerase [Actinidia chinensis var. chinensis]	1	K(1)ALEIDPDNR_x000D_
FKBP-type peptidyl-prolyl cis-trans isomerase domain	0.0636	Gene.18217	468	K	Peptidyl-prolyl cis-trans isomerase [Actinidia chinensis var. chinensis]	1	DAQK(1)LCTK_x000D_
FKBP-type peptidyl-prolyl cis-trans isomerase domain	0.0636	Gene.18217	164	K	Peptidyl-prolyl cis-trans isomerase [Actinidia chinensis var. chinensis]	1	ILTQGEK(1)WENPK_x000D_
FKBP-type peptidyl-prolyl cis-trans isomerase domain	0.0636	Gene.18217	157	K	Peptidyl-prolyl cis-trans isomerase [Actinidia chinensis var. chinensis]	1	K(1)ILTQGEK_x000D_
FKBP-type peptidyl-prolyl cis-trans isomerase domain	0.0636	Gene.18217	100	K	Peptidyl-prolyl cis-trans isomerase [Actinidia chinensis var. chinensis]	1	GWDQGIK(1)TMK_x000D_
FKBP-type peptidyl-prolyl cis-trans isomerase domain	0.0636	Gene.18217	31	K	Peptidyl-prolyl cis-trans isomerase [Actinidia chinensis var. chinensis]	1	VGEEK(1)EIGK_x000D_
FKBP-type peptidyl-prolyl cis-trans isomerase domain	0.0636	Gene.18217	410	K	Peptidyl-prolyl cis-trans isomerase [Actinidia chinensis var. chinensis]	1	DEGNVLFK(1)AGK_x000D_
Proteasome component (PCI) domain	0.00178473	Gene.19811	139	K	eukaryotic translation initiation factor 3 subunit M-like [Chenopodium quinoa]	0.999909	LISGK(1)VAQQPSDKPALR_x000D_
Proteasome component (PCI) domain	0.00178473	Gene.10760	333	K	PAM domain (PCI/PINT associated module) protein isoform 1 [Theobroma cacao]	1	SVAEK(1)FASTFNTDR_x000D_
Proteasome component (PCI) domain	0.00178473	Gene.10760	303	K	PAM domain (PCI/PINT associated module) protein isoform 1 [Theobroma cacao]	1	TIFVQK(1)GMEK_x000D_
Proteasome component (PCI) domain	0.00178473	Gene.10760	41	K	PAM domain (PCI/PINT associated module) protein isoform 1 [Theobroma cacao]	1	DIASLIETGSYK(1)K_x000D_
Proteasome component (PCI) domain	0.00178473	Gene.21298	67	K	PREDICTED: eukaryotic translation initiation factor 3 subunit A [Beta vulgaris subsp. vulgaris]	1	SAK(1)DALIQYR_x000D_
Proteasome component (PCI) domain	0.00178473	Gene.11928	408	K	hypothetical protein CCACVL1_29994 [Corchorus capsularis]	1	SSK(1)VDATIDSK_x000D_
Proteasome component (PCI) domain	0.00178473	Gene.11928	65	K	hypothetical protein CCACVL1_29994 [Corchorus capsularis]	1	AK(1)IELLNK_x000D_
Proteasome component (PCI) domain	0.00178473	Gene.22116	22	K	26S proteasome non-ATPase regulatory subunit 6 homolog [Manihot esculenta]	1	LFLLK(1)HPDVQDIEK_x000D_
Proteasome component (PCI) domain	0.00178473	Gene.22116	127	K	26S proteasome non-ATPase regulatory subunit 6 homolog [Manihot esculenta]	1	VTESK(1)TVAVGQK_x000D_
Proteasome component (PCI) domain	0.00178473	Gene.22116	359	K	26S proteasome non-ATPase regulatory subunit 6 homolog [Manihot esculenta]	1	VAGVLETNRPDAK(1)NALYQSTIK_x000D_
Proteasome component (PCI) domain	0.00178473	Gene.22116	122	K	26S proteasome non-ATPase regulatory subunit 6 homolog [Manihot esculenta]	1	ALEQLK(1)VTESK_x000D_
Proteasome component (PCI) domain	0.00178473	Gene.18288	147	K	eukaryotic translation initiation factor 3 subunit A-like [Durio zibethinus]	1	MNEEAEMK(1)R_x000D_
Proteasome component (PCI) domain	0.00178473	Gene.9458	32	K	PREDICTED: 26S proteasome non-ATPase regulatory subunit 12 homolog A [Juglans regia]	1	LAGEVAGTK(1)K_x000D_
Proteasome component (PCI) domain	0.00178473	Gene.9572	371	K	hypothetical protein CCACVL1_06542 [Corchorus capsularis]	1	LSQMILDK(1)K_x000D_
Proteasome component (PCI) domain	0.00178473	Gene.9572	187	K	hypothetical protein CCACVL1_06542 [Corchorus capsularis]	1	AK(1)ASLTAAR_x000D_
FMN-dependent dehydrogenase	0.00291466	Gene.21456	14	K	Peroxisomal S-2-hydroxy-acid oxidase GLO3 [Cinnamomum micranthum f. kanehirae]	1	MEVTNVTEYEAIAK(1)QK_x000D_
FMN-dependent dehydrogenase	0.00291466	Gene.18802	205	K	(S)-2-hydroxy-acid oxidase GLO1 isoform X1 [Rosa chinensis]	1	SLK(1)EITR_x000D_
FMN-dependent dehydrogenase	0.00291466	Gene.18802	72	K	(S)-2-hydroxy-acid oxidase GLO1 isoform X1 [Rosa chinensis]	1	SLSWK(1)DVK_x000D_
FMN-dependent dehydrogenase	0.00291466	Gene.21457	59	K	peroxisomal (S)-2-hydroxy-acid oxidase isoform X3 [Cicer arietinum]	1	K(1)TLQMLR_x000D_
FMN-dependent dehydrogenase	0.00291466	Gene.16958	50	K	PREDICTED: peroxisomal (S)-2-hydroxy-acid oxidase [Elaeis guineensis]	1	FFQLYVYK(1)DR_x000D_
Xylanase inhibitor, N-terminal	0.0383453	Gene.7729	155	K	Aspartic peptidase [Trema orientale]	1	IK(1)VTPLLR_x000D_
Xylanase inhibitor, N-terminal	0.0383453	Gene.19785	434	K	basic 7S globulin-like [Chenopodium quinoa]	1	LGTSCSK(1)FK_x000D_
Xylanase inhibitor, N-terminal	0.0383453	Gene.19785	317	K	basic 7S globulin-like [Chenopodium quinoa]	1	NMK(1)TVPTPTNR_x000D_
Xylanase inhibitor, N-terminal	0.0383453	Gene.19785	310	K	basic 7S globulin-like [Chenopodium quinoa]	1	PFVDLYVAK(1)AK_x000D_
Xylanase inhibitor, N-terminal	0.0383453	Gene.19785	326	K	basic 7S globulin-like [Chenopodium quinoa]	1	K(1)FGACFDPNSIR_x000D_
Xylanase inhibitor, N-terminal	0.0383453	Gene.5945	37	K	basic 7S globulin-like [Spinacia oleracea]	1	GTLAK(1)ASIPR_x000D_
Xylanase inhibitor, N-terminal	0.0383453	Gene.2520	428	K	aspartyl protease AED3-like [Manihot esculenta]	1	ILFDVPNSK(1)LGVAR_x000D_
Xylanase inhibitor, N-terminal	0.0383453	Gene.2520	266	K	aspartyl protease AED3-like [Manihot esculenta]	1	LGPIAQPK(1)SIK_x000D_
Xylanase inhibitor, N-terminal	0.0383453	Gene.14231	149	K	basic 7S globulin-like [Chenopodium quinoa]	1	PASLPK(1)FQFGCANDK_x000D_
Xylanase inhibitor, N-terminal	0.0383453	Gene.11336	126	K	aspartyl protease family protein At5g10770-like [Spinacia oleracea]	1	K(1)SVNLPAR_x000D_
Ribosomal protein 50S-L18Ae/60S-L20/60S-L18A	0.0154946	Gene.16559	103	K	PREDICTED: 60S ribosomal protein L18a-like [Gossypium hirsutum]	1	TAIIPAK(1)LCK_x000D_
Ribosomal protein 50S-L18Ae/60S-L20/60S-L18A	0.0154946	Gene.7093	39	K	PREDICTED: 60S ribosomal protein L18a-2 [Populus euphratica]	1	ALPTESVEQPK(1)IYR_x000D_
Ribosomal protein 50S-L18Ae/60S-L20/60S-L18A	0.0154946	Gene.7093	162	K	PREDICTED: 60S ribosomal protein L18a-2 [Populus euphratica]	1	QFHNSK(1)IK_x000D_
Ribosomal protein 50S-L18Ae/60S-L20/60S-L18A	0.0154946	Gene.7093	89	K	PREDICTED: 60S ribosomal protein L18a-2 [Populus euphratica]	1	IK(1)NYGIWLR_x000D_
Ribosomal protein 50S-L18Ae/60S-L20/60S-L18A	0.0154946	Gene.7093	108	K	PREDICTED: 60S ribosomal protein L18a-2 [Populus euphratica]	1	TGYHNMYK(1)EYR_x000D_
Ribosomal protein 50S-L18Ae/60S-L20/60S-L18A	0.0154946	Gene.7093	44	K	PREDICTED: 60S ribosomal protein L18a-2 [Populus euphratica]	1	MK(1)LWATNEVR_x000D_
Alpha-helical ferredoxin	0.0154946	Gene.1537	201	K	"PREDICTED: succinate dehydrogenase [ubiquinone] iron-sulfur subunit 2, mitochondrial [Cucumis sativus]"	1	EILQSK(1)EDR_x000D_
Alpha-helical ferredoxin	0.0154946	Gene.1537	185	K	"PREDICTED: succinate dehydrogenase [ubiquinone] iron-sulfur subunit 2, mitochondrial [Cucumis sativus]"	1	SIEPWLK(1)R_x000D_
Alpha-helical ferredoxin	0.0154946	Gene.1537	107	K	"PREDICTED: succinate dehydrogenase [ubiquinone] iron-sulfur subunit 2, mitochondrial [Cucumis sativus]"	1	IK(1)NEIDPSLTFR_x000D_
Alpha-helical ferredoxin	0.0154946	Gene.25276	374	K	hypothetical protein BVRB_3g052140 isoform B [Beta vulgaris subsp. vulgaris]	1	ILDITYPK(1)SR_x000D_
Alpha-helical ferredoxin	0.0154946	Gene.25276	1277	K	hypothetical protein BVRB_3g052140 isoform B [Beta vulgaris subsp. vulgaris]	1	FVK(1)VFPR_x000D_
Calycin	0.00613145	Gene.2800	168	K	uncharacterized protein LOC110775208 [Spinacia oleracea]	1	YQQISFFPK(1)ER_x000D_
Calycin	0.00613145	Gene.3311	18	K	PREDICTED: temperature-induced lipocalin-1 [Elaeis guineensis]	1	EMEVVK(1)GLDVER_x000D_
Calycin	0.00613145	Gene.3311	70	K	PREDICTED: temperature-induced lipocalin-1 [Elaeis guineensis]	1	ATYTLNPDGTVHVLNETFSDGK(1)R_x000D_
Calycin	0.00613145	Gene.3311	89	K	PREDICTED: temperature-induced lipocalin-1 [Elaeis guineensis]	1	SDEAK(1)LK_x000D_
Calycin	0.00613145	Gene.3311	80	K	PREDICTED: temperature-induced lipocalin-1 [Elaeis guineensis]	1	DSIEGTAYK(1)ANPK_x000D_
Calycin	0.00613145	Gene.3958	131	K	Invertebrate colouration protein [Trema orientale]	1	WFEVASLK(1)R_x000D_
Calycin	0.00613145	Gene.3958	258	K	Invertebrate colouration protein [Trema orientale]	1	TPNPGDDFIEK(1)YK_x000D_
Calycin	0.00613145	Gene.23893	197	K	temperature-induced lipocalin-1-like [Chenopodium quinoa]	1	TPQSDPPPEGDAAEK(1)DTK_x000D_
Calycin	0.00613145	Gene.23893	88	K	temperature-induced lipocalin-1-like [Chenopodium quinoa]	1	ATYTLNPDGASIHVLNETFTGGK(1)R_x000D_
Calycin	0.00613145	Gene.23893	171	K	temperature-induced lipocalin-1-like [Chenopodium quinoa]	1	AK(1)EEGYDVSR_x000D_
Calycin	0.00613145	Gene.23893	107	K	temperature-induced lipocalin-1-like [Chenopodium quinoa]	1	ADPSSDEAK(1)LK_x000D_
14-3-3 domain	0.00454659	Gene.483	154	K	"14-3-3-like protein, partial [Gossypium armourianum]"	1	YLAEFK(1)AGDER_x000D_
14-3-3 domain	0.00454659	Gene.483	46	K	"14-3-3-like protein, partial [Gossypium armourianum]"	1	YDEMVEAMK(1)K_x000D_
14-3-3 domain	0.00454659	Gene.16074	52	K	14-3-3-like protein isoform X2 [Citrus sinensis]	1	EEHVYMAK(1)LAEQAER_x000D_
14-3-3 domain	0.00454659	Gene.16074	165	K	14-3-3-like protein isoform X2 [Citrus sinensis]	1	VFYLK(1)MK_x000D_
14-3-3 domain	0.00454659	Gene.16074	178	K	14-3-3-like protein isoform X2 [Citrus sinensis]	1	YLAEFK(1)TGAER_x000D_
14-3-3 domain	0.00454659	Gene.16074	125	K	14-3-3-like protein isoform X2 [Citrus sinensis]	1	GNDDHVSTIK(1)DYR_x000D_
14-3-3 domain	0.00454659	Gene.16074	160	K	14-3-3-like protein isoform X2 [Citrus sinensis]	1	LIPSASSGDSK(1)VFYLK_x000D_
14-3-3 domain	0.00454659	Gene.16074	133	K	14-3-3-like protein isoform X2 [Citrus sinensis]	1	IEK(1)ELSSICEGILK_x000D_
14-3-3 domain	0.00454659	Gene.16074	184	K	14-3-3-like protein isoform X2 [Citrus sinensis]	1	K(1)EAAENTLTAYK_x000D_
14-3-3 domain	0.00454659	Gene.20144	53	K	14-3-3-like protein D isoform X2 [Ricinus communis]	1	NLLSVGYK(1)NVVGSR_x000D_
14-3-3 domain	0.00454659	Gene.20144	72	K	14-3-3-like protein D isoform X2 [Ricinus communis]	1	ILSSIEQK(1)EESR_x000D_
14-3-3 domain	0.00454659	Gene.20144	144	K	14-3-3-like protein D isoform X2 [Ricinus communis]	0.997586	YLAEFK(0.002)PSSEK(0.998)K_x000D_
14-3-3 domain	0.00454659	Gene.20144	31	K	14-3-3-like protein D isoform X2 [Ricinus communis]	1	YDEMVDAMK(1)K_x000D_
14-3-3 domain	0.00454659	Gene.13134	112	K	14-3-3 protein [Rheum australe]	1	K(1)EAAENTLLAYK_x000D_
14-3-3 domain	0.00454659	Gene.13134	53	K	14-3-3 protein [Rheum australe]	1	GNEDHVTIIK(1)DYR_x000D_
14-3-3 domain	0.00454659	Gene.13134	58	K	14-3-3 protein [Rheum australe]	1	SK(1)IETELSK_x000D_
14-3-3 domain	0.00454659	Gene.11771	81	K	14-3-3-like protein B [Carica papaya]	1	IVSSIEQK(1)EESR_x000D_
14-3-3 domain	0.00454659	Gene.11771	86	K	14-3-3-like protein B [Carica papaya]	1	K(1)NDDHVVLVR_x000D_
14-3-3 domain	0.00454659	Gene.11771	148	K	14-3-3-like protein B [Carica papaya]	1	YLAEFK(1)AGK_x000D_
14-3-3 domain	0.00454659	Gene.6791	145	K	14-3-3-like protein B [Spinacia oleracea]	1	K(1)EAADQSMK_x000D_
14-3-3 domain	0.00454659	Gene.6791	76	K	14-3-3-like protein B [Spinacia oleracea]	1	EDAK(1)GNEQNVK_x000D_
DALR anticodon binding	0.0154946	Gene.24899	331	K	"PREDICTED: glycine--tRNA ligase, chloroplastic/mitochondrial 2 isoform X1 [Vitis vinifera]"	1	HQK(1)YFAIADK_x000D_
DALR anticodon binding	0.0154946	Gene.12936	409	K	"PREDICTED: arginine--tRNA ligase, cytoplasmic-like isoform X1 [Juglans regia]"	1	LVDLLDEAK(1)NR_x000D_
DALR anticodon binding	0.0154946	Gene.12936	102	K	"PREDICTED: arginine--tRNA ligase, cytoplasmic-like isoform X1 [Juglans regia]"	1	ISK(1)IWLAK_x000D_
DALR anticodon binding	0.0154946	Gene.12936	239	K	"PREDICTED: arginine--tRNA ligase, cytoplasmic-like isoform X1 [Juglans regia]"	1	LQGGDSK(1)YR_x000D_
DALR anticodon binding	0.0154946	Gene.12936	257	K	"PREDICTED: arginine--tRNA ligase, cytoplasmic-like isoform X1 [Juglans regia]"	1	NEFQK(1)VYK_x000D_
DALR anticodon binding	0.0154946	Gene.12936	223	K	"PREDICTED: arginine--tRNA ligase, cytoplasmic-like isoform X1 [Juglans regia]"	1	FDTDSVFK(1)EK_x000D_
Alpha-D-phosphohexomutase, C-terminal	0.00192673	Gene.3037	418	K	"phosphoglucomutase, cytoplasmic [Jatropha curcas]"	1	NK(1)DNLSSGK_x000D_
Alpha-D-phosphohexomutase, C-terminal	0.00192673	Gene.3037	114	K	"phosphoglucomutase, cytoplasmic [Jatropha curcas]"	1	VGQDDSK(1)ASGAFILTASHNPGGPHEDFGIK_x000D_
Alpha-D-phosphohexomutase, C-terminal	0.00192673	Gene.3037	569	K	"phosphoglucomutase, cytoplasmic [Jatropha curcas]"	1	LSK(1)MQEYTGR_x000D_
Alpha-D-phosphohexomutase, C-terminal	0.00192673	Gene.3037	435	K	"phosphoglucomutase, cytoplasmic [Jatropha curcas]"	1	K(1)HWETYGR_x000D_
Alpha-D-phosphohexomutase, C-terminal	0.00192673	Gene.3037	467	K	"phosphoglucomutase, cytoplasmic [Jatropha curcas]"	1	ELMAHLVK(1)LQSSIPEVNK_x000D_
Alpha-D-phosphohexomutase, C-terminal	0.00192673	Gene.3037	18	K	"phosphoglucomutase, cytoplasmic [Jatropha curcas]"	1	VITVQTTPFDGQK(1)PGTSGLR_x000D_
Alpha-D-phosphohexomutase, C-terminal	0.00192673	Gene.3037	498	K	"phosphoglucomutase, cytoplasmic [Jatropha curcas]"	1	GDEFEYK(1)DPVDGSISK_x000D_
Alpha-D-phosphohexomutase, C-terminal	0.00192673	Gene.3037	56	K	"phosphoglucomutase, cytoplasmic [Jatropha curcas]"	1	GK(1)TLVVSGDGR_x000D_
Alpha-D-phosphohexomutase, C-terminal	0.00192673	Gene.3037	507	K	"phosphoglucomutase, cytoplasmic [Jatropha curcas]"	1	GDEFEYKDPVDGSISK(1)NQGIR_x000D_
Alpha-D-phosphohexomutase, C-terminal	0.00192673	Gene.3037	477	K	"phosphoglucomutase, cytoplasmic [Jatropha curcas]"	1	LQSSIPEVNK(1)IVK_x000D_
Alpha-D-phosphohexomutase, C-terminal	0.00192673	Gene.3037	311	K	"phosphoglucomutase, cytoplasmic [Jatropha curcas]"	1	NMVLGK(1)R_x000D_
Alpha-D-phosphohexomutase, C-terminal	0.00192673	Gene.15808	264	K	PREDICTED: uncharacterized protein LOC100244432 isoform X1 [Vitis vinifera]	1	LVSTSVK(1)R_x000D_
Alpha-D-phosphohexomutase, C-terminal	0.00192673	Gene.18671	183	K	hypothetical protein SOVF_014010 [Spinacia oleracea]	1	IAAGNGVGK(1)ILVGR_x000D_
Alpha-D-phosphohexomutase, C-terminal	0.00192673	Gene.18671	622	K	hypothetical protein SOVF_014010 [Spinacia oleracea]	1	VYIEQFEPDSSK(1)HEMDAQTALK_x000D_
Glycoside hydrolase family 18, catalytic domain	0.0782722	Gene.9540	381	K	hypothetical protein COLO4_18759 [Corchorus olitorius]	1	HFTLAK(1)TAAR_x000D_
Glycoside hydrolase family 18, catalytic domain	0.0782722	Gene.9538	308	K	PREDICTED: chitotriosidase-1 [Theobroma cacao]	1	GVVDFVK(1)SNAGAVQVFDSSR_x000D_
Glycoside hydrolase family 18, catalytic domain	0.0782722	Gene.9538	122	K	PREDICTED: chitotriosidase-1 [Theobroma cacao]	1	K(1)TFIDSTIAVAR_x000D_
Transketolase-like, pyrimidine-binding domain	0.00174461	Gene.25049	427	K	"PREDICTED: 2-oxoglutarate dehydrogenase, mitochondrial [Eucalyptus grandis]"	1	AK(1)QYYSNDVDR_x000D_
Transketolase-like, pyrimidine-binding domain	0.00174461	Gene.25049	891	K	"PREDICTED: 2-oxoglutarate dehydrogenase, mitochondrial [Eucalyptus grandis]"	1	KPLIVMSPK(1)NLLR_x000D_
Transketolase-like, pyrimidine-binding domain	0.00174461	Gene.25049	577	K	"PREDICTED: 2-oxoglutarate dehydrogenase, mitochondrial [Eucalyptus grandis]"	1	NHPSALEIYK(1)K_x000D_
Transketolase-like, pyrimidine-binding domain	0.00174461	Gene.25049	262	K	"PREDICTED: 2-oxoglutarate dehydrogenase, mitochondrial [Eucalyptus grandis]"	1	DK(1)CNWIR_x000D_
Transketolase-like, pyrimidine-binding domain	0.00174461	Gene.25049	917	K	"PREDICTED: 2-oxoglutarate dehydrogenase, mitochondrial [Eucalyptus grandis]"	1	SNLSEFDDVQGHPGFDK(1)QGTR_x000D_
Transketolase-like, pyrimidine-binding domain	0.00174461	Gene.25049	647	K	"PREDICTED: 2-oxoglutarate dehydrogenase, mitochondrial [Eucalyptus grandis]"	1	NTGVKPEILK(1)NVGK_x000D_
Transketolase-like, pyrimidine-binding domain	0.00174461	Gene.23038	237	K	transketolase [Persicaria tinctoria]	1	VSIEAASTFGWHK(1)IVGSK_x000D_
Transketolase-like, pyrimidine-binding domain	0.00174461	Gene.23038	244	K	transketolase [Persicaria tinctoria]	1	GK(1)AIGIDR_x000D_
Transketolase-like, pyrimidine-binding domain	0.00174461	Gene.23038	259	K	transketolase [Persicaria tinctoria]	1	FGASAPAPK(1)IYK_x000D_
Transketolase-like, pyrimidine-binding domain	0.00174461	Gene.23038	138	K	transketolase [Persicaria tinctoria]	1	QK(1)LPNLPGTSIQGVEK_x000D_
Transketolase-like, pyrimidine-binding domain	0.00174461	Gene.23038	12	K	transketolase [Persicaria tinctoria]	1	MFGDFQK(1)DTPEER_x000D_
Transketolase-like, pyrimidine-binding domain	0.00174461	Gene.14130	359	K	"PREDICTED: 2-oxoisovalerate dehydrogenase subunit beta 1, mitochondrial [Prunus mume]"	1	NK(1)ILDVIK_x000D_
Transketolase-like, pyrimidine-binding domain	0.00174461	Gene.5469	221	K	hypothetical protein TanjilG_08875 [Lupinus angustifolius]	1	ATINK(1)SVR_x000D_
Transketolase-like, pyrimidine-binding domain	0.00174461	Gene.5469	16	K	hypothetical protein TanjilG_08875 [Lupinus angustifolius]	1	GLLDK(1)YGPER_x000D_
Transketolase-like, pyrimidine-binding domain	0.00174461	Gene.13400	77	K	"PREDICTED: pyruvate dehydrogenase E1 component subunit beta-3, chloroplastic [Beta vulgaris subsp. vulgaris]"	1	ADASASTK(1)TGHEVLLFEALR_x000D_
Transketolase-like, pyrimidine-binding domain	0.00174461	Gene.13400	125	K	"PREDICTED: pyruvate dehydrogenase E1 component subunit beta-3, chloroplastic [Beta vulgaris subsp. vulgaris]"	1	GLAQK(1)YGDLR_x000D_
Transketolase-like, pyrimidine-binding domain	0.00174461	Gene.24341	456	K	"transketolase, chloroplastic [Spinacia oleracea]"	1	IYK(1)EFGLTK_x000D_
Sucrose-phosphatase, N-terminal	0.0782722	Gene.22993	878	K	sucrose-phosphate synthase [Chenopodium quinoa]	1	TLVK(1)WSK_x000D_
Sucrose-phosphatase, N-terminal	0.0782722	Gene.22993	538	K	sucrose-phosphate synthase [Chenopodium quinoa]	1	LIDK(1)YDLYGHVAYPK_x000D_
Sucrose-phosphatase, N-terminal	0.0782722	Gene.22993	354	K	sucrose-phosphate synthase [Chenopodium quinoa]	1	ISK(1)EEIDSTYR_x000D_
Sucrose-phosphatase, N-terminal	0.0782722	Gene.22993	633	K	sucrose-phosphate synthase [Chenopodium quinoa]	1	LVADK(1)QLWAR_x000D_
Sucrose-phosphatase, N-terminal	0.0782722	Gene.22993	342	K	sucrose-phosphate synthase [Chenopodium quinoa]	1	DK(1)LEQLLK_x000D_
Sucrose-phosphatase, N-terminal	0.0782722	Gene.22993	552	K	sucrose-phosphate synthase [Chenopodium quinoa]	1	HHK(1)QSAVPDIYR_x000D_
Sucrose-phosphatase, N-terminal	0.0782722	Gene.8337	101	K	hypothetical protein TSUD_24780 [Trifolium subterraneum]	1	GAGK(1)GQALAYLLNK_x000D_
Sucrose-phosphatase, N-terminal	0.0782722	Gene.8337	29	K	hypothetical protein TSUD_24780 [Trifolium subterraneum]	0.99109	FLNDK(0.009)WDK(0.991)DIVK_x000D_
Sucrose-phosphatase, N-terminal	0.0782722	Gene.8337	54	K	hypothetical protein TSUD_24780 [Trifolium subterraneum]	1	AHK(1)VSFYVK_x000D_
Peptidyl-prolyl cis-trans isomerase, PpiC-type	0.00192673	Gene.9284	228	K	"rhodanese-like/PpiC domain-containing protein 12, chloroplastic isoform X2 [Ziziphus jujuba]"	1	WLQSQGFK(1)K_x000D_
Peptidyl-prolyl cis-trans isomerase, PpiC-type	0.00192673	Gene.15983	15	K	PREDICTED: peptidyl-prolyl cis-trans isomerase Pin1 [Populus euphratica]	1	ASHILIK(1)HQGSR_x000D_
Peptidyl-prolyl cis-trans isomerase, PpiC-type	0.00192673	Gene.3028	51	K	hypothetical protein CDL15_Pgr009568 [Punica granatum]	1	HILCEK(1)QGK_x000D_
Proteasome alpha-subunit, N-terminal domain	0.000974597	Gene.22316	49	K	proteasome subunit alpha type-4-like [Arachis hypogaea]	1	DGVVLVGEK(1)K_x000D_
Proteasome alpha-subunit, N-terminal domain	0.000974597	Gene.19603	173	K	hypothetical protein COLO4_24921 [Corchorus olitorius]	1	QAAK(1)TEIEK_x000D_
Proteasome alpha-subunit, N-terminal domain	0.000974597	Gene.19603	199	K	hypothetical protein COLO4_24921 [Corchorus olitorius]	1	IIYK(1)VHDEAK_x000D_
Proteasome alpha-subunit, N-terminal domain	0.000974597	Gene.19603	110	K	hypothetical protein COLO4_24921 [Corchorus olitorius]	1	SEATNYESVYGEPIPTK(1)ELAQR_x000D_
Proteasome alpha-subunit, N-terminal domain	0.000974597	Gene.12543	52	K	Proteasome subunit alpha type-5 [Actinidia chinensis var. chinensis]	1	EGVVLAVEK(1)R_x000D_
Proteasome alpha-subunit, N-terminal domain	0.000974597	Gene.12543	207	K	Proteasome subunit alpha type-5 [Actinidia chinensis var. chinensis]	1	QVMEEK(1)VTPNNVDIAK_x000D_
Proteasome alpha-subunit, N-terminal domain	0.000974597	Gene.12543	43	K	Proteasome subunit alpha type-5 [Actinidia chinensis var. chinensis]	1	TK(1)EGVVLAVEK_x000D_
Proteasome alpha-subunit, N-terminal domain	0.000974597	Gene.3638	53	K	PREDICTED: proteasome subunit alpha type-7-like [Ipomoea nil]	1	STPK(1)LQDSR_x000D_
Proteasome alpha-subunit, N-terminal domain	0.000974597	Gene.3638	179	K	PREDICTED: proteasome subunit alpha type-7-like [Ipomoea nil]	1	NYK(1)ETSGQETVK_x000D_
Proteasome alpha-subunit, N-terminal domain	0.000974597	Gene.3638	176	K	PREDICTED: proteasome subunit alpha type-7-like [Ipomoea nil]	1	EFLEK(1)NYK_x000D_
Proteasome alpha-subunit, N-terminal domain	0.000974597	Gene.3638	48	K	PREDICTED: proteasome subunit alpha type-7-like [Ipomoea nil]	1	GSDTVVLGVEK(1)K_x000D_
Proteasome alpha-subunit, N-terminal domain	0.000974597	Gene.22339	104	K	PREDICTED: proteasome subunit alpha type-6 [Nicotiana tomentosiformis]	1	HK(1)YGYEMPVDVLAR_x000D_
Proteasome alpha-subunit, N-terminal domain	0.000974597	Gene.22339	59	K	PREDICTED: proteasome subunit alpha type-6 [Nicotiana tomentosiformis]	1	VPDK(1)LLDQTSVTHLFPITK_x000D_
Proteasome alpha-subunit, N-terminal domain	0.000974597	Gene.22339	33	K	PREDICTED: proteasome subunit alpha type-6 [Nicotiana tomentosiformis]	1	AVK(1)SGGVTSIGVR_x000D_
Proteasome alpha-subunit, N-terminal domain	0.000974597	Gene.22339	222	K	PREDICTED: proteasome subunit alpha type-6 [Nicotiana tomentosiformis]	1	K(1)ENPVFR_x000D_
Proteasome alpha-subunit, N-terminal domain	0.000974597	Gene.11847	92	K	PREDICTED: proteasome subunit alpha type-2-B [Vitis vinifera]	1	K(1)QAEQYYR_x000D_
Proteasome alpha-subunit, N-terminal domain	0.000974597	Gene.11847	50	K	PREDICTED: proteasome subunit alpha type-2-B [Vitis vinifera]	1	AANGVVIATEK(1)K_x000D_
Proteasome alpha-subunit, N-terminal domain	0.000974597	Gene.11847	63	K	PREDICTED: proteasome subunit alpha type-2-B [Vitis vinifera]	1	LPSILVDEASVK(1)K_x000D_
Proteasome alpha-subunit, N-terminal domain	0.000974597	Gene.11847	165	K	PREDICTED: proteasome subunit alpha type-2-B [Vitis vinifera]	1	ASAMGK(1)NVSNAK_x000D_
Proteasome alpha-subunit, N-terminal domain	0.000974597	Gene.11847	102	K	PREDICTED: proteasome subunit alpha type-2-B [Vitis vinifera]	1	LYK(1)ESIPVTQLVR_x000D_
Proteasome alpha-subunit, N-terminal domain	0.000974597	Gene.11847	171	K	PREDICTED: proteasome subunit alpha type-2-B [Vitis vinifera]	1	NVSNAK(1)TFLEK_x000D_
E3-binding domain	0.00291466	Gene.19673	275	K	"PREDICTED: dihydrolipoyllysine-residue acetyltransferase component 2 of pyruvate dehydrogenase complex, mitochondrial-like [Gossypium hirsutum]"	1	LAEDNNVPLSSIK(1)GTGPDGR_x000D_
E3-binding domain	0.00291466	Gene.19672	137	K	"dihydrolipoyllysine-residue acetyltransferase component 2 of pyruvate dehydrogenase complex, mitochondrial-like [Manihot esculenta]"	1	GQLNALQEASGGK(1)R_x000D_
E3-binding domain	0.00291466	Gene.13310	69	K	"dihydrolipoyllysine-residue acetyltransferase component 5 of pyruvate dehydrogenase complex, chloroplastic-like [Chenopodium quinoa]"	1	SEGDK(1)LSK_x000D_
E3-binding domain	0.00291466	Gene.13310	187	K	"dihydrolipoyllysine-residue acetyltransferase component 5 of pyruvate dehydrogenase complex, chloroplastic-like [Chenopodium quinoa]"	1	VVASPYAK(1)K_x000D_
E3-binding domain	0.00291466	Gene.4083	333	K	"PREDICTED: dihydrolipoyllysine-residue acetyltransferase component 1 of pyruvate dehydrogenase complex, mitochondrial [Juglans regia]"	1	SAASSMSTDK(1)NEVK_x000D_
E3-binding domain	0.00291466	Gene.4083	466	K	"PREDICTED: dihydrolipoyllysine-residue acetyltransferase component 1 of pyruvate dehydrogenase complex, mitochondrial [Juglans regia]"	1	DLIEK(1)HNVK_x000D_
E3-binding domain	0.00291466	Gene.4083	323	K	"PREDICTED: dihydrolipoyllysine-residue acetyltransferase component 1 of pyruvate dehydrogenase complex, mitochondrial [Juglans regia]"	0.999944	AEIADK(1)SAASSMSTDKNEVK_x000D_
FAD/NAD-linked reductase, dimerisation domain	0.00120131	Gene.9789	147	K	"PREDICTED: dihydrolipoyl dehydrogenase, mitochondrial [Beta vulgaris subsp. vulgaris]"	1	NK(1)VNYVK_x000D_
FAD/NAD-linked reductase, dimerisation domain	0.00120131	Gene.9789	74	K	"PREDICTED: dihydrolipoyl dehydrogenase, mitochondrial [Beta vulgaris subsp. vulgaris]"	1	TTCIEK(1)R_x000D_
FAD/NAD-linked reductase, dimerisation domain	0.00120131	Gene.9789	104	K	"PREDICTED: dihydrolipoyl dehydrogenase, mitochondrial [Beta vulgaris subsp. vulgaris]"	1	ALLNSSHMYHEAK(1)HR_x000D_
FAD/NAD-linked reductase, dimerisation domain	0.00120131	Gene.9789	152	K	"PREDICTED: dihydrolipoyl dehydrogenase, mitochondrial [Beta vulgaris subsp. vulgaris]"	1	VNYVK(1)GYGK_x000D_
FAD/NAD-linked reductase, dimerisation domain	0.00120131	Gene.9789	503	K	"PREDICTED: dihydrolipoyl dehydrogenase, mitochondrial [Beta vulgaris subsp. vulgaris]"	1	EAAMATYDK(1)PIHM_x000D_
FAD/NAD-linked reductase, dimerisation domain	0.00120131	Gene.9789	332	K	"PREDICTED: dihydrolipoyl dehydrogenase, mitochondrial [Beta vulgaris subsp. vulgaris]"	1	IGVEMDK(1)VGR_x000D_
FAD/NAD-linked reductase, dimerisation domain	0.00120131	Gene.9789	199	K	"PREDICTED: dihydrolipoyl dehydrogenase, mitochondrial [Beta vulgaris subsp. vulgaris]"	1	SLHGVPIDEK(1)R_x000D_
FAD/NAD-linked reductase, dimerisation domain	0.00120131	Gene.9789	267	K	"PREDICTED: dihydrolipoyl dehydrogenase, mitochondrial [Beta vulgaris subsp. vulgaris]"	1	SLEK(1)QGMK_x000D_
FAD/NAD-linked reductase, dimerisation domain	0.00120131	Gene.9789	429	K	"PREDICTED: dihydrolipoyl dehydrogenase, mitochondrial [Beta vulgaris subsp. vulgaris]"	1	AK(1)AIDDAEGLVK_x000D_
FAD/NAD-linked reductase, dimerisation domain	0.00120131	Gene.9789	176	K	"PREDICTED: dihydrolipoyl dehydrogenase, mitochondrial [Beta vulgaris subsp. vulgaris]"	1	FLSPSEVSVDTIEGGNTVVK(1)GK_x000D_
FAD/NAD-linked reductase, dimerisation domain	0.00120131	Gene.9789	277	K	"PREDICTED: dihydrolipoyl dehydrogenase, mitochondrial [Beta vulgaris subsp. vulgaris]"	1	TK(1)VVGVETSNDTVK_x000D_
FAD/NAD-linked reductase, dimerisation domain	0.00120131	Gene.9789	215	K	"PREDICTED: dihydrolipoyl dehydrogenase, mitochondrial [Beta vulgaris subsp. vulgaris]"	1	IVSSTGALSLSEIPK(1)K_x000D_
FAD/NAD-linked reductase, dimerisation domain	0.00120131	Gene.9789	409	K	"PREDICTED: dihydrolipoyl dehydrogenase, mitochondrial [Beta vulgaris subsp. vulgaris]"	1	TEEQVK(1)TLGIEYR_x000D_
FAD/NAD-linked reductase, dimerisation domain	0.00120131	Gene.9789	178	K	"PREDICTED: dihydrolipoyl dehydrogenase, mitochondrial [Beta vulgaris subsp. vulgaris]"	1	GK(1)HIIIATGSDVK_x000D_
FAD/NAD-linked reductase, dimerisation domain	0.00120131	Gene.9789	444	K	"PREDICTED: dihydrolipoyl dehydrogenase, mitochondrial [Beta vulgaris subsp. vulgaris]"	1	ILAEK(1)ETDK_x000D_
FAD/NAD-linked reductase, dimerisation domain	0.00120131	Gene.24754	174	K	hypothetical protein CICLE_v10004547mg [Citrus clementina]	1	AEK(1)EGFEVSVAK_x000D_
FAD/NAD-linked reductase, dimerisation domain	0.00120131	Gene.24754	187	K	hypothetical protein CICLE_v10004547mg [Citrus clementina]	1	TSFK(1)ANTK_x000D_
FAD/NAD-linked reductase, dimerisation domain	0.00120131	Gene.22020	220	K	glutathione reductase [Camellia sinensis]	1	IIDPHTVDVDGK(1)LYSAR_x000D_
FAD/NAD-linked reductase, dimerisation domain	0.00120131	Gene.18519	305	K	monodehydroascorbate reductase [Rheum australe]	1	NLFK(1)GQLEEDK_x000D_
FAD/NAD-linked reductase, dimerisation domain	0.00120131	Gene.18519	316	K	monodehydroascorbate reductase [Rheum australe]	0.999333	GQLEEDK(0.001)GGIK(0.999)TDAFFR_x000D_
FAD/NAD-linked reductase, dimerisation domain	0.00120131	Gene.18519	176	K	monodehydroascorbate reductase [Rheum australe]	1	VQGADAK(1)NILYLR_x000D_
FAD/NAD-linked reductase, dimerisation domain	0.00120131	Gene.18519	445	K	monodehydroascorbate reductase [Rheum australe]	1	AIAK(1)VAK_x000D_
FAD/NAD-linked reductase, dimerisation domain	0.00120131	Gene.18519	363	K	monodehydroascorbate reductase [Rheum australe]	1	SAEQAVK(1)AIK_x000D_
FAD/NAD-linked reductase, dimerisation domain	0.00120131	Gene.18519	88	K	monodehydroascorbate reductase [Rheum australe]	1	PALSK(1)AYLFPEGAAR_x000D_
FAD/NAD-linked reductase, dimerisation domain	0.00120131	Gene.18519	169	K	monodehydroascorbate reductase [Rheum australe]	1	LTDFK(1)VQGADAK_x000D_
FAD/NAD-linked reductase, dimerisation domain	0.00120131	Gene.18519	62	K	monodehydroascorbate reductase [Rheum australe]	1	EFAK(1)QGVQPGELAIISK_x000D_
FAD/NAD-linked reductase, dimerisation domain	0.00120131	Gene.18519	423	K	monodehydroascorbate reductase [Rheum australe]	1	FGSYWIK(1)DGK_x000D_
FAD/NAD-linked reductase, dimerisation domain	0.00120131	Gene.18519	301	K	monodehydroascorbate reductase [Rheum australe]	1	PLK(1)NLFK_x000D_
FAD/NAD-linked reductase, dimerisation domain	0.00120131	Gene.17264	38	K	monodehydroascorbate reductase [Spinacia oleracea]	1	GAMIK(1)TLEAGSDGR_x000D_
FAD/NAD-linked reductase, dimerisation domain	0.00120131	Gene.17264	25	K	monodehydroascorbate reductase [Spinacia oleracea]	1	YEELYK(1)ENGVK_x000D_
FAD/NAD-linked reductase, dimerisation domain	0.00120131	Gene.17264	33	K	monodehydroascorbate reductase [Spinacia oleracea]	1	FMK(1)GAMIK_x000D_
FAD/NAD-linked reductase, dimerisation domain	0.00120131	Gene.17264	229	K	monodehydroascorbate reductase [Spinacia oleracea]	1	AK(1)LQSASSVEEALEIVHK_x000D_
FAD/NAD-linked reductase, dimerisation domain	0.00120131	Gene.17264	198	K	monodehydroascorbate reductase [Spinacia oleracea]	1	IASFWIDEGK(1)LK_x000D_
FAD/NAD-linked reductase, dimerisation domain	0.00120131	Gene.17264	227	K	monodehydroascorbate reductase [Spinacia oleracea]	1	MQPSVDK(1)AK_x000D_
Enolase C-terminal domain-like	0.165429	Gene.2688	84	K	PREDICTED: enolase [Beta vulgaris subsp. vulgaris]	1	SYDLNFK(1)EESNDGSQK_x000D_
Enolase C-terminal domain-like	0.165429	Gene.2688	155	K	PREDICTED: enolase [Beta vulgaris subsp. vulgaris]	1	VEK(1)AIEMK_x000D_
Enolase C-terminal domain-like	0.165429	Gene.2688	160	K	PREDICTED: enolase [Beta vulgaris subsp. vulgaris]	1	AIEMK(1)ACNALLLK_x000D_
Enolase C-terminal domain-like	0.165429	Gene.2688	14	K	PREDICTED: enolase [Beta vulgaris subsp. vulgaris]	1	MGSEVYHHLK(1)SVIK_x000D_
Enolase C-terminal domain-like	0.165429	Gene.2688	20	K	PREDICTED: enolase [Beta vulgaris subsp. vulgaris]	1	K(1)YGQDATNVGDEGGFAPNILENK_x000D_
Enolase C-terminal domain-like	0.165429	Gene.2688	231	K	PREDICTED: enolase [Beta vulgaris subsp. vulgaris]	1	LAK(1)YNQLLR_x000D_
Enolase C-terminal domain-like	0.165429	Gene.2688	4	K	PREDICTED: enolase [Beta vulgaris subsp. vulgaris]	1	EAMK(1)MGSEVYHHLK_x000D_
Enolase C-terminal domain-like	0.165429	Gene.2688	93	K	PREDICTED: enolase [Beta vulgaris subsp. vulgaris]	1	SYDLNFKEESNDGSQK(1)ISGEALK_x000D_
Enolase C-terminal domain-like	0.165429	Gene.2688	151	K	PREDICTED: enolase [Beta vulgaris subsp. vulgaris]	1	VQIVGDDLLVTNPK(1)R_x000D_
Enolase C-terminal domain-like	0.165429	Gene.2688	100	K	PREDICTED: enolase [Beta vulgaris subsp. vulgaris]	1	ISGEALK(1)DLYK_x000D_
Enolase C-terminal domain-like	0.165429	Gene.2688	54	K	PREDICTED: enolase [Beta vulgaris subsp. vulgaris]	1	TAIEK(1)AGYTGK_x000D_
Enolase C-terminal domain-like	0.165429	Gene.22203	158	K	hypothetical protein AQUCO_01900039v1 [Aquilegia coerulea]	1	KVPLYK(1)HIAEIAGNK_x000D_
Enolase C-terminal domain-like	0.165429	Gene.22203	167	K	hypothetical protein AQUCO_01900039v1 [Aquilegia coerulea]	1	HIAEIAGNK(1)K_x000D_
Enolase C-terminal domain-like	0.165429	Gene.22203	82	K	hypothetical protein AQUCO_01900039v1 [Aquilegia coerulea]	1	DGGSDYLGK(1)GVLK_x000D_
Ribosomal protein L6, N-terminal	0.0154946	Gene.8045	77	K	60S ribosomal protein L6 [Citrus clementina]	1	GLWAIK(1)EK_x000D_
Ribosomal protein L6, N-terminal	0.0154946	Gene.8484	38	K	60S ribosomal protein L6 [Citrus clementina]	1	GLWAIK(1)AK_x000D_
Ribosomal protein L6, N-terminal	0.0154946	Gene.8484	60	K	60S ribosomal protein L6 [Citrus clementina]	1	HDPQPVAAAPAEK(1)TPK_x000D_
Metalloenzyme, LuxS/M16 peptidase-like	0.000495101	Gene.23208	595	K	"presequence protease 1, chloroplastic/mitochondrial-like [Carica papaya]"	1	VK(1)ASMTEEDLAELAR_x000D_
Metalloenzyme, LuxS/M16 peptidase-like	0.000495101	Gene.23208	185	K	"presequence protease 1, chloroplastic/mitochondrial-like [Carica papaya]"	0.964996	K(0.035)YPLK(0.965)EPFVELLK_x000D_
Metalloenzyme, LuxS/M16 peptidase-like	0.000495101	Gene.23208	1075	K	"presequence protease 1, chloroplastic/mitochondrial-like [Carica papaya]"	1	GVTVAVASPDDVDSAHK(1)ERPNYFQVNK_x000D_
Metalloenzyme, LuxS/M16 peptidase-like	0.000495101	Gene.23208	777	K	"presequence protease 1, chloroplastic/mitochondrial-like [Carica papaya]"	1	QFVSQSK(1)AR_x000D_
Metalloenzyme, LuxS/M16 peptidase-like	0.000495101	Gene.23208	1056	K	"presequence protease 1, chloroplastic/mitochondrial-like [Carica papaya]"	1	EFADVIDAVK(1)EK_x000D_
Metalloenzyme, LuxS/M16 peptidase-like	0.000495101	Gene.23208	536	K	"presequence protease 1, chloroplastic/mitochondrial-like [Carica papaya]"	1	YEK(1)PLMK_x000D_
Metalloenzyme, LuxS/M16 peptidase-like	0.000495101	Gene.23208	366	K	"presequence protease 1, chloroplastic/mitochondrial-like [Carica papaya]"	1	VVPQK(1)LFSEPLR_x000D_
Metalloenzyme, LuxS/M16 peptidase-like	0.000495101	Gene.23208	320	K	"presequence protease 1, chloroplastic/mitochondrial-like [Carica papaya]"	1	DFHQK(1)YYHPSNAR_x000D_
Metalloenzyme, LuxS/M16 peptidase-like	0.000495101	Gene.23075	238	K	hypothetical protein CDL15_Pgr015145 [Punica granatum]	1	EQTTYFAK(1)VLDTDVNR_x000D_
Metalloenzyme, LuxS/M16 peptidase-like	0.000495101	Gene.23075	116	K	hypothetical protein CDL15_Pgr015145 [Punica granatum]	1	LAEAVK(1)SK_x000D_
Metalloenzyme, LuxS/M16 peptidase-like	0.000495101	Gene.23075	118	K	hypothetical protein CDL15_Pgr015145 [Punica granatum]	1	SK(1)LQILEDPDPR_x000D_
Metalloenzyme, LuxS/M16 peptidase-like	0.000495101	Gene.24094	840	K	"stromal processing peptidase, chloroplastic [Spinacia oleracea]"	1	VMQSK(1)IR_x000D_
Metalloenzyme, LuxS/M16 peptidase-like	0.000495101	Gene.15108	111	K	"PREDICTED: probable mitochondrial-processing peptidase subunit beta, mitochondrial [Beta vulgaris subsp. vulgaris]"	1	EVSK(1)LSYR_x000D_
Metalloenzyme, LuxS/M16 peptidase-like	0.000495101	Gene.15108	175	K	"PREDICTED: probable mitochondrial-processing peptidase subunit beta, mitochondrial [Beta vulgaris subsp. vulgaris]"	1	IDAVDPATVK(1)R_x000D_
Metalloenzyme, LuxS/M16 peptidase-like	0.000495101	Gene.15108	55	K	"PREDICTED: probable mitochondrial-processing peptidase subunit beta, mitochondrial [Beta vulgaris subsp. vulgaris]"	1	NAGGGK(1)HMGSELVQR_x000D_
Metalloenzyme, LuxS/M16 peptidase-like	0.000495101	Gene.6215	467	K	PREDICTED: mitochondrial-processing peptidase subunit alpha [Vitis vinifera]	1	AVDEVTTK(1)DIASLAGK_x000D_
Metalloenzyme, LuxS/M16 peptidase-like	0.000495101	Gene.6215	127	K	PREDICTED: mitochondrial-processing peptidase subunit alpha [Vitis vinifera]	1	MAFK(1)TTTNR_x000D_
Metalloenzyme, LuxS/M16 peptidase-like	0.000495101	Gene.6215	77	K	PREDICTED: mitochondrial-processing peptidase subunit alpha [Vitis vinifera]	1	TK(1)ITTLSNGVK_x000D_
Metalloenzyme, LuxS/M16 peptidase-like	0.000495101	Gene.6215	452	K	PREDICTED: mitochondrial-processing peptidase subunit alpha [Vitis vinifera]	1	K(1)PVDHFLK_x000D_
Metalloenzyme, LuxS/M16 peptidase-like	0.000495101	Gene.6215	424	K	PREDICTED: mitochondrial-processing peptidase subunit alpha [Vitis vinifera]	1	AATK(1)SAILMNLESR_x000D_
Metalloenzyme, LuxS/M16 peptidase-like	0.000495101	Gene.6215	459	K	PREDICTED: mitochondrial-processing peptidase subunit alpha [Vitis vinifera]	0.999993	KPVDHFLK(1)AVDEVTTK_x000D_
Metalloenzyme, LuxS/M16 peptidase-like	0.000495101	Gene.13128	334	K	"PREDICTED: insulin-degrading enzyme-like 1, peroxisomal [Theobroma cacao]"	1	K(1)EAEVAALK_x000D_
Phosphopantetheine binding ACP domain	0.119884	Gene.11906	163	K	"PREDICTED: acyl carrier protein 4, chloroplastic [Eucalyptus grandis]"	1	K(1)QLALPAEK_x000D_
Phosphopantetheine binding ACP domain	0.119884	Gene.11906	156	K	"PREDICTED: acyl carrier protein 4, chloroplastic [Eucalyptus grandis]"	1	AETVEK(1)VSEIVR_x000D_
Phosphopantetheine binding ACP domain	0.119884	Gene.11906	171	K	"PREDICTED: acyl carrier protein 4, chloroplastic [Eucalyptus grandis]"	1	QLALPAEK(1)EVTGESK_x000D_
Phosphopantetheine binding ACP domain	0.119884	Gene.9326	99	K	acyl carrier protein [Camellia oleifera]	1	NFQK(1)VDPSK_x000D_
Phosphopantetheine binding ACP domain	0.119884	Gene.9326	83	K	acyl carrier protein [Camellia oleifera]	1	GSFLDK(1)SEVTDR_x000D_
Phosphopantetheine binding ACP domain	0.119884	Gene.9326	95	K	acyl carrier protein [Camellia oleifera]	1	VLSVVK(1)NFQK_x000D_
Cathepsin propeptide inhibitor domain (I29)	0.214135	Gene.17160	329	K	Cysteine Protease [Parasponia andersonii]	1	EK(1)PFWIIK_x000D_
Cathepsin propeptide inhibitor domain (I29)	0.214135	Gene.1540	238	K	papain-like cysteine protease [Fagopyrum esculentum]	1	ATDGK(1)CDQYR_x000D_
Cathepsin propeptide inhibitor domain (I29)	0.214135	Gene.11681	360	K	papain-like cysteine proteinase isoform I [Ipomoea batatas]	0.999877	FK(1)EKPYWIIK_x000D_
Translation elongation factor EFG, V domain	0.213284	Gene.20517	306	K	elongation factor 2-like [Sesamum indicum]	1	LGVTMK(1)SDEK_x000D_
Translation elongation factor EFG, V domain	0.213284	Gene.20517	239	K	elongation factor 2-like [Sesamum indicum]	1	FGVDESK(1)MMER_x000D_
Translation elongation factor EFG, V domain	0.213284	Gene.20517	389	K	elongation factor 2-like [Sesamum indicum]	1	MIPASDK(1)GR_x000D_
Translation elongation factor EFG, V domain	0.213284	Gene.20517	579	K	elongation factor 2-like [Sesamum indicum]	1	TVMSK(1)SPNK_x000D_
Translation elongation factor EFG, V domain	0.213284	Gene.20517	438	K	elongation factor 2-like [Sesamum indicum]	1	TVIWMGK(1)K_x000D_
Translation elongation factor EFG, V domain	0.213284	Gene.20517	402	K	elongation factor 2-like [Sesamum indicum]	1	VFAGK(1)VATGMK_x000D_
Translation elongation factor EFG, V domain	0.213284	Gene.20517	315	K	elongation factor 2-like [Sesamum indicum]	1	DLMGK(1)PLMK_x000D_
Translation elongation factor EFG, V domain	0.213284	Gene.20517	427	K	elongation factor 2-like [Sesamum indicum]	1	KDLYTK(1)SVQR_x000D_
Translation elongation factor EFG, V domain	0.213284	Gene.20517	830	K	elongation factor 2-like [Sesamum indicum]	1	GLK(1)ESITPLADFEDK_x000D_
Translation elongation factor EFG, V domain	0.213284	Gene.20517	159	K	elongation factor 2-like [Sesamum indicum]	1	IRPVLTVNK(1)MDR_x000D_
Translation elongation factor EFG, V domain	0.213284	Gene.20517	3	K	elongation factor 2-like [Sesamum indicum]	1	VK(1)FTAEGLR_x000D_
Translation elongation factor EFG, V domain	0.213284	Gene.20517	310	K	elongation factor 2-like [Sesamum indicum]	1	SDEK(1)DLMGK_x000D_
Translation elongation factor EFG, V domain	0.213284	Gene.20517	618	K	elongation factor 2-like [Sesamum indicum]	1	SK(1)ILAEEFGWDK_x000D_
Translation elongation factor EFG, V domain	0.213284	Gene.20517	471	K	elongation factor 2-like [Sesamum indicum]	1	NATLTGEK(1)EVDAHPIR_x000D_
Translation elongation factor EFG, V domain	0.213284	Gene.20517	408	K	elongation factor 2-like [Sesamum indicum]	1	VATGMK(1)VR_x000D_
Translation elongation factor EFG, V domain	0.213284	Gene.20517	421	K	elongation factor 2-like [Sesamum indicum]	1	IMGPNFVPGEK(1)K_x000D_
Translation elongation factor EFG, V domain	0.213284	Gene.20517	482	K	elongation factor 2-like [Sesamum indicum]	1	AMK(1)FSVSPVVR_x000D_
Translation elongation factor EFG, V domain	0.213284	Gene.20517	232	K	elongation factor 2-like [Sesamum indicum]	1	MYASK(1)FGVDESK_x000D_
Translation elongation factor EFG, V domain	0.213284	Gene.20517	722	K	elongation factor 2-like [Sesamum indicum]	1	VIYASQLTAK(1)PR_x000D_
Translation elongation factor EFG, V domain	0.213284	Gene.20517	496	K	elongation factor 2-like [Sesamum indicum]	1	VAVQCK(1)VASDLPK_x000D_
Translation elongation factor EFG, V domain	0.213284	Gene.20517	260	K	elongation factor 2-like [Sesamum indicum]	1	WTSK(1)NTGTATCK_x000D_
Translation elongation factor EFG, V domain	0.213284	Gene.20517	293	K	elongation factor 2-like [Sesamum indicum]	1	DK(1)LWPMLQK_x000D_
Translation elongation factor EFG, V domain	0.213284	Gene.21096	588	K	"PREDICTED: elongation factor G-2, chloroplastic [Beta vulgaris subsp. vulgaris]"	1	LSEVK(1)YIHK_x000D_
Translation elongation factor EFG, V domain	0.213284	Gene.21096	694	K	"PREDICTED: elongation factor G-2, chloroplastic [Beta vulgaris subsp. vulgaris]"	1	AAPK(1)LLEPIMK_x000D_
Translation elongation factor EFG, V domain	0.213284	Gene.21096	512	K	"PREDICTED: elongation factor G-2, chloroplastic [Beta vulgaris subsp. vulgaris]"	1	TK(1)ADIDR_x000D_
Translation elongation factor EFG, V domain	0.213284	Gene.21096	630	K	"PREDICTED: elongation factor G-2, chloroplastic [Beta vulgaris subsp. vulgaris]"	1	GGAVPK(1)EYIPGVIK_x000D_
Translation elongation factor EFG, V domain	0.213284	Gene.21096	620	K	"PREDICTED: elongation factor G-2, chloroplastic [Beta vulgaris subsp. vulgaris]"	1	FEPLEPGSGYEFK(1)SEIK_x000D_
Translation elongation factor EFG, V domain	0.213284	Gene.21096	593	K	"PREDICTED: elongation factor G-2, chloroplastic [Beta vulgaris subsp. vulgaris]"	1	K(1)QSGGQGQFADVTIR_x000D_
Translation elongation factor EFG, V domain	0.213284	Gene.21096	230	K	"PREDICTED: elongation factor G-2, chloroplastic [Beta vulgaris subsp. vulgaris]"	1	ICFVNK(1)MDR_x000D_
Translation elongation factor EFG, V domain	0.213284	Gene.21096	168	K	"PREDICTED: elongation factor G-2, chloroplastic [Beta vulgaris subsp. vulgaris]"	1	GITITSAATTAYWNK(1)HR_x000D_
Translation elongation factor EFG, V domain	0.213284	Gene.21096	441	K	"PREDICTED: elongation factor G-2, chloroplastic [Beta vulgaris subsp. vulgaris]"	1	LAAGSYVTNANK(1)GR_x000D_
Translation elongation factor EFG, V domain	0.213284	Gene.21096	731	K	"PREDICTED: elongation factor G-2, chloroplastic [Beta vulgaris subsp. vulgaris]"	1	RGQINTFGDK(1)PGGLK_x000D_
Translation elongation factor EFG, V domain	0.213284	Gene.21096	429	K	"PREDICTED: elongation factor G-2, chloroplastic [Beta vulgaris subsp. vulgaris]"	1	VYAGK(1)LAAGSYVTNANK_x000D_
Translation elongation factor EFG, V domain	0.213284	Gene.21096	510	K	"PREDICTED: elongation factor G-2, chloroplastic [Beta vulgaris subsp. vulgaris]"	1	IAIEPK(1)TK_x000D_
Translation elongation factor EFG, V domain	0.213284	Gene.21096	583	K	"PREDICTED: elongation factor G-2, chloroplastic [Beta vulgaris subsp. vulgaris]"	1	ESISK(1)LSEVK_x000D_
Translation elongation factor EFG, V domain	0.213284	Gene.21096	624	K	"PREDICTED: elongation factor G-2, chloroplastic [Beta vulgaris subsp. vulgaris]"	1	SEIK(1)GGAVPK_x000D_
Translation elongation factor EFG, V domain	0.213284	Gene.21096	117	K	"PREDICTED: elongation factor G-2, chloroplastic [Beta vulgaris subsp. vulgaris]"	1	NIGIMAHIDAGK(1)TTTTER_x000D_
Superoxide dismutase, copper/zinc binding domain	0.0158544	Gene.7923	53	K	"PREDICTED: superoxide dismutase [Cu-Zn], chloroplastic [Gossypium raimondii]"	1	K(1)AVAVLK_x000D_
Superoxide dismutase, copper/zinc binding domain	0.0158544	Gene.12780	127	K	"Cu/Zn superoxide dismutase, partial [Knorringia sibirica]"	1	AVVVHADPDDLGK(1)GGHELSK_x000D_
Superoxide dismutase, copper/zinc binding domain	0.0158544	Gene.12780	134	K	"Cu/Zn superoxide dismutase, partial [Knorringia sibirica]"	1	GGHELSK(1)STGNAGGR_x000D_
Superoxide dismutase, copper/zinc binding domain	0.0158544	Gene.12780	3	K	"Cu/Zn superoxide dismutase, partial [Knorringia sibirica]"	1	VK(1)AVVVLK_x000D_
Superoxide dismutase, copper/zinc binding domain	0.0158544	Gene.8398	136	K	PREDICTED: superoxide dismutase [Cu-Zn] 2 [Vitis vinifera]	1	GGHELSK(1)TTGNAGGR_x000D_
Xylanase inhibitor, C-terminal	0.0383453	Gene.7729	155	K	Aspartic peptidase [Trema orientale]	1	IK(1)VTPLLR_x000D_
Xylanase inhibitor, C-terminal	0.0383453	Gene.19785	434	K	basic 7S globulin-like [Chenopodium quinoa]	1	LGTSCSK(1)FK_x000D_
Xylanase inhibitor, C-terminal	0.0383453	Gene.19785	317	K	basic 7S globulin-like [Chenopodium quinoa]	1	NMK(1)TVPTPTNR_x000D_
Xylanase inhibitor, C-terminal	0.0383453	Gene.19785	310	K	basic 7S globulin-like [Chenopodium quinoa]	1	PFVDLYVAK(1)AK_x000D_
Xylanase inhibitor, C-terminal	0.0383453	Gene.19785	326	K	basic 7S globulin-like [Chenopodium quinoa]	1	K(1)FGACFDPNSIR_x000D_
Xylanase inhibitor, C-terminal	0.0383453	Gene.5945	37	K	basic 7S globulin-like [Spinacia oleracea]	1	GTLAK(1)ASIPR_x000D_
Xylanase inhibitor, C-terminal	0.0383453	Gene.2520	428	K	aspartyl protease AED3-like [Manihot esculenta]	1	ILFDVPNSK(1)LGVAR_x000D_
Xylanase inhibitor, C-terminal	0.0383453	Gene.2520	266	K	aspartyl protease AED3-like [Manihot esculenta]	1	LGPIAQPK(1)SIK_x000D_
Xylanase inhibitor, C-terminal	0.0383453	Gene.14231	149	K	basic 7S globulin-like [Chenopodium quinoa]	1	PASLPK(1)FQFGCANDK_x000D_
Xylanase inhibitor, C-terminal	0.0383453	Gene.11336	126	K	aspartyl protease family protein At5g10770-like [Spinacia oleracea]	1	K(1)SVNLPAR_x000D_
Thiolase, N-terminal	0.0426304	Gene.18743	237	K	hypothetical protein CRG98_002839 [Punica granatum]	1	FDPAK(1)LR_x000D_
Thiolase, N-terminal	0.0426304	Gene.18743	226	K	hypothetical protein CRG98_002839 [Punica granatum]	0.99996	GKPATVIDK(1)DEGLGK_x000D_
Thiolase, N-terminal	0.0426304	Gene.18743	48	K	hypothetical protein CRG98_002839 [Punica granatum]	1	LGSIAIGAALK(1)R_x000D_
Thiolase, N-terminal	0.0426304	Gene.16558	233	K	"PREDICTED: 3-ketoacyl-CoA thiolase 2, peroxisomal [Beta vulgaris subsp. vulgaris]"	1	AAAATASGK(1)FR_x000D_
Thiolase, N-terminal	0.0426304	Gene.16558	282	K	"PREDICTED: 3-ketoacyl-CoA thiolase 2, peroxisomal [Beta vulgaris subsp. vulgaris]"	1	K(1)DGTTTAGNSSQVSDGAGAVLLMK_x000D_
Thiolase, N-terminal	0.0426304	Gene.16558	249	K	"PREDICTED: 3-ketoacyl-CoA thiolase 2, peroxisomal [Beta vulgaris subsp. vulgaris]"	1	IVDPK(1)SGDEK_x000D_
Cyclophilin-like domain	0.110491	Gene.19736	25	K	cyclophilin 1 [Aeschynomene indica]	1	VYFDMTVGGK(1)PVGR_x000D_
Cyclophilin-like domain	0.110491	Gene.19567	40	K	"peptidyl-prolyl cis-trans isomerase CYP38, chloroplastic isoform X2 [Ricinus communis]"	1	SLIVSGLAESK(1)K_x000D_
Cyclophilin-like domain	0.110491	Gene.19567	73	K	"peptidyl-prolyl cis-trans isomerase CYP38, chloroplastic isoform X2 [Ricinus communis]"	1	DAVAPK(1)QK_x000D_
Cyclophilin-like domain	0.110491	Gene.19567	9	K	"peptidyl-prolyl cis-trans isomerase CYP38, chloroplastic isoform X2 [Ricinus communis]"	1	VAGLK(1)ALDSVER_x000D_
Cyclophilin-like domain	0.110491	Gene.19567	41	K	"peptidyl-prolyl cis-trans isomerase CYP38, chloroplastic isoform X2 [Ricinus communis]"	1	K(1)EHGIELLDK_x000D_
Cyclophilin-like domain	0.110491	Gene.19567	29	K	"peptidyl-prolyl cis-trans isomerase CYP38, chloroplastic isoform X2 [Ricinus communis]"	1	QMK(1)SLIVSGLAESK_x000D_
Cyclophilin-like domain	0.110491	Gene.23379	163	K	"PREDICTED: photosynthetic NDH subunit of lumenal location 5, chloroplastic [Vitis vinifera]"	1	DFMIQGGDFDK(1)GNGTGGK_x000D_
Cyclophilin-like domain	0.110491	Gene.23379	170	K	"PREDICTED: photosynthetic NDH subunit of lumenal location 5, chloroplastic [Vitis vinifera]"	1	GNGTGGK(1)SIYGR_x000D_
Cyclophilin-like domain	0.110491	Gene.23379	152	K	"PREDICTED: photosynthetic NDH subunit of lumenal location 5, chloroplastic [Vitis vinifera]"	1	VIK(1)DFMIQGGDFDK_x000D_
Cyclophilin-like domain	0.110491	Gene.23379	138	K	"PREDICTED: photosynthetic NDH subunit of lumenal location 5, chloroplastic [Vitis vinifera]"	1	ALCTGEK(1)GFGYK_x000D_
Cyclophilin-like domain	0.110491	Gene.23379	178	K	"PREDICTED: photosynthetic NDH subunit of lumenal location 5, chloroplastic [Vitis vinifera]"	1	TFK(1)DENFK_x000D_
Cyclophilin-like domain	0.110491	Gene.23379	143	K	"PREDICTED: photosynthetic NDH subunit of lumenal location 5, chloroplastic [Vitis vinifera]"	1	GFGYK(1)GSAFHR_x000D_
Cyclophilin-like domain	0.110491	Gene.7792	212	K	"peptidyl-prolyl cis-trans isomerase CYP37, chloroplastic isoform X1 [Spinacia oleracea]"	1	EK(1)GSVLYASLIDGK_x000D_
Cyclophilin-like domain	0.110491	Gene.7792	188	K	"peptidyl-prolyl cis-trans isomerase CYP37, chloroplastic isoform X1 [Spinacia oleracea]"	1	KPYGTMEGNVK(1)K_x000D_
Cyclophilin-like domain	0.110491	Gene.6133	59	K	peptidyl-prolyl cis-trans isomerase 1 [Prunus avium]	1	ALCTGEK(1)GVGR_x000D_
Cyclophilin-like domain	0.110491	Gene.6133	112	K	peptidyl-prolyl cis-trans isomerase 1 [Prunus avium]	1	FQDENFVK(1)K_x000D_
Cyclophilin-like domain	0.110491	Gene.6133	166	K	peptidyl-prolyl cis-trans isomerase 1 [Prunus avium]	1	DVEK(1)VGSQSGR_x000D_
Cyclophilin-like domain	0.110491	Gene.6133	71	K	peptidyl-prolyl cis-trans isomerase 1 [Prunus avium]	1	PLHFK(1)GSSFHR_x000D_
Cyclophilin-like domain	0.110491	Gene.6133	162	K	peptidyl-prolyl cis-trans isomerase 1 [Prunus avium]	1	HVVFGQVVEGLDVVK(1)DVEK_x000D_
Cyclophilin-like domain	0.110491	Gene.6133	66	K	peptidyl-prolyl cis-trans isomerase 1 [Prunus avium]	1	SGK(1)PLHFK_x000D_
Cyclophilin-like domain	0.110491	Gene.18965	83	K	peptidyl-prolyl cis-trans isomerase CYP19-4-like [Coffea arabica]	1	ALCTGEK(1)GTGK_x000D_
Cyclophilin-like domain	0.110491	Gene.18965	66	K	peptidyl-prolyl cis-trans isomerase CYP19-4-like [Coffea arabica]	1	IVMGLFGK(1)AVPK_x000D_
Cyclophilin-like domain	0.110491	Gene.18965	44	K	peptidyl-prolyl cis-trans isomerase CYP19-4-like [Coffea arabica]	1	EVTHK(1)VFFDVEIDGKPSGR_x000D_
Glutamate synthase, alpha subunit, C-terminal	0.0154946	Gene.25276	374	K	hypothetical protein BVRB_3g052140 isoform B [Beta vulgaris subsp. vulgaris]	1	ILDITYPK(1)SR_x000D_
Glutamate synthase, alpha subunit, C-terminal	0.0154946	Gene.25276	1277	K	hypothetical protein BVRB_3g052140 isoform B [Beta vulgaris subsp. vulgaris]	1	FVK(1)VFPR_x000D_
Glutamate synthase, alpha subunit, C-terminal	0.0154946	Gene.25187	833	K	hypothetical protein CCACVL1_04477 [Corchorus capsularis]	1	SGLLK(1)ILSK_x000D_
Glutamate synthase, alpha subunit, C-terminal	0.0154946	Gene.25187	237	K	hypothetical protein CCACVL1_04477 [Corchorus capsularis]	1	NAK(1)ETMPNIQQVFVR_x000D_
Glutamate synthase, alpha subunit, C-terminal	0.0154946	Gene.25187	1581	K	hypothetical protein CCACVL1_04477 [Corchorus capsularis]	1	GLIEAHVEK(1)TGSGK_x000D_
Glutamate synthase, alpha subunit, C-terminal	0.0154946	Gene.25187	1092	K	hypothetical protein CCACVL1_04477 [Corchorus capsularis]	1	PGEGGQLPGK(1)K_x000D_
Glutamate synthase, alpha subunit, C-terminal	0.0154946	Gene.25187	206	K	hypothetical protein CCACVL1_04477 [Corchorus capsularis]	1	K(1)VVVDTFR_x000D_
Glutamate synthase, alpha subunit, C-terminal	0.0154946	Gene.25187	1558	K	hypothetical protein CCACVL1_04477 [Corchorus capsularis]	1	EIVK(1)IQR_x000D_
Glutamate synthase, alpha subunit, C-terminal	0.0154946	Gene.25187	386	K	hypothetical protein CCACVL1_04477 [Corchorus capsularis]	1	ESEIRPFGNPK(1)ASDSANLDSAAELLIR_x000D_
Glutamate synthase, alpha subunit, C-terminal	0.0154946	Gene.25187	700	K	hypothetical protein CCACVL1_04477 [Corchorus capsularis]	1	GIEGSLEK(1)TLFK_x000D_
Glutamate synthase, alpha subunit, C-terminal	0.0154946	Gene.25187	801	K	hypothetical protein CCACVL1_04477 [Corchorus capsularis]	1	LSTK(1)TVNLMR_x000D_
Glutamate synthase, alpha subunit, C-terminal	0.0154946	Gene.25187	205	K	hypothetical protein CCACVL1_04477 [Corchorus capsularis]	1	DDTLMEEAK(1)K_x000D_
Glutamate synthase, alpha subunit, C-terminal	0.0154946	Gene.25187	899	K	hypothetical protein CCACVL1_04477 [Corchorus capsularis]	1	AFSEDTAK(1)R_x000D_
Glutamate synthase, alpha subunit, C-terminal	0.0154946	Gene.25187	924	K	hypothetical protein CCACVL1_04477 [Corchorus capsularis]	1	PGGEYHSNNPEMSK(1)LLHK_x000D_
Glutamate synthase, alpha subunit, C-terminal	0.0154946	Gene.25187	1592	K	hypothetical protein CCACVL1_04477 [Corchorus capsularis]	1	GAAILK(1)EWDK_x000D_
Glutamate synthase, alpha subunit, C-terminal	0.0154946	Gene.25187	615	K	hypothetical protein CCACVL1_04477 [Corchorus capsularis]	1	PHMLYDYFK(1)QR_x000D_
Glutamate synthase, alpha subunit, C-terminal	0.0154946	Gene.25187	704	K	hypothetical protein CCACVL1_04477 [Corchorus capsularis]	1	TLFK(1)LCEAADEAVR_x000D_
Glutamate synthase, alpha subunit, C-terminal	0.0154946	Gene.25187	368	K	hypothetical protein CCACVL1_04477 [Corchorus capsularis]	1	ETSLK(1)SPVWR_x000D_
Glutamate synthase, alpha subunit, C-terminal	0.0154946	Gene.25187	933	K	hypothetical protein CCACVL1_04477 [Corchorus capsularis]	1	QK(1)SESAYAVYQQHLANRPVNVLR_x000D_
Glutamate synthase, alpha subunit, C-terminal	0.0154946	Gene.25187	928	K	hypothetical protein CCACVL1_04477 [Corchorus capsularis]	1	LLHK(1)AVR_x000D_
Glutamate synthase, alpha subunit, C-terminal	0.0154946	Gene.25187	970	K	hypothetical protein CCACVL1_04477 [Corchorus capsularis]	1	VPIPVGK(1)VEPASSIVQR_x000D_
Glutamate synthase, alpha subunit, C-terminal	0.0154946	Gene.25187	1053	K	hypothetical protein CCACVL1_04477 [Corchorus capsularis]	1	GLQNGDTATSAIK(1)QVASGR_x000D_
Glutamate synthase, alpha subunit, C-terminal	0.0154946	Gene.25187	960	K	hypothetical protein CCACVL1_04477 [Corchorus capsularis]	1	DLLEFK(1)SDR_x000D_
Glutamate synthase, alpha subunit, C-terminal	0.0154946	Gene.25187	1586	K	hypothetical protein CCACVL1_04477 [Corchorus capsularis]	1	TGSGK(1)GAAILK_x000D_
Phosphoribosyltransferase-like	0.10646	Gene.21871	61	K	adenine phosphoribosyltransferase 1-like [Ziziphus jujuba]	1	IQK(1)INSTIR_x000D_
Phosphoribosyltransferase-like	0.10646	Gene.17471	455	K	PREDICTED: uridine 5'-monophosphate synthase [Beta vulgaris subsp. vulgaris]	1	GIIK(1)AGNPADAAR_x000D_
Phosphoribosyltransferase-like	0.10646	Gene.17471	299	K	PREDICTED: uridine 5'-monophosphate synthase [Beta vulgaris subsp. vulgaris]	1	SIADK(1)HNFLIFEDR_x000D_
Phosphoribosyltransferase-like	0.10646	Gene.15997	230	K	uracil phosphoribosyltransferase [Morus notabilis]	1	AIEMVK(1)ER_x000D_
Phosphoribosyltransferase-like	0.10646	Gene.10124	101	K	ribose-phosphate pyrophosphokinase 1 [Spinacia oleracea]	1	LSDAPLAIVDK(1)R_x000D_
tRNA-binding domain	0.00192673	Gene.14657	248	K	PREDICTED: aminoacyl tRNA synthase complex-interacting multifunctional protein 1 [Juglans regia]	1	QPAAATANQIQK(1)K_x000D_
tRNA-binding domain	0.00192673	Gene.14657	236	K	PREDICTED: aminoacyl tRNA synthase complex-interacting multifunctional protein 1 [Juglans regia]	0.887668	IWFGSEEDK(0.112)EK(0.888)QPAAATANQIQK_x000D_
tRNA-binding domain	0.00192673	Gene.14657	187	K	PREDICTED: aminoacyl tRNA synthase complex-interacting multifunctional protein 1 [Juglans regia]	1	LVVVLANLK(1)PR_x000D_
tRNA-binding domain	0.00192673	Gene.19230	588	K	probable methionine--tRNA ligase [Chenopodium quinoa]	1	ELRDEEVEVYQEK(1)FAGSQADR_x000D_
tRNA-binding domain	0.00192673	Gene.19230	21	K	probable methionine--tRNA ligase [Chenopodium quinoa]	1	APILPVPGK(1)R_x000D_
tRNA-binding domain	0.00192673	Gene.19230	761	K	probable methionine--tRNA ligase [Chenopodium quinoa]	1	IHFPGFEGEPDDVLNPK(1)K_x000D_
tRNA-binding domain	0.00192673	Gene.7162	201	K	aminoacyl tRNA synthase complex-interacting multifunctional protein 1-like [Chenopodium quinoa]	1	DVDTNLK(1)NDGDK_x000D_
Bet v I/Major latex protein	0.000502073	Gene.6710	81	K	PREDICTED: MLP-like protein 423 [Populus euphratica]	1	IDEVDEEK(1)R_x000D_
Bet v I/Major latex protein	0.000502073	Gene.6710	109	K	PREDICTED: MLP-like protein 423 [Populus euphratica]	1	LVVEGK(1)GEGSLVK_x000D_
Bet v I/Major latex protein	0.000502073	Gene.6710	50	K	PREDICTED: MLP-like protein 423 [Populus euphratica]	1	SIEILEGDGK(1)AVGSER_x000D_
Bet v I/Major latex protein	0.000502073	Gene.6710	33	K	PREDICTED: MLP-like protein 423 [Populus euphratica]	1	DSTAIFPK(1)AFPQQYK_x000D_
Bet v I/Major latex protein	0.000502073	Gene.6710	116	K	PREDICTED: MLP-like protein 423 [Populus euphratica]	1	GEGSLVK(1)WSCEYER_x000D_
Bet v I/Major latex protein	0.000502073	Gene.6710	40	K	PREDICTED: MLP-like protein 423 [Populus euphratica]	1	AFPQQYK(1)SIEILEGDGK_x000D_
Bet v I/Major latex protein	0.000502073	Gene.8081	103	K	MLP-like protein 28 [Sesamum indicum]	1	EIEGDFLK(1)IYK_x000D_
Bet v I/Major latex protein	0.000502073	Gene.8081	89	K	MLP-like protein 28 [Sesamum indicum]	1	QVVENLDEEK(1)K_x000D_
Bet v I/Major latex protein	0.000502073	Gene.8081	132	K	MLP-like protein 28 [Sesamum indicum]	1	WTLEYEK(1)LHEDAPHPIK_x000D_
Bet v I/Major latex protein	0.000502073	Gene.1875	94	K	PREDICTED: kirola-like [Erythranthe guttata]	1	DVDGDLQK(1)FYK_x000D_
Bet v I/Major latex protein	0.000502073	Gene.8080	6	K	MLP-like protein 28 [Sesamum indicum]	1	GK(1)LIAEFEAR_x000D_
Bet v I/Major latex protein	0.000502073	Gene.8080	48	K	MLP-like protein 28 [Sesamum indicum]	1	IAPAHIQGCELHEGK(1)FGK_x000D_
Bet v I/Major latex protein	0.000502073	Gene.21034	124	K	pathogenesis-related protein 10a [Rheum australe]	1	MSSHFHTK(1)GDAELDEEK_x000D_
Bet v I/Major latex protein	0.000502073	Gene.21034	33	K	pathogenesis-related protein 10a [Rheum australe]	1	AACLDSHNFFPK(1)VLPQAIK_x000D_
Bet v I/Major latex protein	0.000502073	Gene.21034	67	K	pathogenesis-related protein 10a [Rheum australe]	1	YVSDGEIK(1)FVK_x000D_
Bet v I/Major latex protein	0.000502073	Gene.21034	21	K	pathogenesis-related protein 10a [Rheum australe]	1	VFK(1)AACLDSHNFFPK_x000D_
Bet v I/Major latex protein	0.000502073	Gene.21034	80	K	pathogenesis-related protein 10a [Rheum australe]	1	IDEVDVEK(1)FYYK_x000D_
Bet v I/Major latex protein	0.000502073	Gene.21034	59	K	pathogenesis-related protein 10a [Rheum australe]	1	VLK(1)YVSDGEIK_x000D_
Bet v I/Major latex protein	0.000502073	Gene.21034	4	K	pathogenesis-related protein 10a [Rheum australe]	1	AVK(1)TYTQELECSASAAR_x000D_
Bet v I/Major latex protein	0.000502073	Gene.21034	140	K	pathogenesis-related protein 10a [Rheum australe]	1	EK(1)ITLTFK_x000D_
Bet v I/Major latex protein	0.000502073	Gene.21034	133	K	pathogenesis-related protein 10a [Rheum australe]	1	GDAELDEEK(1)LK_x000D_
ATP-grasp fold, succinyl-CoA synthetase-type	0.0426304	Gene.13955	269	K	ATP-citrate synthase alpha chain protein 1 [Ziziphus jujuba]	1	FTVLNPK(1)GR_x000D_
ATP-grasp fold, succinyl-CoA synthetase-type	0.0426304	Gene.13955	225	K	ATP-citrate synthase alpha chain protein 1 [Ziziphus jujuba]	1	GELDDTAAFK(1)NFK_x000D_
ATP-grasp fold, succinyl-CoA synthetase-type	0.0426304	Gene.13955	16	K	ATP-citrate synthase alpha chain protein 1 [Ziziphus jujuba]	1	LLK(1)EHFK_x000D_
ATP-grasp fold, succinyl-CoA synthetase-type	0.0426304	Gene.13955	65	K	ATP-citrate synthase alpha chain protein 1 [Ziziphus jujuba]	1	LVVKPDMLFGK(1)R_x000D_
ATP-grasp fold, succinyl-CoA synthetase-type	0.0426304	Gene.5906	217	K	"succinate--CoA ligase [ADP-forming] subunit beta, mitochondrial [Dendrobium catenatum]"	1	QASIEQIK(1)K_x000D_
ATP-grasp fold, succinyl-CoA synthetase-type	0.0426304	Gene.5906	250	K	"succinate--CoA ligase [ADP-forming] subunit beta, mitochondrial [Dendrobium catenatum]"	1	LVAADAK(1)LNFDDNAAFR_x000D_
ATP-grasp fold, succinyl-CoA synthetase-type	0.0426304	Gene.5906	188	K	"succinate--CoA ligase [ADP-forming] subunit beta, mitochondrial [Dendrobium catenatum]"	1	VSIDVFK(1)GITDEDAAK_x000D_
ATP-grasp fold, succinyl-CoA synthetase-type	0.0426304	Gene.5906	262	K	"succinate--CoA ligase [ADP-forming] subunit beta, mitochondrial [Dendrobium catenatum]"	1	QK(1)DIFALR_x000D_
ATP-grasp fold, succinyl-CoA synthetase-type	0.0426304	Gene.5906	377	K	"succinate--CoA ligase [ADP-forming] subunit beta, mitochondrial [Dendrobium catenatum]"	1	HVALK(1)VPVVVR_x000D_
ATP-grasp fold, succinyl-CoA synthetase-type	0.0426304	Gene.5906	59	K	"succinate--CoA ligase [ADP-forming] subunit beta, mitochondrial [Dendrobium catenatum]"	1	GIAASSVDEVK(1)K_x000D_
ATP-grasp fold, succinyl-CoA synthetase-type	0.0426304	Gene.5906	163	K	"succinate--CoA ligase [ADP-forming] subunit beta, mitochondrial [Dendrobium catenatum]"	1	K(1)GGTSIEDLAEK_x000D_
ATP-grasp fold, succinyl-CoA synthetase-type	0.0426304	Gene.5906	393	K	"succinate--CoA ligase [ADP-forming] subunit beta, mitochondrial [Dendrobium catenatum]"	1	LEGTNVDQGK(1)R_x000D_
ATP-grasp fold, succinyl-CoA synthetase-type	0.0426304	Gene.5906	89	K	"succinate--CoA ligase [ADP-forming] subunit beta, mitochondrial [Dendrobium catenatum]"	1	GLGTFK(1)SGLK_x000D_
ATP-grasp fold, succinyl-CoA synthetase-type	0.0426304	Gene.5906	414	K	"succinate--CoA ligase [ADP-forming] subunit beta, mitochondrial [Dendrobium catenatum]"	1	ESGMALITAEDLDDAAK(1)K_x000D_
ATP-grasp fold, succinyl-CoA synthetase-type	0.0426304	Gene.5906	100	K	"succinate--CoA ligase [ADP-forming] subunit beta, mitochondrial [Dendrobium catenatum]"	1	GGVHIVK(1)ADEVEDIAGK_x000D_
HpcH/HpaI aldolase/citrate lyase domain	0.0154946	Gene.8140	172	K	PREDICTED: 2-keto-3-deoxy-L-rhamnonate aldolase-like [Solanum tuberosum]	1	LPESTAAWAK(1)K_x000D_
HpcH/HpaI aldolase/citrate lyase domain	0.0154946	Gene.14329	260	K	uncharacterized protein LOC110732290 [Chenopodium quinoa]	1	DAAVADVNK(1)FR_x000D_
Aconitase/3-isopropylmalate dehydratase, swivel	0.00192673	Gene.13273	32	K	"putative aconitate hydratase, cytoplasmic [Chenopodium quinoa]"	1	SDWHSCLDNK(1)VGFK_x000D_
Aconitase/3-isopropylmalate dehydratase, swivel	0.00192673	Gene.13273	50	K	"putative aconitate hydratase, cytoplasmic [Chenopodium quinoa]"	1	VVK(1)FTFHGQPAELK_x000D_
Aconitase/3-isopropylmalate dehydratase, swivel	0.00192673	Gene.13273	330	K	"putative aconitate hydratase, cytoplasmic [Chenopodium quinoa]"	1	DSPAAK(1)FLLER_x000D_
Aconitase/3-isopropylmalate dehydratase, swivel	0.00192673	Gene.13273	386	K	"putative aconitate hydratase, cytoplasmic [Chenopodium quinoa]"	1	TLHIPTGEK(1)LSVFDAAMR_x000D_
Aconitase/3-isopropylmalate dehydratase, swivel	0.00192673	Gene.13273	435	K	"putative aconitate hydratase, cytoplasmic [Chenopodium quinoa]"	1	AVIAK(1)SFER_x000D_
Aconitase/3-isopropylmalate dehydratase, swivel	0.00192673	Gene.13273	377	K	"putative aconitate hydratase, cytoplasmic [Chenopodium quinoa]"	1	FLNGEVGPK(1)TLHIPTGEK_x000D_
Aconitase/3-isopropylmalate dehydratase, swivel	0.00192673	Gene.13273	430	K	"putative aconitate hydratase, cytoplasmic [Chenopodium quinoa]"	1	GPMLQGVK(1)AVIAK_x000D_
Aconitase/3-isopropylmalate dehydratase, swivel	0.00192673	Gene.13273	397	K	"putative aconitate hydratase, cytoplasmic [Chenopodium quinoa]"	1	YK(1)EAGHDTIVLAGAEYGSGSSR_x000D_
Aconitase/3-isopropylmalate dehydratase, swivel	0.00192673	Gene.13273	340	K	"putative aconitate hydratase, cytoplasmic [Chenopodium quinoa]"	1	K(1)DFNSYGSR_x000D_
Aconitase/3-isopropylmalate dehydratase, swivel	0.00192673	Gene.13273	19	K	"putative aconitate hydratase, cytoplasmic [Chenopodium quinoa]"	1	VPLK(1)DMK_x000D_
Aconitase/3-isopropylmalate dehydratase, swivel	0.00192673	Gene.16310	373	K	"dihydroxy-acid dehydratase, chloroplastic-like [Chenopodium quinoa]"	1	ITGK(1)EGLYFK_x000D_
Aconitase/3-isopropylmalate dehydratase, swivel	0.00192673	Gene.16310	369	K	"dihydroxy-acid dehydratase, chloroplastic-like [Chenopodium quinoa]"	1	ETGHIQILYGNLAPEGSVAK(1)ITGK_x000D_
Aconitase/3-isopropylmalate dehydratase, swivel	0.00192673	Gene.16310	405	K	"dihydroxy-acid dehydratase, chloroplastic-like [Chenopodium quinoa]"	1	GK(1)VIIIR_x000D_
Aconitase/3-isopropylmalate dehydratase, swivel	0.00192673	Gene.18121	222	K	PREDICTED: 3-isopropylmalate dehydratase small subunit 3-like [Nicotiana tabacum]	1	LINHTTGK(1)EYK_x000D_
Rossmann-like alpha/beta/alpha sandwich fold	9.53969e-06	Gene.12936	409	K	"PREDICTED: arginine--tRNA ligase, cytoplasmic-like isoform X1 [Juglans regia]"	1	LVDLLDEAK(1)NR_x000D_
Rossmann-like alpha/beta/alpha sandwich fold	9.53969e-06	Gene.12936	102	K	"PREDICTED: arginine--tRNA ligase, cytoplasmic-like isoform X1 [Juglans regia]"	1	ISK(1)IWLAK_x000D_
Rossmann-like alpha/beta/alpha sandwich fold	9.53969e-06	Gene.12936	239	K	"PREDICTED: arginine--tRNA ligase, cytoplasmic-like isoform X1 [Juglans regia]"	1	LQGGDSK(1)YR_x000D_
Rossmann-like alpha/beta/alpha sandwich fold	9.53969e-06	Gene.12936	257	K	"PREDICTED: arginine--tRNA ligase, cytoplasmic-like isoform X1 [Juglans regia]"	1	NEFQK(1)VYK_x000D_
Rossmann-like alpha/beta/alpha sandwich fold	9.53969e-06	Gene.12936	223	K	"PREDICTED: arginine--tRNA ligase, cytoplasmic-like isoform X1 [Juglans regia]"	1	FDTDSVFK(1)EK_x000D_
Rossmann-like alpha/beta/alpha sandwich fold	9.53969e-06	Gene.24498	936	K	"LOW QUALITY PROTEIN: leucine--tRNA ligase, cytoplasmic [Carica papaya]"	1	APPVAQLAEDK(1)R_x000D_
Rossmann-like alpha/beta/alpha sandwich fold	9.53969e-06	Gene.20318	205	K	"PREDICTED: argininosuccinate synthase, chloroplastic [Beta vulgaris subsp. vulgaris]"	1	LVGMK(1)SR_x000D_
Rossmann-like alpha/beta/alpha sandwich fold	9.53969e-06	Gene.20318	98	K	"PREDICTED: argininosuccinate synthase, chloroplastic [Beta vulgaris subsp. vulgaris]"	1	EDAIEYAK(1)K_x000D_
Rossmann-like alpha/beta/alpha sandwich fold	9.53969e-06	Gene.20318	136	K	"PREDICTED: argininosuccinate synthase, chloroplastic [Beta vulgaris subsp. vulgaris]"	1	NLWHISHEGDVLEDPANEPK(1)K_x000D_
Rossmann-like alpha/beta/alpha sandwich fold	9.53969e-06	Gene.20318	283	K	"PREDICTED: argininosuccinate synthase, chloroplastic [Beta vulgaris subsp. vulgaris]"	1	LYK(1)GSVTVVGR_x000D_
Rossmann-like alpha/beta/alpha sandwich fold	9.53969e-06	Gene.20318	280	K	"PREDICTED: argininosuccinate synthase, chloroplastic [Beta vulgaris subsp. vulgaris]"	1	TTTGSVSLK(1)LYK_x000D_
Rossmann-like alpha/beta/alpha sandwich fold	9.53969e-06	Gene.20318	23	K	"PREDICTED: argininosuccinate synthase, chloroplastic [Beta vulgaris subsp. vulgaris]"	1	K(1)YLLGTSMAR_x000D_
Rossmann-like alpha/beta/alpha sandwich fold	9.53969e-06	Gene.20318	58	K	"PREDICTED: argininosuccinate synthase, chloroplastic [Beta vulgaris subsp. vulgaris]"	1	EVGADAVSHGCTGK(1)GNDQVR_x000D_
Rossmann-like alpha/beta/alpha sandwich fold	9.53969e-06	Gene.23166	643	K	"valine--tRNA ligase, chloroplastic/mitochondrial 2 isoform X1 [Jatropha curcas]"	1	AFTNK(1)LWNAGK_x000D_
Rossmann-like alpha/beta/alpha sandwich fold	9.53969e-06	Gene.16773	426	K	Asparagine synthetase [Actinidia chinensis var. chinensis]	1	IEK(1)WIIR_x000D_
Rossmann-like alpha/beta/alpha sandwich fold	9.53969e-06	Gene.16773	216	K	Asparagine synthetase [Actinidia chinensis var. chinensis]	1	QAFEK(1)AVLK_x000D_
Rossmann-like alpha/beta/alpha sandwich fold	9.53969e-06	Gene.19208	157	K	"glutamate--tRNA ligase, chloroplastic/mitochondrial [Spinacia oleracea]"	1	NALYK(1)QYAEK_x000D_
Rossmann-like alpha/beta/alpha sandwich fold	9.53969e-06	Gene.17798	42	K	PREDICTED: universal stress protein PHOS32 [Vitis vinifera]	1	VHIVK(1)DHDMK_x000D_
Rossmann-like alpha/beta/alpha sandwich fold	9.53969e-06	Gene.21192	224	K	"tyrosine--tRNA ligase 1, cytoplasmic [Ziziphus jujuba]"	1	K(1)VNVLAR_x000D_
Rossmann-like alpha/beta/alpha sandwich fold	9.53969e-06	Gene.4080	190	K	ATP sulfurylase 2-like [Chenopodium quinoa]	1	SIEIYK(1)HNK_x000D_
Rossmann-like alpha/beta/alpha sandwich fold	9.53969e-06	Gene.4080	379	K	ATP sulfurylase 2-like [Chenopodium quinoa]	1	DPAGMGHPTEK(1)R_x000D_
Rossmann-like alpha/beta/alpha sandwich fold	9.53969e-06	Gene.4080	389	K	ATP sulfurylase 2-like [Chenopodium quinoa]	1	DLYDPDHGK(1)K_x000D_
Rossmann-like alpha/beta/alpha sandwich fold	9.53969e-06	Gene.23878	89	K	"leucine--tRNA ligase, chloroplastic/mitochondrial-like isoform X1 [Chenopodium quinoa]"	1	EK(1)TGVLSGGYAK_x000D_
Rossmann-like alpha/beta/alpha sandwich fold	9.53969e-06	Gene.21228	197	K	"PREDICTED: glutamate--tRNA ligase, cytoplasmic [Beta vulgaris subsp. vulgaris]"	1	K(1)DQDLQIQSK_x000D_
Rossmann-like alpha/beta/alpha sandwich fold	9.53969e-06	Gene.8851	169	K	"PREDICTED: tryptophan--tRNA ligase, chloroplastic/mitochondrial isoform X1 [Eucalyptus grandis]"	1	MIQFK(1)EK_x000D_
Rossmann-like alpha/beta/alpha sandwich fold	9.53969e-06	Gene.22917	147	K	universal stress protein PHOS32-like isoform X1 [Chenopodium quinoa]	1	IHIVK(1)DHDMR_x000D_
Rossmann-like alpha/beta/alpha sandwich fold	9.53969e-06	Gene.1229	101	K	PREDICTED: universal stress protein PHOS32-like [Juglans regia]	1	VVAK(1)VYWGDAR_x000D_
Rossmann-like alpha/beta/alpha sandwich fold	9.53969e-06	Gene.1229	15	K	PREDICTED: universal stress protein PHOS32-like [Juglans regia]	1	SVGVAVDFSK(1)SSK_x000D_
Rossmann-like alpha/beta/alpha sandwich fold	9.53969e-06	Gene.19230	588	K	probable methionine--tRNA ligase [Chenopodium quinoa]	1	ELRDEEVEVYQEK(1)FAGSQADR_x000D_
Rossmann-like alpha/beta/alpha sandwich fold	9.53969e-06	Gene.19230	21	K	probable methionine--tRNA ligase [Chenopodium quinoa]	1	APILPVPGK(1)R_x000D_
Rossmann-like alpha/beta/alpha sandwich fold	9.53969e-06	Gene.19230	761	K	probable methionine--tRNA ligase [Chenopodium quinoa]	1	IHFPGFEGEPDDVLNPK(1)K_x000D_
Rossmann-like alpha/beta/alpha sandwich fold	9.53969e-06	Gene.1019	174	K	"isoleucine--tRNA ligase, cytoplasmic-like [Chenopodium quinoa]"	1	VSDFK(1)GR_x000D_
Rossmann-like alpha/beta/alpha sandwich fold	9.53969e-06	Gene.1019	310	K	"isoleucine--tRNA ligase, cytoplasmic-like [Chenopodium quinoa]"	1	HK(1)IDHLVIPSSR_x000D_
Rossmann-like alpha/beta/alpha sandwich fold	9.53969e-06	Gene.18899	138	K	universal stress protein PHOS34-like [Chenopodium quinoa]	1	HHAAVLMVGNHGYGAIK(1)R_x000D_
Rossmann-like alpha/beta/alpha sandwich fold	9.53969e-06	Gene.10333	13	K	uncharacterized protein LOC110621422 [Manihot esculenta]	1	LK(1)LIEPLK_x000D_
Rossmann-like alpha/beta/alpha sandwich fold	9.53969e-06	Gene.22998	373	K	ATP-sulfurylase [Camellia sinensis]	1	DPAGMGHPVEK(1)R_x000D_
Rossmann-like alpha/beta/alpha sandwich fold	9.53969e-06	Gene.22998	466	K	ATP-sulfurylase [Camellia sinensis]	1	VLVDYYDSITADQK(1)GK_x000D_
Rossmann-like alpha/beta/alpha sandwich fold	9.53969e-06	Gene.22998	383	K	ATP-sulfurylase [Camellia sinensis]	1	DLYDADHGK(1)K_x000D_
Rossmann-like alpha/beta/alpha sandwich fold	9.53969e-06	Gene.22998	407	K	ATP-sulfurylase [Camellia sinensis]	1	VAAYDK(1)TQNK_x000D_
Rossmann-like alpha/beta/alpha sandwich fold	9.53969e-06	Gene.16436	132	K	uncharacterized protein LOC111300125 isoform X2 [Durio zibethinus]	1	QAAATTTALAK(1)K_x000D_
Rossmann-like alpha/beta/alpha sandwich fold	9.53969e-06	Gene.16374	120	K	universal stress protein PHOS34 isoform X1 [Ziziphus jujuba]	1	TQVVIGDPK(1)EK_x000D_
Rossmann-like alpha/beta/alpha sandwich fold	9.53969e-06	Gene.24586	350	K	"unnamed protein product, partial [Vitis vinifera]"	1	AIDK(1)TVASLEK_x000D_
Rossmann-like alpha/beta/alpha sandwich fold	9.53969e-06	Gene.24586	50	K	"unnamed protein product, partial [Vitis vinifera]"	1	EALDAVTDENK(1)K_x000D_
Rossmann-like alpha/beta/alpha sandwich fold	9.53969e-06	Gene.4723	134	K	universal stress protein PHOS32-like [Olea europaea var. sylvestris]	1	GLSGIK(1)R_x000D_
Rossmann-like alpha/beta/alpha sandwich fold	9.53969e-06	Gene.14500	419	K	"5'-adenylylsulfate reductase 1, chloroplastic [Citrus clementina]"	1	ADGENK(1)EFAAR_x000D_
Rossmann-like alpha/beta/alpha sandwich fold	9.53969e-06	Gene.19008	467	K	"PREDICTED: valine--tRNA ligase, mitochondrial 1 [Juglans regia]"	1	EAVTK(1)ALK_x000D_
Pyruvate kinase, beta-barrel insert domain	1.30942e-05	Gene.13619	535	K	"PREDICTED: pyruvate kinase isozyme A, chloroplastic [Gossypium raimondii]"	1	TFSLLK(1)AR_x000D_
Pyruvate kinase, beta-barrel insert domain	1.30942e-05	Gene.11134	296	K	"PREDICTED: pyruvate kinase 1, cytosolic isoform X1 [Vitis vinifera]"	1	VFLFQK(1)SAVHR_x000D_
Pyruvate kinase, beta-barrel insert domain	1.30942e-05	Gene.10483	299	K	"PREDICTED: pyruvate kinase isozyme G, chloroplastic [Beta vulgaris subsp. vulgaris]"	1	DAK(1)VVHELK_x000D_
Pyruvate kinase, beta-barrel insert domain	1.30942e-05	Gene.17197	120	K	"pyruvate kinase 1, cytosolic [Spinacia oleracea]"	1	TLENLK(1)LAVK_x000D_
Pyruvate kinase, beta-barrel insert domain	1.30942e-05	Gene.17197	256	K	"pyruvate kinase 1, cytosolic [Spinacia oleracea]"	1	QVIK(1)TWGLQNK_x000D_
Pyruvate kinase, beta-barrel insert domain	1.30942e-05	Gene.17197	148	K	"pyruvate kinase 1, cytosolic [Spinacia oleracea]"	1	SK(1)QAITLK_x000D_
Pyruvate kinase, beta-barrel insert domain	1.30942e-05	Gene.16785	519	K	"PREDICTED: pyruvate kinase isozyme G, chloroplastic [Beta vulgaris subsp. vulgaris]"	1	ALK(1)LLLSK_x000D_
Pyruvate kinase, beta-barrel insert domain	1.30942e-05	Gene.7422	297	K	"pyruvate kinase 1, cytosolic [Morus notabilis]"	1	VFLFQK(1)SALHK_x000D_
Pyruvate kinase, beta-barrel insert domain	1.30942e-05	Gene.12572	99	K	"Pyruvate kinase, cytosolic isozyme [Capsicum baccatum]"	1	DEK(1)PIQLK_x000D_
Pyruvate kinase, beta-barrel insert domain	1.30942e-05	Gene.12572	483	K	"Pyruvate kinase, cytosolic isozyme [Capsicum baccatum]"	1	AIQK(1)GLCQPGDAVVALHR_x000D_
Pyruvate kinase, beta-barrel insert domain	1.30942e-05	Gene.12572	217	K	"Pyruvate kinase, cytosolic isozyme [Capsicum baccatum]"	1	K(1)GSDLVHVR_x000D_
Pyruvate kinase, beta-barrel insert domain	1.30942e-05	Gene.12572	43	K	"Pyruvate kinase, cytosolic isozyme [Capsicum baccatum]"	1	LLK(1)AGMSVAR_x000D_
Pyruvate kinase, beta-barrel insert domain	1.30942e-05	Gene.12572	23	K	"Pyruvate kinase, cytosolic isozyme [Capsicum baccatum]"	1	TK(1)IVCTLGPASR_x000D_
Pyruvate kinase, beta-barrel insert domain	1.30942e-05	Gene.12572	129	K	"Pyruvate kinase, cytosolic isozyme [Capsicum baccatum]"	1	GTEEMISMSYK(1)K_x000D_
Pyruvate kinase, beta-barrel insert domain	1.30942e-05	Gene.12572	96	K	"Pyruvate kinase, cytosolic isozyme [Capsicum baccatum]"	0.997568	TGFLK(0.998)DEK(0.002)PIQLK_x000D_
ClpP/crotonase-like domain	3.82897e-05	Gene.10016	137	K	"PREDICTED: 3-hydroxyisobutyryl-CoA hydrolase-like protein 3, mitochondrial isoform X1 [Beta vulgaris subsp. vulgaris]"	1	GVVAEIQK(1)DK_x000D_
ClpP/crotonase-like domain	3.82897e-05	Gene.4457	237	K	hypothetical protein CDL15_Pgr023544 [Punica granatum]	1	SIEQIEK(1)EIDR_x000D_
ClpP/crotonase-like domain	3.82897e-05	Gene.4457	217	K	hypothetical protein CDL15_Pgr023544 [Punica granatum]	1	EILHSK(1)NNVIR_x000D_
ClpP/crotonase-like domain	3.82897e-05	Gene.4457	282	K	hypothetical protein CDL15_Pgr023544 [Punica granatum]	1	LNYK(1)DMYEDR_x000D_
ClpP/crotonase-like domain	3.82897e-05	Gene.4457	96	K	hypothetical protein CDL15_Pgr023544 [Punica granatum]	1	VAESDAMGLLLK(1)ER_x000D_
ClpP/crotonase-like domain	3.82897e-05	Gene.24858	1020	K	"probable alpha,alpha-trehalose-phosphate synthase [UDP-forming] 7 [Chenopodium quinoa]"	1	DLDHGLK(1)ER_x000D_
ClpP/crotonase-like domain	3.82897e-05	Gene.24858	994	K	"probable alpha,alpha-trehalose-phosphate synthase [UDP-forming] 7 [Chenopodium quinoa]"	1	EISDRPDIK(1)QK_x000D_
ClpP/crotonase-like domain	3.82897e-05	Gene.24858	789	K	"probable alpha,alpha-trehalose-phosphate synthase [UDP-forming] 7 [Chenopodium quinoa]"	1	LQIADGIVPEPLGGAHADPSWTSQQIK(1)K_x000D_
ClpP/crotonase-like domain	3.82897e-05	Gene.2359	243	K	"PREDICTED: ATP-dependent Clp protease proteolytic subunit-related protein 1, chloroplastic [Beta vulgaris subsp. vulgaris]"	1	DIHRPK(1)YFR_x000D_
ClpP/crotonase-like domain	3.82897e-05	Gene.2359	209	K	"PREDICTED: ATP-dependent Clp protease proteolytic subunit-related protein 1, chloroplastic [Beta vulgaris subsp. vulgaris]"	1	SSGAVLDMWLK(1)AK_x000D_
ClpP/crotonase-like domain	3.82897e-05	Gene.2359	232	K	"PREDICTED: ATP-dependent Clp protease proteolytic subunit-related protein 1, chloroplastic [Beta vulgaris subsp. vulgaris]"	1	PK(1)EEIAK_x000D_
ClpP/crotonase-like domain	3.82897e-05	Gene.2359	195	K	"PREDICTED: ATP-dependent Clp protease proteolytic subunit-related protein 1, chloroplastic [Beta vulgaris subsp. vulgaris]"	1	LYLPK(1)IYR_x000D_
ClpP/crotonase-like domain	3.82897e-05	Gene.7779	294	K	"ATP-dependent Clp protease proteolytic subunit-related protein 3, chloroplastic [Spinacia oleracea]"	1	ETVAQK(1)MR_x000D_
ClpP/crotonase-like domain	3.82897e-05	Gene.7779	282	K	"ATP-dependent Clp protease proteolytic subunit-related protein 3, chloroplastic [Spinacia oleracea]"	1	DTFVDLMAK(1)HTGNSK_x000D_
ClpP/crotonase-like domain	3.82897e-05	Gene.7779	305	K	"ATP-dependent Clp protease proteolytic subunit-related protein 3, chloroplastic [Spinacia oleracea]"	1	RPFYMNSVK(1)AR_x000D_
ClpP/crotonase-like domain	3.82897e-05	Gene.18472	251	K	"serine protease SPPA, chloroplastic [Spinacia oleracea]"	1	LK(1)EDGWITDIK_x000D_
ClpP/crotonase-like domain	3.82897e-05	Gene.18472	191	K	"serine protease SPPA, chloroplastic [Spinacia oleracea]"	1	YK(1)SAGDQLTR_x000D_
ClpP/crotonase-like domain	3.82897e-05	Gene.18472	229	K	"serine protease SPPA, chloroplastic [Spinacia oleracea]"	1	ISLVK(1)GK_x000D_
ClpP/crotonase-like domain	3.82897e-05	Gene.9069	287	K	"ATP-dependent Clp protease proteolytic subunit 3, chloroplastic [Spinacia oleracea]"	1	LWHYWK(1)AEGSK_x000D_
ClpP/crotonase-like domain	3.82897e-05	Gene.9069	222	K	"ATP-dependent Clp protease proteolytic subunit 3, chloroplastic [Spinacia oleracea]"	1	INK(1)ILSR_x000D_
ClpP/crotonase-like domain	3.82897e-05	Gene.9069	211	K	"ATP-dependent Clp protease proteolytic subunit 3, chloroplastic [Spinacia oleracea]"	1	VK(1)EMVYHK_x000D_
ClpP/crotonase-like domain	3.82897e-05	Gene.21931	136	K	"acetyl-coenzyme A carboxylase carboxyl transferase subunit alpha, chloroplastic [Abrus precatorius]"	1	IILLENK(1)YQQALK_x000D_
ClpP/crotonase-like domain	3.82897e-05	Gene.5908	236	K	hypothetical protein KK1_002672 [Cajanus cajan]	1	IK(1)ADAPQR_x000D_
ClpP/crotonase-like domain	3.82897e-05	Gene.22705	356	K	"methylcrotonoyl-CoA carboxylase beta chain, mitochondrial [Populus trichocarpa]"	1	SIAPADLK(1)QQFDVR_x000D_
ClpP/crotonase-like domain	3.82897e-05	Gene.22705	98	K	"methylcrotonoyl-CoA carboxylase beta chain, mitochondrial [Populus trichocarpa]"	1	VLAGGGPEAVK(1)R_x000D_
ClpP/crotonase-like domain	3.82897e-05	Gene.22705	450	K	"methylcrotonoyl-CoA carboxylase beta chain, mitochondrial [Populus trichocarpa]"	1	AEANGIAK(1)AGAK_x000D_
ClpP/crotonase-like domain	3.82897e-05	Gene.10161	234	K	"ATP-dependent Clp protease proteolytic subunit-related protein 4, chloroplastic-like [Papaver somniferum]"	1	TELVK(1)LYAR_x000D_
ClpP/crotonase-like domain	3.82897e-05	Gene.10161	229	K	"ATP-dependent Clp protease proteolytic subunit-related protein 4, chloroplastic-like [Papaver somniferum]"	1	EITNVK(1)TELVK_x000D_
ClpP/crotonase-like domain	3.82897e-05	Gene.10161	288	K	"ATP-dependent Clp protease proteolytic subunit-related protein 4, chloroplastic-like [Papaver somniferum]"	1	GVVADLK(1)R_x000D_
ClpP/crotonase-like domain	3.82897e-05	Gene.10161	242	K	"ATP-dependent Clp protease proteolytic subunit-related protein 4, chloroplastic-like [Papaver somniferum]"	1	HTGK(1)THEQIEEDIR_x000D_
ClpP/crotonase-like domain	3.82897e-05	Gene.17223	271	K	"probable enoyl-CoA hydratase 2, mitochondrial [Durio zibethinus]"	1	EISQK(1)GPVAIR_x000D_
ClpP/crotonase-like domain	3.82897e-05	Gene.17223	228	K	"probable enoyl-CoA hydratase 2, mitochondrial [Durio zibethinus]"	1	SIAK(1)ELIFTGR_x000D_
ClpP/crotonase-like domain	3.82897e-05	Gene.14433	50	K	PREDICTED: peroxisomal fatty acid beta-oxidation multifunctional protein MFP2 [Beta vulgaris subsp. vulgaris]	1	DDVK(1)AIVVTGAGGK_x000D_
ClpP/crotonase-like domain	3.82897e-05	Gene.14433	353	K	PREDICTED: peroxisomal fatty acid beta-oxidation multifunctional protein MFP2 [Beta vulgaris subsp. vulgaris]	1	VK(1)ANLQSR_x000D_
ClpP/crotonase-like domain	3.82897e-05	Gene.14433	369	K	PREDICTED: peroxisomal fatty acid beta-oxidation multifunctional protein MFP2 [Beta vulgaris subsp. vulgaris]	1	MTQEK(1)FEK_x000D_
40S ribosomal protein S4, C-terminal domain	0.0154946	Gene.11963	240	K	PREDICTED: 40S ribosomal protein S4-3 [Eucalyptus grandis]	0.99997	GTKPWISLPK(1)GK_x000D_
40S ribosomal protein S4, C-terminal domain	0.0154946	Gene.11963	161	K	PREDICTED: 40S ribosomal protein S4-3 [Eucalyptus grandis]	1	ANDTIK(1)LDLETGK_x000D_
40S ribosomal protein S4, C-terminal domain	0.0154946	Gene.11963	155	K	PREDICTED: 40S ribosomal protein S4-3 [Eucalyptus grandis]	1	YPDPLIK(1)ANDTIK_x000D_
40S ribosomal protein S4, C-terminal domain	0.0154946	Gene.11963	120	K	PREDICTED: 40S ribosomal protein S4-3 [Eucalyptus grandis]	1	LHSIRDDEAK(1)FK_x000D_
40S ribosomal protein S4, C-terminal domain	0.0154946	Gene.11963	134	K	PREDICTED: 40S ribosomal protein S4-3 [Eucalyptus grandis]	1	SVQFGQK(1)GIPYINTYDGR_x000D_
40S ribosomal protein S4, C-terminal domain	0.0154946	Gene.11963	75	K	PREDICTED: 40S ribosomal protein S4-3 [Eucalyptus grandis]	1	HVLVDNK(1)VR_x000D_
40S ribosomal protein S4, C-terminal domain	0.0154946	Gene.11963	245	K	PREDICTED: 40S ribosomal protein S4-3 [Eucalyptus grandis]	1	GIK(1)LTIIEEAR_x000D_
40S ribosomal protein S4, C-terminal domain	0.0154946	Gene.11963	80	K	PREDICTED: 40S ribosomal protein S4-3 [Eucalyptus grandis]	1	TDK(1)TYPAGFMDVVSIPK_x000D_
40S ribosomal protein S4, C-terminal domain	0.0154946	Gene.11963	202	K	PREDICTED: 40S ribosomal protein S4-3 [Eucalyptus grandis]	1	HK(1)GSFETIHVTDSQGHEFATR_x000D_
40S ribosomal protein S4, C-terminal domain	0.0154946	Gene.11963	22	K	PREDICTED: 40S ribosomal protein S4-3 [Eucalyptus grandis]	1	HWMLDK(1)LGGAFAPK_x000D_
40S ribosomal protein S4, C-terminal domain	0.0154946	Gene.11963	106	K	PREDICTED: 40S ribosomal protein S4-3 [Eucalyptus grandis]	1	LLYDTK(1)GR_x000D_
40S ribosomal protein S4, C-terminal domain	0.0154946	Gene.11963	196	K	PREDICTED: 40S ribosomal protein S4-3 [Eucalyptus grandis]	1	VGVIK(1)NR_x000D_
40S ribosomal protein S4, C-terminal domain	0.0154946	Gene.11963	16	K	PREDICTED: 40S ribosomal protein S4-3 [Eucalyptus grandis]	1	LNAPK(1)HWMLDK_x000D_
40S ribosomal protein S4, C-terminal domain	0.0154946	Gene.11963	255	K	PREDICTED: 40S ribosomal protein S4-3 [Eucalyptus grandis]	1	K(1)LQTQAATA_x000D_
40S ribosomal protein S4, C-terminal domain	0.0154946	Gene.3055	172	K	PREDICTED: 40S ribosomal protein S4-3 [Eucalyptus grandis]	1	ANDTIK(1)LDLETSK_x000D_
40S ribosomal protein S4, C-terminal domain	0.0154946	Gene.3055	213	K	PREDICTED: 40S ribosomal protein S4-3 [Eucalyptus grandis]	1	HK(1)GSFETIHVQDSQGHEFATR_x000D_
Ribosomal protein L19/L19e, domain 3	0.00698866	Gene.4901	128	K	hypothetical protein CISIN_1g028425mg [Citrus sinensis]	1	VK(1)GNVFK_x000D_
Ribosomal protein L19/L19e, domain 3	0.00698866	Gene.4901	153	K	hypothetical protein CISIN_1g028425mg [Citrus sinensis]	1	EK(1)TLSDQFEAK_x000D_
Ribosomal protein L19/L19e, domain 3	0.00698866	Gene.4901	92	K	hypothetical protein CISIN_1g028425mg [Citrus sinensis]	1	LPTK(1)VLWMR_x000D_
Ribosomal protein L19/L19e, domain 3	0.00698866	Gene.4901	162	K	hypothetical protein CISIN_1g028425mg [Citrus sinensis]	1	TLSDQFEAK(1)R_x000D_
Ribosomal protein L19/L19e, domain 3	0.00698866	Gene.4901	46	K	hypothetical protein CISIN_1g028425mg [Citrus sinensis]	1	LVK(1)DGFIIR_x000D_
Ribosomal protein L19/L19e, domain 3	0.00698866	Gene.4901	144	K	hypothetical protein CISIN_1g028425mg [Citrus sinensis]	1	VLMESIHK(1)SK_x000D_
Ribosomal protein L19/L19e, domain 3	0.00698866	Gene.4901	126	K	hypothetical protein CISIN_1g028425mg [Citrus sinensis]	1	HMYHDMYMK(1)VK_x000D_
Ribosomal protein L19/L19e, domain 3	0.00698866	Gene.4901	5	K	hypothetical protein CISIN_1g028425mg [Citrus sinensis]	1	VSLK(1)LQK_x000D_
Ribosomal protein L19/L19e, domain 3	0.00698866	Gene.15695	92	K	60s ribosome protein L19 [Vernicia fordii]	1	LPTK(1)ILWMR_x000D_
Ribosomal protein L19/L19e, domain 3	0.00698866	Gene.4902	109	K	60S ribosomal protein L19-1 [Coffea arabica]	1	LAQGPAEKPAAQPTPAAQPAQVSK(1)K_x000D_
TGS	0.0782722	Gene.6820	67	K	developmentally regulated GTP binding protein 1 [Pisum sativum]	1	ATAHHLGLLK(1)AK_x000D_
TGS	0.0782722	Gene.23288	171	K	"threonine--tRNA ligase, mitochondrial 1-like isoform X1 [Momordica charantia]"	1	AVEEK(1)QPFER_x000D_
TGS	0.0782722	Gene.23288	511	K	"threonine--tRNA ligase, mitochondrial 1-like isoform X1 [Momordica charantia]"	1	IDISVSDALK(1)R_x000D_
TGS	0.0782722	Gene.23288	15	K	"threonine--tRNA ligase, mitochondrial 1-like isoform X1 [Momordica charantia]"	1	DESYLNTVIEK(1)R_x000D_
Peptidase S8/S53 domain	0.0666289	Gene.16948	589	K	Subtilisin-like protease [Actinidia chinensis var. chinensis]	1	NK(1)APILDVASGFK_x000D_
Peptidase S8/S53 domain	0.0666289	Gene.24050	640	K	PREDICTED: tripeptidyl-peptidase 2 isoform X1 [Vitis vinifera]	1	VNISGK(1)LAPTYR_x000D_
Peptidase S8/S53 domain	0.0666289	Gene.24050	251	K	PREDICTED: tripeptidyl-peptidase 2 isoform X1 [Vitis vinifera]	1	K(1)VHEFDQK_x000D_
Peptidase S8/S53 domain	0.0666289	Gene.24050	261	K	PREDICTED: tripeptidyl-peptidase 2 isoform X1 [Vitis vinifera]	1	HPK(1)AEDPELK_x000D_
Peptidase S8/S53 domain	0.0666289	Gene.9932	426	K	subtilisin-like protease SBT1.7 [Citrus clementina]	1	VQK(1)GLVVK_x000D_
GTP binding domain	0.1707	Gene.15944	215	K	PREDICTED: probable GTP-binding protein OBGC2 isoform X1 [Vitis vinifera]	1	IPVPVGTVVK(1)R_x000D_
GTP binding domain	0.1707	Gene.6820	67	K	developmentally regulated GTP binding protein 1 [Pisum sativum]	1	ATAHHLGLLK(1)AK_x000D_
GTP binding domain	0.1707	Gene.6995	271	K	Ribosome-binding ATPase [Actinidia chinensis var. chinensis]	1	SVDLSDFEK(1)DAIK_x000D_
GTP binding domain	0.1707	Gene.6995	259	K	Ribosome-binding ATPase [Actinidia chinensis var. chinensis]	1	IQQSLMDGK(1)PAR_x000D_
GTP binding domain	0.1707	Gene.6995	169	K	Ribosome-binding ATPase [Actinidia chinensis var. chinensis]	1	GASQGEGLGNK(1)FLSHIR_x000D_
GTP binding domain	0.1707	Gene.6995	374	K	Ribosome-binding ATPase [Actinidia chinensis var. chinensis]	1	TYFTSGEK(1)ETK_x000D_
GTP binding domain	0.1707	Gene.9173	353	K	obg-like ATPase 1 [Helianthus annuus]	1	FEDLK(1)EHGTESAVK_x000D_
GTP binding domain	0.1707	Gene.9173	393	K	obg-like ATPase 1 [Helianthus annuus]	1	FNVSGGGK(1)K_x000D_
GTP binding domain	0.1707	Gene.9173	192	K	obg-like ATPase 1 [Helianthus annuus]	1	VK(1)EWIEGGNDVR_x000D_
GTP binding domain	0.1707	Gene.12815	258	K	PREDICTED: uncharacterized protein LOC104089917 [Nicotiana tomentosiformis]	1	LPTLLVLNK(1)K_x000D_
Translation protein, beta-barrel domain	4.53977e-06	Gene.20517	306	K	elongation factor 2-like [Sesamum indicum]	1	LGVTMK(1)SDEK_x000D_
Translation protein, beta-barrel domain	4.53977e-06	Gene.20517	239	K	elongation factor 2-like [Sesamum indicum]	1	FGVDESK(1)MMER_x000D_
Translation protein, beta-barrel domain	4.53977e-06	Gene.20517	389	K	elongation factor 2-like [Sesamum indicum]	1	MIPASDK(1)GR_x000D_
Translation protein, beta-barrel domain	4.53977e-06	Gene.20517	579	K	elongation factor 2-like [Sesamum indicum]	1	TVMSK(1)SPNK_x000D_
Translation protein, beta-barrel domain	4.53977e-06	Gene.20517	438	K	elongation factor 2-like [Sesamum indicum]	1	TVIWMGK(1)K_x000D_
Translation protein, beta-barrel domain	4.53977e-06	Gene.20517	402	K	elongation factor 2-like [Sesamum indicum]	1	VFAGK(1)VATGMK_x000D_
Translation protein, beta-barrel domain	4.53977e-06	Gene.20517	315	K	elongation factor 2-like [Sesamum indicum]	1	DLMGK(1)PLMK_x000D_
Translation protein, beta-barrel domain	4.53977e-06	Gene.20517	427	K	elongation factor 2-like [Sesamum indicum]	1	KDLYTK(1)SVQR_x000D_
Translation protein, beta-barrel domain	4.53977e-06	Gene.20517	830	K	elongation factor 2-like [Sesamum indicum]	1	GLK(1)ESITPLADFEDK_x000D_
Translation protein, beta-barrel domain	4.53977e-06	Gene.20517	159	K	elongation factor 2-like [Sesamum indicum]	1	IRPVLTVNK(1)MDR_x000D_
Translation protein, beta-barrel domain	4.53977e-06	Gene.20517	3	K	elongation factor 2-like [Sesamum indicum]	1	VK(1)FTAEGLR_x000D_
Translation protein, beta-barrel domain	4.53977e-06	Gene.20517	310	K	elongation factor 2-like [Sesamum indicum]	1	SDEK(1)DLMGK_x000D_
Translation protein, beta-barrel domain	4.53977e-06	Gene.20517	618	K	elongation factor 2-like [Sesamum indicum]	1	SK(1)ILAEEFGWDK_x000D_
Translation protein, beta-barrel domain	4.53977e-06	Gene.20517	471	K	elongation factor 2-like [Sesamum indicum]	1	NATLTGEK(1)EVDAHPIR_x000D_
Translation protein, beta-barrel domain	4.53977e-06	Gene.20517	408	K	elongation factor 2-like [Sesamum indicum]	1	VATGMK(1)VR_x000D_
Translation protein, beta-barrel domain	4.53977e-06	Gene.20517	421	K	elongation factor 2-like [Sesamum indicum]	1	IMGPNFVPGEK(1)K_x000D_
Translation protein, beta-barrel domain	4.53977e-06	Gene.20517	482	K	elongation factor 2-like [Sesamum indicum]	1	AMK(1)FSVSPVVR_x000D_
Translation protein, beta-barrel domain	4.53977e-06	Gene.20517	232	K	elongation factor 2-like [Sesamum indicum]	1	MYASK(1)FGVDESK_x000D_
Translation protein, beta-barrel domain	4.53977e-06	Gene.20517	722	K	elongation factor 2-like [Sesamum indicum]	1	VIYASQLTAK(1)PR_x000D_
Translation protein, beta-barrel domain	4.53977e-06	Gene.20517	496	K	elongation factor 2-like [Sesamum indicum]	1	VAVQCK(1)VASDLPK_x000D_
Translation protein, beta-barrel domain	4.53977e-06	Gene.20517	260	K	elongation factor 2-like [Sesamum indicum]	1	WTSK(1)NTGTATCK_x000D_
Translation protein, beta-barrel domain	4.53977e-06	Gene.20517	293	K	elongation factor 2-like [Sesamum indicum]	1	DK(1)LWPMLQK_x000D_
Translation protein, beta-barrel domain	4.53977e-06	Gene.9363	499	K	GTP_EFTU domain-containing protein/GTP_EFTU_D3 domain-containing protein/GTP_EFTU_D2 domain-containing protein [Cephalotus follicularis]	1	TEGK(1)TVAVGK_x000D_
Translation protein, beta-barrel domain	4.53977e-06	Gene.9363	322	K	GTP_EFTU domain-containing protein/GTP_EFTU_D3 domain-containing protein/GTP_EFTU_D2 domain-containing protein [Cephalotus follicularis]	1	MPIIDK(1)FK_x000D_
Translation protein, beta-barrel domain	4.53977e-06	Gene.20393	159	K	"translation initiation factor IF-2, chloroplastic-like [Chenopodium quinoa]"	1	LETAGSQK(1)LDGK_x000D_
Translation protein, beta-barrel domain	4.53977e-06	Gene.20393	289	K	"translation initiation factor IF-2, chloroplastic-like [Chenopodium quinoa]"	1	RPPTLLDVGAAPK(1)SR_x000D_
Translation protein, beta-barrel domain	4.53977e-06	Gene.20393	683	K	"translation initiation factor IF-2, chloroplastic-like [Chenopodium quinoa]"	1	GTVIEAGLDK(1)SK_x000D_
Translation protein, beta-barrel domain	4.53977e-06	Gene.20393	609	K	"translation initiation factor IF-2, chloroplastic-like [Chenopodium quinoa]"	1	IDK(1)DGANPDR_x000D_
Translation protein, beta-barrel domain	4.53977e-06	Gene.18177	308	K	hypothetical protein GOBAR_AA13907 [Gossypium barbadense]	1	FIDTSSK(1)FGHGR_x000D_
Translation protein, beta-barrel domain	4.53977e-06	Gene.18177	167	K	hypothetical protein GOBAR_AA13907 [Gossypium barbadense]	1	GK(1)GYEGVVTR_x000D_
Translation protein, beta-barrel domain	4.53977e-06	Gene.18177	55	K	hypothetical protein GOBAR_AA13907 [Gossypium barbadense]	1	SLNTVWAQHLSEEVK(1)R_x000D_
Translation protein, beta-barrel domain	4.53977e-06	Gene.3208	120	K	hypothetical protein MIMGU_mgv1a015450mg [Erythranthe guttata]	1	SMGDK(1)VR_x000D_
Translation protein, beta-barrel domain	4.53977e-06	Gene.3208	115	K	hypothetical protein MIMGU_mgv1a015450mg [Erythranthe guttata]	1	SNLPPK(1)SMGDK_x000D_
Translation protein, beta-barrel domain	4.53977e-06	Gene.1012	231	K	"50S ribosomal protein L3, chloroplastic [Chenopodium quinoa]"	1	GFQGGIK(1)R_x000D_
Translation protein, beta-barrel domain	4.53977e-06	Gene.1012	318	K	"50S ribosomal protein L3, chloroplastic [Chenopodium quinoa]"	1	IVGK(1)NIPK_x000D_
Translation protein, beta-barrel domain	4.53977e-06	Gene.1012	169	K	"50S ribosomal protein L3, chloroplastic [Chenopodium quinoa]"	1	K(1)PELGHLSK_x000D_
Translation protein, beta-barrel domain	4.53977e-06	Gene.1012	177	K	"50S ribosomal protein L3, chloroplastic [Chenopodium quinoa]"	0.999166	K(0.001)PELGHLSK(0.999)SGIIPLR_x000D_
Translation protein, beta-barrel domain	4.53977e-06	Gene.1012	314	K	"50S ribosomal protein L3, chloroplastic [Chenopodium quinoa]"	1	ITPAK(1)IVGK_x000D_
Translation protein, beta-barrel domain	4.53977e-06	Gene.1012	168	K	"50S ribosomal protein L3, chloroplastic [Chenopodium quinoa]"	0.984311	LK(0.984)K(0.016)PELGHLSK_x000D_
Translation protein, beta-barrel domain	4.53977e-06	Gene.14567	688	K	alanine--tRNA ligase-like [Chenopodium quinoa]	1	YDFSHGK(1)PVQSEELR_x000D_
Translation protein, beta-barrel domain	4.53977e-06	Gene.14567	293	K	alanine--tRNA ligase-like [Chenopodium quinoa]	1	SLPAK(1)HVDTGMGFER_x000D_
Translation protein, beta-barrel domain	4.53977e-06	Gene.24292	402	K	Elongation factor Tu like [Actinidia chinensis var. chinensis]	1	TADVTGK(1)VELPENVK_x000D_
Translation protein, beta-barrel domain	4.53977e-06	Gene.24292	324	K	Elongation factor Tu like [Actinidia chinensis var. chinensis]	1	TTVTGVEMFK(1)K_x000D_
Translation protein, beta-barrel domain	4.53977e-06	Gene.24292	452	K	Elongation factor Tu like [Actinidia chinensis var. chinensis]	1	TVGAGVVSK(1)VLS_x000D_
Translation protein, beta-barrel domain	4.53977e-06	Gene.24292	114	K	Elongation factor Tu like [Actinidia chinensis var. chinensis]	0.999681	AVAFDEIDKAPEEK(1)K_x000D_
Translation protein, beta-barrel domain	4.53977e-06	Gene.7763	151	K	elongation factor 1-alpha-like [Olea europaea var. sylvestris]	1	QTVAVGVIK(1)SVDK_x000D_
Translation protein, beta-barrel domain	4.53977e-06	Gene.7763	97	K	elongation factor 1-alpha-like [Olea europaea var. sylvestris]	1	SGK(1)ELEK_x000D_
Translation protein, beta-barrel domain	4.53977e-06	Gene.19483	466	K	"elongation factor Tu, chloroplastic [Cajanus cajan]"	1	EGGK(1)TVGAGVIGK_x000D_
Translation protein, beta-barrel domain	4.53977e-06	Gene.19483	94	K	"elongation factor Tu, chloroplastic [Cajanus cajan]"	0.999281	NK(0.001)PHVNIGTIGHVDHGK(0.999)TTLTAALTMALASLGGSAPK_x000D_
Translation protein, beta-barrel domain	4.53977e-06	Gene.19483	115	K	"elongation factor Tu, chloroplastic [Cajanus cajan]"	1	K(1)YDEIDAAPEER_x000D_
Translation protein, beta-barrel domain	4.53977e-06	Gene.19483	420	K	"elongation factor Tu, chloroplastic [Cajanus cajan]"	1	TTDVTGK(1)VTQIMNDKDEESK_x000D_
Translation protein, beta-barrel domain	4.53977e-06	Gene.19483	79	K	"elongation factor Tu, chloroplastic [Cajanus cajan]"	1	NK(1)PHVNIGTIGHVDHGK_x000D_
Translation protein, beta-barrel domain	4.53977e-06	Gene.19483	392	K	"elongation factor Tu, chloroplastic [Cajanus cajan]"	1	FEAVVYVLK(1)K_x000D_
Translation protein, beta-barrel domain	4.53977e-06	Gene.19483	363	K	"elongation factor Tu, chloroplastic [Cajanus cajan]"	1	GIQK(1)IDIQR_x000D_
Translation protein, beta-barrel domain	4.53977e-06	Gene.19483	433	K	"elongation factor Tu, chloroplastic [Cajanus cajan]"	1	DEESK(1)MVMPGDR_x000D_
Translation protein, beta-barrel domain	4.53977e-06	Gene.1837	74	K	60S ribosomal protein L3-1 [Ricinus communis]	1	K(1)DIQSQLEK_x000D_
Translation protein, beta-barrel domain	4.53977e-06	Gene.1837	155	K	60S ribosomal protein L3-1 [Ricinus communis]	1	DEMVDIIGVTK(1)GK_x000D_
Translation protein, beta-barrel domain	4.53977e-06	Gene.1837	85	K	60S ribosomal protein L3-1 [Ricinus communis]	1	K(1)YSTVVR_x000D_
Translation protein, beta-barrel domain	4.53977e-06	Gene.1837	310	K	60S ribosomal protein L3-1 [Ricinus communis]	1	FQTTQEK(1)QK_x000D_
Translation protein, beta-barrel domain	4.53977e-06	Gene.1837	157	K	60S ribosomal protein L3-1 [Ricinus communis]	1	GK(1)GYEGVVTR_x000D_
Translation protein, beta-barrel domain	4.53977e-06	Gene.1837	62	K	60S ribosomal protein L3-1 [Ricinus communis]	1	AFSK(1)YAK_x000D_
Translation protein, beta-barrel domain	4.53977e-06	Gene.22237	161	K	translation elongation factor 1-alpha [Pinus massoniana]	1	MDATTPK(1)YSK_x000D_
Translation protein, beta-barrel domain	4.53977e-06	Gene.22237	232	K	translation elongation factor 1-alpha [Pinus massoniana]	1	PSDK(1)PLR_x000D_
Translation protein, beta-barrel domain	4.53977e-06	Gene.22237	51	K	translation elongation factor 1-alpha [Pinus massoniana]	1	EAAEMNK(1)R_x000D_
Translation protein, beta-barrel domain	4.53977e-06	Gene.21096	588	K	"PREDICTED: elongation factor G-2, chloroplastic [Beta vulgaris subsp. vulgaris]"	1	LSEVK(1)YIHK_x000D_
Translation protein, beta-barrel domain	4.53977e-06	Gene.21096	694	K	"PREDICTED: elongation factor G-2, chloroplastic [Beta vulgaris subsp. vulgaris]"	1	AAPK(1)LLEPIMK_x000D_
Translation protein, beta-barrel domain	4.53977e-06	Gene.21096	512	K	"PREDICTED: elongation factor G-2, chloroplastic [Beta vulgaris subsp. vulgaris]"	1	TK(1)ADIDR_x000D_
Translation protein, beta-barrel domain	4.53977e-06	Gene.21096	630	K	"PREDICTED: elongation factor G-2, chloroplastic [Beta vulgaris subsp. vulgaris]"	1	GGAVPK(1)EYIPGVIK_x000D_
Translation protein, beta-barrel domain	4.53977e-06	Gene.21096	620	K	"PREDICTED: elongation factor G-2, chloroplastic [Beta vulgaris subsp. vulgaris]"	1	FEPLEPGSGYEFK(1)SEIK_x000D_
Translation protein, beta-barrel domain	4.53977e-06	Gene.21096	593	K	"PREDICTED: elongation factor G-2, chloroplastic [Beta vulgaris subsp. vulgaris]"	1	K(1)QSGGQGQFADVTIR_x000D_
Translation protein, beta-barrel domain	4.53977e-06	Gene.21096	230	K	"PREDICTED: elongation factor G-2, chloroplastic [Beta vulgaris subsp. vulgaris]"	1	ICFVNK(1)MDR_x000D_
Translation protein, beta-barrel domain	4.53977e-06	Gene.21096	168	K	"PREDICTED: elongation factor G-2, chloroplastic [Beta vulgaris subsp. vulgaris]"	1	GITITSAATTAYWNK(1)HR_x000D_
Translation protein, beta-barrel domain	4.53977e-06	Gene.21096	441	K	"PREDICTED: elongation factor G-2, chloroplastic [Beta vulgaris subsp. vulgaris]"	1	LAAGSYVTNANK(1)GR_x000D_
Translation protein, beta-barrel domain	4.53977e-06	Gene.21096	731	K	"PREDICTED: elongation factor G-2, chloroplastic [Beta vulgaris subsp. vulgaris]"	1	RGQINTFGDK(1)PGGLK_x000D_
Translation protein, beta-barrel domain	4.53977e-06	Gene.21096	429	K	"PREDICTED: elongation factor G-2, chloroplastic [Beta vulgaris subsp. vulgaris]"	1	VYAGK(1)LAAGSYVTNANK_x000D_
Translation protein, beta-barrel domain	4.53977e-06	Gene.21096	510	K	"PREDICTED: elongation factor G-2, chloroplastic [Beta vulgaris subsp. vulgaris]"	1	IAIEPK(1)TK_x000D_
Translation protein, beta-barrel domain	4.53977e-06	Gene.21096	583	K	"PREDICTED: elongation factor G-2, chloroplastic [Beta vulgaris subsp. vulgaris]"	1	ESISK(1)LSEVK_x000D_
Translation protein, beta-barrel domain	4.53977e-06	Gene.21096	624	K	"PREDICTED: elongation factor G-2, chloroplastic [Beta vulgaris subsp. vulgaris]"	1	SEIK(1)GGAVPK_x000D_
Translation protein, beta-barrel domain	4.53977e-06	Gene.21096	117	K	"PREDICTED: elongation factor G-2, chloroplastic [Beta vulgaris subsp. vulgaris]"	1	NIGIMAHIDAGK(1)TTTTER_x000D_
Translation protein, beta-barrel domain	4.53977e-06	Gene.23023	178	K	hypothetical protein EUGRSUZ_A02376 [Eucalyptus grandis]	1	NTSITYK(1)NTK_x000D_
Translation protein, beta-barrel domain	4.53977e-06	Gene.23023	139	K	hypothetical protein EUGRSUZ_A02376 [Eucalyptus grandis]	1	TTLVDSMLK(1)QAK_x000D_
Translation protein, beta-barrel domain	4.53977e-06	Gene.3212	101	K	hypothetical protein GOBAR_AA01073 [Gossypium barbadense]	1	SMGDK(1)VR_x000D_
Translation protein, beta-barrel domain	4.53977e-06	Gene.3212	51	K	hypothetical protein GOBAR_AA01073 [Gossypium barbadense]	1	EEVAWYAGK(1)K_x000D_
Acetohydroxy acid isomeroreductase C-terminal	0.0426304	Gene.4134	153	K	hypothetical protein TSUD_93400 [Trifolium subterraneum]	1	FYEK(1)EGLPSFPMGK_x000D_
Acetohydroxy acid isomeroreductase C-terminal	0.0426304	Gene.24587	246	K	"ketol-acid reductoisomerase, chloroplastic-like [Ziziphus jujuba]"	1	NISVIAVCPK(1)GMGPSVR_x000D_
Acetohydroxy acid isomeroreductase C-terminal	0.0426304	Gene.24587	120	K	"ketol-acid reductoisomerase, chloroplastic-like [Ziziphus jujuba]"	1	GIK(1)QIGVIGWGSQGPAQAQNLR_x000D_
Acetohydroxy acid isomeroreductase C-terminal	0.0426304	Gene.24587	437	K	"ketol-acid reductoisomerase, chloroplastic-like [Ziziphus jujuba]"	1	MWK(1)VGER_x000D_
Acetohydroxy acid isomeroreductase C-terminal	0.0426304	Gene.24587	91	K	"ketol-acid reductoisomerase, chloroplastic-like [Ziziphus jujuba]"	1	EK(1)VSLAGHDEYIVR_x000D_
CSN8/PSMD8/EIF3K	0.119884	Gene.8834	237	K	26S proteasome non-ATPase regulatory subunit 8 homolog A [Medicago truncatula]	1	IYLQK(1)AK_x000D_
CSN8/PSMD8/EIF3K	0.119884	Gene.20198	196	K	"COP9 signalosome, subunit CSN8 [Corchorus olitorius]"	1	LDQSK(1)LQR_x000D_
Ribosomal protein L6, alpha-beta domain	0.0782722	Gene.8685	181	K	Ribosomal protein [Parasponia andersonii]	1	MK(1)IPDDLNVK_x000D_
Ribosomal protein L6, alpha-beta domain	0.0782722	Gene.8685	91	K	Ribosomal protein [Parasponia andersonii]	1	VK(1)GPLGELSLSYPR_x000D_
Ribosomal protein L6, alpha-beta domain	0.0782722	Gene.5333	123	K	60S ribosomal protein L9-like [Chenopodium quinoa]	1	NFLGEK(1)K_x000D_
Ribosomal protein L6, alpha-beta domain	0.0782722	Gene.5333	67	K	60S ribosomal protein L9-like [Chenopodium quinoa]	1	K(1)TTAAIR_x000D_
Ribosomal protein L6, alpha-beta domain	0.0782722	Gene.5333	166	K	60S ribosomal protein L9-like [Chenopodium quinoa]	1	SAALINQK(1)CHVK_x000D_
Ribosomal protein L6, alpha-beta domain	0.0782722	Gene.5333	88	K	60S ribosomal protein L9-like [Chenopodium quinoa]	1	TALSHVQNLITGVTK(1)GYR_x000D_
Ribosomal protein L6, alpha-beta domain	0.0782722	Gene.5333	186	K	60S ribosomal protein L9-like [Chenopodium quinoa]	1	FLDGIYVSEK(1)GR_x000D_
Ribosomal protein L6, alpha-beta domain	0.0782722	Gene.5333	58	K	60S ribosomal protein L9-like [Chenopodium quinoa]	1	LK(1)IDSWFGSR_x000D_
Ribosomal protein L6, alpha-beta domain	0.0782722	Gene.5333	176	K	60S ribosomal protein L9-like [Chenopodium quinoa]	1	K(1)FLDGIYVSEK_x000D_
K homology domain, prokaryotic type	0.0782722	Gene.22605	98	K	40S ribosomal protein S3-1 [Vitis vinifera]	1	FPENSVELYAEK(1)VNNR_x000D_
K homology domain, prokaryotic type	0.0782722	Gene.22605	116	K	40S ribosomal protein S3-1 [Vitis vinifera]	1	YK(1)LLGGLAVR_x000D_
K homology domain, prokaryotic type	0.0782722	Gene.22605	83	K	40S ribosomal protein S3-1 [Vitis vinifera]	1	ELTSIVQK(1)R_x000D_
K homology domain, prokaryotic type	0.0782722	Gene.22605	70	K	40S ribosomal protein S3-1 [Vitis vinifera]	1	TQNVLGEK(1)GR_x000D_
K homology domain, prokaryotic type	0.0782722	Gene.22605	86	K	40S ribosomal protein S3-1 [Vitis vinifera]	1	FK(1)FPENSVELYAEK_x000D_
K homology domain, prokaryotic type	0.0782722	Gene.12815	258	K	PREDICTED: uncharacterized protein LOC104089917 [Nicotiana tomentosiformis]	1	LPTLLVLNK(1)K_x000D_
Elongation factor G, III-V domain	0.213284	Gene.20517	306	K	elongation factor 2-like [Sesamum indicum]	1	LGVTMK(1)SDEK_x000D_
Elongation factor G, III-V domain	0.213284	Gene.20517	239	K	elongation factor 2-like [Sesamum indicum]	1	FGVDESK(1)MMER_x000D_
Elongation factor G, III-V domain	0.213284	Gene.20517	389	K	elongation factor 2-like [Sesamum indicum]	1	MIPASDK(1)GR_x000D_
Elongation factor G, III-V domain	0.213284	Gene.20517	579	K	elongation factor 2-like [Sesamum indicum]	1	TVMSK(1)SPNK_x000D_
Elongation factor G, III-V domain	0.213284	Gene.20517	438	K	elongation factor 2-like [Sesamum indicum]	1	TVIWMGK(1)K_x000D_
Elongation factor G, III-V domain	0.213284	Gene.20517	402	K	elongation factor 2-like [Sesamum indicum]	1	VFAGK(1)VATGMK_x000D_
Elongation factor G, III-V domain	0.213284	Gene.20517	315	K	elongation factor 2-like [Sesamum indicum]	1	DLMGK(1)PLMK_x000D_
Elongation factor G, III-V domain	0.213284	Gene.20517	427	K	elongation factor 2-like [Sesamum indicum]	1	KDLYTK(1)SVQR_x000D_
Elongation factor G, III-V domain	0.213284	Gene.20517	830	K	elongation factor 2-like [Sesamum indicum]	1	GLK(1)ESITPLADFEDK_x000D_
Elongation factor G, III-V domain	0.213284	Gene.20517	159	K	elongation factor 2-like [Sesamum indicum]	1	IRPVLTVNK(1)MDR_x000D_
Elongation factor G, III-V domain	0.213284	Gene.20517	3	K	elongation factor 2-like [Sesamum indicum]	1	VK(1)FTAEGLR_x000D_
Elongation factor G, III-V domain	0.213284	Gene.20517	310	K	elongation factor 2-like [Sesamum indicum]	1	SDEK(1)DLMGK_x000D_
Elongation factor G, III-V domain	0.213284	Gene.20517	618	K	elongation factor 2-like [Sesamum indicum]	1	SK(1)ILAEEFGWDK_x000D_
Elongation factor G, III-V domain	0.213284	Gene.20517	471	K	elongation factor 2-like [Sesamum indicum]	1	NATLTGEK(1)EVDAHPIR_x000D_
Elongation factor G, III-V domain	0.213284	Gene.20517	408	K	elongation factor 2-like [Sesamum indicum]	1	VATGMK(1)VR_x000D_
Elongation factor G, III-V domain	0.213284	Gene.20517	421	K	elongation factor 2-like [Sesamum indicum]	1	IMGPNFVPGEK(1)K_x000D_
Elongation factor G, III-V domain	0.213284	Gene.20517	482	K	elongation factor 2-like [Sesamum indicum]	1	AMK(1)FSVSPVVR_x000D_
Elongation factor G, III-V domain	0.213284	Gene.20517	232	K	elongation factor 2-like [Sesamum indicum]	1	MYASK(1)FGVDESK_x000D_
Elongation factor G, III-V domain	0.213284	Gene.20517	722	K	elongation factor 2-like [Sesamum indicum]	1	VIYASQLTAK(1)PR_x000D_
Elongation factor G, III-V domain	0.213284	Gene.20517	496	K	elongation factor 2-like [Sesamum indicum]	1	VAVQCK(1)VASDLPK_x000D_
Elongation factor G, III-V domain	0.213284	Gene.20517	260	K	elongation factor 2-like [Sesamum indicum]	1	WTSK(1)NTGTATCK_x000D_
Elongation factor G, III-V domain	0.213284	Gene.20517	293	K	elongation factor 2-like [Sesamum indicum]	1	DK(1)LWPMLQK_x000D_
Elongation factor G, III-V domain	0.213284	Gene.21096	588	K	"PREDICTED: elongation factor G-2, chloroplastic [Beta vulgaris subsp. vulgaris]"	1	LSEVK(1)YIHK_x000D_
Elongation factor G, III-V domain	0.213284	Gene.21096	694	K	"PREDICTED: elongation factor G-2, chloroplastic [Beta vulgaris subsp. vulgaris]"	1	AAPK(1)LLEPIMK_x000D_
Elongation factor G, III-V domain	0.213284	Gene.21096	512	K	"PREDICTED: elongation factor G-2, chloroplastic [Beta vulgaris subsp. vulgaris]"	1	TK(1)ADIDR_x000D_
Elongation factor G, III-V domain	0.213284	Gene.21096	630	K	"PREDICTED: elongation factor G-2, chloroplastic [Beta vulgaris subsp. vulgaris]"	1	GGAVPK(1)EYIPGVIK_x000D_
Elongation factor G, III-V domain	0.213284	Gene.21096	620	K	"PREDICTED: elongation factor G-2, chloroplastic [Beta vulgaris subsp. vulgaris]"	1	FEPLEPGSGYEFK(1)SEIK_x000D_
Elongation factor G, III-V domain	0.213284	Gene.21096	593	K	"PREDICTED: elongation factor G-2, chloroplastic [Beta vulgaris subsp. vulgaris]"	1	K(1)QSGGQGQFADVTIR_x000D_
Elongation factor G, III-V domain	0.213284	Gene.21096	230	K	"PREDICTED: elongation factor G-2, chloroplastic [Beta vulgaris subsp. vulgaris]"	1	ICFVNK(1)MDR_x000D_
Elongation factor G, III-V domain	0.213284	Gene.21096	168	K	"PREDICTED: elongation factor G-2, chloroplastic [Beta vulgaris subsp. vulgaris]"	1	GITITSAATTAYWNK(1)HR_x000D_
Elongation factor G, III-V domain	0.213284	Gene.21096	441	K	"PREDICTED: elongation factor G-2, chloroplastic [Beta vulgaris subsp. vulgaris]"	1	LAAGSYVTNANK(1)GR_x000D_
Elongation factor G, III-V domain	0.213284	Gene.21096	731	K	"PREDICTED: elongation factor G-2, chloroplastic [Beta vulgaris subsp. vulgaris]"	1	RGQINTFGDK(1)PGGLK_x000D_
Elongation factor G, III-V domain	0.213284	Gene.21096	429	K	"PREDICTED: elongation factor G-2, chloroplastic [Beta vulgaris subsp. vulgaris]"	1	VYAGK(1)LAAGSYVTNANK_x000D_
Elongation factor G, III-V domain	0.213284	Gene.21096	510	K	"PREDICTED: elongation factor G-2, chloroplastic [Beta vulgaris subsp. vulgaris]"	1	IAIEPK(1)TK_x000D_
Elongation factor G, III-V domain	0.213284	Gene.21096	583	K	"PREDICTED: elongation factor G-2, chloroplastic [Beta vulgaris subsp. vulgaris]"	1	ESISK(1)LSEVK_x000D_
Elongation factor G, III-V domain	0.213284	Gene.21096	624	K	"PREDICTED: elongation factor G-2, chloroplastic [Beta vulgaris subsp. vulgaris]"	1	SEIK(1)GGAVPK_x000D_
Elongation factor G, III-V domain	0.213284	Gene.21096	117	K	"PREDICTED: elongation factor G-2, chloroplastic [Beta vulgaris subsp. vulgaris]"	1	NIGIMAHIDAGK(1)TTTTER_x000D_
Heat shock protein Hsp90, N-terminal	0.00120131	Gene.11820	269	K	"PREDICTED: heat shock protein 90-6, mitochondrial [Beta vulgaris subsp. vulgaris]"	1	ITLYLK(1)R_x000D_
Heat shock protein Hsp90, N-terminal	0.00120131	Gene.24943	271	K	PREDICTED: heat shock cognate protein 80 [Gossypium hirsutum]	1	K(1)PEEITK_x000D_
Heat shock protein Hsp90, N-terminal	0.00120131	Gene.24943	538	K	PREDICTED: heat shock cognate protein 80 [Gossypium hirsutum]	1	EK(1)FEGLCK_x000D_
Heat shock protein Hsp90, N-terminal	0.00120131	Gene.24943	470	K	PREDICTED: heat shock cognate protein 80 [Gossypium hirsutum]	1	ESQSDIYYITGESK(1)K_x000D_
Heat shock protein Hsp90, N-terminal	0.00120131	Gene.24943	263	K	PREDICTED: heat shock cognate protein 80 [Gossypium hirsutum]	1	EVSNEWSVLNK(1)QK_x000D_
Heat shock protein Hsp90, N-terminal	0.00120131	Gene.24943	586	K	PREDICTED: heat shock cognate protein 80 [Gossypium hirsutum]	1	IMK(1)AQALK_x000D_
Heat shock protein Hsp90, N-terminal	0.00120131	Gene.24943	521	K	PREDICTED: heat shock cognate protein 80 [Gossypium hirsutum]	1	EGLK(1)LEETDDEK_x000D_
Heat shock protein Hsp90, N-terminal	0.00120131	Gene.24943	481	K	PREDICTED: heat shock cognate protein 80 [Gossypium hirsutum]	1	AVENSPFLEK(1)LK_x000D_
Heat shock protein Hsp90, N-terminal	0.00120131	Gene.24943	378	K	PREDICTED: heat shock cognate protein 80 [Gossypium hirsutum]	1	EMLQQNK(1)ILK_x000D_
Heat shock protein Hsp90, N-terminal	0.00120131	Gene.24943	197	K	PREDICTED: heat shock cognate protein 80 [Gossypium hirsutum]	1	K(1)HSEFISYPISLWVEK_x000D_
Heat shock protein Hsp90, N-terminal	0.00120131	Gene.24943	553	K	PREDICTED: heat shock cognate protein 80 [Gossypium hirsutum]	1	DVLGDK(1)VEK_x000D_
Heat shock protein Hsp90, N-terminal	0.00120131	Gene.24943	252	K	PREDICTED: heat shock cognate protein 80 [Gossypium hirsutum]	1	TIK(1)EVSNEWSVLNK_x000D_
Heat shock protein Hsp90, N-terminal	0.00120131	Gene.24943	440	K	PREDICTED: heat shock cognate protein 80 [Gossypium hirsutum]	1	YHSTK(1)SGDELTSLK_x000D_
Heat shock protein Hsp90, N-terminal	0.00120131	Gene.24943	547	K	PREDICTED: heat shock cognate protein 80 [Gossypium hirsutum]	1	VIK(1)DVLGDK_x000D_
Heat shock protein Hsp90, N-terminal	0.00120131	Gene.24943	326	K	PREDICTED: heat shock cognate protein 80 [Gossypium hirsutum]	1	APFDLFDSK(1)K_x000D_
Heat shock protein Hsp90, N-terminal	0.00120131	Gene.24943	517	K	PREDICTED: heat shock cognate protein 80 [Gossypium hirsutum]	1	LVSATK(1)EGLK_x000D_
Heat shock protein Hsp90, N-terminal	0.00120131	Gene.24943	429	K	PREDICTED: heat shock cognate protein 80 [Gossypium hirsutum]	1	TK(1)IAELLR_x000D_
Heat shock protein Hsp90, N-terminal	0.00120131	Gene.24943	417	K	PREDICTED: heat shock cognate protein 80 [Gossypium hirsutum]	1	NLK(1)LGIHEDSQNR_x000D_
Heat shock protein Hsp90, N-terminal	0.00120131	Gene.24943	316	K	PREDICTED: heat shock cognate protein 80 [Gossypium hirsutum]	1	AVLFVPK(1)R_x000D_
Heat shock protein Hsp90, N-terminal	0.00120131	Gene.24943	277	K	PREDICTED: heat shock cognate protein 80 [Gossypium hirsutum]	0.999968	KPEEITK(1)EEYSAFYK_x000D_
Heat shock protein Hsp90, N-terminal	0.00120131	Gene.24943	456	K	PREDICTED: heat shock cognate protein 80 [Gossypium hirsutum]	1	MK(1)ESQSDIYYITGESK_x000D_
Heat shock protein Hsp90, N-terminal	0.00120131	Gene.24943	173	K	PREDICTED: heat shock cognate protein 80 [Gossypium hirsutum]	1	GTK(1)MTLYLK_x000D_
Heat shock protein Hsp90, N-terminal	0.00120131	Gene.24943	265	K	PREDICTED: heat shock cognate protein 80 [Gossypium hirsutum]	1	QK(1)PIWMR_x000D_
Heat shock protein Hsp90, N-terminal	0.00120131	Gene.24943	602	K	PREDICTED: heat shock cognate protein 80 [Gossypium hirsutum]	1	DSSMGGYMSSK(1)K_x000D_
Heat shock protein Hsp90, N-terminal	0.00120131	Gene.24943	556	K	PREDICTED: heat shock cognate protein 80 [Gossypium hirsutum]	1	VEK(1)VIVSDR_x000D_
Heat shock protein Hsp90, N-terminal	0.00120131	Gene.24943	56	K	PREDICTED: heat shock cognate protein 80 [Gossypium hirsutum]	1	SK(1)LDSQPELFIHIVPDK_x000D_
Heat shock protein Hsp90, N-terminal	0.00120131	Gene.24943	544	K	PREDICTED: heat shock cognate protein 80 [Gossypium hirsutum]	1	FEGLCK(1)VIK_x000D_
Heat shock protein Hsp90, N-terminal	0.00120131	Gene.24943	45	K	PREDICTED: heat shock cognate protein 80 [Gossypium hirsutum]	1	ELISNSSDALDK(1)IR_x000D_
Heat shock protein Hsp90, N-terminal	0.00120131	Gene.24943	414	K	PREDICTED: heat shock cognate protein 80 [Gossypium hirsutum]	1	FYEAFSK(1)NLK_x000D_
Heat shock protein Hsp90, N-terminal	0.00120131	Gene.24943	529	K	PREDICTED: heat shock cognate protein 80 [Gossypium hirsutum]	1	LEETDDEK(1)VK_x000D_
Heat shock protein Hsp90, N-terminal	0.00120131	Gene.24943	449	K	PREDICTED: heat shock cognate protein 80 [Gossypium hirsutum]	1	SGDELTSLK(1)DYVTR_x000D_
Heat shock protein Hsp90, N-terminal	0.00120131	Gene.24943	54	K	PREDICTED: heat shock cognate protein 80 [Gossypium hirsutum]	1	FESLTDK(1)SK_x000D_
Heat shock protein Hsp90, N-terminal	0.00120131	Gene.19411	553	K	PREDICTED: heat shock protein 82 [Nicotiana attenuata]	1	IIK(1)EILGDK_x000D_
Heat shock protein Hsp90, N-terminal	0.00120131	Gene.19411	592	K	PREDICTED: heat shock protein 82 [Nicotiana attenuata]	1	IMK(1)AQALR_x000D_
Heat shock protein Hsp90, N-terminal	0.00120131	Gene.19411	562	K	PREDICTED: heat shock protein 82 [Nicotiana attenuata]	1	VEK(1)VVVSDR_x000D_
Heat shock protein Hsp90, N-terminal	0.00120131	Gene.19411	276	K	PREDICTED: heat shock protein 82 [Nicotiana attenuata]	1	K(1)PEEITK_x000D_
Heat shock protein Hsp90, N-terminal	0.00120131	Gene.19411	61	K	PREDICTED: heat shock protein 82 [Nicotiana attenuata]	1	SK(1)LDAQPELFIR_x000D_
Heat shock protein Hsp90, N-terminal	0.00120131	Gene.19411	282	K	PREDICTED: heat shock protein 82 [Nicotiana attenuata]	0.999995	KPEEITK(1)DEYASFYK_x000D_
Heat shock protein Hsp90, N-terminal	0.00120131	Gene.19411	445	K	PREDICTED: heat shock protein 82 [Nicotiana attenuata]	1	YHSTK(1)SGDEMTSLK_x000D_
Heat shock protein Hsp90, N-terminal	0.00120131	Gene.19411	419	K	PREDICTED: heat shock protein 82 [Nicotiana attenuata]	1	FYDAFSK(1)NIK_x000D_
Heat shock protein Hsp90, N-terminal	0.00120131	Gene.19411	321	K	PREDICTED: heat shock protein 82 [Nicotiana attenuata]	1	AILFVPK(1)R_x000D_
Heat shock protein Hsp90, N-terminal	0.00120131	Gene.19411	76	K	PREDICTED: heat shock protein 82 [Nicotiana attenuata]	1	LVPDK(1)ANK_x000D_
Heat shock protein Hsp90, N-terminal	0.00120131	Gene.19411	550	K	PREDICTED: heat shock protein 82 [Nicotiana attenuata]	1	SFESLCK(1)IIK_x000D_
Heat shock protein Hsp90, N-terminal	0.00120131	Gene.19411	270	K	PREDICTED: heat shock protein 82 [Nicotiana attenuata]	1	QK(1)PIWLR_x000D_
Heat shock protein Hsp90, N-terminal	0.00120131	Gene.19411	257	K	PREDICTED: heat shock protein 82 [Nicotiana attenuata]	1	IK(1)EVSHEWQLINK_x000D_
Heat shock protein Hsp90, N-terminal	0.00120131	Gene.19411	422	K	PREDICTED: heat shock protein 82 [Nicotiana attenuata]	1	NIK(1)LGIHEDSQNRPK_x000D_
Heat shock protein Hsp90, N-terminal	0.00120131	Gene.16710	660	K	PREDICTED: endoplasmin homolog [Nicotiana attenuata]	1	DLTK(1)WWK_x000D_
Heat shock protein Hsp90, N-terminal	0.00120131	Gene.16710	537	K	PREDICTED: endoplasmin homolog [Nicotiana attenuata]	1	SIK(1)LGIIEDAANR_x000D_
Heat shock protein Hsp90, N-terminal	0.00120131	Gene.16710	670	K	PREDICTED: endoplasmin homolog [Nicotiana attenuata]	1	ESLASEK(1)VDDVK_x000D_
Heat shock protein Hsp90, N-terminal	0.00120131	Gene.16710	174	K	PREDICTED: endoplasmin homolog [Nicotiana attenuata]	1	GIGMTK(1)EDLIK_x000D_
Heat shock protein Hsp90, N-terminal	0.00120131	Gene.16710	560	K	PREDICTED: endoplasmin homolog [Nicotiana attenuata]	1	FETSK(1)SDGK_x000D_
Heat shock protein Hsp90, N-terminal	0.00120131	Gene.16710	179	K	PREDICTED: endoplasmin homolog [Nicotiana attenuata]	1	EDLIK(1)NLGTIAK_x000D_
Heat shock protein Hsp90, N-terminal	0.00120131	Gene.16710	637	K	PREDICTED: endoplasmin homolog [Nicotiana attenuata]	1	FQNVSK(1)EGLK_x000D_
Heat shock protein Hsp90, N-terminal	0.00120131	Gene.16710	186	K	PREDICTED: endoplasmin homolog [Nicotiana attenuata]	1	NLGTIAK(1)SGTSAFVEK_x000D_
Heat shock protein Hsp90, N-terminal	0.00120131	Gene.16710	570	K	PREDICTED: endoplasmin homolog [Nicotiana attenuata]	1	LTSLDK(1)YISR_x000D_
Heat shock protein Hsp90, N-terminal	0.00120131	Gene.16710	663	K	PREDICTED: endoplasmin homolog [Nicotiana attenuata]	1	WWK(1)ESLASEK_x000D_
Heat shock protein Hsp90, N-terminal	0.00120131	Gene.16710	564	K	PREDICTED: endoplasmin homolog [Nicotiana attenuata]	1	SDGK(1)LTSLDK_x000D_
Heat shock protein Hsp90, N-terminal	0.00120131	Gene.16710	74	K	PREDICTED: endoplasmin homolog [Nicotiana attenuata]	1	LGAVPSGLSTDPDVAK(1)R_x000D_
Heat shock protein Hsp90, N-terminal	0.00120131	Gene.16710	675	K	PREDICTED: endoplasmin homolog [Nicotiana attenuata]	1	VDDVK(1)ISNR_x000D_
Heat shock protein Hsp90, N-terminal	0.00120131	Gene.16710	631	K	PREDICTED: endoplasmin homolog [Nicotiana attenuata]	1	K(1)FQNVSK_x000D_
Heat shock protein Hsp90, N-terminal	0.00120131	Gene.16710	368	K	PREDICTED: endoplasmin homolog [Nicotiana attenuata]	1	GPK(1)EVTEEEYTK_x000D_
Heat shock protein Hsp90, N-terminal	0.00120131	Gene.16710	746	K	PREDICTED: endoplasmin homolog [Nicotiana attenuata]	1	VVVDPEDVK(1)VK_x000D_
Heat shock protein Hsp90, N-terminal	0.00120131	Gene.16710	534	K	PREDICTED: endoplasmin homolog [Nicotiana attenuata]	1	FWNEFGK(1)SIK_x000D_
Heat shock protein Hsp90, N-terminal	0.00120131	Gene.16710	58	K	PREDICTED: endoplasmin homolog [Nicotiana attenuata]	1	IEDK(1)LGAVPSGLSTDPDVAK_x000D_
Heat shock protein Hsp90, N-terminal	0.00120131	Gene.16710	277	K	PREDICTED: endoplasmin homolog [Nicotiana attenuata]	1	DEAGEYLEESK(1)LK_x000D_
Heat shock protein Hsp90, N-terminal	0.00120131	Gene.16710	432	K	PREDICTED: endoplasmin homolog [Nicotiana attenuata]	1	SNLK(1)LYVR_x000D_
Heat shock protein Hsp90, N-terminal	0.00120131	Gene.21959	656	K	"heat shock protein 90-5, chloroplastic [Morus notabilis]"	1	FVDISK(1)EDLELGDEDEVKDR_x000D_
Heat shock protein Hsp90, N-terminal	0.00120131	Gene.21959	613	K	"heat shock protein 90-5, chloroplastic [Morus notabilis]"	1	SAK(1)SAPFLEK_x000D_
Heat shock protein Hsp90, N-terminal	0.00120131	Gene.21959	693	K	"heat shock protein 90-5, chloroplastic [Morus notabilis]"	1	VAK(1)VQVSK_x000D_
Heat shock protein Hsp90, N-terminal	0.00120131	Gene.21959	412	K	"heat shock protein 90-5, chloroplastic [Morus notabilis]"	1	EVEK(1)EEYQEFYK_x000D_
Heat shock protein Hsp90, N-terminal	0.00120131	Gene.21959	245	K	"heat shock protein 90-5, chloroplastic [Morus notabilis]"	1	FLNALK(1)ENK_x000D_
Heat shock protein Hsp90, N-terminal	0.00120131	Gene.21959	546	K	"heat shock protein 90-5, chloroplastic [Morus notabilis]"	1	K(1)FWENFGK_x000D_
Heat shock protein Hsp90, N-terminal	0.00120131	Gene.21959	620	K	"heat shock protein 90-5, chloroplastic [Morus notabilis]"	1	SAPFLEK(1)LVQK_x000D_
Heat shock protein Hsp90, N-terminal	0.00120131	Gene.21959	579	K	"heat shock protein 90-5, chloroplastic [Morus notabilis]"	1	FYSSK(1)SEEEPISLDDYVENMGEK_x000D_
Heat shock protein Hsp90, N-terminal	0.00120131	Gene.21959	420	K	"heat shock protein 90-5, chloroplastic [Morus notabilis]"	1	EEYQEFYK(1)K_x000D_
Heat shock protein Hsp90, N-terminal	0.00120131	Gene.21959	567	K	"heat shock protein 90-5, chloroplastic [Morus notabilis]"	1	LGCIEDTGNHK(1)R_x000D_
Heat shock protein Hsp90, N-terminal	0.00120131	Gene.21959	180	K	"heat shock protein 90-5, chloroplastic [Morus notabilis]"	1	ELVSNASDALDK(1)LR_x000D_
Heat shock protein Hsp90, N-terminal	0.00120131	Gene.21959	610	K	"heat shock protein 90-5, chloroplastic [Morus notabilis]"	1	QNAIYYLATDSLK(1)SAK_x000D_
Heat shock protein Hsp90, N-terminal	0.00120131	Gene.21959	690	K	"heat shock protein 90-5, chloroplastic [Morus notabilis]"	1	QQLGDK(1)VAK_x000D_
Heat shock protein Hsp90, N-terminal	0.00120131	Gene.21959	279	K	"heat shock protein 90-5, chloroplastic [Morus notabilis]"	1	VVVSTK(1)SPR_x000D_
Heat shock protein Hsp90, N-terminal	0.00120131	Gene.21959	668	K	"heat shock protein 90-5, chloroplastic [Morus notabilis]"	1	FVDISKEDLELGDEDEVK(1)DR_x000D_
Heat shock protein Hsp90, N-terminal	0.00120131	Gene.21959	408	K	"heat shock protein 90-5, chloroplastic [Morus notabilis]"	1	SPK(1)EVEK_x000D_
Heat shock protein Hsp90, N-terminal	0.00120131	Gene.21959	308	K	"heat shock protein 90-5, chloroplastic [Morus notabilis]"	1	EETDPEK(1)ILTR_x000D_
Heat shock protein Hsp90, N-terminal	0.00120131	Gene.21959	556	K	"heat shock protein 90-5, chloroplastic [Morus notabilis]"	1	FLK(1)LGCIEDTGNHK_x000D_
Alcohol dehydrogenase, N-terminal	0.000761743	Gene.3167	385	K	"PREDICTED: probable trans-2-enoyl-CoA reductase, mitochondrial [Beta vulgaris subsp. vulgaris]"	1	ALGK(1)VGSQPK_x000D_
Alcohol dehydrogenase, N-terminal	0.000761743	Gene.17094	109	K	Alcohol dehydrogenase class III/S-(hydroxymethyl)glutathione dehydrogenase [Trema orientale]	1	SGK(1)TNLCGK_x000D_
Alcohol dehydrogenase, N-terminal	0.000761743	Gene.17094	318	K	Alcohol dehydrogenase class III/S-(hydroxymethyl)glutathione dehydrogenase [Trema orientale]	1	VWK(1)GTAFGGFK_x000D_
Alcohol dehydrogenase, N-terminal	0.000761743	Gene.17094	230	K	Alcohol dehydrogenase class III/S-(hydroxymethyl)glutathione dehydrogenase [Trema orientale]	1	IIGIDIDNK(1)K_x000D_
Alcohol dehydrogenase, N-terminal	0.000761743	Gene.14933	205	K	PREDICTED: probable cinnamyl alcohol dehydrogenase 9 [Brassica rapa]	1	IGK(1)AFGLR_x000D_
Alcohol dehydrogenase, N-terminal	0.000761743	Gene.14933	129	K	PREDICTED: probable cinnamyl alcohol dehydrogenase 9 [Brassica rapa]	1	VVFTYNSPDK(1)DGTR_x000D_
Alcohol dehydrogenase, N-terminal	0.000761743	Gene.14933	343	K	PREDICTED: probable cinnamyl alcohol dehydrogenase 9 [Brassica rapa]	1	LAK(1)SDVR_x000D_
Alcohol dehydrogenase, N-terminal	0.000761743	Gene.15216	215	K	"PREDICTED: quinone-oxidoreductase homolog, chloroplastic [Beta vulgaris subsp. vulgaris]"	1	TPEGAALK(1)SPSGK_x000D_
Alcohol dehydrogenase, N-terminal	0.000761743	Gene.15216	156	K	"PREDICTED: quinone-oxidoreductase homolog, chloroplastic [Beta vulgaris subsp. vulgaris]"	1	LDGSDEK(1)R_x000D_
Alcohol dehydrogenase, N-terminal	0.000761743	Gene.15216	51	K	"PREDICTED: quinone-oxidoreductase homolog, chloroplastic [Beta vulgaris subsp. vulgaris]"	1	LEATSLNPVDWK(1)IQK_x000D_
Alcohol dehydrogenase, N-terminal	0.000761743	Gene.9731	128	K	PREDICTED: alcohol dehydrogenase 1 [Cucumis sativus]	1	VSMLSDGK(1)SR_x000D_
Alcohol dehydrogenase, N-terminal	0.000761743	Gene.1365	274	K	hypothetical protein CUMW_058020 [Citrus unshiu]	1	LSVAEK(1)LGADGIVK_x000D_
Alcohol dehydrogenase, N-terminal	0.000761743	Gene.1365	323	K	hypothetical protein CUMW_058020 [Citrus unshiu]	1	TFTTALK(1)ATR_x000D_
Alcohol dehydrogenase, N-terminal	0.000761743	Gene.18401	333	K	hypothetical protein EUGRSUZ_K00927 [Eucalyptus grandis]	1	TLK(1)GSIFGGIK_x000D_
Alcohol dehydrogenase, N-terminal	0.000761743	Gene.18401	241	K	hypothetical protein EUGRSUZ_K00927 [Eucalyptus grandis]	1	IIGIDK(1)NPLK_x000D_
Alcohol dehydrogenase, N-terminal	0.000761743	Gene.18401	101	K	hypothetical protein EUGRSUZ_K00927 [Eucalyptus grandis]	1	AMGHEGVGEVESVGEGVTEFK(1)K_x000D_
Alcohol dehydrogenase, N-terminal	0.000761743	Gene.16446	299	K	Cinnamyl alcohol dehydrogenase [Actinidia chinensis var. chinensis]	1	LEK(1)NDVR_x000D_
Alcohol dehydrogenase, N-terminal	0.000761743	Gene.4780	131	K	hypothetical protein SOVF_023780 [Spinacia oleracea]	1	AAALNPVDFK(1)R_x000D_
Alcohol dehydrogenase, N-terminal	0.000761743	Gene.4780	272	K	hypothetical protein SOVF_023780 [Spinacia oleracea]	1	VAATASTGK(1)IEFLK_x000D_
Alcohol dehydrogenase, N-terminal	0.000761743	Gene.4780	185	K	hypothetical protein SOVF_023780 [Spinacia oleracea]	1	ALDGPK(1)QFGSLAEYTAVEEK_x000D_
Alcohol dehydrogenase, N-terminal	0.000761743	Gene.4780	346	K	hypothetical protein SOVF_023780 [Spinacia oleracea]	1	FVVTSDGGALK(1)K_x000D_
Alcohol dehydrogenase, N-terminal	0.000761743	Gene.4780	347	K	hypothetical protein SOVF_023780 [Spinacia oleracea]	1	K(1)LNPFLESGK_x000D_
Alcohol dehydrogenase, N-terminal	0.000761743	Gene.4780	263	K	hypothetical protein SOVF_023780 [Spinacia oleracea]	1	HVFGASK(1)VAATASTGK_x000D_
Alcohol dehydrogenase, N-terminal	0.000761743	Gene.4780	167	K	hypothetical protein SOVF_023780 [Spinacia oleracea]	1	ELK(1)VGDEVYGDISEK_x000D_
Alcohol dehydrogenase, N-terminal	0.000761743	Gene.4780	121	K	hypothetical protein SOVF_023780 [Spinacia oleracea]	1	VK(1)AAALNPVDFK_x000D_
Alcohol dehydrogenase, N-terminal	0.000761743	Gene.4780	112	K	hypothetical protein SOVF_023780 [Spinacia oleracea]	1	FPVPELK(1)EDQVLVK_x000D_
Alcohol dehydrogenase, N-terminal	0.000761743	Gene.4780	164	K	hypothetical protein SOVF_023780 [Spinacia oleracea]	1	VGSLVK(1)ELK_x000D_
Alcohol dehydrogenase, N-terminal	0.000761743	Gene.4780	105	K	hypothetical protein SOVF_023780 [Spinacia oleracea]	1	FDPK(1)FPVPELK_x000D_
Alcohol dehydrogenase, N-terminal	0.000761743	Gene.4780	364	K	hypothetical protein SOVF_023780 [Spinacia oleracea]	0.999994	VKPIVDPK(1)GPFPFDK_x000D_
Proline-tRNA ligase, class II, C-terminal	0.0426304	Gene.7517	538	K	"proline--tRNA ligase, chloroplastic/mitochondrial [Jatropha curcas]"	1	AAISAGK(1)WAR_x000D_
Proline-tRNA ligase, class II, C-terminal	0.0426304	Gene.7517	549	K	"proline--tRNA ligase, chloroplastic/mitochondrial [Jatropha curcas]"	1	GPWSASDK(1)EELK_x000D_
Proline-tRNA ligase, class II, C-terminal	0.0426304	Gene.7517	433	K	"proline--tRNA ligase, chloroplastic/mitochondrial [Jatropha curcas]"	1	VK(1)LDDTDQR_x000D_
Proline-tRNA ligase, class II, C-terminal	0.0426304	Gene.6169	150	K	"proline--tRNA ligase, cytoplasmic-like [Chenopodium quinoa]"	1	VQQNLFDIAK(1)NK_x000D_
NAD(P)-binding domain	1.1513e-12	Gene.20122	159	K	adenosylhomocysteinase [Sesamum indicum]	1	AEEEYAK(1)SGK_x000D_
NAD(P)-binding domain	1.1513e-12	Gene.20122	237	K	adenosylhomocysteinase [Sesamum indicum]	1	SK(1)FDNLYGCR_x000D_
NAD(P)-binding domain	1.1513e-12	Gene.20122	53	K	adenosylhomocysteinase [Sesamum indicum]	1	TEFGPSQPLK(1)GAR_x000D_
NAD(P)-binding domain	1.1513e-12	Gene.20122	446	K	adenosylhomocysteinase [Sesamum indicum]	1	HLDEK(1)VAALHLGK_x000D_
NAD(P)-binding domain	1.1513e-12	Gene.20122	282	K	adenosylhomocysteinase [Sesamum indicum]	1	GCAAALK(1)AGGAR_x000D_
NAD(P)-binding domain	1.1513e-12	Gene.20122	7	K	adenosylhomocysteinase [Sesamum indicum]	1	SLTVEK(1)TSSGR_x000D_
NAD(P)-binding domain	1.1513e-12	Gene.20122	441	K	adenosylhomocysteinase [Sesamum indicum]	1	EVYVLPK(1)HLDEK_x000D_
NAD(P)-binding domain	1.1513e-12	Gene.20122	17	K	adenosylhomocysteinase [Sesamum indicum]	1	IK(1)DMSLADFGR_x000D_
NAD(P)-binding domain	1.1513e-12	Gene.20122	211	K	adenosylhomocysteinase [Sesamum indicum]	1	IVGVSEETTTGVK(1)R_x000D_
NAD(P)-binding domain	1.1513e-12	Gene.20122	434	K	adenosylhomocysteinase [Sesamum indicum]	1	K(1)EVYVLPK_x000D_
NAD(P)-binding domain	1.1513e-12	Gene.20122	372	K	adenosylhomocysteinase [Sesamum indicum]	1	ITIK(1)PQTDR_x000D_
NAD(P)-binding domain	1.1513e-12	Gene.16906	184	K	PREDICTED: very-long-chain 3-oxoacyl-CoA reductase 1-like [Populus euphratica]	1	VTHAVLPVMLK(1)R_x000D_
NAD(P)-binding domain	1.1513e-12	Gene.7296	124	K	glyceraldehyde-3 phosphate dehydrogenase [Knorringia sibirica]	1	DK(1)AAAHLK_x000D_
NAD(P)-binding domain	1.1513e-12	Gene.7296	20	K	glyceraldehyde-3 phosphate dehydrogenase [Knorringia sibirica]	1	IK(1)IGINGFGR_x000D_
NAD(P)-binding domain	1.1513e-12	Gene.7296	135	K	glyceraldehyde-3 phosphate dehydrogenase [Knorringia sibirica]	1	K(1)VVISAPSK_x000D_
NAD(P)-binding domain	1.1513e-12	Gene.7296	143	K	glyceraldehyde-3 phosphate dehydrogenase [Knorringia sibirica]	1	VVISAPSK(1)DAPMFVVGVNEHEYK_x000D_
NAD(P)-binding domain	1.1513e-12	Gene.14933	205	K	PREDICTED: probable cinnamyl alcohol dehydrogenase 9 [Brassica rapa]	1	IGK(1)AFGLR_x000D_
NAD(P)-binding domain	1.1513e-12	Gene.14933	129	K	PREDICTED: probable cinnamyl alcohol dehydrogenase 9 [Brassica rapa]	1	VVFTYNSPDK(1)DGTR_x000D_
NAD(P)-binding domain	1.1513e-12	Gene.14933	343	K	PREDICTED: probable cinnamyl alcohol dehydrogenase 9 [Brassica rapa]	1	LAK(1)SDVR_x000D_
NAD(P)-binding domain	1.1513e-12	Gene.12918	155	K	"uncharacterized protein At1g32220, chloroplastic [Solanum pennellii]"	1	AAADQGVK(1)R_x000D_
NAD(P)-binding domain	1.1513e-12	Gene.15499	185	K	"glyceraldehyde-3-phosphate dehydrogenase A, chloroplastic [Chenopodium quinoa]"	1	EGAGK(1)HLQAGAK_x000D_
NAD(P)-binding domain	1.1513e-12	Gene.15499	70	K	"glyceraldehyde-3-phosphate dehydrogenase A, chloroplastic [Chenopodium quinoa]"	1	GIGK(1)GVVQAK_x000D_
NAD(P)-binding domain	1.1513e-12	Gene.15499	248	K	"glyceraldehyde-3-phosphate dehydrogenase A, chloroplastic [Chenopodium quinoa]"	1	FGIIK(1)GTMTTTHSYTGDQR_x000D_
NAD(P)-binding domain	1.1513e-12	Gene.15499	192	K	"glyceraldehyde-3-phosphate dehydrogenase A, chloroplastic [Chenopodium quinoa]"	1	HLQAGAK(1)K_x000D_
NAD(P)-binding domain	1.1513e-12	Gene.15499	122	K	"glyceraldehyde-3-phosphate dehydrogenase A, chloroplastic [Chenopodium quinoa]"	1	QASHLLK(1)YDSTLGTFDADVKPVGDASISVDGK_x000D_
NAD(P)-binding domain	1.1513e-12	Gene.15499	115	K	"glyceraldehyde-3-phosphate dehydrogenase A, chloroplastic [Chenopodium quinoa]"	1	KDSPLDVVVINDSGGVK(1)QASHLLK_x000D_
NAD(P)-binding domain	1.1513e-12	Gene.15499	193	K	"glyceraldehyde-3-phosphate dehydrogenase A, chloroplastic [Chenopodium quinoa]"	1	K(1)VLITAPGK_x000D_
NAD(P)-binding domain	1.1513e-12	Gene.15499	78	K	"glyceraldehyde-3-phosphate dehydrogenase A, chloroplastic [Chenopodium quinoa]"	1	LK(1)VAINGFGR_x000D_
NAD(P)-binding domain	1.1513e-12	Gene.15499	327	K	"glyceraldehyde-3-phosphate dehydrogenase A, chloroplastic [Chenopodium quinoa]"	1	K(1)TFAEEVNAAFR_x000D_
NAD(P)-binding domain	1.1513e-12	Gene.15499	99	K	"glyceraldehyde-3-phosphate dehydrogenase A, chloroplastic [Chenopodium quinoa]"	1	K(1)DSPLDVVVINDSGGVK_x000D_
NAD(P)-binding domain	1.1513e-12	Gene.15499	302	K	"glyceraldehyde-3-phosphate dehydrogenase A, chloroplastic [Chenopodium quinoa]"	1	GK(1)LNGIALR_x000D_
NAD(P)-binding domain	1.1513e-12	Gene.15499	343	K	"glyceraldehyde-3-phosphate dehydrogenase A, chloroplastic [Chenopodium quinoa]"	1	DASEK(1)ELK_x000D_
NAD(P)-binding domain	1.1513e-12	Gene.15499	300	K	"glyceraldehyde-3-phosphate dehydrogenase A, chloroplastic [Chenopodium quinoa]"	1	AVALVLPSLK(1)GK_x000D_
NAD(P)-binding domain	1.1513e-12	Gene.24587	246	K	"ketol-acid reductoisomerase, chloroplastic-like [Ziziphus jujuba]"	1	NISVIAVCPK(1)GMGPSVR_x000D_
NAD(P)-binding domain	1.1513e-12	Gene.24587	120	K	"ketol-acid reductoisomerase, chloroplastic-like [Ziziphus jujuba]"	1	GIK(1)QIGVIGWGSQGPAQAQNLR_x000D_
NAD(P)-binding domain	1.1513e-12	Gene.24587	437	K	"ketol-acid reductoisomerase, chloroplastic-like [Ziziphus jujuba]"	1	MWK(1)VGER_x000D_
NAD(P)-binding domain	1.1513e-12	Gene.24587	91	K	"ketol-acid reductoisomerase, chloroplastic-like [Ziziphus jujuba]"	1	EK(1)VSLAGHDEYIVR_x000D_
NAD(P)-binding domain	1.1513e-12	Gene.2889	229	K	"malate dehydrogenase, chloroplastic [Abrus precatorius]"	1	QK(1)GVYDPK_x000D_
NAD(P)-binding domain	1.1513e-12	Gene.2889	255	K	"malate dehydrogenase, chloroplastic [Abrus precatorius]"	1	ANTFVAQK(1)K_x000D_
NAD(P)-binding domain	1.1513e-12	Gene.12614	198	K	"uncharacterized protein At1g32220, chloroplastic isoform X1 [Carica papaya]"	1	K(1)AESEVLSK_x000D_
NAD(P)-binding domain	1.1513e-12	Gene.12614	222	K	"uncharacterized protein At1g32220, chloroplastic isoform X1 [Carica papaya]"	1	PGFIYGK(1)R_x000D_
NAD(P)-binding domain	1.1513e-12	Gene.22182	321	K	"GDP-mannose 4,6 dehydratase 1 [Ziziphus jujuba]"	1	YFRPSEVDNLK(1)GDATK_x000D_
NAD(P)-binding domain	1.1513e-12	Gene.22182	336	K	"GDP-mannose 4,6 dehydratase 1 [Ziziphus jujuba]"	1	PK(1)VGFQQLVK_x000D_
NAD(P)-binding domain	1.1513e-12	Gene.14317	204	K	"6-phosphogluconate dehydrogenase, putative [Ricinus communis]"	1	VK(1)DDLADGFLVDK_x000D_
NAD(P)-binding domain	1.1513e-12	Gene.14317	219	K	"6-phosphogluconate dehydrogenase, putative [Ricinus communis]"	1	ILDK(1)TGMK_x000D_
NAD(P)-binding domain	1.1513e-12	Gene.14317	256	K	"6-phosphogluconate dehydrogenase, putative [Ricinus communis]"	1	YLSGLK(1)EER_x000D_
NAD(P)-binding domain	1.1513e-12	Gene.14317	442	K	"6-phosphogluconate dehydrogenase, putative [Ricinus communis]"	1	K(1)GNVAAFH_x000D_
NAD(P)-binding domain	1.1513e-12	Gene.2194	127	K	"PREDICTED: short-chain dehydrogenase TIC 32, chloroplastic-like [Beta vulgaris subsp. vulgaris]"	1	FASDYK(1)STK_x000D_
NAD(P)-binding domain	1.1513e-12	Gene.18679	77	K	hypothetical protein B456_006G108100 [Gossypium raimondii]	1	INIK(1)HDSR_x000D_
NAD(P)-binding domain	1.1513e-12	Gene.18679	53	K	hypothetical protein B456_006G108100 [Gossypium raimondii]	1	VLAVDVYNDK(1)IK_x000D_
NAD(P)-binding domain	1.1513e-12	Gene.18679	55	K	hypothetical protein B456_006G108100 [Gossypium raimondii]	1	IK(1)HLLEPDTLPWADR_x000D_
NAD(P)-binding domain	1.1513e-12	Gene.13635	273	K	Hopanoid-associated sugar epimerase [Trema orientale]	1	NEK(1)LNGR_x000D_
NAD(P)-binding domain	1.1513e-12	Gene.13635	386	K	Hopanoid-associated sugar epimerase [Trema orientale]	1	DLK(1)AQSK_x000D_
NAD(P)-binding domain	1.1513e-12	Gene.13169	296	K	hypothetical protein CICLE_v10025937mg [Citrus clementina]	1	LK(1)GPSMVK_x000D_
NAD(P)-binding domain	1.1513e-12	Gene.13169	218	K	hypothetical protein CICLE_v10025937mg [Citrus clementina]	1	KPAEDGQLIFLTAGDK(1)SLYDK_x000D_
NAD(P)-binding domain	1.1513e-12	Gene.18401	333	K	hypothetical protein EUGRSUZ_K00927 [Eucalyptus grandis]	1	TLK(1)GSIFGGIK_x000D_
NAD(P)-binding domain	1.1513e-12	Gene.18401	241	K	hypothetical protein EUGRSUZ_K00927 [Eucalyptus grandis]	1	IIGIDK(1)NPLK_x000D_
NAD(P)-binding domain	1.1513e-12	Gene.18401	101	K	hypothetical protein EUGRSUZ_K00927 [Eucalyptus grandis]	1	AMGHEGVGEVESVGEGVTEFK(1)K_x000D_
NAD(P)-binding domain	1.1513e-12	Gene.25377	251	K	hypothetical protein COLO4_15876 [Corchorus olitorius]	1	K(1)LSSALSAASAACDHIR_x000D_
NAD(P)-binding domain	1.1513e-12	Gene.25377	116	K	hypothetical protein COLO4_15876 [Corchorus olitorius]	1	DVMSK(1)NVSIYK_x000D_
NAD(P)-binding domain	1.1513e-12	Gene.25377	219	K	hypothetical protein COLO4_15876 [Corchorus olitorius]	1	TPSGEK(1)PVR_x000D_
NAD(P)-binding domain	1.1513e-12	Gene.25377	162	K	hypothetical protein COLO4_15876 [Corchorus olitorius]	1	EFAPSIPEK(1)NISALTR_x000D_
NAD(P)-binding domain	1.1513e-12	Gene.25377	213	K	hypothetical protein COLO4_15876 [Corchorus olitorius]	1	NVIIWGNHSSTQYPDVNHATVK(1)TPSGEK_x000D_
NAD(P)-binding domain	1.1513e-12	Gene.25377	122	K	hypothetical protein COLO4_15876 [Corchorus olitorius]	1	NVSIYK(1)SQASALEQHAAPNCK_x000D_
NAD(P)-binding domain	1.1513e-12	Gene.24391	630	K	PREDICTED: uncharacterized protein LOC100262718 isoform X4 [Vitis vinifera]	1	VPSVSK(1)ESVLK_x000D_
NAD(P)-binding domain	1.1513e-12	Gene.24391	711	K	PREDICTED: uncharacterized protein LOC100262718 isoform X4 [Vitis vinifera]	1	ALGPEK(1)ATALIK_x000D_
NAD(P)-binding domain	1.1513e-12	Gene.24391	1363	K	PREDICTED: uncharacterized protein LOC100262718 isoform X4 [Vitis vinifera]	1	DAMK(1)AVVAEK_x000D_
NAD(P)-binding domain	1.1513e-12	Gene.24391	916	K	PREDICTED: uncharacterized protein LOC100262718 isoform X4 [Vitis vinifera]	1	DLGLFK(1)ER_x000D_
NAD(P)-binding domain	1.1513e-12	Gene.7445	127	K	NAD_binding_10 domain-containing protein [Cephalotus follicularis]	1	AAGVK(1)HIVLVGSMGGTNPDHPLNK_x000D_
NAD(P)-binding domain	1.1513e-12	Gene.7445	36	K	NAD_binding_10 domain-containing protein [Cephalotus follicularis]	1	SDQFTGK(1)GLVR_x000D_
NAD(P)-binding domain	1.1513e-12	Gene.2978	238	K	"formate dehydrogenase, mitochondrial [Jatropha curcas]"	1	IK(1)MDPELEK_x000D_
NAD(P)-binding domain	1.1513e-12	Gene.2978	371	K	"formate dehydrogenase, mitochondrial [Jatropha curcas]"	1	YFK(1)GEDFPAQNYIVK_x000D_
NAD(P)-binding domain	1.1513e-12	Gene.2978	276	K	"formate dehydrogenase, mitochondrial [Jatropha curcas]"	1	TK(1)GMFNK_x000D_
NAD(P)-binding domain	1.1513e-12	Gene.2978	90	K	"formate dehydrogenase, mitochondrial [Jatropha curcas]"	1	EWLESQGHEYIVTDDK(1)DGPNCELDK_x000D_
NAD(P)-binding domain	1.1513e-12	Gene.2978	225	K	"formate dehydrogenase, mitochondrial [Jatropha curcas]"	1	LK(1)PFNCNLLYHDR_x000D_
NAD(P)-binding domain	1.1513e-12	Gene.2978	206	K	"formate dehydrogenase, mitochondrial [Jatropha curcas]"	1	AYDLEGK(1)TVGTVGAGR_x000D_
NAD(P)-binding domain	1.1513e-12	Gene.2978	250	K	"formate dehydrogenase, mitochondrial [Jatropha curcas]"	1	EIGAK(1)FEEDLEK_x000D_
NAD(P)-binding domain	1.1513e-12	Gene.2978	245	K	"formate dehydrogenase, mitochondrial [Jatropha curcas]"	1	MDPELEK(1)EIGAK_x000D_
NAD(P)-binding domain	1.1513e-12	Gene.2978	281	K	"formate dehydrogenase, mitochondrial [Jatropha curcas]"	1	GMFNK(1)EVIAK_x000D_
NAD(P)-binding domain	1.1513e-12	Gene.2978	363	K	"formate dehydrogenase, mitochondrial [Jatropha curcas]"	1	YAAGTK(1)DMLER_x000D_
NAD(P)-binding domain	1.1513e-12	Gene.2978	45	K	"formate dehydrogenase, mitochondrial [Jatropha curcas]"	1	K(1)IVGVFYK_x000D_
NAD(P)-binding domain	1.1513e-12	Gene.2978	257	K	"formate dehydrogenase, mitochondrial [Jatropha curcas]"	1	FEEDLEK(1)MLPK_x000D_
NAD(P)-binding domain	1.1513e-12	Gene.12544	75	K	hypothetical protein BVC80_1543g153 [Macleaya cordata]	1	LLVK(1)EGHQVTLFTR_x000D_
NAD(P)-binding domain	1.1513e-12	Gene.12544	113	K	hypothetical protein BVC80_1543g153 [Macleaya cordata]	1	ILHLK(1)GDR_x000D_
NAD(P)-binding domain	1.1513e-12	Gene.12544	55	K	hypothetical protein BVC80_1543g153 [Macleaya cordata]	1	K(1)VLIMGGTR_x000D_
NAD(P)-binding domain	1.1513e-12	Gene.4964	133	K	dehydrogenase/reductase SDR family member 12 isoform X1 [Morus notabilis]	1	EK(1)LASGAFYFDR_x000D_
NAD(P)-binding domain	1.1513e-12	Gene.9225	324	K	hypothetical protein CDL15_Pgr007501 [Punica granatum]	1	AELK(1)SSIEK_x000D_
NAD(P)-binding domain	1.1513e-12	Gene.9225	165	K	hypothetical protein CDL15_Pgr007501 [Punica granatum]	1	K(1)LFGVTTLDVVR_x000D_
NAD(P)-binding domain	1.1513e-12	Gene.9225	164	K	hypothetical protein CDL15_Pgr007501 [Punica granatum]	1	AGTYDPK(1)K_x000D_
NAD(P)-binding domain	1.1513e-12	Gene.9225	157	K	hypothetical protein CDL15_Pgr007501 [Punica granatum]	1	K(1)AGTYDPK_x000D_
NAD(P)-binding domain	1.1513e-12	Gene.9225	329	K	hypothetical protein CDL15_Pgr007501 [Punica granatum]	1	SSIEK(1)GIQFANK_x000D_
NAD(P)-binding domain	1.1513e-12	Gene.9225	184	K	hypothetical protein CDL15_Pgr007501 [Punica granatum]	1	TFYAGK(1)AK_x000D_
NAD(P)-binding domain	1.1513e-12	Gene.4780	131	K	hypothetical protein SOVF_023780 [Spinacia oleracea]	1	AAALNPVDFK(1)R_x000D_
NAD(P)-binding domain	1.1513e-12	Gene.4780	272	K	hypothetical protein SOVF_023780 [Spinacia oleracea]	1	VAATASTGK(1)IEFLK_x000D_
NAD(P)-binding domain	1.1513e-12	Gene.4780	185	K	hypothetical protein SOVF_023780 [Spinacia oleracea]	1	ALDGPK(1)QFGSLAEYTAVEEK_x000D_
NAD(P)-binding domain	1.1513e-12	Gene.4780	346	K	hypothetical protein SOVF_023780 [Spinacia oleracea]	1	FVVTSDGGALK(1)K_x000D_
NAD(P)-binding domain	1.1513e-12	Gene.4780	347	K	hypothetical protein SOVF_023780 [Spinacia oleracea]	1	K(1)LNPFLESGK_x000D_
NAD(P)-binding domain	1.1513e-12	Gene.4780	263	K	hypothetical protein SOVF_023780 [Spinacia oleracea]	1	HVFGASK(1)VAATASTGK_x000D_
NAD(P)-binding domain	1.1513e-12	Gene.4780	167	K	hypothetical protein SOVF_023780 [Spinacia oleracea]	1	ELK(1)VGDEVYGDISEK_x000D_
NAD(P)-binding domain	1.1513e-12	Gene.4780	121	K	hypothetical protein SOVF_023780 [Spinacia oleracea]	1	VK(1)AAALNPVDFK_x000D_
NAD(P)-binding domain	1.1513e-12	Gene.4780	112	K	hypothetical protein SOVF_023780 [Spinacia oleracea]	1	FPVPELK(1)EDQVLVK_x000D_
NAD(P)-binding domain	1.1513e-12	Gene.4780	164	K	hypothetical protein SOVF_023780 [Spinacia oleracea]	1	VGSLVK(1)ELK_x000D_
NAD(P)-binding domain	1.1513e-12	Gene.4780	105	K	hypothetical protein SOVF_023780 [Spinacia oleracea]	1	FDPK(1)FPVPELK_x000D_
NAD(P)-binding domain	1.1513e-12	Gene.4780	364	K	hypothetical protein SOVF_023780 [Spinacia oleracea]	0.999994	VKPIVDPK(1)GPFPFDK_x000D_
NAD(P)-binding domain	1.1513e-12	Gene.22365	593	K	ATP-citrate synthase beta chain protein 2 [Ricinus communis]	1	LK(1)QPLYR_x000D_
NAD(P)-binding domain	1.1513e-12	Gene.22365	175	K	ATP-citrate synthase beta chain protein 2 [Ricinus communis]	1	LYRPGSVGFVSK(1)SGGMSNELYNTIAR_x000D_
NAD(P)-binding domain	1.1513e-12	Gene.22365	19	K	ATP-citrate synthase beta chain protein 2 [Ricinus communis]	1	TTQALFYNYK(1)QLPIQR_x000D_
NAD(P)-binding domain	1.1513e-12	Gene.22365	322	K	ATP-citrate synthase beta chain protein 2 [Ricinus communis]	1	LVEEGK(1)IAPIK_x000D_
NAD(P)-binding domain	1.1513e-12	Gene.22365	277	K	ATP-citrate synthase beta chain protein 2 [Ricinus communis]	1	SEVQFGHAGAK(1)SGGEMESAQAK_x000D_
NAD(P)-binding domain	1.1513e-12	Gene.10666	190	K	"PREDICTED: GDP-mannose 3,5-epimerase 2 [Theobroma cacao]"	1	HYTK(1)DFGVECR_x000D_
NAD(P)-binding domain	1.1513e-12	Gene.3167	385	K	"PREDICTED: probable trans-2-enoyl-CoA reductase, mitochondrial [Beta vulgaris subsp. vulgaris]"	1	ALGK(1)VGSQPK_x000D_
NAD(P)-binding domain	1.1513e-12	Gene.21223	194	K	hypothetical protein CCACVL1_08170 [Corchorus capsularis]	1	ADLLDK(1)NGQIFAEQGK_x000D_
NAD(P)-binding domain	1.1513e-12	Gene.21223	89	K	hypothetical protein CCACVL1_08170 [Corchorus capsularis]	1	AEEETK(1)SWK_x000D_
NAD(P)-binding domain	1.1513e-12	Gene.18290	45	K	hypothetical protein MIMGU_mgv1a002717mg [Erythranthe guttata]	1	K(1)ESLQHFK_x000D_
NAD(P)-binding domain	1.1513e-12	Gene.23516	60	K	PREDICTED: bifunctional UDP-glucose 4-epimerase and UDP-xylose 4-epimerase 1 [Beta vulgaris subsp. vulgaris]	1	K(1)LDFNLGDLR_x000D_
NAD(P)-binding domain	1.1513e-12	Gene.15216	215	K	"PREDICTED: quinone-oxidoreductase homolog, chloroplastic [Beta vulgaris subsp. vulgaris]"	1	TPEGAALK(1)SPSGK_x000D_
NAD(P)-binding domain	1.1513e-12	Gene.15216	156	K	"PREDICTED: quinone-oxidoreductase homolog, chloroplastic [Beta vulgaris subsp. vulgaris]"	1	LDGSDEK(1)R_x000D_
NAD(P)-binding domain	1.1513e-12	Gene.15216	51	K	"PREDICTED: quinone-oxidoreductase homolog, chloroplastic [Beta vulgaris subsp. vulgaris]"	1	LEATSLNPVDWK(1)IQK_x000D_
NAD(P)-binding domain	1.1513e-12	Gene.19392	170	K	"Succinyl-CoA ligase [ADP-forming] subunit alpha-1, mitochondrial [Gossypium arboreum]"	1	VK(1)AALLSQTK_x000D_
NAD(P)-binding domain	1.1513e-12	Gene.19392	319	K	"Succinyl-CoA ligase [ADP-forming] subunit alpha-1, mitochondrial [Gossypium arboreum]"	1	MGHAGAIVSGGK(1)GTAQDK_x000D_
NAD(P)-binding domain	1.1513e-12	Gene.19392	330	K	"Succinyl-CoA ligase [ADP-forming] subunit alpha-1, mitochondrial [Gossypium arboreum]"	1	ALK(1)AAGATVVESPAK_x000D_
NAD(P)-binding domain	1.1513e-12	Gene.19392	178	K	"Succinyl-CoA ligase [ADP-forming] subunit alpha-1, mitochondrial [Gossypium arboreum]"	1	AALLSQTK(1)TR_x000D_
NAD(P)-binding domain	1.1513e-12	Gene.10603	231	K	glutamate dehydrogenase 1 [Jatropha curcas]	1	LIHEQGGK(1)IVAVSDITGAIK_x000D_
NAD(P)-binding domain	1.1513e-12	Gene.10603	66	K	glutamate dehydrogenase 1 [Jatropha curcas]	1	GPMK(1)GGIR_x000D_
NAD(P)-binding domain	1.1513e-12	Gene.10603	305	K	glutamate dehydrogenase 1 [Jatropha curcas]	1	AK(1)FIIEAANHPTDPEADEILGK_x000D_
NAD(P)-binding domain	1.1513e-12	Gene.10603	23	K	glutamate dehydrogenase 1 [Jatropha curcas]	1	LLGLDSK(1)LEK_x000D_
NAD(P)-binding domain	1.1513e-12	Gene.10603	325	K	glutamate dehydrogenase 1 [Jatropha curcas]	1	FIIEAANHPTDPEADEILGK(1)K_x000D_
NAD(P)-binding domain	1.1513e-12	Gene.14735	241	K	"enoyl-[acyl-carrier-protein] reductase [NADH] 1, chloroplastic isoform X1 [Spinacia oleracea]"	1	YAGSSK(1)WTVK_x000D_
NAD(P)-binding domain	1.1513e-12	Gene.14735	245	K	"enoyl-[acyl-carrier-protein] reductase [NADH] 1, chloroplastic isoform X1 [Spinacia oleracea]"	1	WTVK(1)EVVESVK_x000D_
NAD(P)-binding domain	1.1513e-12	Gene.14735	195	K	"enoyl-[acyl-carrier-protein] reductase [NADH] 1, chloroplastic isoform X1 [Spinacia oleracea]"	1	GK(1)FDESR_x000D_
NAD(P)-binding domain	1.1513e-12	Gene.18003	152	K	uncharacterized protein LOC105169238 [Sesamum indicum]	1	K(1)FSGLGQISR_x000D_
NAD(P)-binding domain	1.1513e-12	Gene.18003	304	K	uncharacterized protein LOC105169238 [Sesamum indicum]	1	SK(1)LSIAK_x000D_
NAD(P)-binding domain	1.1513e-12	Gene.14832	197	K	NmrA domain-containing protein [Cephalotus follicularis]	1	VVILGDGNAK(1)AVYNK_x000D_
NAD(P)-binding domain	1.1513e-12	Gene.23699	1059	K	ubiquitin-activating enzyme E1 1-like [Ziziphus jujuba]	1	LVDLVK(1)DVAK_x000D_
NAD(P)-binding domain	1.1513e-12	Gene.20815	152	K	"glyceraldehyde-3-phosphate dehydrogenase B, chloroplastic [Morus notabilis]"	1	IVDDSTISVDGK(1)HIK_x000D_
NAD(P)-binding domain	1.1513e-12	Gene.20815	104	K	"glyceraldehyde-3-phosphate dehydrogenase B, chloroplastic [Morus notabilis]"	1	K(1)DSPLDVVVVNDSGGVR_x000D_
NAD(P)-binding domain	1.1513e-12	Gene.20815	155	K	"glyceraldehyde-3-phosphate dehydrogenase B, chloroplastic [Morus notabilis]"	1	HIK(1)VVSSR_x000D_
NAD(P)-binding domain	1.1513e-12	Gene.20815	127	K	"glyceraldehyde-3-phosphate dehydrogenase B, chloroplastic [Morus notabilis]"	1	NASHLLK(1)YDSILGTFK_x000D_
NAD(P)-binding domain	1.1513e-12	Gene.20815	198	K	"glyceraldehyde-3-phosphate dehydrogenase B, chloroplastic [Morus notabilis]"	1	K(1)VVITAPAK_x000D_
NAD(P)-binding domain	1.1513e-12	Gene.835	186	K	3-oxoacyl-[acyl-carrier-protein] reductase 4 isoform X2 [Morus notabilis]	1	SSK(1)EAEEVSK_x000D_
NAD(P)-binding domain	1.1513e-12	Gene.835	316	K	3-oxoacyl-[acyl-carrier-protein] reductase 4 isoform X2 [Morus notabilis]	1	SVAK(1)EYASR_x000D_
NAD(P)-binding domain	1.1513e-12	Gene.7926	371	K	"PREDICTED: 6-phosphogluconate dehydrogenase, decarboxylating 1 [Beta vulgaris subsp. vulgaris]"	1	IWK(1)GGCIIR_x000D_
NAD(P)-binding domain	1.1513e-12	Gene.7926	261	K	"PREDICTED: 6-phosphogluconate dehydrogenase, decarboxylating 1 [Beta vulgaris subsp. vulgaris]"	1	VLDK(1)TGMK_x000D_
NAD(P)-binding domain	1.1513e-12	Gene.7926	39	K	"PREDICTED: 6-phosphogluconate dehydrogenase, decarboxylating 1 [Beta vulgaris subsp. vulgaris]"	1	TTSK(1)VDETVER_x000D_
NAD(P)-binding domain	1.1513e-12	Gene.7926	385	K	"PREDICTED: 6-phosphogluconate dehydrogenase, decarboxylating 1 [Beta vulgaris subsp. vulgaris]"	1	IK(1)QAYDR_x000D_
NAD(P)-binding domain	1.1513e-12	Gene.7926	249	K	"PREDICTED: 6-phosphogluconate dehydrogenase, decarboxylating 1 [Beta vulgaris subsp. vulgaris]"	1	DDK(1)GEGHLVDK_x000D_
NAD(P)-binding domain	1.1513e-12	Gene.7926	324	K	"PREDICTED: 6-phosphogluconate dehydrogenase, decarboxylating 1 [Beta vulgaris subsp. vulgaris]"	1	SSGINDVLSDQAVDK(1)K_x000D_
NAD(P)-binding domain	1.1513e-12	Gene.7926	117	K	"PREDICTED: 6-phosphogluconate dehydrogenase, decarboxylating 1 [Beta vulgaris subsp. vulgaris]"	1	EK(1)AMEEK_x000D_
NAD(P)-binding domain	1.1513e-12	Gene.7926	325	K	"PREDICTED: 6-phosphogluconate dehydrogenase, decarboxylating 1 [Beta vulgaris subsp. vulgaris]"	1	K(1)TLIDDVR_x000D_
NAD(P)-binding domain	1.1513e-12	Gene.7926	257	K	"PREDICTED: 6-phosphogluconate dehydrogenase, decarboxylating 1 [Beta vulgaris subsp. vulgaris]"	1	GEGHLVDK(1)VLDK_x000D_
NAD(P)-binding domain	1.1513e-12	Gene.7926	478	K	"PREDICTED: 6-phosphogluconate dehydrogenase, decarboxylating 1 [Beta vulgaris subsp. vulgaris]"	1	VDMPGAFHTEWFK(1)LAK_x000D_
NAD(P)-binding domain	1.1513e-12	Gene.23153	136	K	hypothetical protein CDL15_Pgr002872 [Punica granatum]	1	PATTLDFETSVFQK(1)EK_x000D_
NAD(P)-binding domain	1.1513e-12	Gene.23153	138	K	hypothetical protein CDL15_Pgr002872 [Punica granatum]	1	EK(1)VSLAGHDEYIVR_x000D_
NAD(P)-binding domain	1.1513e-12	Gene.24418	461	K	"PREDICTED: bifunctional aspartokinase/homoserine dehydrogenase 2, chloroplastic [Beta vulgaris subsp. vulgaris]"	1	VVAEALK(1)SR_x000D_
NAD(P)-binding domain	1.1513e-12	Gene.19289	231	K	hypothetical protein CDL15_Pgr007501 [Punica granatum]	1	TFYAQK(1)AK_x000D_
NAD(P)-binding domain	1.1513e-12	Gene.19289	225	K	hypothetical protein CDL15_Pgr007501 [Punica granatum]	1	AK(1)TFYAQK_x000D_
NAD(P)-binding domain	1.1513e-12	Gene.1365	274	K	hypothetical protein CUMW_058020 [Citrus unshiu]	1	LSVAEK(1)LGADGIVK_x000D_
NAD(P)-binding domain	1.1513e-12	Gene.1365	323	K	hypothetical protein CUMW_058020 [Citrus unshiu]	1	TFTTALK(1)ATR_x000D_
NAD(P)-binding domain	1.1513e-12	Gene.25276	374	K	hypothetical protein BVRB_3g052140 isoform B [Beta vulgaris subsp. vulgaris]	1	ILDITYPK(1)SR_x000D_
NAD(P)-binding domain	1.1513e-12	Gene.25276	1277	K	hypothetical protein BVRB_3g052140 isoform B [Beta vulgaris subsp. vulgaris]	1	FVK(1)VFPR_x000D_
NAD(P)-binding domain	1.1513e-12	Gene.16446	299	K	Cinnamyl alcohol dehydrogenase [Actinidia chinensis var. chinensis]	1	LEK(1)NDVR_x000D_
NAD(P)-binding domain	1.1513e-12	Gene.16684	152	K	PREDICTED: bifunctional protein FolD 2 [Beta vulgaris subsp. vulgaris]	1	DSQSYVNMK(1)R_x000D_
NAD(P)-binding domain	1.1513e-12	Gene.16684	127	K	PREDICTED: bifunctional protein FolD 2 [Beta vulgaris subsp. vulgaris]	1	DMSQK(1)FGR_x000D_
NAD(P)-binding domain	1.1513e-12	Gene.16684	261	K	PREDICTED: bifunctional protein FolD 2 [Beta vulgaris subsp. vulgaris]	1	K(1)AVVVGR_x000D_
NAD(P)-binding domain	1.1513e-12	Gene.9116	339	K	Semialdhyde_dh domain-containing protein/Semialdhyde_dhC domain-containing protein [Cephalotus follicularis]	1	K(1)APGVVVIDDR_x000D_
NAD(P)-binding domain	1.1513e-12	Gene.9116	102	K	Semialdhyde_dh domain-containing protein/Semialdhyde_dhC domain-containing protein [Cephalotus follicularis]	1	SIK(1)MLASK_x000D_
NAD(P)-binding domain	1.1513e-12	Gene.9116	299	K	Semialdhyde_dh domain-containing protein/Semialdhyde_dhC domain-containing protein [Cephalotus follicularis]	1	IWNDK(1)DVR_x000D_
NAD(P)-binding domain	1.1513e-12	Gene.941	81	K	Uncharacterized protein CEY00_Acc21319 [Actinidia chinensis var. chinensis]	1	GFAVK(1)AGVR_x000D_
NAD(P)-binding domain	1.1513e-12	Gene.941	67	K	Uncharacterized protein CEY00_Acc21319 [Actinidia chinensis var. chinensis]	1	VFVAGATGNTGK(1)R_x000D_
NAD(P)-binding domain	1.1513e-12	Gene.941	278	K	Uncharacterized protein CEY00_Acc21319 [Actinidia chinensis var. chinensis]	1	ALK(1)ELFASIGQK_x000D_
NAD(P)-binding domain	1.1513e-12	Gene.941	76	K	Uncharacterized protein CEY00_Acc21319 [Actinidia chinensis var. chinensis]	1	IVEQLLAK(1)GFAVK_x000D_
NAD(P)-binding domain	1.1513e-12	Gene.941	55	K	Uncharacterized protein CEY00_Acc21319 [Actinidia chinensis var. chinensis]	1	K(1)VFVAGATGNTGK_x000D_
NAD(P)-binding domain	1.1513e-12	Gene.11360	29	K	"GDP-mannose 3',5'-epimerase [Solanum melongena]"	1	LTK(1)SDFR_x000D_
NAD(P)-binding domain	1.1513e-12	Gene.12782	118	K	UDP-glucose 6-dehydrogenase 1 [Citrus clementina]	1	MIADVSK(1)SDK_x000D_
NAD(P)-binding domain	1.1513e-12	Gene.12782	132	K	UDP-glucose 6-dehydrogenase 1 [Citrus clementina]	1	STVPVK(1)TAEAIEK_x000D_
NAD(P)-binding domain	1.1513e-12	Gene.12782	139	K	UDP-glucose 6-dehydrogenase 1 [Citrus clementina]	1	TAEAIEK(1)ILTHNSK_x000D_
NAD(P)-binding domain	1.1513e-12	Gene.12782	307	K	UDP-glucose 6-dehydrogenase 1 [Citrus clementina]	1	LNDYQK(1)NR_x000D_
NAD(P)-binding domain	1.1513e-12	Gene.12782	126	K	UDP-glucose 6-dehydrogenase 1 [Citrus clementina]	1	IVVEK(1)STVPVK_x000D_
NAD(P)-binding domain	1.1513e-12	Gene.12782	454	K	UDP-glucose 6-dehydrogenase 1 [Citrus clementina]	1	NVVNVDK(1)LR_x000D_
NAD(P)-binding domain	1.1513e-12	Gene.20331	22	K	glycerate dehydrogenase [Ziziphus jujuba]	1	VVSTK(1)SMPGTR_x000D_
NAD(P)-binding domain	1.1513e-12	Gene.20331	46	K	glycerate dehydrogenase [Ziziphus jujuba]	1	VEICTEK(1)K_x000D_
NAD(P)-binding domain	1.1513e-12	Gene.20331	256	K	glycerate dehydrogenase [Ziziphus jujuba]	1	TTYHLVNK(1)ER_x000D_
NAD(P)-binding domain	1.1513e-12	Gene.20331	15	K	glycerate dehydrogenase [Ziziphus jujuba]	1	PISIEVWNPSGK(1)YR_x000D_
NAD(P)-binding domain	1.1513e-12	Gene.1869	83	K	glucose-6-phosphate 1-dehydrogenase [Boehmeria nivea]	1	ITDAELK(1)DR_x000D_
NAD(P)-binding domain	1.1513e-12	Gene.1869	185	K	glucose-6-phosphate 1-dehydrogenase [Boehmeria nivea]	1	IVVEK(1)PFGK_x000D_
NAD(P)-binding domain	1.1513e-12	Gene.1869	94	K	glucose-6-phosphate 1-dehydrogenase [Boehmeria nivea]	1	GYLMQEK(1)DATPK_x000D_
NAD(P)-binding domain	1.1513e-12	Gene.1869	10	K	glucose-6-phosphate 1-dehydrogenase [Boehmeria nivea]	1	GTGEWHLEK(1)R_x000D_
NAD(P)-binding domain	1.1513e-12	Gene.13174	187	K	PREDICTED: glyoxylate/succinic semialdehyde reductase 1 [Beta vulgaris subsp. vulgaris]	1	GGQFVEAPVSGSK(1)K_x000D_
NAD(P)-binding domain	1.1513e-12	Gene.11715	173	K	"hypothetical protein SOVF_181480, partial [Spinacia oleracea]"	1	QVK(1)IIGSYGAR_x000D_
NAD(P)-binding domain	1.1513e-12	Gene.11715	224	K	"hypothetical protein SOVF_181480, partial [Spinacia oleracea]"	1	AYEDLNQGK(1)IIGR_x000D_
NAD(P)-binding domain	1.1513e-12	Gene.7171	85	K	PREDICTED: hydroxyphenylpyruvate reductase isoform X1 [Beta vulgaris subsp. vulgaris]	1	IDLGK(1)CK_x000D_
NAD(P)-binding domain	1.1513e-12	Gene.15203	189	K	PREDICTED: 2-alkenal reductase (NADP(+)-dependent)-like [Ipomoea nil]	1	LMGCYVVGSAGTK(1)EK_x000D_
NAD(P)-binding domain	1.1513e-12	Gene.15203	95	K	PREDICTED: 2-alkenal reductase (NADP(+)-dependent)-like [Ipomoea nil]	1	VLESGHPNLK(1)K_x000D_
NAD(P)-binding domain	1.1513e-12	Gene.15203	7	K	PREDICTED: 2-alkenal reductase (NADP(+)-dependent)-like [Ipomoea nil]	1	AEVSNK(1)QVILK_x000D_
NAD(P)-binding domain	1.1513e-12	Gene.15203	198	K	PREDICTED: 2-alkenal reductase (NADP(+)-dependent)-like [Ipomoea nil]	1	NK(1)FGFDDAFNYK_x000D_
NAD(P)-binding domain	1.1513e-12	Gene.15203	336	K	PREDICTED: 2-alkenal reductase (NADP(+)-dependent)-like [Ipomoea nil]	1	GHNVGK(1)QLVLVAK_x000D_
NAD(P)-binding domain	1.1513e-12	Gene.15203	20	K	PREDICTED: 2-alkenal reductase (NADP(+)-dependent)-like [Ipomoea nil]	1	NYVTGFPK(1)ESDMEIR_x000D_
NAD(P)-binding domain	1.1513e-12	Gene.15203	191	K	PREDICTED: 2-alkenal reductase (NADP(+)-dependent)-like [Ipomoea nil]	1	EK(1)VDLLK_x000D_
NAD(P)-binding domain	1.1513e-12	Gene.15203	196	K	PREDICTED: 2-alkenal reductase (NADP(+)-dependent)-like [Ipomoea nil]	1	VDLLK(1)NK_x000D_
NAD(P)-binding domain	1.1513e-12	Gene.15203	343	K	PREDICTED: 2-alkenal reductase (NADP(+)-dependent)-like [Ipomoea nil]	1	QLVLVAK(1)E_x000D_
NAD(P)-binding domain	1.1513e-12	Gene.13522	119	K	PREDICTED: uncharacterized protein At5g02240-like [Juglans regia]	1	TEESK(1)TQIGGADDVYVGDIR_x000D_
NAD(P)-binding domain	1.1513e-12	Gene.13522	201	K	PREDICTED: uncharacterized protein At5g02240-like [Juglans regia]	1	AAGVK(1)QIVLVGSMGGTNPDNPLNK_x000D_
NAD(P)-binding domain	1.1513e-12	Gene.13522	255	K	PREDICTED: uncharacterized protein At5g02240-like [Juglans regia]	1	AGGLQDK(1)PGGVR_x000D_
NAD(P)-binding domain	1.1513e-12	Gene.13522	266	K	PREDICTED: uncharacterized protein At5g02240-like [Juglans regia]	1	ELLVGK(1)DDELLQTETR_x000D_
NAD(P)-binding domain	1.1513e-12	Gene.2750	39	K	"PREDICTED: malate dehydrogenase, glyoxysomal isoform X1 [Vitis vinifera]"	1	AK(1)GAAPGFR_x000D_
NAD(P)-binding domain	1.1513e-12	Gene.2750	349	K	"PREDICTED: malate dehydrogenase, glyoxysomal isoform X1 [Vitis vinifera]"	1	ELAGSIEK(1)GVAFIR_x000D_
NAD(P)-binding domain	1.1513e-12	Gene.2750	341	K	"PREDICTED: malate dehydrogenase, glyoxysomal isoform X1 [Vitis vinifera]"	1	K(1)ELAGSIEK_x000D_
NAD(P)-binding domain	1.1513e-12	Gene.7091	328	K	vestitone reductase-like [Momordica charantia]	1	K(1)LLDAGFHFNHGR_x000D_
NAD(P)-binding domain	1.1513e-12	Gene.7091	195	K	vestitone reductase-like [Momordica charantia]	1	SYATAK(1)TATEK_x000D_
NAD(P)-binding domain	1.1513e-12	Gene.10042	345	K	"D-3-phosphoglycerate dehydrogenase 1, chloroplastic [Arachis ipaensis]"	1	DSK(1)LIQHER_x000D_
NAD(P)-binding domain	1.1513e-12	Gene.10042	431	K	"D-3-phosphoglycerate dehydrogenase 1, chloroplastic [Arachis ipaensis]"	1	SVK(1)VTYASAR_x000D_
NAD(P)-binding domain	1.1513e-12	Gene.10042	202	K	"D-3-phosphoglycerate dehydrogenase 1, chloroplastic [Arachis ipaensis]"	1	NVAQADASIK(1)AGEWK_x000D_
NAD(P)-binding domain	1.1513e-12	Gene.10042	297	K	"D-3-phosphoglycerate dehydrogenase 1, chloroplastic [Arachis ipaensis]"	1	MLNDETFAK(1)MK_x000D_
NAD(P)-binding domain	1.1513e-12	Gene.15969	165	K	"PREDICTED: protochlorophyllide reductase, chloroplastic-like isoform X1 [Nicotiana tomentosiformis]"	1	LLLEDLQK(1)SDYSSK_x000D_
NAD(P)-binding domain	1.1513e-12	Gene.15969	171	K	"PREDICTED: protochlorophyllide reductase, chloroplastic-like isoform X1 [Nicotiana tomentosiformis]"	1	SDYSSK(1)R_x000D_
NAD(P)-binding domain	1.1513e-12	Gene.9972	349	K	NADP-dependent malic enzyme-like [Chenopodium quinoa]	1	K(1)IWLVDSK_x000D_
NAD(P)-binding domain	1.1513e-12	Gene.9972	51	K	NADP-dependent malic enzyme-like [Chenopodium quinoa]	1	GLAFTEK(1)ER_x000D_
NAD(P)-binding domain	1.1513e-12	Gene.9972	150	K	NADP-dependent malic enzyme-like [Chenopodium quinoa]	1	GK(1)ILEVLR_x000D_
NAD(P)-binding domain	1.1513e-12	Gene.14195	44	K	uncharacterized protein LOC100813036 [Glycine max]	1	VDLLK(1)NK_x000D_
NAD(P)-binding domain	1.1513e-12	Gene.14195	184	K	uncharacterized protein LOC100813036 [Glycine max]	1	NVGK(1)QVVR_x000D_
NAD(P)-binding domain	1.1513e-12	Gene.2891	265	K	"malate dehydrogenase, chloroplastic [Manihot esculenta]"	1	ANTFIAQK(1)K_x000D_
NAD(P)-binding domain	1.1513e-12	Gene.2891	239	K	"malate dehydrogenase, chloroplastic [Manihot esculenta]"	1	QK(1)GVYNPK_x000D_
NAD(P)-binding domain	1.1513e-12	Gene.10665	81	K	"GDP-mannose 3,5-epimerase 1 [Theobroma cacao]"	1	LK(1)SEGHYIIASDWK_x000D_
NAD(P)-binding domain	1.1513e-12	Gene.10665	60	K	"GDP-mannose 3,5-epimerase 1 [Theobroma cacao]"	1	EPYWPSEK(1)LR_x000D_
NAD(P)-binding domain	1.1513e-12	Gene.10665	324	K	"GDP-mannose 3,5-epimerase 1 [Theobroma cacao]"	1	K(1)LPIHHIPGPEGVR_x000D_
NAD(P)-binding domain	1.1513e-12	Gene.10665	349	K	"GDP-mannose 3,5-epimerase 1 [Theobroma cacao]"	1	EK(1)LGWAPTMK_x000D_
NAD(P)-binding domain	1.1513e-12	Gene.10665	93	K	"GDP-mannose 3,5-epimerase 1 [Theobroma cacao]"	1	SEGHYIIASDWK(1)K_x000D_
NAD(P)-binding domain	1.1513e-12	Gene.10665	245	K	"GDP-mannose 3,5-epimerase 1 [Theobroma cacao]"	1	FHNIYGPFGTWK(1)GGR_x000D_
NAD(P)-binding domain	1.1513e-12	Gene.10665	347	K	"GDP-mannose 3,5-epimerase 1 [Theobroma cacao]"	1	NSDNTLIK(1)EK_x000D_
NAD(P)-binding domain	1.1513e-12	Gene.18917	116	K	uncharacterized protein LOC105649701 [Jatropha curcas]	1	LSDQSLDEPSK(1)K_x000D_
NAD(P)-binding domain	1.1513e-12	Gene.17094	109	K	Alcohol dehydrogenase class III/S-(hydroxymethyl)glutathione dehydrogenase [Trema orientale]	1	SGK(1)TNLCGK_x000D_
NAD(P)-binding domain	1.1513e-12	Gene.17094	318	K	Alcohol dehydrogenase class III/S-(hydroxymethyl)glutathione dehydrogenase [Trema orientale]	1	VWK(1)GTAFGGFK_x000D_
NAD(P)-binding domain	1.1513e-12	Gene.17094	230	K	Alcohol dehydrogenase class III/S-(hydroxymethyl)glutathione dehydrogenase [Trema orientale]	1	IIGIDIDNK(1)K_x000D_
NAD(P)-binding domain	1.1513e-12	Gene.18225	319	K	PREDICTED: UDP-glucuronic acid decarboxylase 5 [Beta vulgaris subsp. vulgaris]	1	ELLGWEPK(1)VK_x000D_
NAD(P)-binding domain	1.1513e-12	Gene.18225	177	K	PREDICTED: UDP-glucuronic acid decarboxylase 5 [Beta vulgaris subsp. vulgaris]	1	SCYDEGK(1)R_x000D_
NAD(P)-binding domain	1.1513e-12	Gene.18225	311	K	PREDICTED: UDP-glucuronic acid decarboxylase 5 [Beta vulgaris subsp. vulgaris]	1	AK(1)ELLGWEPK_x000D_
NAD(P)-binding domain	1.1513e-12	Gene.9169	369	K	"PREDICTED: NAD-dependent malic enzyme 59 kDa isoform, mitochondrial [Beta vulgaris subsp. vulgaris]"	1	GVTSNHQFYILDK(1)DGLITK_x000D_
NAD(P)-binding domain	1.1513e-12	Gene.8893	231	K	NAD(P)-binding Rossmann-fold superfamily protein isoform 1 [Theobroma cacao]	1	LFK(1)EGYETIENK_x000D_
NAD(P)-binding domain	1.1513e-12	Gene.8893	240	K	NAD(P)-binding Rossmann-fold superfamily protein isoform 1 [Theobroma cacao]	1	EGYETIENK(1)NR_x000D_
NAD(P)-binding domain	1.1513e-12	Gene.8893	71	K	NAD(P)-binding Rossmann-fold superfamily protein isoform 1 [Theobroma cacao]	1	FDK(1)ASDR_x000D_
NAD(P)-binding domain	1.1513e-12	Gene.8893	291	K	NAD(P)-binding Rossmann-fold superfamily protein isoform 1 [Theobroma cacao]	1	NAYPNYK(1)YPK_x000D_
NAD(P)-binding domain	1.1513e-12	Gene.8893	309	K	NAD(P)-binding Rossmann-fold superfamily protein isoform 1 [Theobroma cacao]	1	SWTESNEEINVSSEK(1)LK_x000D_
NAD(P)-binding domain	1.1513e-12	Gene.8893	139	K	NAD(P)-binding Rossmann-fold superfamily protein isoform 1 [Theobroma cacao]	1	ACSEANVK(1)R_x000D_
NAD(P)-binding domain	1.1513e-12	Gene.8893	68	K	NAD(P)-binding Rossmann-fold superfamily protein isoform 1 [Theobroma cacao]	1	YAHLHK(1)FDK_x000D_
NAD(P)-binding domain	1.1513e-12	Gene.8893	62	K	NAD(P)-binding Rossmann-fold superfamily protein isoform 1 [Theobroma cacao]	1	NPNDQK(1)YAHLHK_x000D_
NAD(P)-binding domain	1.1513e-12	Gene.17465	170	K	"Bifunctional dTDP-4-dehydrorhamnose 3,5-epimerase/dTDP-4-dehydrorhamnose reductase [Actinidia chinensis var. chinensis]"	1	NFITK(1)IAR_x000D_
NAD(P)-binding domain	1.1513e-12	Gene.17465	133	K	"Bifunctional dTDP-4-dehydrorhamnose 3,5-epimerase/dTDP-4-dehydrorhamnose reductase [Actinidia chinensis var. chinensis]"	1	EEDSPNFVGSFYSK(1)TK_x000D_
NAD(P)-binding domain	1.1513e-12	Gene.17465	258	K	"Bifunctional dTDP-4-dehydrorhamnose 3,5-epimerase/dTDP-4-dehydrorhamnose reductase [Actinidia chinensis var. chinensis]"	1	SNNELDASK(1)LK_x000D_
NAD(P)-binding domain	1.1513e-12	Gene.1325	128	K	isoflavone reductase-like protein [Abrus precatorius]	1	TTALEPAK(1)SAFTTK_x000D_
NAD(P)-binding domain	1.1513e-12	Gene.1325	46	K	isoflavone reductase-like protein [Abrus precatorius]	1	EATLSDPVK(1)GK_x000D_
NAD(P)-binding domain	1.1513e-12	Gene.1325	134	K	isoflavone reductase-like protein [Abrus precatorius]	1	SAFTTK(1)SMIR_x000D_
NAD(P)-binding domain	1.1513e-12	Gene.1325	178	K	isoflavone reductase-like protein [Abrus precatorius]	1	DK(1)VVIMGDGNIK_x000D_
NAD(P)-binding domain	1.1513e-12	Gene.1325	101	K	isoflavone reductase-like protein [Abrus precatorius]	1	IISAIK(1)EAGNVK_x000D_
NAD(P)-binding domain	1.1513e-12	Gene.1325	48	K	isoflavone reductase-like protein [Abrus precatorius]	1	GK(1)LLDGFK_x000D_
NAD(P)-binding domain	1.1513e-12	Gene.18845	35	K	"1-deoxy-D-xylulose 5-phosphate reductoisomerase, chloroplastic [Phoenix dactylifera]"	1	TFK(1)PQLVAVR_x000D_
NAD(P)-binding domain	1.1513e-12	Gene.19019	114	K	"NAD-dependent malic enzyme 65 kDa isoform, mitochondrial [Chenopodium quinoa]"	1	DGPTDPNALAK(1)WR_x000D_
NAD(P)-binding domain	1.1513e-12	Gene.497	308	K	PREDICTED: cinnamoyl-CoA reductase 1-like [Daucus carota subsp. sativus]	1	YIPLK(1)DGLK_x000D_
NAD(P)-binding domain	1.1513e-12	Gene.497	294	K	PREDICTED: cinnamoyl-CoA reductase 1-like [Daucus carota subsp. sativus]	1	YQVSK(1)EK_x000D_
NAD(P)-binding domain	1.1513e-12	Gene.497	319	K	PREDICTED: cinnamoyl-CoA reductase 1-like [Daucus carota subsp. sativus]	1	DTVESLK(1)EK_x000D_
NAD(P)-binding domain	1.1513e-12	Gene.497	312	K	PREDICTED: cinnamoyl-CoA reductase 1-like [Daucus carota subsp. sativus]	1	DGLK(1)DTVESLK_x000D_
NAD(P)-binding domain	1.1513e-12	Gene.497	181	K	PREDICTED: cinnamoyl-CoA reductase 1-like [Daucus carota subsp. sativus]	1	TLAEEAAWTFAK(1)EK_x000D_
NAD(P)-binding domain	1.1513e-12	Gene.497	57	K	PREDICTED: cinnamoyl-CoA reductase 1-like [Daucus carota subsp. sativus]	1	CGHLIALDGAK(1)ER_x000D_
NAD(P)-binding domain	1.1513e-12	Gene.497	45	K	PREDICTED: cinnamoyl-CoA reductase 1-like [Daucus carota subsp. sativus]	1	DPDDPK(1)K_x000D_
NAD(P)-binding domain	1.1513e-12	Gene.14277	157	K	"3-oxo-Delta(4,5)-steroid 5-beta-reductase-like [Prunus avium]"	1	SK(1)EHGFLGFR_x000D_
NAD(P)-binding domain	1.1513e-12	Gene.14433	50	K	PREDICTED: peroxisomal fatty acid beta-oxidation multifunctional protein MFP2 [Beta vulgaris subsp. vulgaris]	1	DDVK(1)AIVVTGAGGK_x000D_
NAD(P)-binding domain	1.1513e-12	Gene.14433	353	K	PREDICTED: peroxisomal fatty acid beta-oxidation multifunctional protein MFP2 [Beta vulgaris subsp. vulgaris]	1	VK(1)ANLQSR_x000D_
NAD(P)-binding domain	1.1513e-12	Gene.14433	369	K	PREDICTED: peroxisomal fatty acid beta-oxidation multifunctional protein MFP2 [Beta vulgaris subsp. vulgaris]	1	MTQEK(1)FEK_x000D_
NAD(P)-binding domain	1.1513e-12	Gene.2160	209	K	hypothetical protein COLO4_09096 [Corchorus olitorius]	0.999953	SSGATQFLYISSAGIYKPTDEPPHVEGDAVK(1)ADASHVSVEK_x000D_
NAD(P)-binding domain	1.1513e-12	Gene.2160	120	K	hypothetical protein COLO4_09096 [Corchorus olitorius]	1	ELLSNGHQVTILTVGDEASDK(1)MK_x000D_
NAD(P)-binding domain	1.1513e-12	Gene.2160	138	K	hypothetical protein COLO4_09096 [Corchorus olitorius]	1	FSEIVGAGGK(1)TVWGDPADVGK_x000D_
NAD(P)-binding domain	1.1513e-12	Gene.2160	122	K	hypothetical protein COLO4_09096 [Corchorus olitorius]	0.961259	MK(0.961)K(0.039)PPFSR_x000D_
NAD(P)-binding domain	1.1513e-12	Gene.2160	322	K	hypothetical protein COLO4_09096 [Corchorus olitorius]	1	LCAEAAGLPLK(1)IAHYDPK_x000D_
NAD(P)-binding domain	1.1513e-12	Gene.2160	336	K	hypothetical protein COLO4_09096 [Corchorus olitorius]	1	AVGVDAK(1)K_x000D_
NAD(P)-binding domain	1.1513e-12	Gene.11381	118	K	"PREDICTED: bifunctional protein FolD 4, chloroplastic isoform X1 [Beta vulgaris subsp. vulgaris]"	1	K(1)DSATYVR_x000D_
NAD(P)-binding domain	1.1513e-12	Gene.1720	238	K	"Protochlorophyllide reductase, chloroplastic [Cucumis sativus]"	1	GYVSEDEAGK(1)R_x000D_
NAD(P)-binding domain	1.1513e-12	Gene.1720	166	K	"Protochlorophyllide reductase, chloroplastic [Cucumis sativus]"	1	GLAGGLNGMNSSAMIDGGDFDGAK(1)AYK_x000D_
NAD(P)-binding domain	1.1513e-12	Gene.1720	53	K	"Protochlorophyllide reductase, chloroplastic [Cucumis sativus]"	1	QFVDSFK(1)QSGR_x000D_
NAD(P)-binding domain	1.1513e-12	Gene.1720	228	K	"Protochlorophyllide reductase, chloroplastic [Cucumis sativus]"	1	YITK(1)GYVSEDEAGKR_x000D_
NAD(P)-binding domain	1.1513e-12	Gene.1720	17	K	"Protochlorophyllide reductase, chloroplastic [Cucumis sativus]"	1	DFLK(1)AEK_x000D_
NAD(P)-binding domain	1.1513e-12	Gene.11217	42	K	cinnamoyl-CoA reductase 1 [Cinnamomum micranthum f. kanehirae]	1	DIKDEK(1)ETK_x000D_
NAD(P)-binding domain	1.1513e-12	Gene.11217	116	K	cinnamoyl-CoA reductase 1 [Cinnamomum micranthum f. kanehirae]	1	GTEYVLEAAK(1)QQGVGR_x000D_
NAD(P)-binding domain	1.1513e-12	Gene.11217	45	K	cinnamoyl-CoA reductase 1 [Cinnamomum micranthum f. kanehirae]	1	ETK(1)HLLALEGADASR_x000D_
NAD(P)-binding domain	1.1513e-12	Gene.11217	171	K	cinnamoyl-CoA reductase 1 [Cinnamomum micranthum f. kanehirae]	1	TMAEK(1)AAWK_x000D_
NAD(P)-binding domain	1.1513e-12	Gene.17603	279	K	"glyceraldehyde-3-phosphate dehydrogenase GAPCP1, chloroplastic-like [Quercus suber]"	1	TVDGPSMK(1)DWR_x000D_
NAD(P)-binding domain	1.1513e-12	Gene.10804	365	K	"protein plastid transcriptionally active 16, chloroplastic-like isoform X1 [Chenopodium quinoa]"	1	AAK(1)AAESAQEATK_x000D_
NAD(P)-binding domain	1.1513e-12	Gene.10804	70	K	"protein plastid transcriptionally active 16, chloroplastic-like isoform X1 [Chenopodium quinoa]"	1	KPFQFNFGK(1)LPDIK_x000D_
NAD(P)-binding domain	1.1513e-12	Gene.10804	61	K	"protein plastid transcriptionally active 16, chloroplastic-like isoform X1 [Chenopodium quinoa]"	0.817453	STSSDGDDGDPSPSSK(0.817)K(0.183)PFQFNFGK_x000D_
NAD(P)-binding domain	1.1513e-12	Gene.10804	462	K	"protein plastid transcriptionally active 16, chloroplastic-like isoform X1 [Chenopodium quinoa]"	1	VVAK(1)QPTTR_x000D_
NAD(P)-binding domain	1.1513e-12	Gene.10804	266	K	"protein plastid transcriptionally active 16, chloroplastic-like isoform X1 [Chenopodium quinoa]"	1	YTFIK(1)TK_x000D_
NAD(P)-binding domain	1.1513e-12	Gene.10804	62	K	"protein plastid transcriptionally active 16, chloroplastic-like isoform X1 [Chenopodium quinoa]"	1	K(1)PFQFNFGK_x000D_
NAD(P)-binding domain	1.1513e-12	Gene.10804	410	K	"protein plastid transcriptionally active 16, chloroplastic-like isoform X1 [Chenopodium quinoa]"	1	AK(1)GFGAGISWDK_x000D_
Oxidoreductase FAD/NAD(P)-binding	7.79921e-06	Gene.7701	214	K	PREDICTED: fruit protein pKIWI502 [Eucalyptus grandis]	1	NLQK(1)MAYQER_x000D_
Oxidoreductase FAD/NAD(P)-binding	7.79921e-06	Gene.7701	199	K	PREDICTED: fruit protein pKIWI502 [Eucalyptus grandis]	1	SLIESGFGAEK(1)R_x000D_
Oxidoreductase FAD/NAD(P)-binding	7.79921e-06	Gene.7701	108	K	PREDICTED: fruit protein pKIWI502 [Eucalyptus grandis]	1	VPDAEK(1)PSFLAIASPPSHAVVR_x000D_
Oxidoreductase FAD/NAD(P)-binding	7.79921e-06	Gene.7701	222	K	PREDICTED: fruit protein pKIWI502 [Eucalyptus grandis]	1	FK(1)IWESSGVK_x000D_
Oxidoreductase FAD/NAD(P)-binding	7.79921e-06	Gene.5473	371	K	"ferredoxin--NADP reductase, root isozyme, chloroplastic-like [Chenopodium quinoa]"	1	NK(1)QWHVEVY_x000D_
Oxidoreductase FAD/NAD(P)-binding	7.79921e-06	Gene.5473	296	K	"ferredoxin--NADP reductase, root isozyme, chloroplastic-like [Chenopodium quinoa]"	1	YDK(1)ALSR_x000D_
Oxidoreductase FAD/NAD(P)-binding	7.79921e-06	Gene.16519	81	K	"PREDICTED: ferredoxin--NADP reductase, leaf-type isozyme, chloroplastic [Erythranthe guttata]"	1	MEEGVVTNK(1)YRPK_x000D_
Oxidoreductase FAD/NAD(P)-binding	7.79921e-06	Gene.16519	203	K	"PREDICTED: ferredoxin--NADP reductase, leaf-type isozyme, chloroplastic [Erythranthe guttata]"	1	LTGPVGK(1)EMLMPK_x000D_
Oxidoreductase FAD/NAD(P)-binding	7.79921e-06	Gene.16519	166	K	"PREDICTED: ferredoxin--NADP reductase, leaf-type isozyme, chloroplastic [Erythranthe guttata]"	1	TVSLCVK(1)R_x000D_
Oxidoreductase FAD/NAD(P)-binding	7.79921e-06	Gene.16519	85	K	"PREDICTED: ferredoxin--NADP reductase, leaf-type isozyme, chloroplastic [Erythranthe guttata]"	1	YRPK(1)EPYTGR_x000D_
Oxidoreductase FAD/NAD(P)-binding	7.79921e-06	Gene.16519	72	K	"PREDICTED: ferredoxin--NADP reductase, leaf-type isozyme, chloroplastic [Erythranthe guttata]"	1	K(1)MEEGVVTNK_x000D_
Oxidoreductase FAD/NAD(P)-binding	7.79921e-06	Gene.16519	179	K	"PREDICTED: ferredoxin--NADP reductase, leaf-type isozyme, chloroplastic [Erythranthe guttata]"	1	LVYTNDQGEEVK(1)GVCSNFLCDLKPGYEVK_x000D_
Oxidoreductase FAD/NAD(P)-binding	7.79921e-06	Gene.12146	84	K	NADH-cytochrome b5 reductase-like protein [Morus notabilis]	1	ASLGEDDQGK(1)PQYVIR_x000D_
Oxidoreductase FAD/NAD(P)-binding	7.79921e-06	Gene.12146	124	K	NADH-cytochrome b5 reductase-like protein [Morus notabilis]	1	LK(1)PGDVLEVR_x000D_
Oxidoreductase FAD/NAD(P)-binding	7.79921e-06	Gene.12146	259	K	NADH-cytochrome b5 reductase-like protein [Morus notabilis]	1	HVAGEK(1)PNEWAQGQVSGILK_x000D_
Oxidoreductase FAD/NAD(P)-binding	7.79921e-06	Gene.12146	206	K	NADH-cytochrome b5 reductase-like protein [Morus notabilis]	1	LDTLASSHPNFK(1)VYYTVSK_x000D_
Oxidoreductase FAD/NAD(P)-binding	7.79921e-06	Gene.12146	213	K	NADH-cytochrome b5 reductase-like protein [Morus notabilis]	1	VYYTVSK(1)ASK_x000D_
Oxidoreductase FAD/NAD(P)-binding	7.79921e-06	Gene.12146	227	K	NADH-cytochrome b5 reductase-like protein [Morus notabilis]	1	GGLGHVSK(1)DMVVK_x000D_
Oxidoreductase FAD/NAD(P)-binding	7.79921e-06	Gene.12146	51	K	NADH-cytochrome b5 reductase-like protein [Morus notabilis]	1	VNHNTK(1)MFR_x000D_
Oxidoreductase FAD/NAD(P)-binding	7.79921e-06	Gene.12146	115	K	NADH-cytochrome b5 reductase-like protein [Morus notabilis]	1	IYPGGK(1)MSQHLAK_x000D_
Oxidoreductase FAD/NAD(P)-binding	7.79921e-06	Gene.12146	137	K	NADH-cytochrome b5 reductase-like protein [Morus notabilis]	1	GPMEK(1)LK_x000D_
Oxidoreductase FAD/NAD(P)-binding	7.79921e-06	Gene.12146	34	K	NADH-cytochrome b5 reductase-like protein [Morus notabilis]	1	TALNPEK(1)WVGFR_x000D_
Oxidoreductase FAD/NAD(P)-binding	7.79921e-06	Gene.12146	219	K	NADH-cytochrome b5 reductase-like protein [Morus notabilis]	1	EWK(1)GGLGHVSK_x000D_
Oxidoreductase FAD/NAD(P)-binding	7.79921e-06	Gene.2027	60	K	"hypothetical protein CISIN_1g0430221mg, partial [Citrus sinensis]"	1	K(1)DNTFVYMCGLK_x000D_
Oxidoreductase FAD/NAD(P)-binding	7.79921e-06	Gene.2027	18	K	"hypothetical protein CISIN_1g0430221mg, partial [Citrus sinensis]"	1	EK(1)APENFR_x000D_
Oxidoreductase FAD/NAD(P)-binding	7.79921e-06	Gene.2027	71	K	"hypothetical protein CISIN_1g0430221mg, partial [Citrus sinensis]"	1	DNTFVYMCGLK(1)GMEK_x000D_
Oxidoreductase FAD/NAD(P)-binding	7.79921e-06	Gene.2027	40	K	"hypothetical protein CISIN_1g0430221mg, partial [Citrus sinensis]"	1	GEK(1)MYIQTR_x000D_
Oxidoreductase FAD/NAD(P)-binding	7.79921e-06	Gene.2027	101	K	"hypothetical protein CISIN_1g0430221mg, partial [Citrus sinensis]"	1	K(1)QEQWNVEVY_x000D_
Oxidoreductase FAD/NAD(P)-binding	7.79921e-06	Gene.17306	144	K	NADH--cytochrome b5 reductase 1-like [Chenopodium quinoa]	1	FK(1)YQPGQVR_x000D_
Oxidoreductase FAD/NAD(P)-binding	7.79921e-06	Gene.20805	164	K	Cytochrome P450 reductase [Fallopia sachalinensis]	1	TLHTIVQEQDNVDSSK(1)AESVVK_x000D_
Oxidoreductase FAD/NAD(P)-binding	7.79921e-06	Gene.1535	61	K	Oxidoreductase FAD/NAD(P)-binding protein [Corchorus olitorius]	1	TQISHNVAK(1)FR_x000D_
Oxidoreductase FAD/NAD(P)-binding	7.79921e-06	Gene.12144	112	K	NADH-cytochrome b5 reductase-like protein [Morus notabilis]	1	VSHNTK(1)MFR_x000D_
Oxidoreductase FAD/NAD(P)-binding	7.79921e-06	Gene.12144	198	K	NADH-cytochrome b5 reductase-like protein [Morus notabilis]	1	GPIEK(1)LR_x000D_
Oxidoreductase FAD/NAD(P)-binding	7.79921e-06	Gene.12144	255	K	NADH-cytochrome b5 reductase-like protein [Morus notabilis]	1	K(1)LDILASSHPNLK_x000D_
Oxidoreductase FAD/NAD(P)-binding	7.79921e-06	Gene.12144	288	K	NADH-cytochrome b5 reductase-like protein [Morus notabilis]	1	GGVGFISK(1)DMALK_x000D_
Oxidoreductase FAD/NAD(P)-binding	7.79921e-06	Gene.12144	193	K	NADH-cytochrome b5 reductase-like protein [Morus notabilis]	1	LKPGDVLEVK(1)GPIEK_x000D_
Adenylate kinase, active site lid domain	0.00192673	Gene.2991	109	K	PREDICTED: adenylate kinase 4 [Lupinus angustifolius]	1	LDEMLDK(1)R_x000D_
Adenylate kinase, active site lid domain	0.00192673	Gene.2991	147	K	PREDICTED: adenylate kinase 4 [Lupinus angustifolius]	1	SYHTK(1)FAPPK_x000D_
Adenylate kinase, active site lid domain	0.00192673	Gene.2991	49	K	PREDICTED: adenylate kinase 4 [Lupinus angustifolius]	1	AAVAAK(1)TPLGVK_x000D_
Adenylate kinase, active site lid domain	0.00192673	Gene.2991	55	K	PREDICTED: adenylate kinase 4 [Lupinus angustifolius]	1	TPLGVK(1)AK_x000D_
Adenylate kinase, active site lid domain	0.00192673	Gene.2991	195	K	PREDICTED: adenylate kinase 4 [Lupinus angustifolius]	1	QTEPVIDYYAK(1)K_x000D_
Adenylate kinase, active site lid domain	0.00192673	Gene.2989	132	K	adenylate kinase 4 [Sesamum indicum]	1	TYHTK(1)FAPPK_x000D_
Adenylate kinase, active site lid domain	0.00192673	Gene.8928	219	K	"PREDICTED: adenylate kinase, chloroplastic isoform X2 [Juglans regia]"	1	IYHLK(1)YSPPENEEIAAR_x000D_
Adenylate kinase, active site lid domain	0.00192673	Gene.8928	242	K	"PREDICTED: adenylate kinase, chloroplastic isoform X2 [Juglans regia]"	1	FDDTEEK(1)VK_x000D_
Aminotransferase, class I/classII	0.0111962	Gene.14282	134	K	"LL-diaminopimelate aminotransferase, chloroplastic-like [Spinacia oleracea]"	1	AQGLSTIGGYSGYGAEQGEK(1)PLR_x000D_
Aminotransferase, class I/classII	0.0111962	Gene.14282	452	K	"LL-diaminopimelate aminotransferase, chloroplastic-like [Spinacia oleracea]"	1	DNILEACK(1)R_x000D_
Aminotransferase, class I/classII	0.0111962	Gene.14282	443	K	"LL-diaminopimelate aminotransferase, chloroplastic-like [Spinacia oleracea]"	1	VSAFGK(1)R_x000D_
Aminotransferase, class I/classII	0.0111962	Gene.14282	255	K	"LL-diaminopimelate aminotransferase, chloroplastic-like [Spinacia oleracea]"	1	EQLTK(1)LVQFAK_x000D_
Aminotransferase, class I/classII	0.0111962	Gene.8887	63	K	"alanine aminotransferase 2, mitochondrial [Citrus clementina]"	1	SK(1)GITVR_x000D_
Aminotransferase, class I/classII	0.0111962	Gene.5257	38	K	uncharacterized protein LOC110725343 isoform X1 [Chenopodium quinoa]	1	DGK(1)NQYAR_x000D_
Aminotransferase, class I/classII	0.0111962	Gene.17495	391	K	"aspartate aminotransferase, chloroplastic [Morus notabilis]"	1	QK(1)LYDSLSAK_x000D_
Aminotransferase, class I/classII	0.0111962	Gene.17495	160	K	"aspartate aminotransferase, chloroplastic [Morus notabilis]"	1	EQK(1)VATVQGLSGTGSLR_x000D_
Aminotransferase, class I/classII	0.0111962	Gene.17495	188	K	"aspartate aminotransferase, chloroplastic [Morus notabilis]"	1	YFPGAK(1)VLISAPTWGNHK_x000D_
Aminotransferase, class I/classII	0.0111962	Gene.17495	200	K	"aspartate aminotransferase, chloroplastic [Morus notabilis]"	1	VLISAPTWGNHK(1)NIFNDAR_x000D_
Aminotransferase, class I/classII	0.0111962	Gene.17495	439	K	"aspartate aminotransferase, chloroplastic [Morus notabilis]"	1	WHVYMTK(1)DGR_x000D_
Aminotransferase, class I/classII	0.0111962	Gene.17495	116	K	"aspartate aminotransferase, chloroplastic [Morus notabilis]"	1	TEELQPYVLDVVK(1)K_x000D_
Aminotransferase, class I/classII	0.0111962	Gene.17495	399	K	"aspartate aminotransferase, chloroplastic [Morus notabilis]"	1	LYDSLSAK(1)DK_x000D_
Aminotransferase, class I/classII	0.0111962	Gene.17495	117	K	"aspartate aminotransferase, chloroplastic [Morus notabilis]"	1	K(1)AENLMLER_x000D_
Aminotransferase, class I/classII	0.0111962	Gene.11474	190	K	PREDICTED: bifunctional aspartate aminotransferase and glutamate/aspartate-prephenate aminotransferase-like [Nelumbo nucifera]	1	VLESTLTDK(1)SR_x000D_
Aminotransferase, class I/classII	0.0111962	Gene.11474	428	K	PREDICTED: bifunctional aspartate aminotransferase and glutamate/aspartate-prephenate aminotransferase-like [Nelumbo nucifera]	1	NAISLLK(1)R_x000D_
Aminotransferase, class I/classII	0.0111962	Gene.12488	39	K	glutamate--glyoxylate aminotransferase 2 [Chenopodium quinoa]	1	K(1)IIFTNVGNPHALGQK_x000D_
Aminotransferase, class I/classII	0.0111962	Gene.12488	437	K	glutamate--glyoxylate aminotransferase 2 [Chenopodium quinoa]	1	LLEATGISTVPGSGFGQK(1)EGVFHMR_x000D_
Aminotransferase, class I/classII	0.0111962	Gene.12488	463	K	glutamate--glyoxylate aminotransferase 2 [Chenopodium quinoa]	1	K(1)FNDAFMEEYEDNR_x000D_
Aminotransferase, class I/classII	0.0111962	Gene.12488	114	K	glutamate--glyoxylate aminotransferase 2 [Chenopodium quinoa]	1	K(1)ECAEFIER_x000D_
Aminotransferase, class I/classII	0.0111962	Gene.12488	268	K	glutamate--glyoxylate aminotransferase 2 [Chenopodium quinoa]	1	K(1)VLMDMGPPISK_x000D_
Aminotransferase, class I/classII	0.0111962	Gene.12488	279	K	glutamate--glyoxylate aminotransferase 2 [Chenopodium quinoa]	1	VLMDMGPPISK(1)ELQLVSYHTVSK_x000D_
Aminotransferase, class I/classII	0.0111962	Gene.12488	4	K	glutamate--glyoxylate aminotransferase 2 [Chenopodium quinoa]	1	SPK(1)ALDYESLNPNVK_x000D_
Aminotransferase, class I/classII	0.0111962	Gene.12488	462	K	glutamate--glyoxylate aminotransferase 2 [Chenopodium quinoa]	1	TTILPAEEEMPAIMESFK(1)K_x000D_
Aminotransferase, class I/classII	0.0111962	Gene.12488	357	K	glutamate--glyoxylate aminotransferase 2 [Chenopodium quinoa]	1	FAQESK(1)GILESLR_x000D_
Aminotransferase, class I/classII	0.0111962	Gene.12488	54	K	glutamate--glyoxylate aminotransferase 2 [Chenopodium quinoa]	1	IIFTNVGNPHALGQK(1)PLTFPR_x000D_
Aminotransferase, class I/classII	0.0111962	Gene.13693	170	K	"aspartate aminotransferase, mitochondrial [Spinacia oleracea]"	1	VSQK(1)TYHYYNPESK_x000D_
Aminotransferase, class I/classII	0.0111962	Gene.13693	116	K	"aspartate aminotransferase, mitochondrial [Spinacia oleracea]"	1	LAYGENSEFIK(1)DNR_x000D_
Aminotransferase, class I/classII	0.0111962	Gene.13693	140	K	"aspartate aminotransferase, mitochondrial [Spinacia oleracea]"	1	LFADFQK(1)R_x000D_
Aminotransferase, class I/classII	0.0111962	Gene.9661	123	K	alanine aminotransferase 2-like [Hevea brasiliensis]	1	ASGAYSHSQGVK(1)GLR_x000D_
Aminotransferase, class I/classII	0.0111962	Gene.9661	412	K	alanine aminotransferase 2-like [Hevea brasiliensis]	1	LHLPEK(1)AIEAAK_x000D_
Tubulin, C-terminal	0.0909583	Gene.12076	336	K	tubulin alpha chain [Cynara cardunculus var. scolymus]	1	DVNAAVATIK(1)TK_x000D_
Tubulin, C-terminal	0.0909583	Gene.20646	13	K	alpha-tubulin 7 [Populus tremuloides]	1	GDVVPK(1)DVNAAVATIR_x000D_
Tubulin, C-terminal	0.0909583	Gene.20647	385	K	predicted protein [Hordeum vulgare subsp. vulgare]	1	FDLMYAK(1)R_x000D_
Tubulin, C-terminal	0.0909583	Gene.20647	378	K	predicted protein [Hordeum vulgare subsp. vulgare]	1	LDHK(1)FDLMYAK_x000D_
Translation initiation factor IF2/IF5	0.0426304	Gene.5451	235	K	PREDICTED: eukaryotic translation initiation factor 2 subunit beta [Beta vulgaris subsp. vulgaris]	1	SSDTILTK(1)ENR_x000D_
Translation initiation factor IF2/IF5	0.0426304	Gene.14177	168	K	PREDICTED: eukaryotic translation initiation factor 5-like [Daucus carota subsp. sativus]	0.999999	LK(1)EGEAADEELKK_x000D_
Clathrin/coatomer adaptor, adaptin-like, N-terminal	0.249024	Gene.20086	591	K	coatomer subunit gamma [Quercus suber]	1	EVK(1)SQPLSEK_x000D_
Clathrin/coatomer adaptor, adaptin-like, N-terminal	0.249024	Gene.20086	418	K	coatomer subunit gamma [Quercus suber]	1	EEGGFEYK(1)K_x000D_
Clathrin/coatomer adaptor, adaptin-like, N-terminal	0.249024	Gene.20086	393	K	coatomer subunit gamma [Quercus suber]	1	SLCLK(1)FPLK_x000D_
Clathrin/coatomer adaptor, adaptin-like, N-terminal	0.249024	Gene.23326	362	K	coatomer subunit beta-1-like [Spinacia oleracea]	1	EVVK(1)TQSAELEK_x000D_
Clathrin/coatomer adaptor, adaptin-like, N-terminal	0.249024	Gene.23326	715	K	coatomer subunit beta-1-like [Spinacia oleracea]	1	DNDDANK(1)LNR_x000D_
Clathrin/coatomer adaptor, adaptin-like, N-terminal	0.249024	Gene.23326	652	K	coatomer subunit beta-1-like [Spinacia oleracea]	1	MLADK(1)QFR_x000D_
Clathrin/coatomer adaptor, adaptin-like, N-terminal	0.249024	Gene.23326	428	K	coatomer subunit beta-1-like [Spinacia oleracea]	1	EIIETNPK(1)LR_x000D_
Clathrin/coatomer adaptor, adaptin-like, N-terminal	0.249024	Gene.23326	307	K	coatomer subunit beta-1-like [Spinacia oleracea]	1	LNELK(1)SLHR_x000D_
Clathrin/coatomer adaptor, adaptin-like, N-terminal	0.249024	Gene.23326	188	K	coatomer subunit beta-1-like [Spinacia oleracea]	1	VLSSEQDPSAK(1)R_x000D_
Clathrin/coatomer adaptor, adaptin-like, N-terminal	0.249024	Gene.23326	681	K	coatomer subunit beta-1-like [Spinacia oleracea]	1	AQVSHAQPDDLIDFYHLK(1)SR_x000D_
Clathrin/coatomer adaptor, adaptin-like, N-terminal	0.249024	Gene.22850	231	K	PREDICTED: beta-adaptin-like protein B [Nicotiana tabacum]	1	YK(1)AADPR_x000D_
Clathrin/coatomer adaptor, adaptin-like, N-terminal	0.249024	Gene.22850	7	K	PREDICTED: beta-adaptin-like protein B [Nicotiana tabacum]	1	SGHDSK(1)YFSTTK_x000D_
Citrate synthase-like, large alpha subdomain	0.00192673	Gene.13205	138	K	"citrate synthase, mitochondrial-like [Chenopodium quinoa]"	1	VPSK(1)EQVDALSK_x000D_
Citrate synthase-like, large alpha subdomain	0.00192673	Gene.13205	146	K	"citrate synthase, mitochondrial-like [Chenopodium quinoa]"	1	EQVDALSK(1)ELR_x000D_
Citrate synthase-like, large alpha subdomain	0.00192673	Gene.15148	217	K	"PREDICTED: citrate synthase, glyoxysomal [Beta vulgaris subsp. vulgaris]"	1	GQDLYK(1)SK_x000D_
Citrate synthase-like, large alpha subdomain	0.00192673	Gene.15148	416	K	"PREDICTED: citrate synthase, glyoxysomal [Beta vulgaris subsp. vulgaris]"	1	AALSDEYFIK(1)R_x000D_
Citrate synthase-like, large alpha subdomain	0.00192673	Gene.15148	95	K	"PREDICTED: citrate synthase, glyoxysomal [Beta vulgaris subsp. vulgaris]"	1	MSTGNNDK(1)GLK_x000D_
Citrate synthase-like, large alpha subdomain	0.00192673	Gene.22365	593	K	ATP-citrate synthase beta chain protein 2 [Ricinus communis]	1	LK(1)QPLYR_x000D_
Citrate synthase-like, large alpha subdomain	0.00192673	Gene.22365	175	K	ATP-citrate synthase beta chain protein 2 [Ricinus communis]	1	LYRPGSVGFVSK(1)SGGMSNELYNTIAR_x000D_
Citrate synthase-like, large alpha subdomain	0.00192673	Gene.22365	19	K	ATP-citrate synthase beta chain protein 2 [Ricinus communis]	1	TTQALFYNYK(1)QLPIQR_x000D_
Citrate synthase-like, large alpha subdomain	0.00192673	Gene.22365	322	K	ATP-citrate synthase beta chain protein 2 [Ricinus communis]	1	LVEEGK(1)IAPIK_x000D_
Citrate synthase-like, large alpha subdomain	0.00192673	Gene.22365	277	K	ATP-citrate synthase beta chain protein 2 [Ricinus communis]	1	SEVQFGHAGAK(1)SGGEMESAQAK_x000D_
Valyl tRNA synthetase, anticodon-binding domain	0.0154946	Gene.24586	350	K	"unnamed protein product, partial [Vitis vinifera]"	1	AIDK(1)TVASLEK_x000D_
Valyl tRNA synthetase, anticodon-binding domain	0.0154946	Gene.24586	50	K	"unnamed protein product, partial [Vitis vinifera]"	1	EALDAVTDENK(1)K_x000D_
Valyl tRNA synthetase, anticodon-binding domain	0.0154946	Gene.23166	643	K	"valine--tRNA ligase, chloroplastic/mitochondrial 2 isoform X1 [Jatropha curcas]"	1	AFTNK(1)LWNAGK_x000D_
Glutathione S-transferase, C-terminal	0.00285399	Gene.17640	30	K	PREDICTED: glutathione S-transferase isoform X1 [Eucalyptus grandis]	1	K(1)MFGMETDPSAAQEHEAK_x000D_
Glutathione S-transferase, C-terminal	0.00285399	Gene.17640	114	K	PREDICTED: glutathione S-transferase isoform X1 [Eucalyptus grandis]	1	PAWAK(1)VVAAMPH_x000D_
Glutathione S-transferase, C-terminal	0.00285399	Gene.17640	96	K	PREDICTED: glutathione S-transferase isoform X1 [Eucalyptus grandis]	1	LFDEK(1)PR_x000D_
Glutathione S-transferase, C-terminal	0.00285399	Gene.6005	140	K	glutathione S-transferase zeta class-like isoform X1 [Manihot esculenta]	1	LPWTQYHIK(1)K_x000D_
Glutathione S-transferase, C-terminal	0.00285399	Gene.18419	197	K	glutathione S-transferase F13-like [Manihot esculenta]	1	PHVSAWWK(1)DITSR_x000D_
Glutathione S-transferase, C-terminal	0.00285399	Gene.18419	92	K	glutathione S-transferase F13-like [Manihot esculenta]	1	QGNPK(1)EAALVK_x000D_
Glutathione S-transferase, C-terminal	0.00285399	Gene.18419	4	K	glutathione S-transferase F13-like [Manihot esculenta]	1	GLK(1)LYGMPTSTSTAR_x000D_
Glutathione S-transferase, C-terminal	0.00285399	Gene.18419	77	K	glutathione S-transferase F13-like [Manihot esculenta]	1	AITTYLCDK(1)YK_x000D_
Glutathione S-transferase, C-terminal	0.00285399	Gene.18419	206	K	glutathione S-transferase F13-like [Manihot esculenta]	1	PATK(1)QVANNMTYGEK_x000D_
Glutathione S-transferase, C-terminal	0.00285399	Gene.18419	79	K	glutathione S-transferase F13-like [Manihot esculenta]	1	YK(1)NQGSDLLR_x000D_
Glutathione S-transferase, C-terminal	0.00285399	Gene.18419	48	K	glutathione S-transferase F13-like [Manihot esculenta]	1	HPSFMAK(1)NPFGK_x000D_
Glutathione S-transferase, C-terminal	0.00285399	Gene.8359	252	K	elongation factor 1-gamma [Oryza sativa Japonica Group]	1	LYSNTK(1)TNFR_x000D_
Glutathione S-transferase, C-terminal	0.00285399	Gene.8359	245	K	elongation factor 1-gamma [Oryza sativa Japonica Group]	1	MVLDEWK(1)R_x000D_
Glutathione S-transferase, C-terminal	0.00285399	Gene.8359	211	K	elongation factor 1-gamma [Oryza sativa Japonica Group]	1	PK(1)EAAPAEEEEEAPKPK_x000D_
Glutathione S-transferase, C-terminal	0.00285399	Gene.8359	20	K	elongation factor 1-gamma [Oryza sativa Japonica Group]	1	TPEFLK(1)MNPLGK_x000D_
Glutathione S-transferase, C-terminal	0.00285399	Gene.8359	8	K	elongation factor 1-gamma [Oryza sativa Japonica Group]	1	DFK(1)MGESNK_x000D_
Glutathione S-transferase, C-terminal	0.00285399	Gene.8359	362	K	elongation factor 1-gamma [Oryza sativa Japonica Group]	1	VDISDEAQK(1)ER_x000D_
Glutathione S-transferase, C-terminal	0.00285399	Gene.8359	173	K	elongation factor 1-gamma [Oryza sativa Japonica Group]	1	YIWTMVNQPNFK(1)K_x000D_
Glutathione S-transferase, C-terminal	0.00285399	Gene.8359	154	K	elongation factor 1-gamma [Oryza sativa Japonica Group]	1	SFTK(1)DFPHVER_x000D_
Glutathione S-transferase, C-terminal	0.00285399	Gene.10985	29	K	glutathione S-transferase U8-like [Quercus suber]	1	LK(1)GVEYER_x000D_
Glutathione S-transferase, C-terminal	0.00285399	Gene.21228	197	K	"PREDICTED: glutamate--tRNA ligase, cytoplasmic [Beta vulgaris subsp. vulgaris]"	1	K(1)DQDLQIQSK_x000D_
Glutathione S-transferase, C-terminal	0.00285399	Gene.7096	185	K	elongation factor 1-gamma-like [Spinacia oleracea]	1	ILGELEQTK(1)SVPAVEK_x000D_
Glutathione S-transferase, C-terminal	0.00285399	Gene.7096	192	K	elongation factor 1-gamma-like [Spinacia oleracea]	1	SVPAVEK(1)K_x000D_
NAD-dependent epimerase/dehydratase	0.00660878	Gene.8893	231	K	NAD(P)-binding Rossmann-fold superfamily protein isoform 1 [Theobroma cacao]	1	LFK(1)EGYETIENK_x000D_
NAD-dependent epimerase/dehydratase	0.00660878	Gene.8893	240	K	NAD(P)-binding Rossmann-fold superfamily protein isoform 1 [Theobroma cacao]	1	EGYETIENK(1)NR_x000D_
NAD-dependent epimerase/dehydratase	0.00660878	Gene.8893	71	K	NAD(P)-binding Rossmann-fold superfamily protein isoform 1 [Theobroma cacao]	1	FDK(1)ASDR_x000D_
NAD-dependent epimerase/dehydratase	0.00660878	Gene.8893	291	K	NAD(P)-binding Rossmann-fold superfamily protein isoform 1 [Theobroma cacao]	1	NAYPNYK(1)YPK_x000D_
NAD-dependent epimerase/dehydratase	0.00660878	Gene.8893	309	K	NAD(P)-binding Rossmann-fold superfamily protein isoform 1 [Theobroma cacao]	1	SWTESNEEINVSSEK(1)LK_x000D_
NAD-dependent epimerase/dehydratase	0.00660878	Gene.8893	139	K	NAD(P)-binding Rossmann-fold superfamily protein isoform 1 [Theobroma cacao]	1	ACSEANVK(1)R_x000D_
NAD-dependent epimerase/dehydratase	0.00660878	Gene.8893	68	K	NAD(P)-binding Rossmann-fold superfamily protein isoform 1 [Theobroma cacao]	1	YAHLHK(1)FDK_x000D_
NAD-dependent epimerase/dehydratase	0.00660878	Gene.8893	62	K	NAD(P)-binding Rossmann-fold superfamily protein isoform 1 [Theobroma cacao]	1	NPNDQK(1)YAHLHK_x000D_
NAD-dependent epimerase/dehydratase	0.00660878	Gene.18679	77	K	hypothetical protein B456_006G108100 [Gossypium raimondii]	1	INIK(1)HDSR_x000D_
NAD-dependent epimerase/dehydratase	0.00660878	Gene.18679	53	K	hypothetical protein B456_006G108100 [Gossypium raimondii]	1	VLAVDVYNDK(1)IK_x000D_
NAD-dependent epimerase/dehydratase	0.00660878	Gene.18679	55	K	hypothetical protein B456_006G108100 [Gossypium raimondii]	1	IK(1)HLLEPDTLPWADR_x000D_
NAD-dependent epimerase/dehydratase	0.00660878	Gene.10666	190	K	"PREDICTED: GDP-mannose 3,5-epimerase 2 [Theobroma cacao]"	1	HYTK(1)DFGVECR_x000D_
NAD-dependent epimerase/dehydratase	0.00660878	Gene.7091	328	K	vestitone reductase-like [Momordica charantia]	1	K(1)LLDAGFHFNHGR_x000D_
NAD-dependent epimerase/dehydratase	0.00660878	Gene.7091	195	K	vestitone reductase-like [Momordica charantia]	1	SYATAK(1)TATEK_x000D_
NAD-dependent epimerase/dehydratase	0.00660878	Gene.11217	42	K	cinnamoyl-CoA reductase 1 [Cinnamomum micranthum f. kanehirae]	1	DIKDEK(1)ETK_x000D_
NAD-dependent epimerase/dehydratase	0.00660878	Gene.11217	116	K	cinnamoyl-CoA reductase 1 [Cinnamomum micranthum f. kanehirae]	1	GTEYVLEAAK(1)QQGVGR_x000D_
NAD-dependent epimerase/dehydratase	0.00660878	Gene.11217	45	K	cinnamoyl-CoA reductase 1 [Cinnamomum micranthum f. kanehirae]	1	ETK(1)HLLALEGADASR_x000D_
NAD-dependent epimerase/dehydratase	0.00660878	Gene.11217	171	K	cinnamoyl-CoA reductase 1 [Cinnamomum micranthum f. kanehirae]	1	TMAEK(1)AAWK_x000D_
NAD-dependent epimerase/dehydratase	0.00660878	Gene.497	308	K	PREDICTED: cinnamoyl-CoA reductase 1-like [Daucus carota subsp. sativus]	1	YIPLK(1)DGLK_x000D_
NAD-dependent epimerase/dehydratase	0.00660878	Gene.497	294	K	PREDICTED: cinnamoyl-CoA reductase 1-like [Daucus carota subsp. sativus]	1	YQVSK(1)EK_x000D_
NAD-dependent epimerase/dehydratase	0.00660878	Gene.497	319	K	PREDICTED: cinnamoyl-CoA reductase 1-like [Daucus carota subsp. sativus]	1	DTVESLK(1)EK_x000D_
NAD-dependent epimerase/dehydratase	0.00660878	Gene.497	312	K	PREDICTED: cinnamoyl-CoA reductase 1-like [Daucus carota subsp. sativus]	1	DGLK(1)DTVESLK_x000D_
NAD-dependent epimerase/dehydratase	0.00660878	Gene.497	181	K	PREDICTED: cinnamoyl-CoA reductase 1-like [Daucus carota subsp. sativus]	1	TLAEEAAWTFAK(1)EK_x000D_
NAD-dependent epimerase/dehydratase	0.00660878	Gene.497	57	K	PREDICTED: cinnamoyl-CoA reductase 1-like [Daucus carota subsp. sativus]	1	CGHLIALDGAK(1)ER_x000D_
NAD-dependent epimerase/dehydratase	0.00660878	Gene.497	45	K	PREDICTED: cinnamoyl-CoA reductase 1-like [Daucus carota subsp. sativus]	1	DPDDPK(1)K_x000D_
NAD-dependent epimerase/dehydratase	0.00660878	Gene.2160	209	K	hypothetical protein COLO4_09096 [Corchorus olitorius]	0.999953	SSGATQFLYISSAGIYKPTDEPPHVEGDAVK(1)ADASHVSVEK_x000D_
NAD-dependent epimerase/dehydratase	0.00660878	Gene.2160	120	K	hypothetical protein COLO4_09096 [Corchorus olitorius]	1	ELLSNGHQVTILTVGDEASDK(1)MK_x000D_
NAD-dependent epimerase/dehydratase	0.00660878	Gene.2160	138	K	hypothetical protein COLO4_09096 [Corchorus olitorius]	1	FSEIVGAGGK(1)TVWGDPADVGK_x000D_
NAD-dependent epimerase/dehydratase	0.00660878	Gene.2160	122	K	hypothetical protein COLO4_09096 [Corchorus olitorius]	0.961259	MK(0.961)K(0.039)PPFSR_x000D_
NAD-dependent epimerase/dehydratase	0.00660878	Gene.2160	322	K	hypothetical protein COLO4_09096 [Corchorus olitorius]	1	LCAEAAGLPLK(1)IAHYDPK_x000D_
NAD-dependent epimerase/dehydratase	0.00660878	Gene.2160	336	K	hypothetical protein COLO4_09096 [Corchorus olitorius]	1	AVGVDAK(1)K_x000D_
NAD-dependent epimerase/dehydratase	0.00660878	Gene.10665	81	K	"GDP-mannose 3,5-epimerase 1 [Theobroma cacao]"	1	LK(1)SEGHYIIASDWK_x000D_
NAD-dependent epimerase/dehydratase	0.00660878	Gene.10665	60	K	"GDP-mannose 3,5-epimerase 1 [Theobroma cacao]"	1	EPYWPSEK(1)LR_x000D_
NAD-dependent epimerase/dehydratase	0.00660878	Gene.10665	324	K	"GDP-mannose 3,5-epimerase 1 [Theobroma cacao]"	1	K(1)LPIHHIPGPEGVR_x000D_
NAD-dependent epimerase/dehydratase	0.00660878	Gene.10665	349	K	"GDP-mannose 3,5-epimerase 1 [Theobroma cacao]"	1	EK(1)LGWAPTMK_x000D_
NAD-dependent epimerase/dehydratase	0.00660878	Gene.10665	93	K	"GDP-mannose 3,5-epimerase 1 [Theobroma cacao]"	1	SEGHYIIASDWK(1)K_x000D_
NAD-dependent epimerase/dehydratase	0.00660878	Gene.10665	245	K	"GDP-mannose 3,5-epimerase 1 [Theobroma cacao]"	1	FHNIYGPFGTWK(1)GGR_x000D_
NAD-dependent epimerase/dehydratase	0.00660878	Gene.10665	347	K	"GDP-mannose 3,5-epimerase 1 [Theobroma cacao]"	1	NSDNTLIK(1)EK_x000D_
Amine oxidase	0.0862056	Gene.16622	297	K	"PREDICTED: prolycopene isomerase, chloroplastic [Gossypium raimondii]"	1	VLGAGFK(1)R_x000D_
Amine oxidase	0.0862056	Gene.15333	347	K	"15-cis-phytoene desaturase, chloroplastic/chromoplastic [Quercus suber]"	1	GFYLAGDYTK(1)QK_x000D_
Amine oxidase	0.0862056	Gene.22803	282	K	"protoporphyrinogen oxidase 1, chloroplastic [Populus trichocarpa]"	1	LPTPK(1)GQTVGSFR_x000D_
Amine oxidase	0.0862056	Gene.15332	122	K	"15-cis-phytoene desaturase, chloroplastic/chromoplastic [Spinacia oleracea]"	1	YLADAGHK(1)PLLLEAR_x000D_
Amine oxidase	0.0862056	Gene.15332	135	K	"15-cis-phytoene desaturase, chloroplastic/chromoplastic [Spinacia oleracea]"	1	DVLGGK(1)VAAWK_x000D_
RNA-binding S4 domain	0.0666289	Gene.11963	240	K	PREDICTED: 40S ribosomal protein S4-3 [Eucalyptus grandis]	0.99997	GTKPWISLPK(1)GK_x000D_
RNA-binding S4 domain	0.0666289	Gene.11963	161	K	PREDICTED: 40S ribosomal protein S4-3 [Eucalyptus grandis]	1	ANDTIK(1)LDLETGK_x000D_
RNA-binding S4 domain	0.0666289	Gene.11963	155	K	PREDICTED: 40S ribosomal protein S4-3 [Eucalyptus grandis]	1	YPDPLIK(1)ANDTIK_x000D_
RNA-binding S4 domain	0.0666289	Gene.11963	120	K	PREDICTED: 40S ribosomal protein S4-3 [Eucalyptus grandis]	1	LHSIRDDEAK(1)FK_x000D_
RNA-binding S4 domain	0.0666289	Gene.11963	134	K	PREDICTED: 40S ribosomal protein S4-3 [Eucalyptus grandis]	1	SVQFGQK(1)GIPYINTYDGR_x000D_
RNA-binding S4 domain	0.0666289	Gene.11963	75	K	PREDICTED: 40S ribosomal protein S4-3 [Eucalyptus grandis]	1	HVLVDNK(1)VR_x000D_
RNA-binding S4 domain	0.0666289	Gene.11963	245	K	PREDICTED: 40S ribosomal protein S4-3 [Eucalyptus grandis]	1	GIK(1)LTIIEEAR_x000D_
RNA-binding S4 domain	0.0666289	Gene.11963	80	K	PREDICTED: 40S ribosomal protein S4-3 [Eucalyptus grandis]	1	TDK(1)TYPAGFMDVVSIPK_x000D_
RNA-binding S4 domain	0.0666289	Gene.11963	202	K	PREDICTED: 40S ribosomal protein S4-3 [Eucalyptus grandis]	1	HK(1)GSFETIHVTDSQGHEFATR_x000D_
RNA-binding S4 domain	0.0666289	Gene.11963	22	K	PREDICTED: 40S ribosomal protein S4-3 [Eucalyptus grandis]	1	HWMLDK(1)LGGAFAPK_x000D_
RNA-binding S4 domain	0.0666289	Gene.11963	106	K	PREDICTED: 40S ribosomal protein S4-3 [Eucalyptus grandis]	1	LLYDTK(1)GR_x000D_
RNA-binding S4 domain	0.0666289	Gene.11963	196	K	PREDICTED: 40S ribosomal protein S4-3 [Eucalyptus grandis]	1	VGVIK(1)NR_x000D_
RNA-binding S4 domain	0.0666289	Gene.11963	16	K	PREDICTED: 40S ribosomal protein S4-3 [Eucalyptus grandis]	1	LNAPK(1)HWMLDK_x000D_
RNA-binding S4 domain	0.0666289	Gene.11963	255	K	PREDICTED: 40S ribosomal protein S4-3 [Eucalyptus grandis]	1	K(1)LQTQAATA_x000D_
RNA-binding S4 domain	0.0666289	Gene.20404	128	K	40S ribosomal protein S9-2 isoform B [Glycine soja]	1	LQTLVFK(1)AGMAK_x000D_
RNA-binding S4 domain	0.0666289	Gene.20404	78	K	40S ribosomal protein S9-2 isoform B [Glycine soja]	1	MLLTLDEK(1)NPR_x000D_
RNA-binding S4 domain	0.0666289	Gene.3055	172	K	PREDICTED: 40S ribosomal protein S4-3 [Eucalyptus grandis]	1	ANDTIK(1)LDLETSK_x000D_
RNA-binding S4 domain	0.0666289	Gene.3055	213	K	PREDICTED: 40S ribosomal protein S4-3 [Eucalyptus grandis]	1	HK(1)GSFETIHVQDSQGHEFATR_x000D_
30s ribosomal protein S13, C-terminal	0.0426304	Gene.23830	60	K	"30S ribosomal protein S13, chloroplastic-like [Ziziphus jujuba]"	1	VGGVEIPNNK(1)R_x000D_
30s ribosomal protein S13, C-terminal	0.0426304	Gene.660	50	K	hypothetical protein PRUPE_1G013500 [Prunus persica]	1	IMYALTSIK(1)GIGR_x000D_
30s ribosomal protein S13, C-terminal	0.0426304	Gene.660	39	K	hypothetical protein PRUPE_1G013500 [Prunus persica]	1	VLNTNVDGK(1)QK_x000D_
30s ribosomal protein S13, C-terminal	0.0426304	Gene.660	70	K	hypothetical protein PRUPE_1G013500 [Prunus persica]	1	ADVDMNK(1)R_x000D_
30s ribosomal protein S13, C-terminal	0.0426304	Gene.660	160	K	hypothetical protein PRUPE_1G013500 [Prunus persica]	1	GK(1)TVGVSK_x000D_
30s ribosomal protein S13, C-terminal	0.0426304	Gene.660	122	K	hypothetical protein PRUPE_1G013500 [Prunus persica]	1	YSQVVSNALDMK(1)LR_x000D_
30s ribosomal protein S13, C-terminal	0.0426304	Gene.660	62	K	hypothetical protein PRUPE_1G013500 [Prunus persica]	1	FSNIVCK(1)K_x000D_
MIF4G-like domain	0.0636	Gene.16522	670	K	eukaryotic translation initiation factor isoform X1 [Jatropha curcas]	1	LLEHLLAK(1)K_x000D_
MIF4G-like domain	0.0636	Gene.16522	201	K	eukaryotic translation initiation factor isoform X1 [Jatropha curcas]	1	TVK(1)GILNK_x000D_
MIF4G-like domain	0.0636	Gene.16522	193	K	eukaryotic translation initiation factor isoform X1 [Jatropha curcas]	1	TTLSDK(1)DR_x000D_
MIF4G-like domain	0.0636	Gene.15742	213	K	PREDICTED: nuclear cap-binding protein subunit 1 isoform X2 [Vitis vinifera]	1	ESLEAK(1)EALLSR_x000D_
MIF4G-like domain	0.0636	Gene.14971	219	K	eukaryotic initiation factor iso4G [Carica papaya]	1	LTPEK(1)FDLLK_x000D_
MIF4G-like domain	0.0636	Gene.14177	168	K	PREDICTED: eukaryotic translation initiation factor 5-like [Daucus carota subsp. sativus]	0.999999	LK(1)EGEAADEELKK_x000D_
MIF4G-like domain	0.0636	Gene.25088	69	K	programmed cell death protein 4 [Jatropha curcas]	1	APGGGGGGGK(1)AGAAPAR_x000D_
MIF4G-like domain	0.0636	Gene.25088	476	K	programmed cell death protein 4 [Jatropha curcas]	1	DLNPIFLK(1)R_x000D_
MIF4G-like domain	0.0636	Gene.25088	260	K	programmed cell death protein 4 [Jatropha curcas]	1	VQK(1)TLESSK_x000D_
MIF4G-like domain	0.0636	Gene.25088	698	K	programmed cell death protein 4 [Jatropha curcas]	1	FK(1)EYLEHAK_x000D_
Trimeric LpxA-like	0.320674	Gene.11531	476	K	unknown [Lotus japonicus]	1	AIIDK(1)NAR_x000D_
Trimeric LpxA-like	0.320674	Gene.11531	280	K	unknown [Lotus japonicus]	1	AMK(1)VDTTILGLDDER_x000D_
Trimeric LpxA-like	0.320674	Gene.11531	369	K	unknown [Lotus japonicus]	1	K(1)PVPDFSFYDR_x000D_
Trimeric LpxA-like	0.320674	Gene.11531	248	K	unknown [Lotus japonicus]	1	ETDADITVAALPMDEK(1)R_x000D_
Trimeric LpxA-like	0.320674	Gene.11531	226	K	unknown [Lotus japonicus]	1	MDYEK(1)FIQAHR_x000D_
Trimeric LpxA-like	0.320674	Gene.11531	277	K	unknown [Lotus japonicus]	1	GEQLK(1)AMK_x000D_
Trimeric LpxA-like	0.320674	Gene.11531	257	K	unknown [Lotus japonicus]	1	ATAFGLMK(1)IDEEGR_x000D_
Trimeric LpxA-like	0.320674	Gene.11531	270	K	unknown [Lotus japonicus]	1	IIEFAEK(1)PK_x000D_
Trimeric LpxA-like	0.320674	Gene.14558	269	K	"PREDICTED: glucose-1-phosphate adenylyltransferase large subunit 3, chloroplastic/amyloplastic isoform X1 [Beta vulgaris subsp. vulgaris]"	1	VMSFSEK(1)PK_x000D_
Trimeric LpxA-like	0.320674	Gene.14558	467	K	"PREDICTED: glucose-1-phosphate adenylyltransferase large subunit 3, chloroplastic/amyloplastic isoform X1 [Beta vulgaris subsp. vulgaris]"	1	IK(1)DCIIDK_x000D_
Trimeric LpxA-like	0.320674	Gene.14558	256	K	"PREDICTED: glucose-1-phosphate adenylyltransferase large subunit 3, chloroplastic/amyloplastic isoform X1 [Beta vulgaris subsp. vulgaris]"	1	ASDFGLMK(1)IDDTGR_x000D_
Trimeric LpxA-like	0.320674	Gene.14558	183	K	"PREDICTED: glucose-1-phosphate adenylyltransferase large subunit 3, chloroplastic/amyloplastic isoform X1 [Beta vulgaris subsp. vulgaris]"	1	K(1)WFQGTADAVR_x000D_
Trimeric LpxA-like	0.320674	Gene.14558	455	K	"PREDICTED: glucose-1-phosphate adenylyltransferase large subunit 3, chloroplastic/amyloplastic isoform X1 [Beta vulgaris subsp. vulgaris]"	1	SMLAEGK(1)VPIGIGENTK_x000D_
Trimeric LpxA-like	0.320674	Gene.14558	378	K	"PREDICTED: glucose-1-phosphate adenylyltransferase large subunit 3, chloroplastic/amyloplastic isoform X1 [Beta vulgaris subsp. vulgaris]"	1	FSFYDAQK(1)PMYTSR_x000D_
Trimeric LpxA-like	0.320674	Gene.14558	465	K	"PREDICTED: glucose-1-phosphate adenylyltransferase large subunit 3, chloroplastic/amyloplastic isoform X1 [Beta vulgaris subsp. vulgaris]"	1	VPIGIGENTK(1)IK_x000D_
Trimeric LpxA-like	0.320674	Gene.14558	473	K	"PREDICTED: glucose-1-phosphate adenylyltransferase large subunit 3, chloroplastic/amyloplastic isoform X1 [Beta vulgaris subsp. vulgaris]"	0.999996	IKDCIIDK(1)NAR_x000D_
Trimeric LpxA-like	0.320674	Gene.2220	274	K	"PREDICTED: gamma carbonic anhydrase 1, mitochondrial [Juglans regia]"	1	K(1)DEDYDSMIGIVR_x000D_
Cytochrome c-like domain	0.0782722	Gene.13655	43	K	RecName: Full=Cytochrome c	1	AGEK(1)IFK_x000D_
Cytochrome c-like domain	0.0782722	Gene.10561	154	K	"PREDICTED: cytochrome c1-2, heme protein, mitochondrial isoform X2 [Vitis vinifera]"	1	PGK(1)LSDR_x000D_
ACT domain	0.1707	Gene.20981	174	K	"D-3-phosphoglycerate dehydrogenase 1, chloroplastic-like [Chenopodium quinoa]"	1	THAVMAIGVDEQPSNQSLK(1)R_x000D_
ACT domain	0.1707	Gene.20981	96	K	"D-3-phosphoglycerate dehydrogenase 1, chloroplastic-like [Chenopodium quinoa]"	1	VK(1)DGIPHLTR_x000D_
ACT domain	0.1707	Gene.13556	283	K	"acetolactate synthase small subunit 1, chloroplastic-like isoform X1 [Hevea brasiliensis]"	1	FK(1)GDAISSSR_x000D_
ACT domain	0.1707	Gene.13556	168	K	"acetolactate synthase small subunit 1, chloroplastic-like isoform X1 [Hevea brasiliensis]"	1	VEDISK(1)EPQVER_x000D_
ACT domain	0.1707	Gene.24418	461	K	"PREDICTED: bifunctional aspartokinase/homoserine dehydrogenase 2, chloroplastic [Beta vulgaris subsp. vulgaris]"	1	VVAEALK(1)SR_x000D_
ACT domain	0.1707	Gene.10042	345	K	"D-3-phosphoglycerate dehydrogenase 1, chloroplastic [Arachis ipaensis]"	1	DSK(1)LIQHER_x000D_
ACT domain	0.1707	Gene.10042	431	K	"D-3-phosphoglycerate dehydrogenase 1, chloroplastic [Arachis ipaensis]"	1	SVK(1)VTYASAR_x000D_
ACT domain	0.1707	Gene.10042	202	K	"D-3-phosphoglycerate dehydrogenase 1, chloroplastic [Arachis ipaensis]"	1	NVAQADASIK(1)AGEWK_x000D_
ACT domain	0.1707	Gene.10042	297	K	"D-3-phosphoglycerate dehydrogenase 1, chloroplastic [Arachis ipaensis]"	1	MLNDETFAK(1)MK_x000D_
ACT domain	0.1707	Gene.13334	147	K	PREDICTED: ACT domain-containing protein ACR11 [Beta vulgaris subsp. vulgaris]	1	K(1)VEDPELLEAIR_x000D_
ACT domain	0.1707	Gene.13334	251	K	PREDICTED: ACT domain-containing protein ACR11 [Beta vulgaris subsp. vulgaris]	1	AK(1)FHVSYR_x000D_
ACT domain	0.1707	Gene.13334	133	K	PREDICTED: ACT domain-containing protein ACR11 [Beta vulgaris subsp. vulgaris]	1	ANVFLDSSGK(1)HNTFAITR_x000D_
FAD/NAD(P)-binding domain	7.17056e-06	Gene.13509	136	K	guanosine nucleotide diphosphate dissociation inhibitor 2-like [Chenopodium quinoa]	1	SPLMGLFEK(1)R_x000D_
FAD/NAD(P)-binding domain	7.17056e-06	Gene.18088	93	K	monodehydroascorbate reductase [Spinacia oleracea]	1	PALTK(1)GYLFPSDK_x000D_
FAD/NAD(P)-binding domain	7.17056e-06	Gene.14980	261	K	"internal alternative NAD(P)H-ubiquinone oxidoreductase A1, mitochondrial-like [Coffea arabica]"	1	YSHVK(1)DHIR_x000D_
FAD/NAD(P)-binding domain	7.17056e-06	Gene.14980	342	K	"internal alternative NAD(P)H-ubiquinone oxidoreductase A1, mitochondrial-like [Coffea arabica]"	1	SLEFPK(1)SQGGR_x000D_
FAD/NAD(P)-binding domain	7.17056e-06	Gene.16622	297	K	"PREDICTED: prolycopene isomerase, chloroplastic [Gossypium raimondii]"	1	VLGAGFK(1)R_x000D_
FAD/NAD(P)-binding domain	7.17056e-06	Gene.22020	220	K	glutathione reductase [Camellia sinensis]	1	IIDPHTVDVDGK(1)LYSAR_x000D_
FAD/NAD(P)-binding domain	7.17056e-06	Gene.22803	282	K	"protoporphyrinogen oxidase 1, chloroplastic [Populus trichocarpa]"	1	LPTPK(1)GQTVGSFR_x000D_
FAD/NAD(P)-binding domain	7.17056e-06	Gene.15923	479	K	"PREDICTED: succinate dehydrogenase [ubiquinone] flavoprotein subunit, mitochondrial [Gossypium hirsutum]"	0.999367	LK(0.001)PLPK(0.999)EAGEK_x000D_
FAD/NAD(P)-binding domain	7.17056e-06	Gene.15923	158	K	"PREDICTED: succinate dehydrogenase [ubiquinone] flavoprotein subunit, mitochondrial [Gossypium hirsutum]"	1	TEEGK(1)IYQR_x000D_
FAD/NAD(P)-binding domain	7.17056e-06	Gene.15923	327	K	"PREDICTED: succinate dehydrogenase [ubiquinone] flavoprotein subunit, mitochondrial [Gossypium hirsutum]"	1	YAPTAK(1)DLASR_x000D_
FAD/NAD(P)-binding domain	7.17056e-06	Gene.15923	545	K	"PREDICTED: succinate dehydrogenase [ubiquinone] flavoprotein subunit, mitochondrial [Gossypium hirsutum]"	1	TWESFHDVNIK(1)DR_x000D_
FAD/NAD(P)-binding domain	7.17056e-06	Gene.15923	173	K	"PREDICTED: succinate dehydrogenase [ubiquinone] flavoprotein subunit, mitochondrial [Gossypium hirsutum]"	1	AFGGQSLDFGK(1)GGQAYR_x000D_
FAD/NAD(P)-binding domain	7.17056e-06	Gene.15923	484	K	"PREDICTED: succinate dehydrogenase [ubiquinone] flavoprotein subunit, mitochondrial [Gossypium hirsutum]"	1	EAGEK(1)TIAWLDK_x000D_
FAD/NAD(P)-binding domain	7.17056e-06	Gene.15923	491	K	"PREDICTED: succinate dehydrogenase [ubiquinone] flavoprotein subunit, mitochondrial [Gossypium hirsutum]"	1	TIAWLDK(1)LR_x000D_
FAD/NAD(P)-binding domain	7.17056e-06	Gene.13512	261	K	guanosine nucleotide diphosphate dissociation inhibitor 1 [Citrus clementina]	1	YLNESAFDTVK(1)K_x000D_
FAD/NAD(P)-binding domain	7.17056e-06	Gene.13512	264	K	guanosine nucleotide diphosphate dissociation inhibitor 1 [Citrus clementina]	1	MK(1)LYSESLAR_x000D_
FAD/NAD(P)-binding domain	7.17056e-06	Gene.3787	72	K	FAD-binding domain containing protein [Trema orientale]	1	ITDPSELK(1)K_x000D_
FAD/NAD(P)-binding domain	7.17056e-06	Gene.24754	174	K	hypothetical protein CICLE_v10004547mg [Citrus clementina]	1	AEK(1)EGFEVSVAK_x000D_
FAD/NAD(P)-binding domain	7.17056e-06	Gene.24754	187	K	hypothetical protein CICLE_v10004547mg [Citrus clementina]	1	TSFK(1)ANTK_x000D_
FAD/NAD(P)-binding domain	7.17056e-06	Gene.17339	419	K	"PREDICTED: external alternative NAD(P)H-ubiquinone oxidoreductase B2, mitochondrial [Beta vulgaris subsp. vulgaris]"	1	DK(1)SGTLTVK_x000D_
FAD/NAD(P)-binding domain	7.17056e-06	Gene.17339	309	K	"PREDICTED: external alternative NAD(P)H-ubiquinone oxidoreductase B2, mitochondrial [Beta vulgaris subsp. vulgaris]"	1	ITAFAEEK(1)FK_x000D_
FAD/NAD(P)-binding domain	7.17056e-06	Gene.25276	374	K	hypothetical protein BVRB_3g052140 isoform B [Beta vulgaris subsp. vulgaris]	1	ILDITYPK(1)SR_x000D_
FAD/NAD(P)-binding domain	7.17056e-06	Gene.25276	1277	K	hypothetical protein BVRB_3g052140 isoform B [Beta vulgaris subsp. vulgaris]	1	FVK(1)VFPR_x000D_
FAD/NAD(P)-binding domain	7.17056e-06	Gene.16274	350	K	FAD/NAD(P)-binding domain containing protein [Parasponia andersonii]	1	IMLAGGNDSK(1)LK_x000D_
FAD/NAD(P)-binding domain	7.17056e-06	Gene.16274	391	K	FAD/NAD(P)-binding domain containing protein [Parasponia andersonii]	1	SK(1)DLFVGK_x000D_
FAD/NAD(P)-binding domain	7.17056e-06	Gene.16274	233	K	FAD/NAD(P)-binding domain containing protein [Parasponia andersonii]	1	K(1)VQVVLGQK_x000D_
FAD/NAD(P)-binding domain	7.17056e-06	Gene.16274	323	K	FAD/NAD(P)-binding domain containing protein [Parasponia andersonii]	1	EDK(1)QGYLAQSHAQVTAK_x000D_
FAD/NAD(P)-binding domain	7.17056e-06	Gene.16274	220	K	FAD/NAD(P)-binding domain containing protein [Parasponia andersonii]	1	LLEFIGEK(1)ASHK_x000D_
FAD/NAD(P)-binding domain	7.17056e-06	Gene.16274	172	K	FAD/NAD(P)-binding domain containing protein [Parasponia andersonii]	1	LHQYHEDYEK(1)IR_x000D_
FAD/NAD(P)-binding domain	7.17056e-06	Gene.16274	337	K	FAD/NAD(P)-binding domain containing protein [Parasponia andersonii]	1	QGYLAQSHAQVTAK(1)NLK_x000D_
FAD/NAD(P)-binding domain	7.17056e-06	Gene.16274	232	K	FAD/NAD(P)-binding domain containing protein [Parasponia andersonii]	1	ALDWLTSK(1)K_x000D_
FAD/NAD(P)-binding domain	7.17056e-06	Gene.16274	224	K	FAD/NAD(P)-binding domain containing protein [Parasponia andersonii]	1	ASHK(1)ALDWLTSK_x000D_
FAD/NAD(P)-binding domain	7.17056e-06	Gene.16274	340	K	FAD/NAD(P)-binding domain containing protein [Parasponia andersonii]	1	NLK(1)IMLAGGNDSK_x000D_
FAD/NAD(P)-binding domain	7.17056e-06	Gene.16274	297	K	FAD/NAD(P)-binding domain containing protein [Parasponia andersonii]	1	VK(1)VDQHLR_x000D_
FAD/NAD(P)-binding domain	7.17056e-06	Gene.14111	98	K	hypothetical protein JCGZ_12396 [Jatropha curcas]	1	VFLGHK(1)QYFVSSDVGAGK_x000D_
FAD/NAD(P)-binding domain	7.17056e-06	Gene.15192	463	K	protein HOTHEAD isoform X2 [Citrus clementina]	1	IIDSK(1)AFSSFK_x000D_
FAD/NAD(P)-binding domain	7.17056e-06	Gene.15192	248	K	protein HOTHEAD isoform X2 [Citrus clementina]	1	PK(1)AHGVVFR_x000D_
FAD/NAD(P)-binding domain	7.17056e-06	Gene.15192	458	K	protein HOTHEAD isoform X2 [Citrus clementina]	1	TIEK(1)IIDSK_x000D_
FAD/NAD(P)-binding domain	7.17056e-06	Gene.15333	347	K	"15-cis-phytoene desaturase, chloroplastic/chromoplastic [Quercus suber]"	1	GFYLAGDYTK(1)QK_x000D_
FAD/NAD(P)-binding domain	7.17056e-06	Gene.15332	122	K	"15-cis-phytoene desaturase, chloroplastic/chromoplastic [Spinacia oleracea]"	1	YLADAGHK(1)PLLLEAR_x000D_
FAD/NAD(P)-binding domain	7.17056e-06	Gene.15332	135	K	"15-cis-phytoene desaturase, chloroplastic/chromoplastic [Spinacia oleracea]"	1	DVLGGK(1)VAAWK_x000D_
FAD/NAD(P)-binding domain	7.17056e-06	Gene.17264	38	K	monodehydroascorbate reductase [Spinacia oleracea]	1	GAMIK(1)TLEAGSDGR_x000D_
FAD/NAD(P)-binding domain	7.17056e-06	Gene.17264	25	K	monodehydroascorbate reductase [Spinacia oleracea]	1	YEELYK(1)ENGVK_x000D_
FAD/NAD(P)-binding domain	7.17056e-06	Gene.17264	33	K	monodehydroascorbate reductase [Spinacia oleracea]	1	FMK(1)GAMIK_x000D_
FAD/NAD(P)-binding domain	7.17056e-06	Gene.17264	229	K	monodehydroascorbate reductase [Spinacia oleracea]	1	AK(1)LQSASSVEEALEIVHK_x000D_
FAD/NAD(P)-binding domain	7.17056e-06	Gene.17264	198	K	monodehydroascorbate reductase [Spinacia oleracea]	1	IASFWIDEGK(1)LK_x000D_
FAD/NAD(P)-binding domain	7.17056e-06	Gene.17264	227	K	monodehydroascorbate reductase [Spinacia oleracea]	1	MQPSVDK(1)AK_x000D_
FAD/NAD(P)-binding domain	7.17056e-06	Gene.9789	147	K	"PREDICTED: dihydrolipoyl dehydrogenase, mitochondrial [Beta vulgaris subsp. vulgaris]"	1	NK(1)VNYVK_x000D_
FAD/NAD(P)-binding domain	7.17056e-06	Gene.9789	74	K	"PREDICTED: dihydrolipoyl dehydrogenase, mitochondrial [Beta vulgaris subsp. vulgaris]"	1	TTCIEK(1)R_x000D_
FAD/NAD(P)-binding domain	7.17056e-06	Gene.9789	104	K	"PREDICTED: dihydrolipoyl dehydrogenase, mitochondrial [Beta vulgaris subsp. vulgaris]"	1	ALLNSSHMYHEAK(1)HR_x000D_
FAD/NAD(P)-binding domain	7.17056e-06	Gene.9789	152	K	"PREDICTED: dihydrolipoyl dehydrogenase, mitochondrial [Beta vulgaris subsp. vulgaris]"	1	VNYVK(1)GYGK_x000D_
FAD/NAD(P)-binding domain	7.17056e-06	Gene.9789	503	K	"PREDICTED: dihydrolipoyl dehydrogenase, mitochondrial [Beta vulgaris subsp. vulgaris]"	1	EAAMATYDK(1)PIHM_x000D_
FAD/NAD(P)-binding domain	7.17056e-06	Gene.9789	332	K	"PREDICTED: dihydrolipoyl dehydrogenase, mitochondrial [Beta vulgaris subsp. vulgaris]"	1	IGVEMDK(1)VGR_x000D_
FAD/NAD(P)-binding domain	7.17056e-06	Gene.9789	199	K	"PREDICTED: dihydrolipoyl dehydrogenase, mitochondrial [Beta vulgaris subsp. vulgaris]"	1	SLHGVPIDEK(1)R_x000D_
FAD/NAD(P)-binding domain	7.17056e-06	Gene.9789	267	K	"PREDICTED: dihydrolipoyl dehydrogenase, mitochondrial [Beta vulgaris subsp. vulgaris]"	1	SLEK(1)QGMK_x000D_
FAD/NAD(P)-binding domain	7.17056e-06	Gene.9789	429	K	"PREDICTED: dihydrolipoyl dehydrogenase, mitochondrial [Beta vulgaris subsp. vulgaris]"	1	AK(1)AIDDAEGLVK_x000D_
FAD/NAD(P)-binding domain	7.17056e-06	Gene.9789	176	K	"PREDICTED: dihydrolipoyl dehydrogenase, mitochondrial [Beta vulgaris subsp. vulgaris]"	1	FLSPSEVSVDTIEGGNTVVK(1)GK_x000D_
FAD/NAD(P)-binding domain	7.17056e-06	Gene.9789	277	K	"PREDICTED: dihydrolipoyl dehydrogenase, mitochondrial [Beta vulgaris subsp. vulgaris]"	1	TK(1)VVGVETSNDTVK_x000D_
FAD/NAD(P)-binding domain	7.17056e-06	Gene.9789	215	K	"PREDICTED: dihydrolipoyl dehydrogenase, mitochondrial [Beta vulgaris subsp. vulgaris]"	1	IVSSTGALSLSEIPK(1)K_x000D_
FAD/NAD(P)-binding domain	7.17056e-06	Gene.9789	409	K	"PREDICTED: dihydrolipoyl dehydrogenase, mitochondrial [Beta vulgaris subsp. vulgaris]"	1	TEEQVK(1)TLGIEYR_x000D_
FAD/NAD(P)-binding domain	7.17056e-06	Gene.9789	178	K	"PREDICTED: dihydrolipoyl dehydrogenase, mitochondrial [Beta vulgaris subsp. vulgaris]"	1	GK(1)HIIIATGSDVK_x000D_
FAD/NAD(P)-binding domain	7.17056e-06	Gene.9789	444	K	"PREDICTED: dihydrolipoyl dehydrogenase, mitochondrial [Beta vulgaris subsp. vulgaris]"	1	ILAEK(1)ETDK_x000D_
FAD/NAD(P)-binding domain	7.17056e-06	Gene.11136	244	K	hypothetical protein EUGRSUZ_F03433 [Eucalyptus grandis]	1	VVVSSCGHDGPFGATGVK(1)R_x000D_
FAD/NAD(P)-binding domain	7.17056e-06	Gene.10251	390	K	"geranylgeranyl diphosphate reductase, chloroplastic-like [Chenopodium quinoa]"	1	K(1)YWPTYK_x000D_
FAD/NAD(P)-binding domain	7.17056e-06	Gene.10251	141	K	"geranylgeranyl diphosphate reductase, chloroplastic-like [Chenopodium quinoa]"	1	TLK(1)PHEYIGMVR_x000D_
FAD/NAD(P)-binding domain	7.17056e-06	Gene.10251	305	K	"geranylgeranyl diphosphate reductase, chloroplastic-like [Chenopodium quinoa]"	1	ALPK(1)IDGGR_x000D_
FAD/NAD(P)-binding domain	7.17056e-06	Gene.10251	293	K	"geranylgeranyl diphosphate reductase, chloroplastic-like [Chenopodium quinoa]"	1	K(1)FQLATR_x000D_
FAD/NAD(P)-binding domain	7.17056e-06	Gene.10251	355	K	"geranylgeranyl diphosphate reductase, chloroplastic-like [Chenopodium quinoa]"	1	CSGEGIYFAAK(1)SGR_x000D_
FAD/NAD(P)-binding domain	7.17056e-06	Gene.10251	242	K	"geranylgeranyl diphosphate reductase, chloroplastic-like [Chenopodium quinoa]"	1	IK(1)IPDEK_x000D_
FAD/NAD(P)-binding domain	7.17056e-06	Gene.15512	199	K	thioredoxin reductase 2 [Populus trichocarpa]	1	ASK(1)IMQAR_x000D_
FAD/NAD(P)-binding domain	7.17056e-06	Gene.15512	297	K	thioredoxin reductase 2 [Populus trichocarpa]	1	GVFAAGDVQDK(1)K_x000D_
FAD/NAD(P)-binding domain	7.17056e-06	Gene.18519	305	K	monodehydroascorbate reductase [Rheum australe]	1	NLFK(1)GQLEEDK_x000D_
FAD/NAD(P)-binding domain	7.17056e-06	Gene.18519	316	K	monodehydroascorbate reductase [Rheum australe]	0.999333	GQLEEDK(0.001)GGIK(0.999)TDAFFR_x000D_
FAD/NAD(P)-binding domain	7.17056e-06	Gene.18519	176	K	monodehydroascorbate reductase [Rheum australe]	1	VQGADAK(1)NILYLR_x000D_
FAD/NAD(P)-binding domain	7.17056e-06	Gene.18519	445	K	monodehydroascorbate reductase [Rheum australe]	1	AIAK(1)VAK_x000D_
FAD/NAD(P)-binding domain	7.17056e-06	Gene.18519	363	K	monodehydroascorbate reductase [Rheum australe]	1	SAEQAVK(1)AIK_x000D_
FAD/NAD(P)-binding domain	7.17056e-06	Gene.18519	88	K	monodehydroascorbate reductase [Rheum australe]	1	PALSK(1)AYLFPEGAAR_x000D_
FAD/NAD(P)-binding domain	7.17056e-06	Gene.18519	169	K	monodehydroascorbate reductase [Rheum australe]	1	LTDFK(1)VQGADAK_x000D_
FAD/NAD(P)-binding domain	7.17056e-06	Gene.18519	62	K	monodehydroascorbate reductase [Rheum australe]	1	EFAK(1)QGVQPGELAIISK_x000D_
FAD/NAD(P)-binding domain	7.17056e-06	Gene.18519	423	K	monodehydroascorbate reductase [Rheum australe]	1	FGSYWIK(1)DGK_x000D_
FAD/NAD(P)-binding domain	7.17056e-06	Gene.18519	301	K	monodehydroascorbate reductase [Rheum australe]	1	PLK(1)NLFK_x000D_
FAD/NAD(P)-binding domain	7.17056e-06	Gene.2615	44	K	PREDICTED: guanosine nucleotide diphosphate dissociation inhibitor 2 [Tarenaya hassleriana]	1	VVCDPSYLPNK(1)VR_x000D_
DJ-1/PfpI	0.0426304	Gene.6534	220	K	PREDICTED: protein DJ-1 homolog D [Beta vulgaris subsp. vulgaris]	1	ALGGVVEGANK(1)K_x000D_
DJ-1/PfpI	0.0426304	Gene.11436	179	K	protein DJ-1 homolog B-like [Chenopodium quinoa]	1	VEQDGK(1)VVTSR_x000D_
Actin-depolymerising factor homology domain	0.213284	Gene.7852	22	K	actin-depolymerizing factor 2-like [Olea europaea var. sylvestris]	1	FMELK(1)TK_x000D_
Actin-depolymerising factor homology domain	0.213284	Gene.10671	17	K	"unnamed protein product, partial [Vitis vinifera]"	1	LK(1)FMELK_x000D_
Actin-depolymerising factor homology domain	0.213284	Gene.10671	107	K	"unnamed protein product, partial [Vitis vinifera]"	1	MIYASSK(1)DR_x000D_
Pheophorbide a oxygenase	0.0782722	Gene.19251	250	K	Protein TIC 55 like [Actinidia chinensis var. chinensis]	1	TDWSAK(1)R_x000D_
Pheophorbide a oxygenase	0.0782722	Gene.16812	171	K	"protochlorophyllide-dependent translocon component 52, chloroplastic [Prunus persica]"	1	LIPQAPADGPPVHTFK(1)K_x000D_
Domain of unknown function DUF933	0.0154946	Gene.6995	271	K	Ribosome-binding ATPase [Actinidia chinensis var. chinensis]	1	SVDLSDFEK(1)DAIK_x000D_
Domain of unknown function DUF933	0.0154946	Gene.6995	259	K	Ribosome-binding ATPase [Actinidia chinensis var. chinensis]	1	IQQSLMDGK(1)PAR_x000D_
Domain of unknown function DUF933	0.0154946	Gene.6995	169	K	Ribosome-binding ATPase [Actinidia chinensis var. chinensis]	1	GASQGEGLGNK(1)FLSHIR_x000D_
Domain of unknown function DUF933	0.0154946	Gene.6995	374	K	Ribosome-binding ATPase [Actinidia chinensis var. chinensis]	1	TYFTSGEK(1)ETK_x000D_
Domain of unknown function DUF933	0.0154946	Gene.9173	353	K	obg-like ATPase 1 [Helianthus annuus]	1	FEDLK(1)EHGTESAVK_x000D_
Domain of unknown function DUF933	0.0154946	Gene.9173	393	K	obg-like ATPase 1 [Helianthus annuus]	1	FNVSGGGK(1)K_x000D_
Domain of unknown function DUF933	0.0154946	Gene.9173	192	K	obg-like ATPase 1 [Helianthus annuus]	1	VK(1)EWIEGGNDVR_x000D_
Alpha-D-phosphohexomutase, alpha/beta/alpha domain I	0.0158544	Gene.3037	418	K	"phosphoglucomutase, cytoplasmic [Jatropha curcas]"	1	NK(1)DNLSSGK_x000D_
Alpha-D-phosphohexomutase, alpha/beta/alpha domain I	0.0158544	Gene.3037	114	K	"phosphoglucomutase, cytoplasmic [Jatropha curcas]"	1	VGQDDSK(1)ASGAFILTASHNPGGPHEDFGIK_x000D_
Alpha-D-phosphohexomutase, alpha/beta/alpha domain I	0.0158544	Gene.3037	569	K	"phosphoglucomutase, cytoplasmic [Jatropha curcas]"	1	LSK(1)MQEYTGR_x000D_
Alpha-D-phosphohexomutase, alpha/beta/alpha domain I	0.0158544	Gene.3037	435	K	"phosphoglucomutase, cytoplasmic [Jatropha curcas]"	1	K(1)HWETYGR_x000D_
Alpha-D-phosphohexomutase, alpha/beta/alpha domain I	0.0158544	Gene.3037	467	K	"phosphoglucomutase, cytoplasmic [Jatropha curcas]"	1	ELMAHLVK(1)LQSSIPEVNK_x000D_
Alpha-D-phosphohexomutase, alpha/beta/alpha domain I	0.0158544	Gene.3037	18	K	"phosphoglucomutase, cytoplasmic [Jatropha curcas]"	1	VITVQTTPFDGQK(1)PGTSGLR_x000D_
Alpha-D-phosphohexomutase, alpha/beta/alpha domain I	0.0158544	Gene.3037	498	K	"phosphoglucomutase, cytoplasmic [Jatropha curcas]"	1	GDEFEYK(1)DPVDGSISK_x000D_
Alpha-D-phosphohexomutase, alpha/beta/alpha domain I	0.0158544	Gene.3037	56	K	"phosphoglucomutase, cytoplasmic [Jatropha curcas]"	1	GK(1)TLVVSGDGR_x000D_
Alpha-D-phosphohexomutase, alpha/beta/alpha domain I	0.0158544	Gene.3037	507	K	"phosphoglucomutase, cytoplasmic [Jatropha curcas]"	1	GDEFEYKDPVDGSISK(1)NQGIR_x000D_
Alpha-D-phosphohexomutase, alpha/beta/alpha domain I	0.0158544	Gene.3037	477	K	"phosphoglucomutase, cytoplasmic [Jatropha curcas]"	1	LQSSIPEVNK(1)IVK_x000D_
Alpha-D-phosphohexomutase, alpha/beta/alpha domain I	0.0158544	Gene.3037	311	K	"phosphoglucomutase, cytoplasmic [Jatropha curcas]"	1	NMVLGK(1)R_x000D_
Alpha-D-phosphohexomutase, alpha/beta/alpha domain I	0.0158544	Gene.15808	264	K	PREDICTED: uncharacterized protein LOC100244432 isoform X1 [Vitis vinifera]	1	LVSTSVK(1)R_x000D_
Alpha-D-phosphohexomutase, alpha/beta/alpha domain I	0.0158544	Gene.18671	183	K	hypothetical protein SOVF_014010 [Spinacia oleracea]	1	IAAGNGVGK(1)ILVGR_x000D_
Alpha-D-phosphohexomutase, alpha/beta/alpha domain I	0.0158544	Gene.18671	622	K	hypothetical protein SOVF_014010 [Spinacia oleracea]	1	VYIEQFEPDSSK(1)HEMDAQTALK_x000D_
Pyruvate phosphate dikinase, PEP/pyruvate-binding	0.0782722	Gene.24546	155	K	"pyruvate, phosphate dikinase, chloroplastic [Ricinus communis]"	1	ELVGQYK(1)K_x000D_
Pyruvate phosphate dikinase, PEP/pyruvate-binding	0.0782722	Gene.15782	329	K	"Pyruvate phosphate dikinase, PEP/pyruvate-binding protein [Corchorus capsularis]"	1	WEQAWTAIK(1)K_x000D_
ATP-grasp fold, subdomain 2	6.66421e-05	Gene.11415	176	K	"carbamoyl-phosphate synthase large chain, chloroplastic [Spinacia oleracea]"	1	IVQPK(1)GGIAR_x000D_
ATP-grasp fold, subdomain 2	6.66421e-05	Gene.11415	301	K	"carbamoyl-phosphate synthase large chain, chloroplastic [Spinacia oleracea]"	1	NWTLK(1)LAK_x000D_
ATP-grasp fold, subdomain 2	6.66421e-05	Gene.15782	329	K	"Pyruvate phosphate dikinase, PEP/pyruvate-binding protein [Corchorus capsularis]"	1	WEQAWTAIK(1)K_x000D_
ATP-grasp fold, subdomain 2	6.66421e-05	Gene.24256	427	K	"biotin carboxylase 2, chloroplastic [Spinacia oleracea]"	1	VAMGEK(1)LR_x000D_
ATP-grasp fold, subdomain 2	6.66421e-05	Gene.24256	567	K	"biotin carboxylase 2, chloroplastic [Spinacia oleracea]"	0.994274	HEEELAAPQK(0.006)PVPATVK(0.994)DLAGASA_x000D_
ATP-grasp fold, subdomain 2	6.66421e-05	Gene.24256	453	K	"biotin carboxylase 2, chloroplastic [Spinacia oleracea]"	1	INAEDAFK(1)GFR_x000D_
ATP-grasp fold, subdomain 2	6.66421e-05	Gene.24256	223	K	"biotin carboxylase 2, chloroplastic [Spinacia oleracea]"	1	VMGDK(1)STAR_x000D_
ATP-grasp fold, subdomain 2	6.66421e-05	Gene.7523	262	K	PREDICTED: ATP-citrate synthase alpha chain protein 2 [Nicotiana attenuata]	1	GGPNYEK(1)GLAK_x000D_
ATP-grasp fold, subdomain 2	6.66421e-05	Gene.5906	217	K	"succinate--CoA ligase [ADP-forming] subunit beta, mitochondrial [Dendrobium catenatum]"	1	QASIEQIK(1)K_x000D_
ATP-grasp fold, subdomain 2	6.66421e-05	Gene.5906	250	K	"succinate--CoA ligase [ADP-forming] subunit beta, mitochondrial [Dendrobium catenatum]"	1	LVAADAK(1)LNFDDNAAFR_x000D_
ATP-grasp fold, subdomain 2	6.66421e-05	Gene.5906	188	K	"succinate--CoA ligase [ADP-forming] subunit beta, mitochondrial [Dendrobium catenatum]"	1	VSIDVFK(1)GITDEDAAK_x000D_
ATP-grasp fold, subdomain 2	6.66421e-05	Gene.5906	262	K	"succinate--CoA ligase [ADP-forming] subunit beta, mitochondrial [Dendrobium catenatum]"	1	QK(1)DIFALR_x000D_
ATP-grasp fold, subdomain 2	6.66421e-05	Gene.5906	377	K	"succinate--CoA ligase [ADP-forming] subunit beta, mitochondrial [Dendrobium catenatum]"	1	HVALK(1)VPVVVR_x000D_
ATP-grasp fold, subdomain 2	6.66421e-05	Gene.5906	59	K	"succinate--CoA ligase [ADP-forming] subunit beta, mitochondrial [Dendrobium catenatum]"	1	GIAASSVDEVK(1)K_x000D_
ATP-grasp fold, subdomain 2	6.66421e-05	Gene.5906	163	K	"succinate--CoA ligase [ADP-forming] subunit beta, mitochondrial [Dendrobium catenatum]"	1	K(1)GGTSIEDLAEK_x000D_
ATP-grasp fold, subdomain 2	6.66421e-05	Gene.5906	393	K	"succinate--CoA ligase [ADP-forming] subunit beta, mitochondrial [Dendrobium catenatum]"	1	LEGTNVDQGK(1)R_x000D_
ATP-grasp fold, subdomain 2	6.66421e-05	Gene.5906	89	K	"succinate--CoA ligase [ADP-forming] subunit beta, mitochondrial [Dendrobium catenatum]"	1	GLGTFK(1)SGLK_x000D_
ATP-grasp fold, subdomain 2	6.66421e-05	Gene.5906	414	K	"succinate--CoA ligase [ADP-forming] subunit beta, mitochondrial [Dendrobium catenatum]"	1	ESGMALITAEDLDDAAK(1)K_x000D_
ATP-grasp fold, subdomain 2	6.66421e-05	Gene.5906	100	K	"succinate--CoA ligase [ADP-forming] subunit beta, mitochondrial [Dendrobium catenatum]"	1	GGVHIVK(1)ADEVEDIAGK_x000D_
ATP-grasp fold, subdomain 2	6.66421e-05	Gene.14506	81	K	"methylcrotonoyl-CoA carboxylase subunit alpha, mitochondrial [Spinacia oleracea]"	1	DSLHVK(1)FADEAIR_x000D_
ATP-grasp fold, subdomain 2	6.66421e-05	Gene.14506	154	K	"methylcrotonoyl-CoA carboxylase subunit alpha, mitochondrial [Spinacia oleracea]"	1	DMGDK(1)SASK_x000D_
ATP-grasp fold, subdomain 2	6.66421e-05	Gene.24546	155	K	"pyruvate, phosphate dikinase, chloroplastic [Ricinus communis]"	1	ELVGQYK(1)K_x000D_
ATP-grasp fold, subdomain 2	6.66421e-05	Gene.14503	283	K	"methylcrotonoyl-CoA carboxylase subunit alpha, mitochondrial [Morus notabilis]"	1	GEVETHFIEK(1)FK_x000D_
ATP-grasp fold, subdomain 2	6.66421e-05	Gene.14503	75	K	"methylcrotonoyl-CoA carboxylase subunit alpha, mitochondrial [Morus notabilis]"	1	HQK(1)IIEEAPAPNVTEDFR_x000D_
ATP-grasp fold, subdomain 2	6.66421e-05	Gene.14503	273	K	"methylcrotonoyl-CoA carboxylase subunit alpha, mitochondrial [Morus notabilis]"	1	AFEK(1)GEVETHFIEK_x000D_
ATP-grasp fold, subdomain 2	6.66421e-05	Gene.13955	269	K	ATP-citrate synthase alpha chain protein 1 [Ziziphus jujuba]	1	FTVLNPK(1)GR_x000D_
ATP-grasp fold, subdomain 2	6.66421e-05	Gene.13955	225	K	ATP-citrate synthase alpha chain protein 1 [Ziziphus jujuba]	1	GELDDTAAFK(1)NFK_x000D_
ATP-grasp fold, subdomain 2	6.66421e-05	Gene.13955	16	K	ATP-citrate synthase alpha chain protein 1 [Ziziphus jujuba]	1	LLK(1)EHFK_x000D_
ATP-grasp fold, subdomain 2	6.66421e-05	Gene.13955	65	K	ATP-citrate synthase alpha chain protein 1 [Ziziphus jujuba]	1	LVVKPDMLFGK(1)R_x000D_
Tudor domain	0.0426304	Gene.21250	276	K	hypothetical protein CUMW_210530 [Citrus unshiu]	1	LEVAQNK(1)R_x000D_
Tudor domain	0.0426304	Gene.21438	760	K	PREDICTED: staphylococcal nuclease domain-containing protein 1 [Nelumbo nucifera]	1	IPDAHLLTQAEESAK(1)R_x000D_
Tudor domain	0.0426304	Gene.21438	205	K	PREDICTED: staphylococcal nuclease domain-containing protein 1 [Nelumbo nucifera]	1	WSK(1)VPGASEAAIR_x000D_
Tudor domain	0.0426304	Gene.21438	345	K	PREDICTED: staphylococcal nuclease domain-containing protein 1 [Nelumbo nucifera]	1	VLHK(1)DVR_x000D_
Tudor domain	0.0426304	Gene.21438	629	K	PREDICTED: staphylococcal nuclease domain-containing protein 1 [Nelumbo nucifera]	1	DLTTVSAK(1)K_x000D_
Tudor domain	0.0426304	Gene.21438	335	K	PREDICTED: staphylococcal nuclease domain-containing protein 1 [Nelumbo nucifera]	1	EAK(1)HFTETR_x000D_
Tudor domain	0.0426304	Gene.21438	411	K	PREDICTED: staphylococcal nuclease domain-containing protein 1 [Nelumbo nucifera]	1	SVELQAK(1)K_x000D_
Tudor domain	0.0426304	Gene.21438	658	K	PREDICTED: staphylococcal nuclease domain-containing protein 1 [Nelumbo nucifera]	1	FK(1)LLIPK_x000D_
Tudor domain	0.0426304	Gene.21438	404	K	PREDICTED: staphylococcal nuclease domain-containing protein 1 [Nelumbo nucifera]	1	LK(1)SVELQAK_x000D_
CDC48 domain 2-like	0.0426304	Gene.20565	319	K	Cell division cycle 48 [Gossypium arboreum]	1	EK(1)TNGEVER_x000D_
CDC48 domain 2-like	0.0426304	Gene.20565	506	K	Cell division cycle 48 [Gossypium arboreum]	1	ELQETVQYPVEHPEK(1)FEK_x000D_
CDC48 domain 2-like	0.0426304	Gene.20565	255	K	Cell division cycle 48 [Gossypium arboreum]	1	GILLYGPPGSGK(1)TLIAR_x000D_
CDC48 domain 2-like	0.0426304	Gene.20565	509	K	Cell division cycle 48 [Gossypium arboreum]	1	FEK(1)FGMSPSK_x000D_
CDC48 domain 2-like	0.0426304	Gene.20565	65	K	Cell division cycle 48 [Gossypium arboreum]	1	GDTVLIK(1)GK_x000D_
CDC48 domain 2-like	0.0426304	Gene.20564	11	K	Cell division cycle protein 48-like isoform B [Glycine soja]	0.999997	ADKPESSDSK(1)GTK_x000D_
P-type ATPase, transmembrane domain	0.143816	Gene.19589	564	K	Cation-transporting P-type ATPase [Corchorus olitorius]	1	SFGK(1)DDR_x000D_
P-type ATPase, transmembrane domain	0.143816	Gene.19589	553	K	Cation-transporting P-type ATPase [Corchorus olitorius]	1	K(1)TAFTSK_x000D_
P-type ATPase, transmembrane domain	0.143816	Gene.19589	120	K	Cation-transporting P-type ATPase [Corchorus olitorius]	1	ASK(1)GAPEQILELSQEKDEIAGK_x000D_
P-type ATPase, transmembrane domain	0.143816	Gene.19589	165	K	Cation-transporting P-type ATPase [Corchorus olitorius]	1	SLAVAMQEVPEK(1)SK_x000D_
P-type ATPase, transmembrane domain	0.143816	Gene.19589	102	K	Cation-transporting P-type ATPase [Corchorus olitorius]	1	ANIQEVHFLPFNPVDK(1)R_x000D_
P-type ATPase, transmembrane domain	0.143816	Gene.19589	9	K	Cation-transporting P-type ATPase [Corchorus olitorius]	1	LSQQGAITK(1)R_x000D_
P-type ATPase, transmembrane domain	0.143816	Gene.19589	114	K	Cation-transporting P-type ATPase [Corchorus olitorius]	1	TAITYIDSDGK(1)WYR_x000D_
P-type ATPase, transmembrane domain	0.143816	Gene.19589	48	K	Cation-transporting P-type ATPase [Corchorus olitorius]	1	NLVEVFAK(1)DMDK_x000D_
P-type ATPase, transmembrane domain	0.143816	Gene.19589	52	K	Cation-transporting P-type ATPase [Corchorus olitorius]	1	DMDK(1)DTVVLLAAR_x000D_
P-type ATPase, transmembrane domain	0.143816	Gene.19589	265	K	Cation-transporting P-type ATPase [Corchorus olitorius]	1	ADGFAGVFPEHK(1)YEIVK_x000D_
P-type ATPase, transmembrane domain	0.143816	Gene.19589	216	K	Cation-transporting P-type ATPase [Corchorus olitorius]	1	MITGDQLAIAK(1)ETGR_x000D_
P-type ATPase, transmembrane domain	0.143816	Gene.19589	570	K	Cation-transporting P-type ATPase [Corchorus olitorius]	1	AAK(1)WVLSQR_x000D_
P-type ATPase, transmembrane domain	0.143816	Gene.19589	293	K	Cation-transporting P-type ATPase [Corchorus olitorius]	1	HVVGMTGDGVNDAPALK(1)K_x000D_
P-type ATPase, transmembrane domain	0.143816	Gene.19589	133	K	Cation-transporting P-type ATPase [Corchorus olitorius]	1	GAPEQILELSQEK(1)DEIAGK_x000D_
P-type ATPase, transmembrane domain	0.143816	Gene.24213	312	K	PREDICTED: plasma membrane ATPase 4 [Ipomoea nil]	1	LSTQGAITK(1)R_x000D_
P-type ATPase, transmembrane domain	0.143816	Gene.24213	597	K	PREDICTED: plasma membrane ATPase 4 [Ipomoea nil]	1	HIVGMTGDGVNDAPALK(1)K_x000D_
P-type ATPase, transmembrane domain	0.143816	Gene.24213	405	K	PREDICTED: plasma membrane ATPase 4 [Ipomoea nil]	1	EVHFLPFNPVDK(1)R_x000D_
P-type ATPase, transmembrane domain	0.143816	Gene.11670	90	K	PREDICTED: plasma membrane ATPase-like [Musa acuminata subsp. malaccensis]	1	EIHFLPFNPVDK(1)R_x000D_
P-type ATPase, transmembrane domain	0.143816	Gene.11669	291	K	plasma membrane ATPase 4 [Ziziphus jujuba]	1	DYGK(1)EER_x000D_
P-type ATPase, transmembrane domain	0.143816	Gene.12521	198	K	"ATPase 10, plasma membrane-type-like [Quercus suber]"	1	IDQSALTGESLPVTK(1)K_x000D_
P-type ATPase, transmembrane domain	0.143816	Gene.12521	199	K	"ATPase 10, plasma membrane-type-like [Quercus suber]"	1	K(1)TGDEVFSGSICK_x000D_
P-type ATPase, transmembrane domain	0.143816	Gene.3344	421	K	PREDICTED: plasma membrane ATPase 1 [Beta vulgaris subsp. vulgaris]	1	TALTYLDHEGK(1)MHR_x000D_
P-type ATPase, transmembrane domain	0.143816	Gene.3344	453	K	PREDICTED: plasma membrane ATPase 1 [Beta vulgaris subsp. vulgaris]	1	VHAVIDK(1)FAER_x000D_
P-type ATPase, transmembrane domain	0.143816	Gene.3344	409	K	PREDICTED: plasma membrane ATPase 1 [Beta vulgaris subsp. vulgaris]	1	AGVQELHFLPFNPTDK(1)R_x000D_
P-type ATPase, transmembrane domain	0.143816	Gene.3344	523	K	PREDICTED: plasma membrane ATPase 1 [Beta vulgaris subsp. vulgaris]	1	MITGDQLAIGK(1)ETGR_x000D_
P-type ATPase, transmembrane domain	0.143816	Gene.3344	601	K	PREDICTED: plasma membrane ATPase 1 [Beta vulgaris subsp. vulgaris]	1	HICGMTGDGVNDAPALK(1)K_x000D_
P-type ATPase, transmembrane domain	0.143816	Gene.3344	316	K	PREDICTED: plasma membrane ATPase 1 [Beta vulgaris subsp. vulgaris]	1	LAQQGAITK(1)R_x000D_
Fumarate lyase, N-terminal	0.165429	Gene.19945	135	K	"PREDICTED: fumarate hydratase 1, mitochondrial [Cucumis sativus]"	1	EGTTLK(1)EAALK_x000D_
Fumarate lyase, N-terminal	0.165429	Gene.301	149	K	"fumarate hydratase 1, mitochondrial [Carica papaya]"	1	AAEILGHK(1)R_x000D_
Fumarate lyase, N-terminal	0.165429	Gene.301	201	K	"fumarate hydratase 1, mitochondrial [Carica papaya]"	1	HLYSSLNAK(1)SVEFK_x000D_
Fumarate lyase, N-terminal	0.165429	Gene.301	210	K	"fumarate hydratase 1, mitochondrial [Carica papaya]"	1	DIIK(1)IGR_x000D_
Fumarate lyase, N-terminal	0.165429	Gene.301	206	K	"fumarate hydratase 1, mitochondrial [Carica papaya]"	1	SVEFK(1)DIIK_x000D_
Lactate/malate dehydrogenase, C-terminal	6.59606e-06	Gene.2750	39	K	"PREDICTED: malate dehydrogenase, glyoxysomal isoform X1 [Vitis vinifera]"	1	AK(1)GAAPGFR_x000D_
Lactate/malate dehydrogenase, C-terminal	6.59606e-06	Gene.2750	349	K	"PREDICTED: malate dehydrogenase, glyoxysomal isoform X1 [Vitis vinifera]"	1	ELAGSIEK(1)GVAFIR_x000D_
Lactate/malate dehydrogenase, C-terminal	6.59606e-06	Gene.2750	341	K	"PREDICTED: malate dehydrogenase, glyoxysomal isoform X1 [Vitis vinifera]"	1	K(1)ELAGSIEK_x000D_
Lactate/malate dehydrogenase, C-terminal	6.59606e-06	Gene.21223	194	K	hypothetical protein CCACVL1_08170 [Corchorus capsularis]	1	ADLLDK(1)NGQIFAEQGK_x000D_
Lactate/malate dehydrogenase, C-terminal	6.59606e-06	Gene.21223	89	K	hypothetical protein CCACVL1_08170 [Corchorus capsularis]	1	AEEETK(1)SWK_x000D_
Lactate/malate dehydrogenase, C-terminal	6.59606e-06	Gene.2891	265	K	"malate dehydrogenase, chloroplastic [Manihot esculenta]"	1	ANTFIAQK(1)K_x000D_
Lactate/malate dehydrogenase, C-terminal	6.59606e-06	Gene.2891	239	K	"malate dehydrogenase, chloroplastic [Manihot esculenta]"	1	QK(1)GVYNPK_x000D_
Lactate/malate dehydrogenase, C-terminal	6.59606e-06	Gene.9225	324	K	hypothetical protein CDL15_Pgr007501 [Punica granatum]	1	AELK(1)SSIEK_x000D_
Lactate/malate dehydrogenase, C-terminal	6.59606e-06	Gene.9225	165	K	hypothetical protein CDL15_Pgr007501 [Punica granatum]	1	K(1)LFGVTTLDVVR_x000D_
Lactate/malate dehydrogenase, C-terminal	6.59606e-06	Gene.9225	164	K	hypothetical protein CDL15_Pgr007501 [Punica granatum]	1	AGTYDPK(1)K_x000D_
Lactate/malate dehydrogenase, C-terminal	6.59606e-06	Gene.9225	157	K	hypothetical protein CDL15_Pgr007501 [Punica granatum]	1	K(1)AGTYDPK_x000D_
Lactate/malate dehydrogenase, C-terminal	6.59606e-06	Gene.9225	329	K	hypothetical protein CDL15_Pgr007501 [Punica granatum]	1	SSIEK(1)GIQFANK_x000D_
Lactate/malate dehydrogenase, C-terminal	6.59606e-06	Gene.9225	184	K	hypothetical protein CDL15_Pgr007501 [Punica granatum]	1	TFYAGK(1)AK_x000D_
Lactate/malate dehydrogenase, C-terminal	6.59606e-06	Gene.4732	110	K	"malate dehydrogenase, chloroplastic [Abrus precatorius]"	1	ASIEK(1)GFAFANK_x000D_
Lactate/malate dehydrogenase, C-terminal	6.59606e-06	Gene.19289	231	K	hypothetical protein CDL15_Pgr007501 [Punica granatum]	1	TFYAQK(1)AK_x000D_
Lactate/malate dehydrogenase, C-terminal	6.59606e-06	Gene.19289	225	K	hypothetical protein CDL15_Pgr007501 [Punica granatum]	1	AK(1)TFYAQK_x000D_
Lactate/malate dehydrogenase, C-terminal	6.59606e-06	Gene.25377	251	K	hypothetical protein COLO4_15876 [Corchorus olitorius]	1	K(1)LSSALSAASAACDHIR_x000D_
Lactate/malate dehydrogenase, C-terminal	6.59606e-06	Gene.25377	116	K	hypothetical protein COLO4_15876 [Corchorus olitorius]	1	DVMSK(1)NVSIYK_x000D_
Lactate/malate dehydrogenase, C-terminal	6.59606e-06	Gene.25377	219	K	hypothetical protein COLO4_15876 [Corchorus olitorius]	1	TPSGEK(1)PVR_x000D_
Lactate/malate dehydrogenase, C-terminal	6.59606e-06	Gene.25377	162	K	hypothetical protein COLO4_15876 [Corchorus olitorius]	1	EFAPSIPEK(1)NISALTR_x000D_
Lactate/malate dehydrogenase, C-terminal	6.59606e-06	Gene.25377	213	K	hypothetical protein COLO4_15876 [Corchorus olitorius]	1	NVIIWGNHSSTQYPDVNHATVK(1)TPSGEK_x000D_
Lactate/malate dehydrogenase, C-terminal	6.59606e-06	Gene.25377	122	K	hypothetical protein COLO4_15876 [Corchorus olitorius]	1	NVSIYK(1)SQASALEQHAAPNCK_x000D_
Lactate/malate dehydrogenase, C-terminal	6.59606e-06	Gene.2889	229	K	"malate dehydrogenase, chloroplastic [Abrus precatorius]"	1	QK(1)GVYDPK_x000D_
Lactate/malate dehydrogenase, C-terminal	6.59606e-06	Gene.2889	255	K	"malate dehydrogenase, chloroplastic [Abrus precatorius]"	1	ANTFVAQK(1)K_x000D_
Galactose mutarotase-like domain	0.0181453	Gene.11849	273	K	"PREDICTED: photosynthetic NDH subunit of subcomplex B 2, chloroplastic [Juglans regia]"	1	VTILK(1)NK_x000D_
Galactose mutarotase-like domain	0.0181453	Gene.11849	114	K	"PREDICTED: photosynthetic NDH subunit of subcomplex B 2, chloroplastic [Juglans regia]"	1	EK(1)GGVGLVINQASEPNVK_x000D_
Galactose mutarotase-like domain	0.0181453	Gene.15154	36	K	PREDICTED: aldose 1-epimerase [Beta vulgaris subsp. vulgaris]	1	GK(1)QEVGIYELK_x000D_
Galactose mutarotase-like domain	0.0181453	Gene.15154	295	K	PREDICTED: aldose 1-epimerase [Beta vulgaris subsp. vulgaris]	1	HAAVVEDSK(1)SGR_x000D_
Galactose mutarotase-like domain	0.0181453	Gene.15154	227	K	PREDICTED: aldose 1-epimerase [Beta vulgaris subsp. vulgaris]	1	VQIFGSK(1)ITPVDK_x000D_
Galactose mutarotase-like domain	0.0181453	Gene.18716	263	K	PREDICTED: alpha-mannosidase At3g26720-like [Beta vulgaris subsp. vulgaris]	1	LTFSTDGTK(1)PIHYSNSK_x000D_
Galactose mutarotase-like domain	0.0181453	Gene.18716	76	K	PREDICTED: alpha-mannosidase At3g26720-like [Beta vulgaris subsp. vulgaris]	1	QHVANDYAK(1)R_x000D_
Galactose mutarotase-like domain	0.0181453	Gene.18716	460	K	PREDICTED: alpha-mannosidase At3g26720-like [Beta vulgaris subsp. vulgaris]	1	LLK(1)DDGR_x000D_
Galactose mutarotase-like domain	0.0181453	Gene.14119	1036	K	PREDICTED: uncharacterized protein LOC104887530 isoform X1 [Beta vulgaris subsp. vulgaris]	1	AAAHVGIYEK(1)TVR_x000D_
Galactose mutarotase-like domain	0.0181453	Gene.6097	391	K	hypothetical protein SOVF_033600 [Spinacia oleracea]	1	PQLLSFLEK(1)VHSR_x000D_
[truncated: 4,352 more rows]
