# Supplementary material for: Global analysis of protein lysine 2-hydroxyisobutyrylation (Khib) profiles in Chinese herb rhubarb (Dahuang)
Source: BMC Genomics. 2021 Jul 15;22:542. doi: 10.1186/s12864-021-07847-0 (PMC8283887; doi:10.1186/s12864-021-07847-0)
Supplement: Supplementary file 8 — Table S7, Motif analysis of Khib modified peptides. [file 12864_2021_7847_MOESM8_ESM.xlsx]

## Sheet: motif-x
Table S7. Motif anlysis of Khib-modified peptids
Motif	Motif Score	Foreground		Background		Fold Increase
		Matches	Size	Matches	Size
xxxxxxxxxE_K_xxxxxxxxxx	13.78	443	3836	20051	250203	1.4
xxxxxxxxxG_K_xxxxxxxxxx	15.81	390	3393	17312	230152	1.5
xxxxKxxxxx_K_Exxxxxxxxx	21.07	60	3003	1302	212840	3.3
xxxxKxxxxx_K_xxxxxxxxxx	8.67	201	2114	10536	170294	1.5
xxxxxKxxxx_K_xxxxxxxxxx	9.40	239	2353	12317	182611	1.5
xxxKxxxxxx_K_xxxxxxxxxx	16.00	485	4321	20536	270739	1.5
xKxxxxxxxx_K_xxxxxxxxxx	10.81	268	2621	13178	195789	1.5
xxxxxxxxxx_K_Kxxxxxxxxx	8.46	173	1542	9891	139071	1.6
xxxxxxxxxx_K_xxxxKxxxxx	7.73	179	1721	10147	149218	1.5
xxxxxxxxxx_K_xxxxxKxxxx	7.16	140	1369	8306	129180	1.6
xxxxxxxxxx_K_xxxxxxKxxx	11.18	322	2943	15749	211538	1.5
xxxxxxxxxx_K_xxxxxxxKxx	7.78	133	1229	7926	120874	1.7
xxxxxxxxxx_K_xxxxxxxxKx	8.04	192	1913	10540	159758	1.5

## Sheet: motif annotation
Table S7. Motif anlysis of Khib-modified peptids
Protein accession	Position	Amino acid	Motif logo
Gene.2688	14	K	xxxxxxxxxx_K_xxxxKxxxxx
Gene.4136	88	K	xxxxxxxxxE_K_xxxxxxxxxx
Gene.3471	10	K	xxxKxxxxxx_K_xxxxxxxxxx
Gene.6888	96	K	xxxxxKxxxx_K_xxxxxxxxxx
Gene.8998	189	K	xxxxxxxxxG_K_xxxxxxxxxx
Gene.11531	277	K	xxxKxxxxxx_K_xxxxxxxxxx
Gene.12402	119	K	xxxxxxxxxx_K_xxxxxxKxxx
Gene.9847	177	K	xxxxxxxxxE_K_xxxxxxxxxx
Gene.11371	207	K	xxxKxxxxxx_K_xxxxxxxxxx
Gene.5333	176	K	xxxxKxxxxx_K_xxxxxxxxxx
Gene.22193	448	K	xxxxxxxxxx_K_xxxxxKxxxx
Gene.23023	178	K	xxxKxxxxxx_K_xxxxxxxxxx
Gene.1631	42	K	xxxKxxxxxx_K_xxxxxxxxxx
Gene.8559	69	K	xxxxxxxxxG_K_xxxxxxxxxx
Gene.12941	201	K	xxxxxxxxxx_K_Kxxxxxxxxx
Gene.17398	347	K	xxxxxKxxxx_K_xxxxxxxxxx
Gene.859	243	K	xKxxxxxxxx_K_xxxxxxxxxx
Gene.15273	179	K	xxxKxxxxxx_K_xxxxxxxxxx
Gene.8553	9	K	xxxxxxxxxx_K_xxxxxxxxKx
Gene.10264	135	K	xxxxxxxxxx_K_xxxxKxxxxx
Gene.16194	133	K	xxxKxxxxxx_K_xxxxxxxxxx
Gene.21091	198	K	xxxxKxxxxx_K_xxxxxxxxxx
Gene.3824	44	K	xxxxxxxxxx_K_xxxxxxxKxx
Gene.12737	75	K	xKxxxxxxxx_K_xxxxxxxxxx
Gene.15969	171	K	xxxxKxxxxx_K_xxxxxxxxxx
Gene.23048	470	K	xxxxxxxxxx_K_xxxxxxKxxx
Gene.21330	96	K	xxxxxKxxxx_K_xxxxxxxxxx
Gene.18931	22	K	xxxxxxxxxG_K_xxxxxxxxxx
Gene.6583	67	K	xxxxxxxxxG_K_xxxxxxxxxx
Gene.5222	127	K	xxxxxxxxxx_K_xxxxxxxKxx
Gene.5059	138	K	xxxKxxxxxx_K_xxxxxxxxxx
Gene.11134	296	K	xxxxKxxxxx_K_xxxxxxxxxx
Gene.22968	574	K	xxxxxKxxxx_K_xxxxxxxxxx
Gene.9225	157	K	xxxxxxxxxx_K_xxxxxxKxxx
Gene.15929	206	K	xxxxxxxxxx_K_xxxxxxKxxx
Gene.18079	192	K	xxxxxxxxxx_K_xxxxxxKxxx
Gene.12216	31	K	xxxxxxxxxG_K_xxxxxxxxxx
Gene.7403	121	K	xxxxxxxxxx_K_xxxxxxKxxx
Gene.14264	264	K	xxxxxxxxxE_K_xxxxxxxxxx
Gene.23347	100	K	xxxxxxxxxE_K_xxxxxxxxxx
Gene.5645	110	K	xxxxxxxxxx_K_Kxxxxxxxxx
Gene.1294	211	K	xxxxxxxxxG_K_xxxxxxxxxx
Gene.5923	21	K	xxxxKxxxxx_K_xxxxxxxxxx
Gene.2688	151	K	xxxxxxxxxx_K_xxxxxxxxKx
Gene.10620	358	K	xxxxxxxxxx_K_xxxxKxxxxx
Gene.20517	306	K	xxxxKxxxxx_K_xxxxxxxxxx
Gene.7648	248	K	xxxxxxxxxx_K_xxxxxxxxKx
Gene.24499	378	K	xxxxxxxxxx_K_xxxxxxxxKx
Gene.5363	72	K	xxxxxxxxxE_K_xxxxxxxxxx
Gene.9789	277	K	xxxxKxxxxx_K_xxxxxxxxxx
Gene.10621	215	K	xKxxxxxxxx_K_xxxxxxxxxx
Gene.14660	63	K	xxxxxKxxxx_K_xxxxxxxxxx
Gene.18743	237	K	xxxxxKxxxx_K_xxxxxxxxxx
Gene.17640	96	K	xxxxxxxxxE_K_xxxxxxxxxx
Gene.3096	188	K	xxxxxxxxxx_K_xxxxKxxxxx
Gene.22081	177	K	xxxxxxxxxx_K_xxxxxxKxxx
Gene.6024	156	K	xxxxxKxxxx_K_xxxxxxxxxx
Gene.22193	304	K	xxxxxxxxxG_K_xxxxxxxxxx
Gene.3167	385	K	xxxxxxxxxG_K_xxxxxxxxxx
Gene.7926	117	K	xxxxxxxxxE_K_xxxxxxxxxx
Gene.16705	162	K	xxxxxxxxxx_K_xxxxxxxKxx
Gene.16086	14	K	xxxKxxxxxx_K_xxxxxxxxxx
Gene.5234	179	K	xxxxxxxxxx_K_xxxxxxKxxx
Gene.9540	381	K	xxxxKxxxxx_K_xxxxxxxxxx
Gene.18044	49	K	xxxxxxxxxx_K_xxxxxxxxKx
Gene.7692	189	K	xxxxxxxxxx_K_xxxxxxxxKx
Gene.20306	148	K	xxxKxxxxxx_K_xxxxxxxxxx
Gene.80	148	K	xxxxxKxxxx_K_xxxxxxxxxx
Gene.20184	243	K	xKxxxxxxxx_K_xxxxxxxxxx
Gene.22116	127	K	xxxxxxxxxx_K_xxxxxxKxxx
Gene.7926	257	K	xxxxxxxxxx_K_xxxxxxxKxx
Gene.2194	127	K	xxxxKxxxxx_K_xxxxxxxxxx
Gene.4959	126	K	xxxxxxxxxx_K_xxxxxxxxKx
Gene.12402	67	K	xxxKxxxxxx_K_xxxxxxxxxx
Gene.22440	272	K	xxxKxxxxxx_K_xxxxxxxxxx
Gene.15353	325	K	xxxxxxxxxx_K_xxxxxKxxxx
Gene.15430	42	K	xxxxxxxxxx_K_xxxxxxKxxx
Gene.20815	198	K	xxxxxxxxxx_K_xxxxxxxKxx
Gene.9972	349	K	xxxxxxxxxx_K_xxxxxxKxxx
Gene.6394	127	K	xxxxxxxxxx_K_Kxxxxxxxxx
Gene.22047	162	K	xxxxxxxxxE_K_xxxxxxxxxx
Gene.21522	42	K	xxxxxKxxxx_K_xxxxxxxxxx
Gene.19411	445	K	xxxxxxxxxx_K_xxxxxxxxKx
Gene.4213	217	K	xxxxKxxxxx_K_xxxxxxxxxx
Gene.9949	262	K	xxxxxxxxxG_K_xxxxxxxxxx
Gene.9133	170	K	xKxxxxxxxx_K_xxxxxxxxxx
Gene.10556	146	K	xxxxxxxxxx_K_xxxxxxxxKx
Gene.20815	152	K	xxxxxxxxxG_K_xxxxxxxxxx
Gene.22705	98	K	xxxxxxxxxx_K_xxxxxxKxxx
Gene.13912	215	K	xxxxxKxxxx_K_xxxxxxxxxx
Gene.765	118	K	xxxxxxxxxG_K_xxxxxxxxxx
Gene.15682	82	K	xxxKxxxxxx_K_xxxxxxxxxx
Gene.22637	238	K	xxxxxxxxxE_K_xxxxxxxxxx
Gene.15379	287	K	xxxxxxxxxE_K_xxxxxxxxxx
Gene.3311	70	K	xxxxxxxxxG_K_xxxxxxxxxx
Gene.7692	126	K	xKxxxxxxxx_K_xxxxxxxxxx
Gene.4910	92	K	xxxxxxxxxx_K_Kxxxxxxxxx
Gene.4901	144	K	xKxxxxxxxx_K_xxxxxxxxxx
Gene.7926	261	K	xxxxxxxxxx_K_xxxxxxxKxx
Gene.4677	102	K	xxxxxKxxxx_K_xxxxxxxxxx
Gene.19370	144	K	xxxKxxxxxx_K_xxxxxxxxxx
Gene.16820	140	K	xKxxxxxxxx_K_xxxxxxxxxx
Gene.24219	243	K	xxxKxxxxxx_K_xxxxxxxxxx
Gene.6788	115	K	xxxxKxxxxx_K_xxxxxxxxxx
Gene.22180	445	K	xxxxxxxxxG_K_xxxxxxxxxx
Gene.15997	230	K	xxxxKxxxxx_K_Exxxxxxxxx
Gene.13378	368	K	xKxxxxxxxx_K_xxxxxxxxxx
Gene.12603	245	K	xxxKxxxxxx_K_xxxxxxxxxx
Gene.19723	150	K	xxxxxxxxxG_K_xxxxxxxxxx
Gene.22637	323	K	xxxxKxxxxx_K_xxxxxxxxxx
Gene.16198	72	K	xKxxxxxxxx_K_xxxxxxxxxx
Gene.12146	115	K	xxxxxxxxxG_K_xxxxxxxxxx
Gene.19567	40	K	xxxxxxxxxx_K_Kxxxxxxxxx
Gene.18177	308	K	xxxKxxxxxx_K_xxxxxxxxxx
Gene.11085	201	K	xxxxxxxxxG_K_xxxxxxxxxx
Gene.15379	289	K	xxxxKxxxxx_K_xxxxxxxxxx
Gene.13334	251	K	xxxxxxxxxx_K_xxxxxxxKxx
Gene.10767	76	K	xxxxxxxxxE_K_xxxxxxxxxx
Gene.5825	312	K	xxxxxxxxxx_K_xxxxxxxKxx
Gene.10266	403	K	xxxxxKxxxx_K_xxxxxxxxxx
Gene.23296	168	K	xxxxxxxxxG_K_xxxxxxxxxx
Gene.21132	251	K	xKxxxxxxxx_K_xxxxxxxxxx
Gene.12744	151	K	xxxxxxxxxx_K_xxxxxxxxKx
Gene.23753	556	K	xxxKxxxxxx_K_xxxxxxxxxx
Gene.4844	65	K	xxxKxxxxxx_K_xxxxxxxxxx
Gene.7943	156	K	xxxxxxxxxx_K_xxxxxKxxxx
Gene.3787	72	K	xxxxxxxxxx_K_Kxxxxxxxxx
Gene.20592	464	K	xxxxxxxxxx_K_Kxxxxxxxxx
Gene.14661	156	K	xKxxxxxxxx_K_xxxxxxxxxx
Gene.23753	435	K	xxxxxxxxxx_K_Kxxxxxxxxx
Gene.10585	118	K	xKxxxxxxxx_K_xxxxxxxxxx
Gene.13955	65	K	xxxKxxxxxx_K_xxxxxxxxxx
Gene.12266	37	K	xKxxxxxxxx_K_xxxxxxxxxx
Gene.1325	46	K	xxxxxxxxxx_K_xxxxxxxKxx
Gene.10970	92	K	xxxxxxxxxx_K_xxxxxxxxKx
Gene.6592	299	K	xxxxxxxxxG_K_xxxxxxxxxx
Gene.9326	95	K	xxxxxxxxxx_K_xxxxxxxxKx
Gene.13128	334	K	xxxxxxxxxx_K_xxxxxxxKxx
Gene.20415	59	K	xKxxxxxxxx_K_xxxxxxxxxx
Gene.12013	189	K	xxxxxxxxxE_K_xxxxxxxxxx
Gene.20415	163	K	xxxxxxxxxx_K_xxxxxxxxKx
Gene.11578	51	K	xxxxxxxxxx_K_Kxxxxxxxxx
Gene.3270	153	K	xxxxxxxxxx_K_xxxxKxxxxx
Gene.6791	76	K	xxxxxxxxxx_K_xxxxxxKxxx
Gene.21034	33	K	xxxxxxxxxx_K_xxxxxxKxxx
Gene.21974	199	K	xxxKxxxxxx_K_xxxxxxxxxx
Gene.21223	89	K	xxxxxxxxxx_K_xxxxxxKxxx
Gene.3471	129	K	xxxKxxxxxx_K_xxxxxxxxxx
Gene.13976	138	K	xxxxxKxxxx_K_xxxxxxxxxx
Gene.24969	227	K	xKxxxxxxxx_K_xxxxxxxxxx
Gene.16436	132	K	xxxxxxxxxx_K_Kxxxxxxxxx
Gene.20527	149	K	xxxxxxxxxG_K_xxxxxxxxxx
Gene.20517	310	K	xxxxxxxxxE_K_xxxxxxxxxx
Gene.22424	455	K	xxxKxxxxxx_K_xxxxxxxxxx
Gene.3471	143	K	xxxxxxxxxx_K_xxxxxxKxxx
Gene.2978	238	K	xxxxxxxxxx_K_xxxxxxKxxx
Gene.19446	156	K	xxxxxKxxxx_K_xxxxxxxxxx
Gene.12048	316	K	xxxxxxxxxE_K_xxxxxxxxxx
Gene.24943	326	K	xxxxxxxxxx_K_xxxxxxKxxx
Gene.20553	151	K	xxxxxxxxxE_K_xxxxxxxxxx
Gene.2157	134	K	xxxxxxxxxx_K_xxxxxxxxKx
Gene.818	169	K	xKxxxxxxxx_K_xxxxxxxxxx
Gene.23048	418	K	xxxKxxxxxx_K_xxxxxxxxxx
Gene.13677	36	K	xxxxKxxxxx_K_xxxxxxxxxx
Gene.4080	379	K	xxxxxxxxxE_K_xxxxxxxxxx
Gene.21111	296	K	xxxxxxxxxG_K_xxxxxxxxxx
Gene.2942	204	K	xxxxxxxxxx_K_Kxxxxxxxxx
Gene.9198	60	K	xxxxxxxxxx_K_Kxxxxxxxxx
Gene.2065	78	K	xxxxxxxxxE_K_xxxxxxxxxx
Gene.24771	80	K	xxxxxxxxxx_K_xxxxxxxxKx
Gene.19597	152	K	xxxxxxxxxx_K_xxxxKxxxxx
Gene.14195	184	K	xxxxxxxxxG_K_xxxxxxxxxx
Gene.7090	422	K	xxxxxKxxxx_K_xxxxxxxxxx
Gene.9056	103	K	xxxxxxxxxG_K_xxxxxxxxxx
Gene.21096	510	K	xxxxKxxxxx_K_xxxxxxxxxx
Gene.16274	220	K	xxxxxxxxxE_K_xxxxxxxxxx
Gene.5120	384	K	xxxxxxxxxx_K_xxxxxKxxxx
Gene.9883	69	K	xxxKxxxxxx_K_xxxxxxxxxx
Gene.18865	505	K	xKxxxxxxxx_K_xxxxxxxxxx
Gene.22791	103	K	xxxxxxxxxx_K_xxxxxxKxxx
Gene.4780	185	K	xxxxKxxxxx_K_xxxxxxxxxx
Gene.21105	15	K	xxxxxxxxxx_K_xxxxxxxKxx
Gene.14558	467	K	xxxxxxxxxx_K_xxxxxKxxxx
Gene.2809	212	K	xxxxxxxxxx_K_xxxxxxKxxx
Gene.13273	386	K	xxxxxxxxxE_K_xxxxxxxxxx
Gene.20322	327	K	xxxxxxxxxx_K_xxxxKxxxxx
Gene.25228	452	K	xxxxxxxxxE_K_xxxxxxxxxx
Gene.5222	192	K	xxxxKxxxxx_K_xxxxxxxxxx
Gene.23695	466	K	xxxxxxxxxE_K_xxxxxxxxxx
Gene.10603	325	K	xxxxxxxxxG_K_xxxxxxxxxx
Gene.19478	408	K	xxxxxxxxxx_K_xxxxxKxxxx
Gene.18401	241	K	xxxxxxxxxx_K_xxxxxxKxxx
Gene.17086	165	K	xKxxxxxxxx_K_xxxxxxxxxx
Gene.18519	176	K	xxxKxxxxxx_K_xxxxxxxxxx
Gene.24391	1363	K	xxxxxxxxxx_K_xxxxxKxxxx
Gene.3238	92	K	xxxxKxxxxx_K_xxxxxxxxxx
Gene.399	18	K	xxxKxxxxxx_K_xxxxxxxxxx
Gene.18404	210	K	xxxxxxxxxx_K_Kxxxxxxxxx
Gene.11978	28	K	xxxxxxxxxG_K_xxxxxxxxxx
Gene.22649	38	K	xxxxxxxxxG_K_xxxxxxxxxx
Gene.10264	66	K	xxxxxxxxxG_K_xxxxxxxxxx
Gene.10510	126	K	xxxxxxxxxG_K_xxxxxxxxxx
Gene.11346	118	K	xKxxxxxxxx_K_xxxxxxxxxx
Gene.8359	8	K	xxxxxxxxxx_K_xxxxxKxxxx
Gene.9317	150	K	xxxxKxxxxx_K_xxxxxxxxxx
Gene.25205	520	K	xKxxxxxxxx_K_xxxxxxxxxx
Gene.12921	174	K	xxxxxxxxxx_K_xxxxxxKxxx
Gene.20517	293	K	xxxxxxxxxx_K_xxxxxxKxxx
Gene.1945	37	K	xxxxxxxxxx_K_xxxxxxxKxx
Gene.25205	198	K	xxxxxxxxxx_K_Kxxxxxxxxx
Gene.10371	251	K	xxxKxxxxxx_K_xxxxxxxxxx
Gene.11217	42	K	xxxxxxxxxE_K_xxxxxxxxxx
Gene.20322	480	K	xxxxxxxxxx_K_xxxxKxxxxx
Gene.10561	154	K	xxxxxxxxxG_K_xxxxxxxxxx
Gene.146	140	K	xxxxxxxxxG_K_xxxxxxxxxx
Gene.17264	38	K	xxxxxKxxxx_K_xxxxxxxxxx
Gene.15923	173	K	xxxxxxxxxG_K_xxxxxxxxxx
Gene.11603	156	K	xxxxxxxxxx_K_xxxxxxxxKx
Gene.14598	213	K	xxxKxxxxxx_K_xxxxxxxxxx
Gene.18668	156	K	xxxxxxxxxG_K_xxxxxxxxxx
Gene.13364	123	K	xxxKxxxxxx_K_xxxxxxxxxx
Gene.7470	97	K	xxxxxxxxxE_K_xxxxxxxxxx
Gene.4978	50	K	xxxxxxxxxG_K_xxxxxxxxxx
Gene.16809	194	K	xxxxxxxxxG_K_xxxxxxxxxx
Gene.19778	446	K	xxxxxxxxxE_K_xxxxxxxxxx
Gene.13273	330	K	xxxxKxxxxx_K_xxxxxxxxxx
Gene.10026	114	K	xxxxxxxxxx_K_Kxxxxxxxxx
Gene.21460	94	K	xxxxxxxxxx_K_xxxxxxKxxx
Gene.18217	31	K	xxxxxxxxxE_K_xxxxxxxxxx
Gene.6794	480	K	xxxxxxxxxE_K_xxxxxxxxxx
Gene.660	50	K	xKxxxxxxxx_K_xxxxxxxxxx
Gene.3421	178	K	xxxxxxxxxE_K_xxxxxxxxxx
Gene.6710	109	K	xxxxxxxxxG_K_xxxxxxxxxx
Gene.2068	161	K	xxxxxxxxxx_K_xxxxxxxKxx
Gene.20039	70	K	xxxxxxxxxE_K_xxxxxxxxxx
Gene.24574	787	K	xxxxxxxxxx_K_xxxxxxKxxx
Gene.8001	163	K	xxxKxxxxxx_K_xxxxxxxxxx
Gene.21857	143	K	xxxxxxxxxx_K_xxxxxxKxxx
Gene.20882	126	K	xxxKxxxxxx_K_xxxxxxxxxx
Gene.15368	40	K	xxxxxxxxxx_K_xxxxxKxxxx
Gene.9069	211	K	xKxxxxxxxx_K_xxxxxxxxxx
Gene.22998	407	K	xxxxKxxxxx_K_xxxxxxxxxx
Gene.24699	30	K	xxxxxxxxxE_K_xxxxxxxxxx
Gene.6952	253	K	xxxxxxxxxx_K_xxxxxxxxKx
Gene.1019	174	K	xxxxxKxxxx_K_xxxxxxxxxx
Gene.18217	269	K	xKxxxxxxxx_K_xxxxxxxxxx
Gene.14558	465	K	xxxxxxxxxx_K_xxxxxxxKxx
Gene.17495	391	K	xxxxxKxxxx_K_xxxxxxxxxx
Gene.16797	195	K	xKxxxxxxxx_K_xxxxxxxxxx
Gene.10559	90	K	xxxxxKxxxx_K_xxxxxxxxxx
Gene.24943	263	K	xxxxxxxxxx_K_xxxxxxxKxx
Gene.20198	196	K	xxxxxKxxxx_K_xxxxxxxxxx
Gene.7279	191	K	xxxxxxxxxE_K_xxxxxxxxxx
Gene.19842	17	K	xxxxxxxxxE_K_xxxxxxxxxx
Gene.8449	74	K	xxxxxKxxxx_K_xxxxxxxxxx
Gene.20252	252	K	xxxxxKxxxx_K_xxxxxxxxxx
Gene.8629	207	K	xxxxxKxxxx_K_xxxxxxxxxx
Gene.15512	297	K	xxxxxxxxxx_K_Kxxxxxxxxx
Gene.24246	265	K	xxxxxxxxxx_K_xxxxxxKxxx
Gene.5995	29	K	xxxKxxxxxx_K_xxxxxxxxxx
Gene.20244	877	K	xxxxxxxxxx_K_xxxxxxKxxx
Gene.22047	170	K	xxxxxxxxxx_K_xxxxKxxxxx
Gene.15273	166	K	xxxxxxxxxG_K_xxxxxxxxxx
Gene.8003	109	K	xxxxxKxxxx_K_xxxxxxxxxx
Gene.9796	50	K	xxxxxxxxxG_K_xxxxxxxxxx
Gene.14430	560	K	xxxxKxxxxx_K_xxxxxxxxxx
Gene.12251	377	K	xxxxxxxxxx_K_xxxxKxxxxx
Gene.8702	383	K	xxxxxxxxxx_K_Kxxxxxxxxx
Gene.21851	19	K	xxxKxxxxxx_K_xxxxxxxxxx
Gene.18495	178	K	xxxxxxxxxx_K_xxxxxxKxxx
Gene.16997	14	K	xxxxxxxxxx_K_xxxxKxxxxx
Gene.19736	25	K	xxxxxxxxxG_K_xxxxxxxxxx
Gene.25217	1228	K	xxxKxxxxxx_K_xxxxxxxxxx
Gene.12424	73	K	xxxxxxxxxx_K_xxxxxxKxxx
Gene.13912	173	K	xxxxxxxxxx_K_xxxxxxKxxx
Gene.24698	275	K	xxxxxxxxxE_K_xxxxxxxxxx
Gene.1392	76	K	xxxxxKxxxx_K_xxxxxxxxxx
Gene.9160	110	K	xxxxxxxxxx_K_xxxxxxKxxx
Gene.7856	65	K	xxxxxxxxxE_K_xxxxxxxxxx
Gene.1778	257	K	xxxxxKxxxx_K_xxxxxxxxxx
Gene.2467	24	K	xxxxxxxxxx_K_xxxxxxKxxx
Gene.15273	186	K	xxxKxxxxxx_K_xxxxxxxxxx
Gene.17798	42	K	xKxxxxxxxx_K_xxxxxxxxxx
Gene.23166	643	K	xxxxxKxxxx_K_xxxxxxxxxx
Gene.18716	263	K	xKxxxxxxxx_K_xxxxxxxxxx
Gene.2027	40	K	xxxxxxxxxE_K_xxxxxxxxxx
Gene.15398	553	K	xKxxxxxxxx_K_xxxxxxxxxx
Gene.4037	277	K	xxxxxxxxxG_K_xxxxxxxxxx
Gene.18865	508	K	xxxxxxxxxx_K_xxxxKxxxxx
Gene.15043	53	K	xxxxxxxxxG_K_xxxxxxxxxx
Gene.8001	151	K	xxxKxxxxxx_K_xxxxxxxxxx
Gene.10510	272	K	xxxxxxxxxx_K_xxxxxKxxxx
Gene.13082	366	K	xxxxxxxxxG_K_xxxxxxxxxx
Gene.301	201	K	xKxxxxxxxx_K_xxxxxxxxxx
Gene.16074	133	K	xxxxxxxxxE_K_xxxxxxxxxx
Gene.18965	83	K	xxxxxxxxxE_K_xxxxxxxxxx
Gene.12941	535	K	xxxxxxxxxG_K_xxxxxxxxxx
Gene.4901	126	K	xxxxxxxxxx_K_xxxxxxKxxx
Gene.835	186	K	xxxxxxxxxx_K_xxxxxxKxxx
Gene.12919	190	K	xxxxxxxxxG_K_xxxxxxxxxx
Gene.12198	186	K	xxxxKxxxxx_K_xxxxxxxxxx
Gene.7009	33	K	xxxxxKxxxx_K_xxxxxxxxxx
Gene.17398	313	K	xxxxxKxxxx_K_xxxxxxxxxx
Gene.20331	15	K	xxxxxxxxxG_K_xxxxxxxxxx
Gene.3037	311	K	xxxxxxxxxG_K_xxxxxxxxxx
Gene.8449	17	K	xxxxxxxxxx_K_xxxxxxxxKx
Gene.15973	317	K	xxxxKxxxxx_K_xxxxxxxxxx
Gene.9053	123	K	xKxxxxxxxx_K_xxxxxxxxxx
Gene.7487	172	K	xKxxxxxxxx_K_xxxxxxxxxx
Gene.19174	89	K	xxxxxxxxxE_K_xxxxxxxxxx
Gene.3096	225	K	xxxxxKxxxx_K_xxxxxxxxxx
Gene.10908	235	K	xxxxxxxxxx_K_xxxxxxKxxx
Gene.20122	159	K	xxxKxxxxxx_K_xxxxxxxxxx
Gene.22871	475	K	xxxxKxxxxx_K_xxxxxxxxxx
Gene.15154	295	K	xKxxxxxxxx_K_xxxxxxxxxx
Gene.1659	112	K	xxxxxxxxxx_K_xxxxxKxxxx
Gene.19597	96	K	xKxxxxxxxx_K_xxxxxxxxxx
Gene.4495	148	K	xxxKxxxxxx_K_xxxxxxxxxx
Gene.6044	270	K	xxxKxxxxxx_K_xxxxxxxxxx
Gene.5120	510	K	xxxxxKxxxx_K_xxxxxxxxxx
Gene.8080	6	K	xxxxxxxxxG_K_xxxxxxxxxx
Gene.11635	236	K	xxxxxxxxxG_K_xxxxxxxxxx
Gene.19762	115	K	xxxxxxxxxx_K_xxxxxxxxKx
Gene.3844	40	K	xxxKxxxxxx_K_xxxxxxxxxx
Gene.15273	144	K	xxxxKxxxxx_K_xxxxxxxxxx
Gene.2916	43	K	xxxxxxxxxx_K_Kxxxxxxxxx
Gene.18419	206	K	xKxxxxxxxx_K_xxxxxxxxxx
Gene.9909	198	K	xxxxxxxxxE_K_xxxxxxxxxx
Gene.22081	270	K	xxxxxxxxxx_K_xxxxxxKxxx
Gene.941	278	K	xxxxxxxxxx_K_xxxxxxxxKx
Gene.16150	48	K	xxxxxKxxxx_K_xxxxxxxxxx
Gene.13020	296	K	xxxxxxxxxx_K_xxxxxxKxxx
Gene.2688	54	K	xxxxxxxxxE_K_xxxxxxxxxx
Gene.23893	197	K	xxxxxxxxxE_K_xxxxxxxxxx
Gene.15544	19	K	xxxxxxxxxx_K_xxxxxxxxKx
Gene.23037	123	K	xxxKxxxxxx_K_xxxxxxxxxx
Gene.25187	700	K	xxxxxxxxxE_K_xxxxxxxxxx
Gene.954	45	K	xxxxxxxxxx_K_xxxxxxxxKx
Gene.21081	106	K	xxxxxKxxxx_K_xxxxxxxxxx
Gene.13762	292	K	xxxxxxxxxG_K_xxxxxxxxxx
Gene.3270	228	K	xxxxxxxxxx_K_xxxxxxKxxx
Gene.5605	521	K	xxxxxxxxxG_K_xxxxxxxxxx
Gene.5074	78	K	xKxxxxxxxx_K_xxxxxxxxxx
Gene.2688	93	K	xxxxxxxxxx_K_xxxxxxKxxx
Gene.10391	224	K	xxxxxxxxxx_K_Kxxxxxxxxx
Gene.23132	210	K	xxxxxxxxxG_K_xxxxxxxxxx
Gene.22325	145	K	xxxKxxxxxx_K_xxxxxxxxxx
Gene.24699	21	K	xxxxxxxxxx_K_xxxxxxxxKx
Gene.17692	77	K	xxxxxxxxxG_K_xxxxxxxxxx
Gene.24969	223	K	xxxxxKxxxx_K_xxxxxxxxxx
Gene.21421	457	K	xxxxxxxxxx_K_Kxxxxxxxxx
Gene.15782	329	K	xxxxxxxxxx_K_Kxxxxxxxxx
Gene.16997	168	K	xxxxxKxxxx_K_xxxxxxxxxx
Gene.12411	67	K	xxxKxxxxxx_K_xxxxxxxxxx
Gene.17654	15	K	xxxxKxxxxx_K_Exxxxxxxxx
Gene.17788	325	K	xxxxxxxxxx_K_Kxxxxxxxxx
Gene.2002	117	K	xxxxxxxxxx_K_xxxxxxxxKx
Gene.2467	6	K	xxxxxxxxxE_K_xxxxxxxxxx
Gene.22649	135	K	xxxxxxxxxx_K_xxxxxxKxxx
Gene.13805	133	K	xxxxKxxxxx_K_xxxxxxxxxx
Gene.20815	155	K	xxxxxxxxxx_K_xxxxxxxxKx
Gene.13134	58	K	xxxxxxxxxx_K_xxxxxxKxxx
Gene.20306	145	K	xxxxKxxxxx_K_xxxxxxxxxx
Gene.104	235	K	xxxKxxxxxx_K_xxxxxxxxxx
Gene.4844	16	K	xxxxxxxxxx_K_xxxxxxKxxx
Gene.3512	91	K	xxxxxxxxxE_K_xxxxxxxxxx
Gene.2353	56	K	xKxxxxxxxx_K_xxxxxxxxxx
Gene.9096	233	K	xxxxxxxxxE_K_xxxxxxxxxx
Gene.24500	136	K	xxxxxxxxxG_K_xxxxxxxxxx
Gene.17495	439	K	xxxKxxxxxx_K_xxxxxxxxxx
Gene.3109	400	K	xxxxxxxxxx_K_xxxxxxKxxx
Gene.13271	51	K	xxxxKxxxxx_K_xxxxxxxxxx
Gene.15973	162	K	xxxxxxxxxx_K_xxxxxxxxKx
Gene.16355	165	K	xxxxKxxxxx_K_xxxxxxxxxx
Gene.7792	212	K	xxxxxxxxxE_K_xxxxxxxxxx
Gene.20322	332	K	xxxxxKxxxx_K_xxxxxxxxxx
Gene.21475	395	K	xxxxxxxxxE_K_xxxxxxxxxx
Gene.23038	12	K	xxxKxxxxxx_K_xxxxxxxxxx
Gene.3179	253	K	xxxxxxxxxx_K_xxxxxxxxKx
Gene.14309	174	K	xxxxxxxxxx_K_xxxxxxxKxx
Gene.104	65	K	xxxxxxxxxx_K_Kxxxxxxxxx
Gene.6788	130	K	xxxxxxxxxx_K_xxxxxKxxxx
Gene.17398	282	K	xxxxxKxxxx_K_xxxxxxxxxx
Gene.23590	675	K	xxxxxxxxxx_K_xxxxxxKxxx
Gene.13635	386	K	xxxxxKxxxx_K_xxxxxxxxxx
Gene.18225	311	K	xxxKxxxxxx_K_xxxxxxxxxx
Gene.8553	13	K	xxxxxxxxxx_K_xxxxKxxxxx
Gene.15203	189	K	xxxxxxxxxx_K_xxxxxxKxxx
Gene.9796	46	K	xxxxxxxxxx_K_xxxxxxxxKx
Gene.18953	232	K	xxxKxxxxxx_K_xxxxxxxxxx
Gene.12780	127	K	xxxxxxxxxG_K_xxxxxxxxxx
Gene.9796	376	K	xxxKxxxxxx_K_xxxxxxxxxx
Gene.1365	274	K	xxxxxxxxxE_K_xxxxxxxxxx
Gene.9412	193	K	xxxxKxxxxx_K_Exxxxxxxxx
Gene.20415	50	K	xxxKxxxxxx_K_xxxxxxxxxx
Gene.23590	253	K	xxxxxxxxxE_K_xxxxxxxxxx
Gene.11906	171	K	xxxxxxxxxE_K_xxxxxxxxxx
Gene.4780	167	K	xKxxxxxxxx_K_xxxxxxxxxx
Gene.8080	48	K	xxxxxxxxxG_K_xxxxxxxxxx
Gene.23326	362	K	xxxxxKxxxx_K_xxxxxxxxxx
Gene.17029	291	K	xxxxKxxxxx_K_xxxxxxxxxx
Gene.3985	205	K	xxxxxxxxxx_K_xxxxxKxxxx
Gene.11269	56	K	xxxxxxxxxx_K_xxxxxxxKxx
Gene.13400	125	K	xxxxxKxxxx_K_xxxxxxxxxx
Gene.12744	200	K	xxxKxxxxxx_K_xxxxxxxxxx
Gene.19210	187	K	xKxxxxxxxx_K_xxxxxxxxxx
Gene.22489	316	K	xxxxxxxxxx_K_xxxxxKxxxx
Gene.9949	212	K	xxxxxxxxxx_K_xxxxKxxxxx
Gene.5399	231	K	xxxxxxxxxE_K_xxxxxxxxxx
Gene.2891	265	K	xxxxxxxxxx_K_Kxxxxxxxxx
Gene.9846	32	K	xxxxxxxxxx_K_xxxxxKxxxx
Gene.8151	71	K	xxxxxxxxxx_K_xxxxxxxxKx
Gene.24015	359	K	xxxxxxxxxG_K_xxxxxxxxxx
Gene.20393	289	K	xxxxxxxxxx_K_xxxxxxxxKx
Gene.12281	425	K	xxxxxxxxxx_K_xxxxxxxxKx
Gene.941	76	K	xKxxxxxxxx_K_xxxxxxxxxx
Gene.22837	315	K	xxxKxxxxxx_K_xxxxxxxxxx
Gene.2360	119	K	xxxxxxxxxx_K_xxxxxKxxxx
Gene.7044	42	K	xxxxxxxxxE_K_xxxxxxxxxx
Gene.11771	86	K	xxxxxKxxxx_K_xxxxxxxxxx
Gene.12146	259	K	xxxxxxxxxE_K_xxxxxxxxxx
Gene.12543	207	K	xxxxxxxxxE_K_xxxxxxxxxx
Gene.24982	738	K	xxxxxxxxxE_K_xxxxxxxxxx
Gene.19583	92	K	xxxKxxxxxx_K_xxxxxxxxxx
Gene.22378	363	K	xxxxxxxxxx_K_xxxxxxxKxx
Gene.18034	31	K	xxxxxxxxxE_K_xxxxxxxxxx
Gene.18577	244	K	xxxxKxxxxx_K_Exxxxxxxxx
Gene.15353	92	K	xxxxxxxxxx_K_xxxxxxKxxx
Gene.21273	106	K	xxxxxxxxxx_K_xxxxxxKxxx
Gene.17339	419	K	xxxxxxxxxx_K_xxxxxxKxxx
Gene.22242	414	K	xxxxxKxxxx_K_xxxxxxxxxx
Gene.18736	444	K	xKxxxxxxxx_K_xxxxxxxxxx
Gene.10665	60	K	xxxxxxxxxE_K_xxxxxxxxxx
Gene.15809	429	K	xKxxxxxxxx_K_xxxxxxxxxx
Gene.18965	44	K	xxxxxKxxxx_K_xxxxxxxxxx
Gene.15532	225	K	xxxxxKxxxx_K_xxxxxxxxxx
Gene.12270	110	K	xxxxxxxxxE_K_xxxxxxxxxx
Gene.7870	77	K	xxxxxxxxxx_K_xxxxxxKxxx
Gene.3212	51	K	xxxxxxxxxG_K_xxxxxxxxxx
Gene.23132	221	K	xxxKxxxxxx_K_xxxxxxxxxx
Gene.11295	229	K	xxxxxxxxxG_K_xxxxxxxxxx
Gene.6924	278	K	xxxxxxxxxx_K_Kxxxxxxxxx
Gene.19388	75	K	xxxxxKxxxx_K_xxxxxxxxxx
Gene.10229	32	K	xxxxxxxxxG_K_xxxxxxxxxx
Gene.16663	100	K	xxxKxxxxxx_K_xxxxxxxxxx
Gene.20647	378	K	xxxxxxxxxx_K_xxxxxxKxxx
Gene.8872	327	K	xxxKxxxxxx_K_xxxxxxxxxx
Gene.8928	219	K	xxxxxKxxxx_K_xxxxxxxxxx
Gene.9939	280	K	xxxKxxxxxx_K_xxxxxxxxxx
Gene.17398	332	K	xxxxxxxxxE_K_xxxxxxxxxx
Gene.24256	427	K	xxxxxxxxxE_K_xxxxxxxxxx
Gene.15896	59	K	xxxxxxxxxG_K_xxxxxxxxxx
Gene.12991	153	K	xKxxxxxxxx_K_xxxxxxxxxx
Gene.13805	67	K	xxxxxxxxxE_K_xxxxxxxxxx
Gene.3675	134	K	xxxxKxxxxx_K_xxxxxxxxxx
Gene.25049	577	K	xxxxxxxxxx_K_Kxxxxxxxxx
Gene.24699	137	K	xxxxxxxxxE_K_xxxxxxxxxx
Gene.4826	45	K	xxxKxxxxxx_K_xxxxxxxxxx
Gene.4980	189	K	xxxxxxxxxx_K_xxxxxxxxKx
Gene.21857	150	K	xxxKxxxxxx_K_xxxxxxxxxx
Gene.9394	147	K	xxxKxxxxxx_K_xxxxxxxxxx
Gene.23208	366	K	xxxxxKxxxx_K_xxxxxxxxxx
Gene.22193	142	K	xxxxxxxxxx_K_Kxxxxxxxxx
Gene.1979	195	K	xxxxxxxxxx_K_xxxxxKxxxx
Gene.21959	245	K	xxxxKxxxxx_K_Exxxxxxxxx
Gene.11758	48	K	xxxxKxxxxx_K_Exxxxxxxxx
Gene.13805	73	K	xxxxKxxxxx_K_xxxxxxxxxx
Gene.18111	295	K	xxxKxxxxxx_K_xxxxxxxxxx
Gene.13512	261	K	xxxxxxxxxx_K_Kxxxxxxxxx
Gene.21460	123	K	xxxxxxxxxx_K_Kxxxxxxxxx
Gene.19392	170	K	xxxxxxxxxx_K_xxxxxxxKxx
Gene.19991	543	K	xxxxxxxxxE_K_xxxxxxxxxx
Gene.21857	80	K	xxxxxxxxxE_K_xxxxxxxxxx
Gene.12146	124	K	xKxxxxxxxx_K_xxxxxxxxxx
Gene.10840	354	K	xxxxxxxxxx_K_Kxxxxxxxxx
Gene.14309	144	K	xxxxxxxxxx_K_xxxxKxxxxx
Gene.14567	293	K	xxxxxKxxxx_K_xxxxxxxxxx
Gene.18865	513	K	xxxxxKxxxx_K_xxxxxxxxxx
Gene.7701	222	K	xxxxxxxxxx_K_xxxxxxxKxx
Gene.21935	337	K	xxxxKxxxxx_K_xxxxxxxxxx
Gene.14282	255	K	xxxxxxxxxx_K_xxxxxKxxxx
Gene.15410	560	K	xxxxxxxxxx_K_xxxxxxxxKx
Gene.941	67	K	xxxxxxxxxG_K_xxxxxxxxxx
Gene.6820	67	K	xxxxxxxxxx_K_xxxxKxxxxx
Gene.9053	221	K	xxxxKxxxxx_K_xxxxxxxxxx
Gene.9096	51	K	xxxKxxxxxx_K_xxxxxxxxxx
Gene.20342	183	K	xxxxxxxxxE_K_xxxxxxxxxx
Gene.11928	65	K	xxxxxxxxxx_K_xxxxxKxxxx
Gene.15088	261	K	xxxxxxxxxx_K_xxxxxxKxxx
Gene.20565	506	K	xxxxxxxxxE_K_xxxxxxxxxx
Gene.14735	195	K	xxxxxxxxxG_K_xxxxxxxxxx
Gene.11411	93	K	xxxxxxxxxE_K_xxxxxxxxxx
Gene.14897	244	K	xxxxxxxxxx_K_xxxxxxxKxx
Gene.19488	132	K	xxxxxxxxxx_K_xxxxxxKxxx
Gene.17961	152	K	xKxxxxxxxx_K_xxxxxxxxxx
Gene.22203	158	K	xxxxxKxxxx_K_xxxxxxxxxx
Gene.15308	203	K	xxxxxxxxxG_K_xxxxxxxxxx
Gene.9874	69	K	xxxKxxxxxx_K_xxxxxxxxxx
Gene.6788	136	K	xxxxKxxxxx_K_xxxxxxxxxx
Gene.2749	195	K	xxxKxxxxxx_K_xxxxxxxxxx
Gene.16820	131	K	xxxxxxxxxx_K_xxxxxxxxKx
Gene.8449	111	K	xKxxxxxxxx_K_xxxxxxxxxx
Gene.19722	54	K	xxxxxxxxxG_K_xxxxxxxxxx
Gene.3109	92	K	xxxxxxxxxx_K_xxxxKxxxxx
Gene.20415	149	K	xxxKxxxxxx_K_xxxxxxxxxx
Gene.3037	498	K	xxxxxxxxxx_K_xxxxxxxxKx
Gene.23294	105	K	xxxxxxxxxE_K_xxxxxxxxxx
Gene.22767	133	K	xxxxxKxxxx_K_xxxxxxxxxx
Gene.20331	256	K	xxxxxxxxxx_K_xxxxxxKxxx
Gene.23695	415	K	xxxxxxxxxx_K_xxxxxxKxxx
Gene.6282	222	K	xxxxxKxxxx_K_xxxxxxxxxx
Gene.6482	131	K	xxxxxxxxxx_K_xxxxxxKxxx
Gene.5825	285	K	xxxxxxxxxE_K_xxxxxxxxxx
Gene.6649	199	K	xxxxxxxxxx_K_xxxxKxxxxx
Gene.19289	231	K	xxxxKxxxxx_K_xxxxxxxxxx
Gene.19722	30	K	xxxxxxxxxE_K_xxxxxxxxxx
Gene.15216	215	K	xxxxxxxxxx_K_xxxxKxxxxx
Gene.397	164	K	xxxxxxxxxx_K_xxxxxxKxxx
Gene.12865	243	K	xxxxxxxxxG_K_xxxxxxxxxx
Gene.9053	102	K	xxxKxxxxxx_K_xxxxxxxxxx
Gene.17094	109	K	xxxxxxxxxG_K_xxxxxxxxxx
Gene.14661	137	K	xxxxxxxxxG_K_xxxxxxxxxx
Gene.25377	219	K	xxxxxxxxxE_K_xxxxxxxxxx
Gene.22081	60	K	xxxxxxxxxx_K_xxxxxxKxxx
Gene.24391	916	K	xxxxKxxxxx_K_Exxxxxxxxx
Gene.22970	36	K	xxxxxxxxxE_K_xxxxxxxxxx
Gene.15203	198	K	xxxKxxxxxx_K_xxxxxxxxxx
Gene.13805	212	K	xxxxxKxxxx_K_xxxxxxxxxx
Gene.16887	97	K	xxxKxxxxxx_K_xxxxxxxxxx
Gene.15398	488	K	xxxKxxxxxx_K_xxxxxxxxxx
Gene.4067	301	K	xxxxxxxxxE_K_xxxxxxxxxx
Gene.3299	295	K	xxxxxxxxxx_K_xxxxxxxKxx
Gene.3542	141	K	xxxxxxxxxE_K_xxxxxxxxxx
Gene.22696	105	K	xxxxxxxxxx_K_xxxxxKxxxx
Gene.23590	243	K	xxxxxKxxxx_K_xxxxxxxxxx
Gene.9096	89	K	xxxxKxxxxx_K_xxxxxxxxxx
Gene.3311	18	K	xxxxKxxxxx_K_xxxxxxxxxx
Gene.8449	63	K	xKxxxxxxxx_K_xxxxxxxxxx
Gene.10804	365	K	xKxxxxxxxx_K_xxxxxxxxxx
Gene.13273	435	K	xxxxxKxxxx_K_xxxxxxxxxx
Gene.24943	252	K	xxxxKxxxxx_K_Exxxxxxxxx
Gene.9661	412	K	xxxxxxxxxE_K_xxxxxxxxxx
Gene.3037	418	K	xxxxxxxxxx_K_xxxxxxKxxx
Gene.22709	370	K	xxxxKxxxxx_K_xxxxxxxxxx
Gene.10620	326	K	xxxxxxxxxx_K_Kxxxxxxxxx
Gene.2324	41	K	xxxxxKxxxx_K_xxxxxxxxxx
Gene.5965	113	K	xxxxKxxxxx_K_xxxxxxxxxx
Gene.24595	96	K	xxxxxxxxxx_K_xxxxxxxxKx
Gene.15503	420	K	xxxxxxxxxx_K_xxxxxxxxKx
Gene.21857	95	K	xxxxxxxxxG_K_xxxxxxxxxx
Gene.23422	79	K	xxxKxxxxxx_K_xxxxxxxxxx
Gene.17264	33	K	xxxxxxxxxx_K_xxxxKxxxxx
Gene.18865	412	K	xxxxKxxxxx_K_xxxxxxxxxx
Gene.20216	118	K	xxxxxxxxxx_K_xxxxxxKxxx
Gene.10665	349	K	xxxxxxxxxE_K_xxxxxxxxxx
Gene.13912	94	K	xxxxxxxxxx_K_xxxxxKxxxx
Gene.5074	135	K	xxxxxxxxxx_K_xxxxxxKxxx
Gene.22637	76	K	xxxxxxxxxx_K_xxxxxxKxxx
Gene.7921	316	K	xxxxxxxxxx_K_Kxxxxxxxxx
Gene.10266	302	K	xxxxxxxxxx_K_xxxxKxxxxx
Gene.7701	108	K	xxxxxxxxxE_K_xxxxxxxxxx
Gene.8556	243	K	xxxxxxxxxx_K_xxxxxxxKxx
Gene.9789	147	K	xxxxxxxxxx_K_xxxxxxxxKx
Gene.22968	569	K	xxxxxxxxxx_K_xxxxKxxxxx
Gene.9116	299	K	xKxxxxxxxx_K_xxxxxxxxxx
Gene.11609	28	K	xxxxxxxxxx_K_xxxxxxKxxx
Gene.18121	222	K	xxxxxxxxxG_K_xxxxxxxxxx
Gene.23100	546	K	xxxKxxxxxx_K_xxxxxxxxxx
Gene.9308	44	K	xxxxxxxxxx_K_xxxxxxxxKx
Gene.16161	88	K	xxxxKxxxxx_K_xxxxxxxxxx
Gene.22963	80	K	xxxKxxxxxx_K_xxxxxxxxxx
Gene.10620	355	K	xxxxxxxxxx_K_Kxxxxxxxxx
Gene.5120	274	K	xxxxxxxxxx_K_xxxxxxKxxx
Gene.5333	88	K	xxxxxxxxxx_K_xxxxKxxxxx
Gene.3208	115	K	xxxxKxxxxx_K_xxxxxxxxxx
Gene.15609	5	K	xxxxxxxxxE_K_xxxxxxxxxx
Gene.18965	66	K	xxxxxxxxxG_K_xxxxxxxxxx
Gene.8359	362	K	xKxxxxxxxx_K_xxxxxxxxxx
Gene.9096	31	K	xKxxxxxxxx_K_xxxxxxxxxx
Gene.5230	24	K	xxxKxxxxxx_K_xxxxxxxxxx
Gene.7091	195	K	xKxxxxxxxx_K_xxxxxxxxxx
Gene.694	60	K	xxxxKxxxxx_K_xxxxxxxxxx
Gene.9832	103	K	xxxKxxxxxx_K_xxxxxxxxxx
Gene.11371	228	K	xxxxxxxxxE_K_xxxxxxxxxx
Gene.14660	206	K	xxxxxxxxxG_K_xxxxxxxxxx
Gene.23211	85	K	xxxxxxxxxG_K_xxxxxxxxxx
Gene.20322	90	K	xxxxxxxxxx_K_xxxxxxxxKx
Gene.20415	56	K	xxxxKxxxxx_K_xxxxxxxxxx
Gene.11208	256	K	xxxxxKxxxx_K_xxxxxxxxxx
Gene.4780	121	K	xKxxxxxxxx_K_xxxxxxxxxx
Gene.11644	72	K	xKxxxxxxxx_K_xxxxxxxxxx
Gene.12013	224	K	xxxxxxxxxx_K_xxxxxxKxxx
Gene.4902	109	K	xxxxxxxxxx_K_Kxxxxxxxxx
Gene.19400	94	K	xxxxxxxxxE_K_xxxxxxxxxx
Gene.2223	63	K	xxxxxxxxxx_K_xxxxxxxxKx
Gene.11531	257	K	xKxxxxxxxx_K_xxxxxxxxxx
Gene.20199	405	K	xxxKxxxxxx_K_xxxxxxxxxx
Gene.9412	285	K	xxxxxxxxxE_K_xxxxxxxxxx
Gene.6794	340	K	xxxxxxxxxx_K_xxxxxxKxxx
Gene.22823	114	K	xxxxxxxxxE_K_xxxxxxxxxx
Gene.12908	6	K	xxxxxxxxxx_K_xxxxxxxxKx
Gene.18217	164	K	xxxKxxxxxx_K_xxxxxxxxxx
Gene.12281	502	K	xxxxxxxxxx_K_xxxxKxxxxx
Gene.476	196	K	xxxxxxxxxG_K_xxxxxxxxxx
Gene.7052	50	K	xxxKxxxxxx_K_xxxxxxxxxx
Gene.8560	190	K	xxxxxxxxxx_K_xxxxKxxxxx
Gene.20788	243	K	xxxKxxxxxx_K_xxxxxxxxxx
Gene.2784	318	K	xxxxxKxxxx_K_xxxxxxxxxx
Gene.3581	252	K	xxxxKxxxxx_K_xxxxxxxxxx
Gene.23618	101	K	xxxxKxxxxx_K_xxxxxxxxxx
Gene.4136	291	K	xxxxxxxxxx_K_xxxxKxxxxx
Gene.16555	235	K	xxxxxKxxxx_K_xxxxxxxxxx
Gene.10154	198	K	xKxxxxxxxx_K_xxxxxxxxxx
Gene.4533	79	K	xxxxxxxxxE_K_xxxxxxxxxx
Gene.16908	204	K	xxxxxxxxxx_K_xxxxKxxxxx
Gene.11635	63	K	xxxxxxxxxx_K_xxxxxxKxxx
Gene.2465	6	K	xxxxxxxxxE_K_xxxxxxxxxx
Gene.2223	100	K	xxxxxxxxxE_K_xxxxxxxxxx
Gene.1052	453	K	xxxxxxxxxx_K_xxxxKxxxxx
Gene.22649	306	K	xxxxxxxxxx_K_xxxxKxxxxx
Gene.17769	301	K	xxxxxxxxxE_K_xxxxxxxxxx
Gene.8851	169	K	xxxxxxxxxx_K_xxxxKxxxxx
Gene.1837	310	K	xxxxxxxxxE_K_xxxxxxxxxx
Gene.9116	102	K	xxxxxxxxxx_K_xxxxKxxxxx
Gene.10760	333	K	xxxxxxxxxE_K_xxxxxxxxxx
Gene.15100	167	K	xxxxxxxxxG_K_xxxxxxxxxx
Gene.24969	159	K	xKxxxxxxxx_K_xxxxxxxxxx
Gene.15038	101	K	xxxxxxxxxG_K_xxxxxxxxxx
Gene.10264	101	K	xxxKxxxxxx_K_xxxxxxxxxx
Gene.14660	75	K	xxxxKxxxxx_K_Exxxxxxxxx
Gene.12424	108	K	xxxxxxxxxx_K_xxxxKxxxxx
Gene.9789	444	K	xxxxxxxxxE_K_xxxxxxxxxx
Gene.19723	148	K	xxxxxxxxxx_K_xxxxxxxxKx
Gene.6282	128	K	xxxxxxxxxG_K_xxxxxxxxxx
Gene.7724	59	K	xxxxxxxxxG_K_xxxxxxxxxx
Gene.3037	18	K	xxxxxxxxxx_K_xxxxxxxxKx
Gene.2567	9	K	xxxxxxxxxG_K_xxxxxxxxxx
Gene.5906	100	K	xxxKxxxxxx_K_xxxxxxxxxx
Gene.7870	21	K	xxxxxxxxxE_K_xxxxxxxxxx
Gene.23417	88	K	xxxKxxxxxx_K_xxxxxxxxxx
Gene.18321	378	K	xxxxxxxxxx_K_xxxxxxxxKx
Gene.22047	426	K	xxxxxxxxxx_K_xxxxxxKxxx
Gene.20638	76	K	xxxxxKxxxx_K_xxxxxxxxxx
Gene.18321	137	K	xxxxxxxxxG_K_xxxxxxxxxx
Gene.8140	172	K	xxxxxxxxxx_K_Kxxxxxxxxx
Gene.25276	374	K	xxxxxxxxxx_K_xxxxKxxxxx
Gene.2688	155	K	xxxxxxxxxE_K_xxxxxxxxxx
Gene.3292	109	K	xxxxxxxxxG_K_xxxxxxxxxx
Gene.19989	387	K	xxxxxxxxxG_K_xxxxxxxxxx
Gene.16984	144	K	xxxxKxxxxx_K_Exxxxxxxxx
Gene.12411	68	K	xxxxxxxxxx_K_xxxxxxxKxx
Gene.2065	164	K	xxxxxKxxxx_K_xxxxxxxxxx
Gene.10079	179	K	xKxxxxxxxx_K_xxxxxxxxxx
Gene.19483	392	K	xKxxxxxxxx_K_xxxxxxxxxx
Gene.12572	99	K	xxxxxxxxxE_K_xxxxxxxxxx
Gene.23686	104	K	xxxxxxxxxx_K_xxxxxxxKxx
Gene.1085	88	K	xxxKxxxxxx_K_xxxxxxxxxx
Gene.24943	45	K	xxxxxxxxxx_K_xxxxxxxxKx
Gene.8629	247	K	xxxxxxxxxG_K_xxxxxxxxxx
Gene.15604	111	K	xxxKxxxxxx_K_xxxxxxxxxx
Gene.17012	60	K	xxxKxxxxxx_K_xxxxxxxxxx
Gene.11804	91	K	xxxxxxxxxG_K_xxxxxxxxxx
Gene.1659	11	K	xxxxKxxxxx_K_xxxxxxxxxx
Gene.12544	113	K	xxxxxKxxxx_K_xxxxxxxxxx
Gene.24698	283	K	xxxxxKxxxx_K_xxxxxxxxxx
Gene.16749	437	K	xxxxxxxxxx_K_xxxxKxxxxx
Gene.25187	924	K	xxxxxxxxxx_K_xxxxxxxxKx
Gene.24049	138	K	xxxxxKxxxx_K_xxxxxxxxxx
Gene.10281	52	K	xxxxxxxxxx_K_xxxxxxxxKx
Gene.9744	192	K	xxxxxxxxxx_K_xxxxxKxxxx
Gene.9932	426	K	xxxxxxxxxx_K_xxxxKxxxxx
Gene.23694	171	K	xxxxxxxxxE_K_xxxxxxxxxx
Gene.23417	11	K	xxxxxxxxxx_K_xxxxxxKxxx
Gene.4080	389	K	xxxxxxxxxG_K_xxxxxxxxxx
Gene.8484	38	K	xxxKxxxxxx_K_xxxxxxxxxx
Gene.16077	19	K	xxxxxxxxxx_K_xxxxxxxKxx
Gene.23208	536	K	xxxxxxxxxE_K_xxxxxxxxxx
Gene.24858	1020	K	xxxKxxxxxx_K_xxxxxxxxxx
Gene.18716	76	K	xKxxxxxxxx_K_xxxxxxxxxx
Gene.15414	203	K	xxxKxxxxxx_K_xxxxxxxxxx
Gene.22182	336	K	xxxKxxxxxx_K_xxxxxxxxxx
Gene.9086	121	K	xxxxxxxxxx_K_xxxxxKxxxx
Gene.15973	70	K	xxxKxxxxxx_K_xxxxxxxxxx
Gene.2273	235	K	xxxxxxxxxx_K_Kxxxxxxxxx
Gene.1846	292	K	xxxxxKxxxx_K_xxxxxxxxxx
Gene.24394	101	K	xxxxxxxxxx_K_xxxxxxKxxx
Gene.2248	37	K	xxxxxxxxxG_K_xxxxxxxxxx
Gene.5074	53	K	xxxxxxxxxx_K_xxxxxxxKxx
Gene.3804	109	K	xKxxxxxxxx_K_xxxxxxxxxx
Gene.16274	350	K	xxxxxxxxxx_K_xxxxKxxxxx
Gene.24213	597	K	xxxxxxxxxx_K_Kxxxxxxxxx
Gene.9972	51	K	xxxKxxxxxx_K_xxxxxxxxxx
Gene.2157	108	K	xxxxxxxxxE_K_xxxxxxxxxx
Gene.8484	60	K	xxxxxxxxxE_K_xxxxxxxxxx
Gene.10804	70	K	xxxxxxxxxG_K_xxxxxxxxxx
Gene.11882	59	K	xxxKxxxxxx_K_xxxxxxxxxx
Gene.6068	146	K	xxxxxKxxxx_K_xxxxxxxxxx
Gene.9308	36	K	xxxxxxxxxG_K_xxxxxxxxxx
Gene.4980	198	K	xKxxxxxxxx_K_xxxxxxxxxx
Gene.11446	57	K	xxxKxxxxxx_K_xxxxxxxxxx
Gene.21013	286	K	xxxxxKxxxx_K_xxxxxxxxxx
Gene.3427	108	K	xxxxxxxxxE_K_xxxxxxxxxx
Gene.12144	193	K	xxxxxxxxxx_K_xxxxKxxxxx
Gene.23038	237	K	xxxxxxxxxx_K_xxxxxxKxxx
Gene.6215	452	K	xxxxxxxxxx_K_xxxxxxKxxx
Gene.20553	145	K	xxxxxxxxxx_K_xxxxxKxxxx
Gene.15499	70	K	xxxxxxxxxG_K_xxxxxxxxxx
Gene.4764	68	K	xxxKxxxxxx_K_xxxxxxxxxx
Gene.18865	446	K	xxxxKxxxxx_K_Exxxxxxxxx
Gene.1659	38	K	xxxxKxxxxx_K_Exxxxxxxxx
Gene.10371	97	K	xxxKxxxxxx_K_xxxxxxxxxx
Gene.4136	45	K	xxxxxxxxxE_K_xxxxxxxxxx
Gene.8559	113	K	xxxxxxxxxx_K_Kxxxxxxxxx
Gene.10761	83	K	xxxKxxxxxx_K_xxxxxxxxxx
Gene.1778	318	K	xxxxxxxxxx_K_xxxxxxKxxx
Gene.24943	456	K	xxxKxxxxxx_K_xxxxxxxxxx
Gene.24943	414	K	xxxKxxxxxx_K_xxxxxxxxxx
Gene.18079	189	K	xxxxxxxxxE_K_xxxxxxxxxx
Gene.11963	120	K	xxxxxxxxxx_K_xxxxKxxxxx
Gene.4964	133	K	xxxxxxxxxE_K_xxxxxxxxxx
Gene.8018	144	K	xxxxKxxxxx_K_xxxxxxxxxx
Gene.3512	10	K	xxxxKxxxxx_K_Exxxxxxxxx
Gene.12167	158	K	xxxxxxxxxx_K_xxxxxxxKxx
Gene.14940	188	K	xxxxxxxxxG_K_xxxxxxxxxx
Gene.10872	351	K	xxxxxxxxxG_K_xxxxxxxxxx
Gene.21274	268	K	xxxxxxxxxG_K_xxxxxxxxxx
Gene.11446	50	K	xxxxxxxxxx_K_xxxxxxKxxx
Gene.25187	1581	K	xxxxxxxxxE_K_xxxxxxxxxx
Gene.10620	363	K	xxxKxxxxxx_K_xxxxxxxxxx
Gene.6617	25	K	xxxxxxxxxG_K_xxxxxxxxxx
Gene.1291	230	K	xxxxxxxxxE_K_xxxxxxxxxx
Gene.14627	480	K	xxxxxxxxxE_K_xxxxxxxxxx
Gene.19589	165	K	xxxxxxxxxE_K_xxxxxxxxxx
Gene.9412	347	K	xxxxxxxxxE_K_xxxxxxxxxx
Gene.16496	117	K	xxxxxxxxxE_K_xxxxxxxxxx
Gene.21096	588	K	xxxxxKxxxx_K_xxxxxxxxxx
Gene.23612	393	K	xxxxxxxxxE_K_xxxxxxxxxx
Gene.1869	83	K	xxxKxxxxxx_K_xxxxxxxxxx
Gene.19945	135	K	xxxxKxxxxx_K_Exxxxxxxxx
Gene.22424	428	K	xxxxxxxxxG_K_xxxxxxxxxx
Gene.22649	17	K	xxxxxxxxxx_K_xxxxxxKxxx
Gene.6794	198	K	xxxxxxxxxx_K_xxxxxxKxxx
Gene.18044	67	K	xKxxxxxxxx_K_xxxxxxxxxx
Gene.23753	253	K	xxxxxxxxxE_K_xxxxxxxxxx
Gene.294	150	K	xKxxxxxxxx_K_xxxxxxxxxx
Gene.4083	333	K	xxxxxxxxxx_K_xxxxxxxKxx
Gene.1560	79	K	xKxxxxxxxx_K_xxxxxxxxxx
Gene.9053	80	K	xxxxxxxxxx_K_xxxxxxKxxx
Gene.21974	392	K	xxxxxxxxxE_K_xxxxxxxxxx
Gene.15241	16	K	xxxxKxxxxx_K_xxxxxxxxxx
Gene.10804	61	K	xxxxxxxxxx_K_xxxxxxxxKx
Gene.660	62	K	xxxxxxxxxx_K_Kxxxxxxxxx
Gene.12411	166	K	xxxxxxxxxx_K_Kxxxxxxxxx
Gene.10840	138	K	xxxxxxxxxG_K_xxxxxxxxxx
Gene.18992	493	K	xxxxxxxxxE_K_xxxxxxxxxx
Gene.19483	79	K	xxxxxKxxxx_K_xxxxxxxxxx
Gene.10477	284	K	xxxxKxxxxx_K_xxxxxxxxxx
Gene.2864	114	K	xxxxxxxxxx_K_Kxxxxxxxxx
Gene.24251	218	K	xxxxxxxxxx_K_xxxxxKxxxx
Gene.8270	285	K	xxxxKxxxxx_K_xxxxxxxxxx
Gene.22237	51	K	xxxKxxxxxx_K_xxxxxxxxxx
Gene.15983	15	K	xxxxxxxxxx_K_xxxxxxKxxx
Gene.9883	275	K	xxxxxxxxxG_K_xxxxxxxxxx
Gene.20388	293	K	xxxxxxxxxG_K_xxxxxxxxxx
Gene.397	65	K	xxxxxxxxxx_K_xxxxxxKxxx
Gene.22476	82	K	xxxxxxxxxG_K_xxxxxxxxxx
Gene.8172	140	K	xxxxxxxxxE_K_xxxxxxxxxx
Gene.19753	73	K	xxxxxxxxxG_K_xxxxxxxxxx
Gene.22081	95	K	xKxxxxxxxx_K_xxxxxxxxxx
Gene.8629	47	K	xKxxxxxxxx_K_xxxxxxxxxx
Gene.18945	224	K	xKxxxxxxxx_K_xxxxxxxxxx
Gene.191	137	K	xxxxKxxxxx_K_xxxxxxxxxx
Gene.21720	38	K	xxxKxxxxxx_K_xxxxxxxxxx
Gene.14558	269	K	xxxxxxxxxE_K_xxxxxxxxxx
Gene.1846	150	K	xxxxKxxxxx_K_xxxxxxxxxx
Gene.23590	577	K	xxxxKxxxxx_K_Exxxxxxxxx
Gene.13509	136	K	xxxxxxxxxE_K_xxxxxxxxxx
Gene.1869	185	K	xxxxxxxxxE_K_xxxxxxxxxx
Gene.660	70	K	xxxKxxxxxx_K_xxxxxxxxxx
Gene.23618	114	K	xxxKxxxxxx_K_xxxxxxxxxx
Gene.10713	632	K	xxxxxxxxxx_K_xxxxKxxxxx
Gene.4170	90	K	xxxxxxxxxE_K_xxxxxxxxxx
Gene.21606	50	K	xxxxxxxxxE_K_xxxxxxxxxx
Gene.17855	270	K	xxxxxxxxxx_K_xxxxxxxxKx
Gene.4666	93	K	xxxxxxxxxE_K_xxxxxxxxxx
Gene.1470	38	K	xxxxxxxxxx_K_Kxxxxxxxxx
Gene.6096	88	K	xxxKxxxxxx_K_xxxxxxxxxx
Gene.19388	145	K	xxxKxxxxxx_K_xxxxxxxxxx
Gene.17612	29	K	xKxxxxxxxx_K_xxxxxxxxxx
Gene.6794	129	K	xxxxxxxxxE_K_xxxxxxxxxx
Gene.22424	432	K	xKxxxxxxxx_K_xxxxxxxxxx
Gene.9155	105	K	xxxxKxxxxx_K_xxxxxxxxxx
Gene.6394	422	K	xxxxxxxxxx_K_xxxxKxxxxx
Gene.22930	252	K	xxxxxxxxxE_K_xxxxxxxxxx
Gene.20322	426	K	xxxKxxxxxx_K_xxxxxxxxxx
Gene.5230	67	K	xxxxxxxxxx_K_xxxxxxxKxx
Gene.21215	76	K	xxxxxxxxxx_K_xxxxKxxxxx
Gene.5995	384	K	xxxxxxxxxE_K_xxxxxxxxxx
Gene.21105	207	K	xxxKxxxxxx_K_xxxxxxxxxx
Gene.25049	917	K	xxxxxxxxxx_K_xxxxxKxxxx
Gene.24050	261	K	xxxxxxxxxx_K_xxxxxxKxxx
Gene.8627	186	K	xxxxKxxxxx_K_xxxxxxxxxx
Gene.5363	108	K	xxxKxxxxxx_K_xxxxxxxxxx
Gene.12950	165	K	xxxxxxxxxE_K_xxxxxxxxxx
Gene.17692	228	K	xxxxxxxxxx_K_xxxxxxKxxx
Gene.24858	789	K	xxxxxxxxxx_K_Kxxxxxxxxx
Gene.13310	187	K	xKxxxxxxxx_K_xxxxxxxxxx
Gene.320	326	K	xxxxxxxxxx_K_xxxxxxxKxx
Gene.23893	107	K	xKxxxxxxxx_K_xxxxxxxxxx
Gene.19392	330	K	xxxxxKxxxx_K_xxxxxxxxxx
Gene.7385	152	K	xxxKxxxxxx_K_xxxxxxxxxx
Gene.954	256	K	xxxxxxxxxx_K_xxxxxxxKxx
Gene.18736	472	K	xxxxxxxxxx_K_xxxxxxxxKx
Gene.2360	147	K	xxxxxxxxxE_K_xxxxxxxxxx
Gene.20306	166	K	xxxKxxxxxx_K_xxxxxxxxxx
Gene.13924	73	K	xxxxKxxxxx_K_xxxxxxxxxx
Gene.11899	61	K	xxxxxxxxxx_K_xxxxxKxxxx
Gene.10510	142	K	xxxxxxxxxx_K_xxxxxKxxxx
Gene.10816	111	K	xKxxxxxxxx_K_xxxxxxxxxx
Gene.12782	132	K	xxxxxxxxxx_K_xxxxxxKxxx
Gene.23945	57	K	xxxxxxxxxE_K_xxxxxxxxxx
Gene.15043	118	K	xKxxxxxxxx_K_xxxxxxxxxx
Gene.23296	499	K	xxxKxxxxxx_K_xxxxxxxxxx
Gene.3038	63	K	xxxxxxxxxx_K_xxxxxxxxKx
Gene.10079	35	K	xxxxxxxxxx_K_xxxxKxxxxx
Gene.13805	44	K	xxxxxxxxxx_K_xxxxxxKxxx
Gene.12635	325	K	xxxxxxxxxx_K_xxxxxKxxxx
Gene.9900	110	K	xxxxxxxxxx_K_xxxxxKxxxx
Gene.14130	359	K	xxxxxxxxxx_K_xxxxxKxxxx
Gene.14897	188	K	xxxxxxxxxE_K_xxxxxxxxxx
Gene.22237	161	K	xxxKxxxxxx_K_xxxxxxxxxx
Gene.19672	137	K	xxxxxxxxxG_K_xxxxxxxxxx
Gene.4195	68	K	xxxxxxxxxE_K_xxxxxxxxxx
Gene.12588	124	K	xxxxxxxxxE_K_xxxxxxxxxx
Gene.9053	95	K	xxxxxxxxxx_K_xxxxxxKxxx
Gene.7422	297	K	xxxxKxxxxx_K_xxxxxxxxxx
Gene.5473	296	K	xxxxxxxxxx_K_xxxxxxKxxx
Gene.18456	283	K	xxxxxKxxxx_K_xxxxxxxxxx
Gene.23379	152	K	xKxxxxxxxx_K_xxxxxxxxxx
Gene.17433	75	K	xxxxKxxxxx_K_xxxxxxxxxx
Gene.16522	670	K	xxxxxxxxxx_K_Kxxxxxxxxx
Gene.1037	143	K	xKxxxxxxxx_K_xxxxxxxxxx
Gene.3313	315	K	xxxxKxxxxx_K_xxxxxxxxxx
Gene.16710	663	K	xxxKxxxxxx_K_xxxxxxxxxx
Gene.669	93	K	xxxKxxxxxx_K_xxxxxxxxxx
Gene.24379	185	K	xxxxKxxxxx_K_xxxxxxxxxx
Gene.9789	215	K	xxxxxxxxxx_K_Kxxxxxxxxx
Gene.12921	85	K	xxxxxKxxxx_K_xxxxxxxxxx
Gene.11635	70	K	xxxKxxxxxx_K_xxxxxxxxxx
Gene.193	51	K	xxxxxxxxxG_K_xxxxxxxxxx
Gene.15784	733	K	xKxxxxxxxx_K_xxxxxxxxxx
Gene.18865	784	K	xxxxxKxxxx_K_xxxxxxxxxx
Gene.24943	556	K	xxxxxxxxxE_K_xxxxxxxxxx
Gene.12152	111	K	xxxxxxxxxE_K_xxxxxxxxxx
Gene.12744	78	K	xKxxxxxxxx_K_xxxxxxxxxx
Gene.23114	398	K	xxxxxxxxxx_K_xxxxxxxxKx
Gene.4184	121	K	xxxKxxxxxx_K_xxxxxxxxxx
Gene.17585	205	K	xxxxxxxxxx_K_Kxxxxxxxxx
Gene.3265	142	K	xxxxxxxxxG_K_xxxxxxxxxx
Gene.16355	213	K	xxxxxxxxxE_K_xxxxxxxxxx
Gene.23590	288	K	xxxxxxxxxG_K_xxxxxxxxxx
Gene.16887	113	K	xxxxxxxxxx_K_Kxxxxxxxxx
Gene.223	300	K	xxxxKxxxxx_K_xxxxxxxxxx
Gene.23288	15	K	xxxxxxxxxE_K_xxxxxxxxxx
Gene.11963	134	K	xKxxxxxxxx_K_xxxxxxxxxx
Gene.3037	56	K	xxxxxxxxxG_K_xxxxxxxxxx
Gene.23679	301	K	xxxxxxxxxE_K_xxxxxxxxxx
Gene.11681	360	K	xxxxxxxxxx_K_xxxxxxxKxx
Gene.18865	313	K	xxxxxxxxxx_K_xxxxxKxxxx
Gene.3292	225	K	xxxxxxxxxE_K_xxxxxxxxxx
Gene.25059	32	K	xxxxKxxxxx_K_xxxxxxxxxx
Gene.12411	233	K	xxxxxxxxxE_K_xxxxxxxxxx
Gene.8735	158	K	xxxxxxxxxx_K_xxxxKxxxxx
Gene.25119	61	K	xxxKxxxxxx_K_xxxxxxxxxx
Gene.23679	64	K	xxxxxKxxxx_K_xxxxxxxxxx
Gene.1778	567	K	xxxKxxxxxx_K_xxxxxxxxxx
Gene.24394	29	K	xxxxxxxxxG_K_xxxxxxxxxx
Gene.2160	122	K	xxxxxxxxxx_K_Kxxxxxxxxx
Gene.12281	527	K	xxxxxxxxxx_K_Kxxxxxxxxx
Gene.20086	418	K	xxxxxxxxxx_K_Kxxxxxxxxx
Gene.17687	273	K	xxxxxKxxxx_K_xxxxxxxxxx
Gene.24574	850	K	xxxxxxxxxx_K_xxxxxxxxKx
Gene.765	122	K	xKxxxxxxxx_K_xxxxxxxxxx
Gene.22088	77	K	xxxxxxxxxG_K_xxxxxxxxxx
Gene.22637	52	K	xxxxxxxxxE_K_xxxxxxxxxx
Gene.9744	198	K	xxxxKxxxxx_K_xxxxxxxxxx
Gene.2095	60	K	xxxxxxxxxx_K_xxxxxxKxxx
Gene.17398	212	K	xxxxxxxxxx_K_xxxxxxKxxx
Gene.7171	85	K	xxxxxxxxxG_K_xxxxxxxxxx
Gene.2360	57	K	xxxKxxxxxx_K_xxxxxxxxxx
Gene.12823	295	K	xxxKxxxxxx_K_xxxxxxxxxx
Gene.20322	99	K	xKxxxxxxxx_K_xxxxxxxxxx
Gene.22682	371	K	xKxxxxxxxx_K_xxxxxxxxxx
Gene.8449	107	K	xxxxxKxxxx_K_xxxxxxxxxx
Gene.2978	250	K	xxxxxxxxxx_K_xxxxxxKxxx
Gene.12941	54	K	xxxxxxxxxx_K_xxxxxxKxxx
Gene.22917	147	K	xxxxxKxxxx_K_xxxxxxxxxx
Gene.2548	42	K	xxxxxxxxxx_K_Kxxxxxxxxx
Gene.15597	120	K	xxxxxxxxxE_K_xxxxxxxxxx
Gene.23569	145	K	xKxxxxxxxx_K_xxxxxxxxxx
Gene.9056	43	K	xxxxxKxxxx_K_xxxxxxxxxx
Gene.18671	183	K	xxxxxxxxxG_K_xxxxxxxxxx
Gene.1012	169	K	xxxxxxxxxx_K_xxxxxxxKxx
Gene.6512	77	K	xxxKxxxxxx_K_xxxxxxxxxx
Gene.20322	382	K	xxxxxKxxxx_K_xxxxxxxxxx
Gene.24627	57	K	xxxxxxxxxx_K_xxxxxxKxxx
Gene.8270	388	K	xxxxKxxxxx_K_xxxxxxxxxx
Gene.2360	125	K	xxxxxxxxxE_K_xxxxxxxxxx
Gene.23854	156	K	xxxxxxxxxE_K_xxxxxxxxxx
Gene.24094	840	K	xxxxxKxxxx_K_xxxxxxxxxx
Gene.15923	479	K	xxxxKxxxxx_K_Exxxxxxxxx
Gene.18088	93	K	xxxxxxxxxx_K_xxxxxxxxKx
Gene.11669	291	K	xxxxxxxxxG_K_xxxxxxxxxx
Gene.18945	47	K	xxxxxxxxxx_K_xxxxxxKxxx
Gene.17465	170	K	xxxxxxxxxx_K_xxxxxKxxxx
Gene.15293	82	K	xxxxxxxxxG_K_xxxxxxxxxx
Gene.23686	26	K	xxxxxxxxxG_K_xxxxxxxxxx
Gene.4901	46	K	xxxxxxxxxx_K_xxxxxxKxxx
Gene.11924	23	K	xxxxxxxxxx_K_xxxxxxxxKx
Gene.17398	132	K	xxxxxxxxxx_K_xxxxKxxxxx
Gene.22440	176	K	xxxxxxxxxx_K_xxxxxxxKxx
Gene.2889	229	K	xxxxxxxxxx_K_xxxxxxKxxx
Gene.21096	624	K	xxxxxxxxxx_K_xxxxxKxxxx
Gene.2978	206	K	xxxxxxxxxG_K_xxxxxxxxxx
Gene.19223	140	K	xxxxxxxxxx_K_Kxxxxxxxxx
Gene.12216	98	K	xxxxxxxxxx_K_xxxxxxKxxx
Gene.22331	772	K	xxxxxxxxxE_K_xxxxxxxxxx
Gene.17896	236	K	xxxxxxxxxG_K_xxxxxxxxxx
Gene.11542	245	K	xxxxxxxxxx_K_xxxxxxKxxx
Gene.15973	93	K	xxxxxxxxxx_K_xxxxxxKxxx
Gene.16011	47	K	xxxxxxxxxG_K_xxxxxxxxxx
Gene.22726	27	K	xxxxxxxxxx_K_xxxxxxxxKx
Gene.9094	51	K	xxxKxxxxxx_K_xxxxxxxxxx
Gene.12144	112	K	xxxxKxxxxx_K_xxxxxxxxxx
Gene.19681	122	K	xxxKxxxxxx_K_xxxxxxxxxx
Gene.11140	125	K	xxxKxxxxxx_K_xxxxxxxxxx
Gene.2074	106	K	xxxKxxxxxx_K_xxxxxxxxxx
Gene.7445	127	K	xxxxxKxxxx_K_xxxxxxxxxx
Gene.8259	58	K	xxxxxxxxxx_K_xxxxxxKxxx
Gene.9789	332	K	xxxKxxxxxx_K_xxxxxxxxxx
Gene.3037	507	K	xKxxxxxxxx_K_xxxxxxxxxx
Gene.17788	50	K	xxxxxxxxxx_K_xxxxxKxxxx
Gene.23555	202	K	xxxxxxxxxx_K_xxxxxxxKxx
Gene.1133	160	K	xxxKxxxxxx_K_xxxxxxxxxx
Gene.301	206	K	xxxxxKxxxx_K_xxxxxxxxxx
Gene.22805	98	K	xxxxxxxxxG_K_xxxxxxxxxx
Gene.19446	151	K	xKxxxxxxxx_K_xxxxxxxxxx
Gene.20017	253	K	xxxKxxxxxx_K_xxxxxxxxxx
Gene.3292	204	K	xxxxxxxxxx_K_xxxxxKxxxx
Gene.19370	291	K	xxxxxxxxxx_K_xxxxxxxxKx
Gene.5291	146	K	xxxxxxxxxx_K_Kxxxxxxxxx
Gene.10603	231	K	xxxxxxxxxG_K_xxxxxxxxxx
Gene.15368	46	K	xxxxxxxxxx_K_xxxxxxKxxx
Gene.8998	247	K	xxxxxxxxxx_K_xxxxxKxxxx
Gene.771	66	K	xxxxxxxxxE_K_xxxxxxxxxx
Gene.7763	151	K	xxxxxxxxxx_K_xxxxKxxxxx
Gene.15973	466	K	xxxxxxxxxx_K_Kxxxxxxxxx
Gene.22009	366	K	xxxxxxxxxG_K_xxxxxxxxxx
Gene.5389	32	K	xxxxxxxxxG_K_xxxxxxxxxx
Gene.2978	245	K	xxxKxxxxxx_K_xxxxxxxxxx
Gene.6791	145	K	xxxxKxxxxx_K_Exxxxxxxxx
Gene.2288	391	K	xxxxxxxxxE_K_xxxxxxxxxx
Gene.23695	280	K	xxxxxxxxxx_K_xxxxxxKxxx
Gene.7966	124	K	xxxxxxxxxG_K_xxxxxxxxxx
Gene.9789	104	K	xxxxxxxxxx_K_xxxxxxxxKx
Gene.16074	165	K	xxxxxKxxxx_K_xxxxxxxxxx
Gene.7648	128	K	xxxxxxxxxx_K_xxxxxxKxxx
Gene.2223	71	K	xxxxxxxxxx_K_xxxxxxKxxx
Gene.20527	162	K	xxxxxxxxxx_K_xxxxxKxxxx
Gene.5827	214	K	xxxxxxxxxE_K_xxxxxxxxxx
Gene.11623	81	K	xxxKxxxxxx_K_xxxxxxxxxx
Gene.11978	72	K	xxxxxxxxxx_K_xxxxxKxxxx
Gene.12572	96	K	xxxxxxxxxx_K_xxxxxxxKxx
Gene.10266	546	K	xxxxxxxxxE_K_xxxxxxxxxx
Gene.7385	123	K	xxxxxxxxxG_K_xxxxxxxxxx
Gene.5906	188	K	xxxKxxxxxx_K_xxxxxxxxxx
Gene.12941	316	K	xxxxxxxxxx_K_xxxxxxxxKx
Gene.2891	239	K	xxxxxxxxxx_K_xxxxxxKxxx
Gene.23211	31	K	xxxxxxxxxE_K_xxxxxxxxxx
Gene.2817	156	K	xxxxxxxxxE_K_xxxxxxxxxx
Gene.4083	323	K	xxxKxxxxxx_K_xxxxxxxxxx
Gene.13976	133	K	xxxxxxxxxx_K_xxxxKxxxxx
Gene.20216	156	K	xxxxKxxxxx_K_xxxxxxxxxx
Gene.8629	136	K	xxxKxxxxxx_K_xxxxxxxxxx
Gene.3638	48	K	xxxxxxxxxE_K_xxxxxxxxxx
Gene.9684	153	K	xKxxxxxxxx_K_xxxxxxxxxx
Gene.12506	52	K	xxxxxxxxxE_K_xxxxxxxxxx
Gene.20270	504	K	xxxKxxxxxx_K_xxxxxxxxxx
Gene.5825	351	K	xxxKxxxxxx_K_xxxxxxxxxx
Gene.19989	94	K	xxxxxxxxxG_K_xxxxxxxxxx
Gene.6794	205	K	xxxKxxxxxx_K_xxxxxxxxxx
Gene.16011	216	K	xKxxxxxxxx_K_xxxxxxxxxx
Gene.22871	840	K	xxxKxxxxxx_K_xxxxxxxxxx
Gene.20318	98	K	xxxxxxxxxx_K_Kxxxxxxxxx
Gene.19753	14	K	xxxxxxxxxx_K_Kxxxxxxxxx
Gene.19875	402	K	xxxxxxxxxx_K_Kxxxxxxxxx
Gene.9972	150	K	xxxxxxxxxG_K_xxxxxxxxxx
Gene.24574	893	K	xxxxxxxxxx_K_xxxxxKxxxx
Gene.19370	223	K	xxxKxxxxxx_K_xxxxxxxxxx
Gene.20932	347	K	xxxxKxxxxx_K_xxxxxxxxxx
Gene.5576	130	K	xxxxxxxxxE_K_xxxxxxxxxx
Gene.13174	187	K	xxxxxxxxxx_K_Kxxxxxxxxx
Gene.16710	675	K	xxxxxKxxxx_K_xxxxxxxxxx
Gene.20517	427	K	xxxxxKxxxx_K_xxxxxxxxxx
Gene.22649	311	K	xxxxxxxxxG_K_xxxxxxxxxx
Gene.8270	170	K	xxxxxxxxxE_K_xxxxxxxxxx
Gene.23379	138	K	xxxxxxxxxE_K_xxxxxxxxxx
Gene.17398	119	K	xxxxxxxxxx_K_xxxxxxxxKx
Gene.2750	341	K	xxxxxxxxxx_K_xxxxxxxKxx
Gene.8974	116	K	xxxKxxxxxx_K_xxxxxxxxxx
Gene.22649	44	K	xxxxKxxxxx_K_xxxxxxxxxx
Gene.397	54	K	xxxKxxxxxx_K_xxxxxxxxxx
Gene.18865	779	K	xxxxxxxxxx_K_xxxxKxxxxx
Gene.22193	513	K	xxxxxxxxxE_K_xxxxxxxxxx
Gene.9307	258	K	xxxxxxxxxG_K_xxxxxxxxxx
Gene.9434	425	K	xKxxxxxxxx_K_xxxxxxxxxx
Gene.22387	368	K	xxxxxxxxxx_K_xxxxxxKxxx
Gene.549	334	K	xxxxxKxxxx_K_xxxxxxxxxx
Gene.22993	342	K	xxxxxxxxxx_K_xxxxxKxxxx
Gene.15332	135	K	xxxxxxxxxG_K_xxxxxxxxxx
Gene.22217	485	K	xxxxxxxxxG_K_xxxxxxxxxx
Gene.10391	70	K	xxxxxxxxxG_K_xxxxxxxxxx
Gene.16773	426	K	xxxxxxxxxE_K_xxxxxxxxxx
Gene.10665	93	K	xxxxxxxxxx_K_Kxxxxxxxxx
Gene.15532	298	K	xxxxxxxxxx_K_xxxxKxxxxx
Gene.25276	1277	K	xxxxxxxxxx_K_xxxxxxKxxx
Gene.16161	289	K	xxxxxxxxxx_K_xxxxxxKxxx
Gene.11847	63	K	xxxxxxxxxx_K_Kxxxxxxxxx
Gene.22750	210	K	xxxxxxxxxx_K_xxxxxxKxxx
Gene.12251	222	K	xxxxxxxxxx_K_xxxxxxxKxx
Gene.8861	98	K	xxxxKxxxxx_K_xxxxxxxxxx
Gene.19045	587	K	xxxxxxxxxx_K_xxxxKxxxxx
Gene.23011	92	K	xxxxxxxxxE_K_xxxxxxxxxx
Gene.19583	81	K	xxxxxxxxxG_K_xxxxxxxxxx
Gene.17037	391	K	xxxxxxxxxE_K_xxxxxxxxxx
Gene.11344	219	K	xKxxxxxxxx_K_xxxxxxxxxx
Gene.7052	116	K	xxxxxKxxxx_K_xxxxxxxxxx
Gene.21034	140	K	xxxKxxxxxx_K_xxxxxxxxxx
Gene.20216	319	K	xxxxKxxxxx_K_xxxxxxxxxx
Gene.19411	553	K	xxxxxxxxxx_K_xxxxxxxxKx
Gene.11346	275	K	xxxxxxxxxx_K_xxxxxKxxxx
Gene.5234	186	K	xxxKxxxxxx_K_xxxxxxxxxx
Gene.24286	273	K	xKxxxxxxxx_K_xxxxxxxxxx
Gene.11978	78	K	xxxxxxxxxG_K_xxxxxxxxxx
Gene.9363	499	K	xxxxxxxxxG_K_xxxxxxxxxx
Gene.5120	493	K	xxxxxxxxxx_K_xxxxxxxxKx
Gene.11644	151	K	xxxxxxxxxG_K_xxxxxxxxxx
Gene.9919	186	K	xxxxKxxxxx_K_Exxxxxxxxx
Gene.19589	265	K	xxxxxxxxxx_K_xxxxKxxxxx
Gene.9878	137	K	xxxxxKxxxx_K_xxxxxxxxxx
Gene.1085	56	K	xxxxxxxxxx_K_xxxxxxxKxx
Gene.9789	267	K	xxxxxxxxxE_K_xxxxxxxxxx
Gene.16584	100	K	xxxxKxxxxx_K_xxxxxxxxxx
Gene.397	77	K	xxxxxKxxxx_K_xxxxxxxxxx
Gene.13290	50	K	xxxxxxxxxG_K_xxxxxxxxxx
Gene.1778	530	K	xxxxxxxxxE_K_xxxxxxxxxx
Gene.23737	98	K	xKxxxxxxxx_K_xxxxxxxxxx
Gene.6581	139	K	xxxxKxxxxx_K_xxxxxxxxxx
Gene.22898	62	K	xxxxKxxxxx_K_Exxxxxxxxx
Gene.16052	171	K	xxxKxxxxxx_K_xxxxxxxxxx
Gene.13547	183	K	xxxxKxxxxx_K_xxxxxxxxxx
Gene.21959	656	K	xxxKxxxxxx_K_xxxxxxxxxx
Gene.10042	202	K	xxxxxxxxxx_K_xxxxKxxxxx
Gene.12013	61	K	xxxxxKxxxx_K_xxxxxxxxxx
Gene.15293	113	K	xxxxxxxxxG_K_xxxxxxxxxx
Gene.11569	159	K	xxxxxxxxxx_K_xxxxxxxKxx
Gene.22204	77	K	xxxKxxxxxx_K_xxxxxxxxxx
Gene.14973	204	K	xxxxxxxxxx_K_xxxxxxxKxx
Gene.23757	182	K	xxxxxxxxxx_K_xxxxKxxxxx
Gene.11346	281	K	xxxxKxxxxx_K_xxxxxxxxxx
Gene.2359	243	K	xxxxKxxxxx_K_xxxxxxxxxx
Gene.15046	323	K	xxxxxxxxxG_K_xxxxxxxxxx
Gene.20788	210	K	xKxxxxxxxx_K_xxxxxxxxxx
Gene.8688	106	K	xxxxxxxxxx_K_xxxxxxxKxx
Gene.10603	305	K	xxxxxKxxxx_K_xxxxxxxxxx
Gene.12823	309	K	xxxxxxxxxx_K_xxxxxxKxxx
Gene.22424	261	K	xxxxxxxxxx_K_Kxxxxxxxxx
Gene.15043	321	K	xxxxxxxxxx_K_xxxxKxxxxx
Gene.1846	131	K	xxxxxxxxxx_K_xxxxxKxxxx
Gene.20372	107	K	xKxxxxxxxx_K_xxxxxxxxxx
Gene.22217	412	K	xxxKxxxxxx_K_xxxxxxxxxx
Gene.9225	329	K	xxxxxxxxxE_K_xxxxxxxxxx
Gene.3055	213	K	xxxxKxxxxx_K_xxxxxxxxxx
Gene.3344	601	K	xxxxxxxxxx_K_Kxxxxxxxxx
Gene.17339	309	K	xxxxxxxxxE_K_xxxxxxxxxx
Gene.13205	138	K	xxxxxxxxxx_K_xxxxxxxKxx
Gene.18519	305	K	xxxxxxxxxx_K_xxxxxxKxxx
Gene.8678	361	K	xxxxxxxxxx_K_xxxxxxxxKx
Gene.3299	65	K	xxxKxxxxxx_K_xxxxxxxxxx
Gene.19040	207	K	xxxxxKxxxx_K_xxxxxxxxxx
Gene.11963	245	K	xxxxxKxxxx_K_xxxxxxxxxx
Gene.6710	33	K	xxxxxxxxxx_K_xxxxxxKxxx
Gene.18865	68	K	xxxxxxxxxG_K_xxxxxxxxxx
Gene.20890	57	K	xxxKxxxxxx_K_xxxxxxxxxx
Gene.23153	138	K	xxxxxxxxxE_K_xxxxxxxxxx
Gene.1778	506	K	xxxKxxxxxx_K_xxxxxxxxxx
Gene.23751	510	K	xxxKxxxxxx_K_xxxxxxxxxx
Gene.16710	368	K	xxxxxxxxxx_K_xxxxxxxxKx
Gene.8449	54	K	xxxxxxxxxx_K_xxxxxxxxKx
Gene.4037	191	K	xxxxxxxxxE_K_xxxxxxxxxx
Gene.16274	232	K	xxxxxxxxxx_K_xxxxxxxxKx
Gene.7044	169	K	xxxxxKxxxx_K_xxxxxxxxxx
Gene.16052	409	K	xxxxxxxxxx_K_xxxxxKxxxx
Gene.5234	39	K	xxxxxxxxxx_K_xxxxxxxKxx
Gene.514	227	K	xxxxxxxxxE_K_xxxxxxxxxx
Gene.4666	135	K	xxxxxxxxxx_K_xxxxxxxxKx
Gene.17029	417	K	xxxxxxxxxx_K_xxxxKxxxxx
Gene.11628	243	K	xxxxxxxxxG_K_xxxxxxxxxx
Gene.22170	138	K	xxxxxxxxxx_K_xxxxxxKxxx
Gene.14296	202	K	xxxKxxxxxx_K_xxxxxxxxxx
Gene.4780	131	K	xxxxxxxxxx_K_xxxxxxKxxx
Gene.13732	155	K	xxxxxxxxxx_K_Kxxxxxxxxx
Gene.20216	279	K	xxxxxxxxxG_K_xxxxxxxxxx
Gene.3570	410	K	xxxxxxxxxG_K_xxxxxxxxxx
Gene.23155	114	K	xxxKxxxxxx_K_xxxxxxxxxx
Gene.23751	236	K	xxxxxKxxxx_K_xxxxxxxxxx
Gene.20017	529	K	xxxKxxxxxx_K_xxxxxxxxxx
Gene.9883	218	K	xxxxxKxxxx_K_xxxxxxxxxx
Gene.7648	253	K	xxxxxxxxxG_K_xxxxxxxxxx
Gene.16198	19	K	xxxxxxxxxE_K_xxxxxxxxxx
Gene.12737	85	K	xxxxxxxxxE_K_xxxxxxxxxx
Gene.12530	222	K	xxxKxxxxxx_K_xxxxxxxxxx
Gene.8386	83	K	xxxKxxxxxx_K_xxxxxxxxxx
Gene.14735	241	K	xxxKxxxxxx_K_xxxxxxxxxx
Gene.19589	114	K	xxxxxxxxxG_K_xxxxxxxxxx
Gene.20400	561	K	xxxxxxxxxx_K_xxxxxxxxKx
Gene.7093	39	K	xxxxxxxxxx_K_xxxxKxxxxx
Gene.25179	197	K	xxxxxxxxxx_K_xxxxxxxxKx
Gene.24943	378	K	xxxxxxxxxx_K_xxxxxxKxxx
Gene.14176	106	K	xxxxxxxxxx_K_xxxxKxxxxx
Gene.22649	24	K	xxxKxxxxxx_K_xxxxxxxxxx
Gene.22049	330	K	xxxxxxxxxE_K_xxxxxxxxxx
Gene.22637	307	K	xxxKxxxxxx_K_xxxxxxxxxx
Gene.11638	114	K	xxxxxxxxxE_K_xxxxxxxxxx
Gene.25377	122	K	xxxxKxxxxx_K_xxxxxxxxxx
Gene.10510	148	K	xxxxKxxxxx_K_xxxxxxxxxx
Gene.13780	109	K	xxxxKxxxxx_K_xxxxxxxxxx
Gene.8781	78	K	xxxxxxxxxE_K_xxxxxxxxxx
Gene.12780	3	K	xxxxxxxxxx_K_xxxxxKxxxx
Gene.19411	562	K	xxxxxxxxxE_K_xxxxxxxxxx
Gene.19411	419	K	xxxKxxxxxx_K_xxxxxxxxxx
Gene.3719	248	K	xxxKxxxxxx_K_xxxxxxxxxx
Gene.17906	228	K	xxxxxxxxxE_K_xxxxxxxxxx
Gene.11392	115	K	xxxxxxxxxE_K_xxxxxxxxxx
Gene.8241	40	K	xxxxxKxxxx_K_xxxxxxxxxx
Gene.9053	129	K	xxxxKxxxxx_K_xxxxxxxxxx
Gene.15733	284	K	xKxxxxxxxx_K_xxxxxxxxxx
Gene.15203	196	K	xxxKxxxxxx_K_xxxxxxxxxx
Gene.19989	370	K	xKxxxxxxxx_K_xxxxxxxxxx
Gene.2567	76	K	xxxxKxxxxx_K_xxxxxxxxxx
Gene.17983	264	K	xxxxxKxxxx_K_xxxxxxxxxx
Gene.12216	105	K	xxxKxxxxxx_K_xxxxxxxxxx
Gene.15430	93	K	xxxKxxxxxx_K_xxxxxxxxxx
Gene.24292	402	K	xxxxxxxxxG_K_xxxxxxxxxx
Gene.15213	191	K	xxxxxxxxxG_K_xxxxxxxxxx
Gene.21096	117	K	xxxxxxxxxG_K_xxxxxxxxxx
Gene.22469	246	K	xxxxxxxxxx_K_xxxxxxxxKx
Gene.12936	102	K	xxxxxxxxxx_K_xxxxxxxxKx
Gene.22170	161	K	xxxxxxxxxx_K_xxxxxxxxKx
Gene.15604	40	K	xxxKxxxxxx_K_xxxxxxxxxx
Gene.15969	165	K	xxxxxxxxxx_K_xxxxxKxxxx
Gene.20026	51	K	xxxxxxxxxx_K_xxxxxxKxxx
Gene.17896	435	K	xxxxxxxxxx_K_xxxxxxKxxx
Gene.20106	288	K	xxxxKxxxxx_K_Exxxxxxxxx
Gene.24499	387	K	xxxxxxxxxG_K_xxxxxxxxxx
Gene.2709	115	K	xxxxxKxxxx_K_xxxxxxxxxx
Gene.20039	24	K	xxxxxxxxxG_K_xxxxxxxxxx
Gene.8998	135	K	xxxxxxxxxG_K_xxxxxxxxxx
Gene.12402	176	K	xxxxxxxxxG_K_xxxxxxxxxx
Gene.20216	242	K	xxxxxxxxxx_K_xxxxxKxxxx
Gene.3471	45	K	xxxKxxxxxx_K_xxxxxxxxxx
Gene.20815	127	K	xxxxxxxxxx_K_xxxxxxxxKx
Gene.17306	144	K	xxxKxxxxxx_K_xxxxxxxxxx
Gene.23831	99	K	xxxxxxxxxE_K_xxxxxxxxxx
Gene.2809	162	K	xxxxxxxxxE_K_xxxxxxxxxx
Gene.10266	193	K	xxxxxxxxxx_K_xxxxKxxxxx
Gene.7385	182	K	xxxxxxxxxE_K_xxxxxxxxxx
Gene.6489	58	K	xxxxxxxxxx_K_xxxxxxKxxx
Gene.19411	550	K	xxxKxxxxxx_K_xxxxxxxxxx
Gene.14461	57	K	xxxKxxxxxx_K_xxxxxxxxxx
Gene.19875	457	K	xxxKxxxxxx_K_xxxxxxxxxx
Gene.24015	255	K	xxxxxxxxxx_K_xxxxxKxxxx
Gene.12603	247	K	xKxxxxxxxx_K_xxxxxxxxxx
Gene.3210	153	K	xxxxxxxxxx_K_xxxxKxxxxx
Gene.16234	97	K	xxxxxxxxxx_K_xxxxKxxxxx
Gene.24943	265	K	xxxxxxxxxx_K_xxxxxKxxxx
Gene.25187	1092	K	xxxxxxxxxG_K_xxxxxxxxxx
Gene.24251	25	K	xxxxxxxxxx_K_xxxxxxxxKx
Gene.497	57	K	xxxxxxxxxx_K_xxxxxxKxxx
Gene.10649	19	K	xxxxxxxxxx_K_xxxxxxKxxx
Gene.23187	153	K	xxxxxxxxxG_K_xxxxxxxxxx
Gene.24256	223	K	xxxxxxxxxx_K_xxxxxxxKxx
Gene.16274	297	K	xxxxxKxxxx_K_xxxxxxxxxx
Gene.19989	252	K	xxxxxxxxxE_K_xxxxxxxxxx
Gene.24161	112	K	xxxxKxxxxx_K_xxxxxxxxxx
Gene.24943	440	K	xxxxxxxxxx_K_xxxxxxxxKx
Gene.23679	418	K	xxxxxxxxxG_K_xxxxxxxxxx
Gene.14264	48	K	xxxxxxxxxx_K_xxxxxxxxKx
Gene.20517	315	K	xxxxxxxxxG_K_xxxxxxxxxx
Gene.20565	255	K	xxxxxxxxxG_K_xxxxxxxxxx
Gene.11603	158	K	xxxxxxxxxE_K_xxxxxxxxxx
Gene.780	49	K	xxxKxxxxxx_K_xxxxxxxxxx
Gene.3148	338	K	xxxxxxxxxx_K_xxxxxxxxKx
Gene.3299	171	K	xxxxxKxxxx_K_xxxxxxxxxx
Gene.24222	394	K	xxxxxxxxxx_K_xxxxxxKxxx
Gene.15923	484	K	xxxxxxxxxE_K_xxxxxxxxxx
Gene.21857	152	K	xKxxxxxxxx_K_xxxxxxxxxx
Gene.12614	222	K	xxxxxxxxxG_K_xxxxxxxxxx
Gene.18917	116	K	xxxxxxxxxx_K_Kxxxxxxxxx
Gene.23282	83	K	xxxxxKxxxx_K_xxxxxxxxxx
Gene.3958	258	K	xxxxxxxxxE_K_xxxxxxxxxx
Gene.1432	19	K	xxxxxxxxxx_K_xxxxxxKxxx
Gene.16133	458	K	xxxxxxxxxE_K_xxxxxxxxxx
Gene.6215	467	K	xxxxxxxxxx_K_xxxxxxxKxx
Gene.20517	830	K	xxxxxKxxxx_K_xxxxxxxxxx
Gene.23417	65	K	xxxxxxxxxx_K_xxxxxxKxxx
Gene.24943	553	K	xKxxxxxxxx_K_xxxxxxxxxx
Gene.16984	8	K	xxxxxxxxxx_K_xxxxxxKxxx
Gene.15203	7	K	xxxxxxxxxx_K_xxxxKxxxxx
Gene.16519	166	K	xxxKxxxxxx_K_xxxxxxxxxx
Gene.20717	132	K	xKxxxxxxxx_K_xxxxxxxxxx
Gene.3581	20	K	xxxxxxxxxx_K_xxxxxxKxxx
Gene.15192	463	K	xxxxxKxxxx_K_xxxxxxxxxx
Gene.15092	248	K	xxxxxxxxxG_K_xxxxxxxxxx
Gene.15923	491	K	xxxKxxxxxx_K_xxxxxxxxxx
Gene.18847	124	K	xxxxxxxxxx_K_xxxxxxKxxx
Gene.12780	134	K	xxxKxxxxxx_K_xxxxxxxxxx
Gene.5234	51	K	xxxxxxxxxx_K_xxxxxxxxKx
Gene.22049	92	K	xxxxxxxxxx_K_xxxxxxxKxx
Gene.14897	160	K	xxxxxxxxxx_K_xxxxxxKxxx
Gene.660	160	K	xxxKxxxxxx_K_xxxxxxxxxx
Gene.1720	17	K	xxxxxxxxxx_K_xxxxxKxxxx
Gene.10512	149	K	xxxxxxxxxG_K_xxxxxxxxxx
Gene.10079	73	K	xxxxKxxxxx_K_xxxxxxxxxx
Gene.11763	186	K	xxxxxxxxxG_K_xxxxxxxxxx
Gene.16237	86	K	xxxxxKxxxx_K_xxxxxxxxxx
Gene.12218	20	K	xxxxxxxxxx_K_xxxxxxKxxx
Gene.22047	433	K	xxxKxxxxxx_K_xxxxxxxxxx
Gene.16558	233	K	xxxxxxxxxG_K_xxxxxxxxxx
Gene.17398	322	K	xKxxxxxxxx_K_xxxxxxxxxx
Gene.11245	185	K	xxxxxxxxxG_K_xxxxxxxxxx
Gene.15308	233	K	xxxKxxxxxx_K_xxxxxxxxxx
Gene.5389	40	K	xxxxxxxxxG_K_xxxxxxxxxx
Gene.20527	168	K	xKxxxxxxxx_K_xxxxxxxxxx
Gene.22116	122	K	xxxxKxxxxx_K_xxxxxxxxxx
Gene.19366	168	K	xxxxxxxxxG_K_xxxxxxxxxx
Gene.15678	142	K	xxxxxxxxxx_K_Kxxxxxxxxx
Gene.14317	219	K	xxxxxxxxxx_K_xxxxxxxKxx
Gene.2384	267	K	xxxxxxxxxx_K_xxxxxxxxKx
Gene.22440	38	K	xxxxxxxxxx_K_xxxxxxxxKx
Gene.21091	88	K	xxxxxxxxxx_K_xxxxxxKxxx
Gene.286	118	K	xxxxxxxxxx_K_xxxxxKxxxx
Gene.17654	246	K	xKxxxxxxxx_K_xxxxxxxxxx
Gene.6626	114	K	xKxxxxxxxx_K_xxxxxxxxxx
Gene.1846	287	K	xxxxxxxxxx_K_xxxxKxxxxx
Gene.20199	363	K	xxxxxxxxxx_K_Kxxxxxxxxx
Gene.9689	144	K	xKxxxxxxxx_K_xxxxxxxxxx
Gene.7724	103	K	xxxxxxxxxE_K_xxxxxxxxxx
Gene.18865	75	K	xxxKxxxxxx_K_xxxxxxxxxx
Gene.5234	67	K	xxxKxxxxxx_K_xxxxxxxxxx
Gene.119	42	K	xxxxxxxxxx_K_xxxxxxxxKx
Gene.6376	71	K	xxxxxxxxxE_K_xxxxxxxxxx
Gene.12782	126	K	xxxxxxxxxE_K_xxxxxxxxxx
Gene.21050	604	K	xxxxxxxxxx_K_xxxxxxKxxx
Gene.22803	282	K	xxxxxxxxxx_K_xxxxxxxxKx
Gene.11474	428	K	xxxKxxxxxx_K_xxxxxxxxxx
Gene.22203	167	K	xKxxxxxxxx_K_xxxxxxxxxx
Gene.10026	137	K	xxxxxxxxxx_K_xxxxxxKxxx
Gene.19045	128	K	xxxxxxxxxG_K_xxxxxxxxxx
Gene.6958	63	K	xxxxxxxxxE_K_xxxxxxxxxx
Gene.11763	375	K	xxxxxxxxxx_K_xxxxxxxxKx
Gene.497	312	K	xxxxxxxxxx_K_xxxxxxKxxx
Gene.16374	120	K	xKxxxxxxxx_K_xxxxxxxxxx
Gene.4184	20	K	xKxxxxxxxx_K_xxxxxxxxxx
Gene.1291	214	K	xxxKxxxxxx_K_xxxxxxxxxx
Gene.25088	698	K	xxxxxxxxxx_K_xxxxxxKxxx
Gene.23737	74	K	xxxxKxxxxx_K_xxxxxxxxxx
Gene.18404	255	K	xKxxxxxxxx_K_xxxxxxxxxx
Gene.22476	25	K	xxxxxxxxxx_K_xxxxxxxKxx
Gene.20039	9	K	xxxxxxxxxx_K_xxxxxxKxxx
Gene.18736	481	K	xKxxxxxxxx_K_xxxxxxxxxx
Gene.8337	101	K	xxxxxxxxxG_K_xxxxxxxxxx
Gene.21013	266	K	xxxKxxxxxx_K_xxxxxxxxxx
Gene.11847	165	K	xxxxxxxxxG_K_xxxxxxxxxx
Gene.23048	477	K	xxxKxxxxxx_K_xxxxxxxxxx
Gene.23984	713	K	xxxxKxxxxx_K_xxxxxxxxxx
Gene.7229	168	K	xxxxxxxxxE_K_xxxxxxxxxx
Gene.16984	41	K	xxxxKxxxxx_K_xxxxxxxxxx
Gene.11777	153	K	xxxxKxxxxx_K_Exxxxxxxxx
Gene.20565	65	K	xxxxxxxxxx_K_xxxxKxxxxx
Gene.22424	44	K	xxxxxKxxxx_K_xxxxxxxxxx
Gene.22837	385	K	xxxxxxxxxx_K_xxxxxKxxxx
Gene.683	90	K	xxxxxKxxxx_K_xxxxxxxxxx
Gene.16710	534	K	xxxxxxxxxG_K_xxxxxxxxxx
Gene.21804	69	K	xxxxxKxxxx_K_xxxxxxxxxx
Gene.14119	1036	K	xxxxxxxxxE_K_xxxxxxxxxx
Gene.14506	154	K	xxxxxxxxxx_K_xxxxxxxxKx
Gene.15043	22	K	xxxxxxxxxG_K_xxxxxxxxxx
Gene.3376	57	K	xxxxxxxxxE_K_xxxxxxxxxx
Gene.19993	119	K	xxxxxxxxxx_K_xxxxKxxxxx
Gene.22325	406	K	xxxxxxxxxx_K_xxxxxxKxxx
Gene.13646	189	K	xxxxxxxxxx_K_xxxxxxKxxx
Gene.8678	215	K	xxxxKxxxxx_K_xxxxxxxxxx
Gene.22049	376	K	xxxxxxxxxx_K_xxxxxxxxKx
Gene.22325	413	K	xxxKxxxxxx_K_xxxxxxxxxx
Gene.15354	170	K	xxxxxxxxxx_K_xxxxxKxxxx
Gene.2991	49	K	xxxxxxxxxx_K_xxxxxKxxxx
Gene.22649	14	K	xxxKxxxxxx_K_xxxxxxxxxx
Gene.9096	172	K	xxxxxxxxxG_K_xxxxxxxxxx
Gene.5908	236	K	xxxxxxxxxx_K_xxxxxxKxxx
Gene.15045	112	K	xxxxxxxxxG_K_xxxxxxxxxx
Gene.12617	50	K	xxxxxxxxxx_K_xxxxxxKxxx
Gene.18177	55	K	xxxxxxxxxx_K_xxxxxxxxKx
Gene.3993	26	K	xxxxxxxxxx_K_xxxxxxKxxx
Gene.16237	302	K	xxxxxxxxxE_K_xxxxxxxxxx
Gene.13267	130	K	xxxxxxxxxx_K_xxxxxKxxxx
Gene.272	187	K	xxxxxxxxxx_K_Kxxxxxxxxx
Gene.5825	326	K	xxxxKxxxxx_K_xxxxxxxxxx
Gene.16454	296	K	xxxxxxxxxx_K_xxxxxxKxxx
Gene.20517	260	K	xxxxxKxxxx_K_xxxxxxxxxx
Gene.24452	157	K	xKxxxxxxxx_K_xxxxxxxxxx
Gene.12744	149	K	xxxxxxxxxx_K_xxxxxxKxxx
Gene.7517	549	K	xxxxxxxxxx_K_xxxxxKxxxx
Gene.8893	240	K	xKxxxxxxxx_K_xxxxxxxxxx
Gene.14816	79	K	xKxxxxxxxx_K_xxxxxxxxxx
Gene.9096	66	K	xxxKxxxxxx_K_xxxxxxxxxx
Gene.1927	242	K	xxxxxxxxxx_K_xxxxxxxxKx
Gene.23878	89	K	xxxxxxxxxE_K_xxxxxxxxxx
Gene.13169	296	K	xxxxxxxxxx_K_xxxxxKxxxx
Gene.3038	67	K	xxxxxxxxxx_K_xxxxKxxxxx
Gene.24062	25	K	xxxxxKxxxx_K_xxxxxxxxxx
Gene.1659	53	K	xxxxxxxxxG_K_xxxxxxxxxx
Gene.339	312	K	xxxxxxxxxE_K_xxxxxxxxxx
Gene.14026	117	K	xxxKxxxxxx_K_xxxxxxxxxx
Gene.10371	195	K	xxxKxxxxxx_K_xxxxxxxxxx
Gene.10970	118	K	xxxxxxxxxx_K_xxxxxxKxxx
Gene.3370	115	K	xxxxxxxxxx_K_xxxxKxxxxx
Gene.22791	110	K	xxxKxxxxxx_K_xxxxxxxxxx
Gene.15377	167	K	xxxxxxxxxG_K_xxxxxxxxxx
Gene.8629	82	K	xxxKxxxxxx_K_xxxxxxxxxx
Gene.23340	507	K	xxxKxxxxxx_K_xxxxxxxxxx
Gene.2467	142	K	xxxxxxxxxE_K_xxxxxxxxxx
Gene.24943	470	K	xxxxxxxxxx_K_Kxxxxxxxxx
Gene.8359	173	K	xxxxxxxxxx_K_xxxxxxKxxx
Gene.17264	198	K	xxxxxxxxxG_K_xxxxxxxxxx
Gene.25187	970	K	xxxxxxxxxG_K_xxxxxxxxxx
Gene.3022	102	K	xxxxxxxxxx_K_xxxxKxxxxx
Gene.20318	280	K	xKxxxxxxxx_K_xxxxxxxxxx
Gene.1012	177	K	xKxxxxxxxx_K_xxxxxxxxxx
Gene.3299	272	K	xxxxxxxxxE_K_xxxxxxxxxx
Gene.6487	171	K	xxxxKxxxxx_K_xxxxxxxxxx
Gene.23587	818	K	xxxKxxxxxx_K_xxxxxxxxxx
Gene.22750	115	K	xxxKxxxxxx_K_xxxxxxxxxx
Gene.8861	92	K	xxxxKxxxxx_K_Exxxxxxxxx
Gene.20276	54	K	xxxxKxxxxx_K_Exxxxxxxxx
Gene.16310	373	K	xxxxxxxxxG_K_xxxxxxxxxx
Gene.24486	290	K	xKxxxxxxxx_K_xxxxxxxxxx
Gene.15532	303	K	xxxxxKxxxx_K_xxxxxxxxxx
Gene.14022	309	K	xxxKxxxxxx_K_xxxxxxxxxx
Gene.11474	190	K	xKxxxxxxxx_K_xxxxxxxxxx
Gene.22473	54	K	xxxxxxxxxx_K_xxxxxxxKxx
Gene.3719	284	K	xxxxKxxxxx_K_xxxxxxxxxx
Gene.21720	61	K	xxxKxxxxxx_K_xxxxxxxxxx
Gene.3719	166	K	xxxKxxxxxx_K_xxxxxxxxxx
Gene.17093	196	K	xxxKxxxxxx_K_xxxxxxxxxx
Gene.22197	127	K	xxxxKxxxxx_K_Exxxxxxxxx
Gene.15379	388	K	xxxxxxxxxG_K_xxxxxxxxxx
Gene.23555	210	K	xxxxxxxxxE_K_xxxxxxxxxx
Gene.24111	447	K	xxxxxxxxxx_K_Kxxxxxxxxx
Gene.17223	271	K	xxxxxxxxxx_K_xxxxxxxxKx
Gene.5635	86	K	xxxxxxxxxx_K_xxxxxxxKxx
Gene.10379	70	K	xxxKxxxxxx_K_xxxxxxxxxx
Gene.23555	169	K	xxxKxxxxxx_K_xxxxxxxxxx
Gene.10665	245	K	xxxxxxxxxx_K_xxxxKxxxxx
Gene.15739	65	K	xxxxxxxxxG_K_xxxxxxxxxx
Gene.12048	310	K	xxxxxxxxxG_K_xxxxxxxxxx
Gene.7009	47	K	xxxxxxxxxE_K_xxxxxxxxxx
Gene.1720	238	K	xxxxxxxxxG_K_xxxxxxxxxx
Gene.23555	176	K	xxxKxxxxxx_K_xxxxxxxxxx
Gene.11367	154	K	xxxxKxxxxx_K_xxxxxxxxxx
Gene.10281	58	K	xxxxxxxxxE_K_xxxxxxxxxx
Gene.23753	136	K	xxxxKxxxxx_K_xxxxxxxxxx
Gene.13787	178	K	xxxxxxxxxE_K_xxxxxxxxxx
Gene.21096	429	K	xxxxxxxxxG_K_xxxxxxxxxx
Gene.17780	189	K	xxxxxxxxxx_K_Kxxxxxxxxx
Gene.9508	407	K	xxxxxKxxxx_K_xxxxxxxxxx
Gene.15499	115	K	xxxxxxxxxx_K_xxxxxxKxxx
Gene.9225	184	K	xxxxxxxxxG_K_xxxxxxxxxx
Gene.2831	93	K	xxxxxxxxxE_K_xxxxxxxxxx
Gene.12744	207	K	xxxKxxxxxx_K_xxxxxxxxxx
Gene.1037	189	K	xxxxxxxxxx_K_xxxxxxxKxx
Gene.22440	213	K	xxxxxxxxxG_K_xxxxxxxxxx
Gene.5333	67	K	xKxxxxxxxx_K_xxxxxxxxxx
Gene.11531	476	K	xxxxKxxxxx_K_xxxxxxxxxx
Gene.18401	333	K	xxxxxxxxxx_K_xxxxxxxKxx
Gene.6458	94	K	xxxxxKxxxx_K_xxxxxxxxxx
Gene.13556	168	K	xxxxKxxxxx_K_Exxxxxxxxx
Gene.21132	242	K	xxxxxxxxxx_K_xxxxxxxxKx
Gene.6794	487	K	xxxKxxxxxx_K_xxxxxxxxxx
Gene.23555	162	K	xxxxxxxxxx_K_xxxxxxKxxx
Gene.11346	72	K	xxxxxxxxxE_K_xxxxxxxxxx
Gene.2961	137	K	xxxxxxxxxx_K_xxxxxKxxxx
Gene.18225	177	K	xxxxxxxxxG_K_xxxxxxxxxx
Gene.18865	319	K	xxxxxxxxxx_K_xxxxxxKxxx
Gene.10671	17	K	xxxxxxxxxx_K_xxxxxxKxxx
Gene.17692	395	K	xxxxxxxxxE_K_xxxxxxxxxx
Gene.22049	307	K	xxxxKxxxxx_K_xxxxxxxxxx
Gene.15379	195	K	xxxxxxxxxE_K_xxxxxxxxxx
Gene.21461	8	K	xxxxxxxxxG_K_xxxxxxxxxx
Gene.16710	277	K	xxxxxxxxxx_K_xxxxxKxxxx
Gene.7445	36	K	xxxxxxxxxG_K_xxxxxxxxxx
Gene.9056	64	K	xxxxxxxxxE_K_xxxxxxxxxx
Gene.1778	191	K	xxxxxxxxxx_K_Kxxxxxxxxx
Gene.5965	84	K	xxxxxKxxxx_K_xxxxxxxxxx
Gene.4417	263	K	xxxxxxxxxE_K_xxxxxxxxxx
Gene.4392	174	K	xxxxxxxxxx_K_xxxxxxKxxx
Gene.2978	257	K	xxxKxxxxxx_K_xxxxxxxxxx
Gene.19488	93	K	xxxxxxxxxx_K_xxxxxKxxxx
Gene.22081	323	K	xxxxxxxxxx_K_xxxxKxxxxx
Gene.6710	50	K	xxxxxxxxxG_K_xxxxxxxxxx
Gene.23587	430	K	xKxxxxxxxx_K_xxxxxxxxxx
Gene.9599	57	K	xKxxxxxxxx_K_xxxxxxxxxx
Gene.13037	136	K	xxxxxKxxxx_K_xxxxxxxxxx
Gene.8629	75	K	xxxxxxxxxx_K_xxxxxxKxxx
Gene.2809	67	K	xxxxxxxxxE_K_xxxxxxxxxx
Gene.24486	225	K	xxxxxxxxxG_K_xxxxxxxxxx
Gene.941	81	K	xxxxxKxxxx_K_xxxxxxxxxx
Gene.15901	114	K	xxxxxKxxxx_K_xxxxxxxxxx
Gene.12449	236	K	xxxxxxxxxG_K_xxxxxxxxxx
Gene.21309	21	K	xxxxxxxxxG_K_xxxxxxxxxx
Gene.6097	117	K	xxxxxxxxxE_K_xxxxxxxxxx
Gene.15293	91	K	xxxxxxxxxG_K_xxxxxxxxxx
Gene.23753	122	K	xxxxKxxxxx_K_xxxxxxxxxx
Gene.24423	446	K	xxxxxxxxxx_K_xxxxxKxxxx
Gene.7921	268	K	xKxxxxxxxx_K_xxxxxxxxxx
Gene.5755	366	K	xxxKxxxxxx_K_xxxxxxxxxx
Gene.14183	373	K	xxxxxxxxxE_K_xxxxxxxxxx
Gene.17788	153	K	xxxxxxxxxG_K_xxxxxxxxxx
Gene.10264	117	K	xxxxxxxxxx_K_Kxxxxxxxxx
Gene.541	31	K	xxxxxxxxxG_K_xxxxxxxxxx
Gene.16999	69	K	xxxxxxxxxx_K_xxxxKxxxxx
Gene.9665	131	K	xxxKxxxxxx_K_xxxxxxxxxx
Gene.710	181	K	xxxxxxxxxG_K_xxxxxxxxxx
Gene.8861	82	K	xxxKxxxxxx_K_xxxxxxxxxx
Gene.9225	165	K	xKxxxxxxxx_K_xxxxxxxxxx
Gene.13027	90	K	xxxxKxxxxx_K_xxxxxxxxxx
Gene.19622	59	K	xKxxxxxxxx_K_xxxxxxxxxx
Gene.12510	234	K	xxxxxxxxxx_K_Kxxxxxxxxx
Gene.7052	129	K	xxxxxxxxxx_K_xxxxxxKxxx
Gene.6632	396	K	xxxxxxxxxE_K_xxxxxxxxxx
Gene.11371	244	K	xxxxxxxxxx_K_Kxxxxxxxxx
Gene.17692	296	K	xxxxxxxxxx_K_xxxxKxxxxx
Gene.15414	194	K	xxxxxxxxxx_K_xxxxxxxxKx
Gene.15499	122	K	xxxKxxxxxx_K_xxxxxxxxxx
Gene.21151	156	K	xxxxKxxxxx_K_Exxxxxxxxx
Gene.16011	61	K	xxxxxxxxxx_K_xxxxxxKxxx
Gene.24943	547	K	xKxxxxxxxx_K_xxxxxxxxxx
Gene.25049	891	K	xxxxxxxxxx_K_xxxxxxxxKx
Gene.170	330	K	xxxxxxxxxG_K_xxxxxxxxxx
Gene.20331	46	K	xxxxxxxxxE_K_xxxxxxxxxx
Gene.21273	64	K	xxxxxxxxxE_K_xxxxxxxxxx
Gene.10266	456	K	xKxxxxxxxx_K_xxxxxxxxxx
Gene.18668	147	K	xxxxxxxxxx_K_xxxxxxxxKx
Gene.13364	100	K	xxxxxxxxxE_K_xxxxxxxxxx
Gene.13273	50	K	xxxxKxxxxx_K_xxxxxxxxxx
Gene.6339	121	K	xKxxxxxxxx_K_xxxxxxxxxx
Gene.8735	130	K	xxxxxxxxxE_K_xxxxxxxxxx
Gene.8627	191	K	xxxxxxxxxG_K_xxxxxxxxxx
Gene.9305	229	K	xxxxxxxxxG_K_xxxxxxxxxx
Gene.119	111	K	xxxxxKxxxx_K_xxxxxxxxxx
Gene.22088	66	K	xxxxxxxxxG_K_xxxxxxxxxx
Gene.5363	76	K	xxxxxxxxxx_K_xxxxxxxxKx
Gene.19164	71	K	xKxxxxxxxx_K_xxxxxxxxxx
Gene.20216	248	K	xxxxxxxxxG_K_xxxxxxxxxx
Gene.4576	40	K	xxxxxxxxxx_K_xxxxxxxKxx
Gene.2371	58	K	xKxxxxxxxx_K_xxxxxxxxxx
Gene.9133	156	K	xxxxxxxxxx_K_xxxxKxxxxx
Gene.20517	389	K	xxxKxxxxxx_K_xxxxxxxxxx
Gene.21857	144	K	xxxxxxxxxx_K_xxxxxKxxxx
Gene.12402	34	K	xxxxxxxxxx_K_xxxxxxxxKx
Gene.1291	325	K	xxxxxxxxxG_K_xxxxxxxxxx
Gene.24586	350	K	xxxxxxxxxx_K_xxxxxxKxxx
Gene.6995	374	K	xxxxxxxxxE_K_xxxxxxxxxx
Gene.24627	70	K	xxxxKxxxxx_K_Exxxxxxxxx
Gene.5755	176	K	xxxxxxxxxx_K_xxxxxxKxxx
Gene.6511	84	K	xxxxxKxxxx_K_xxxxxxxxxx
Gene.11928	408	K	xxxxxxxxxx_K_xxxxxxxKxx
Gene.16455	255	K	xxxxxxxxxx_K_xxxxxxxKxx
Gene.15038	257	K	xxxxxxxxxx_K_xxxxxKxxxx
Gene.21851	12	K	xxxxxxxxxx_K_xxxxxxKxxx
Gene.13777	347	K	xxxxxxxxxx_K_xxxxxxKxxx
Gene.23289	195	K	xxxxxKxxxx_K_xxxxxxxxxx
Gene.15293	49	K	xKxxxxxxxx_K_xxxxxxxxxx
Gene.25179	266	K	xxxxxxxxxx_K_xxxxxxKxxx
Gene.15502	286	K	xxxKxxxxxx_K_xxxxxxxxxx
Gene.21635	159	K	xxxxxxxxxE_K_xxxxxxxxxx
Gene.21096	694	K	xxxxxxxxxx_K_xxxxxxKxxx
Gene.3902	246	K	xKxxxxxxxx_K_xxxxxxxxxx
Gene.16815	238	K	xxxxKxxxxx_K_Exxxxxxxxx
Gene.2467	50	K	xxxxKxxxxx_K_xxxxxxxxxx
Gene.23753	250	K	xxxKxxxxxx_K_xxxxxxxxxx
Gene.7279	205	K	xxxxxxxxxx_K_xxxxxxxKxx
Gene.21974	367	K	xxxxxxxxxx_K_Kxxxxxxxxx
Gene.21105	215	K	xxxxxxxxxx_K_xxxxxxKxxx
Gene.20144	144	K	xxxxxxxxxE_K_xxxxxxxxxx
Gene.22182	321	K	xxxxxxxxxx_K_xxxxxxKxxx
Gene.4417	236	K	xKxxxxxxxx_K_xxxxxxxxxx
Gene.9458	32	K	xxxxxxxxxx_K_Kxxxxxxxxx
Gene.5071	106	K	xxxxxxxxxx_K_xxxxxKxxxx
Gene.19446	145	K	xxxxxxxxxx_K_xxxxxKxxxx
Gene.21472	92	K	xxxxxxxxxx_K_xxxxxKxxxx
Gene.22709	364	K	xxxxxxxxxG_K_xxxxxxxxxx
Gene.16809	189	K	xxxxxxxxxE_K_xxxxxxxxxx
Gene.14567	688	K	xxxxxxxxxG_K_xxxxxxxxxx
Gene.15379	185	K	xKxxxxxxxx_K_xxxxxxxxxx
Gene.497	45	K	xxxxxxxxxx_K_Kxxxxxxxxx
Gene.1837	157	K	xxxxxxxxxG_K_xxxxxxxxxx
Gene.17788	130	K	xxxxxxxxxx_K_Kxxxxxxxxx
Gene.276	155	K	xKxxxxxxxx_K_xxxxxxxxxx
Gene.9344	69	K	xxxKxxxxxx_K_xxxxxxxxxx
Gene.20404	78	K	xxxxxxxxxE_K_xxxxxxxxxx
Gene.20322	188	K	xxxKxxxxxx_K_xxxxxxxxxx
Gene.20589	148	K	xxxKxxxxxx_K_xxxxxxxxxx
Gene.4184	87	K	xxxxxxxxxx_K_Kxxxxxxxxx
Gene.301	210	K	xKxxxxxxxx_K_xxxxxxxxxx
Gene.146	176	K	xxxxxxxxxx_K_Kxxxxxxxxx
Gene.24062	170	K	xxxxxxxxxx_K_xxxxxxKxxx
Gene.21274	304	K	xxxxxxxxxG_K_xxxxxxxxxx
Gene.7763	97	K	xxxKxxxxxx_K_xxxxxxxxxx
Gene.24394	36	K	xxxKxxxxxx_K_xxxxxxxxxx
Gene.18044	73	K	xxxxxxxxxE_K_xxxxxxxxxx
Gene.11963	22	K	xxxxKxxxxx_K_xxxxxxxxxx
Gene.14660	136	K	xxxKxxxxxx_K_xxxxxxxxxx
Gene.15203	191	K	xxxxxxxxxE_K_xxxxxxxxxx
Gene.14503	283	K	xxxxxxxxxE_K_xxxxxxxxxx
Gene.12144	198	K	xxxxxxxxxE_K_xxxxxxxxxx
Gene.5380	201	K	xxxxxxxxxx_K_xxxxKxxxxx
Gene.13020	32	K	xxxKxxxxxx_K_xxxxxxxxxx
Gene.8709	113	K	xxxxxxxxxx_K_xxxxxKxxxx
Gene.7296	143	K	xKxxxxxxxx_K_xxxxxxxxxx
Gene.22438	301	K	xxxxxxxxxx_K_Kxxxxxxxxx
Gene.7870	100	K	xxxxxxxxxx_K_xxxxKxxxxx
Gene.15609	134	K	xxxxxxxxxG_K_xxxxxxxxxx
Gene.23679	151	K	xxxxxxxxxx_K_xxxxxxxKxx
Gene.2273	86	K	xKxxxxxxxx_K_xxxxxxxxxx
Gene.23305	250	K	xxxxxxxxxx_K_Kxxxxxxxxx
Gene.9074	80	K	xxxKxxxxxx_K_xxxxxxxxxx
Gene.13655	43	K	xxxxxxxxxE_K_xxxxxxxxxx
Gene.21013	292	K	xxxxKxxxxx_K_Exxxxxxxxx
Gene.20415	74	K	xxxxxxxxxG_K_xxxxxxxxxx
Gene.15379	182	K	xxxxKxxxxx_K_xxxxxxxxxx
Gene.22970	232	K	xxxxxxxxxE_K_xxxxxxxxxx
Gene.22963	548	K	xKxxxxxxxx_K_xxxxxxxxxx
Gene.21228	197	K	xKxxxxxxxx_K_xxxxxxxxxx
Gene.10840	234	K	xxxKxxxxxx_K_xxxxxxxxxx
Gene.16074	160	K	xxxxxxxxxx_K_xxxxxxKxxx
Gene.6680	209	K	xxxxxxxxxE_K_xxxxxxxxxx
Gene.17434	192	K	xxxxxKxxxx_K_xxxxxxxxxx
Gene.6794	248	K	xxxxxxxxxG_K_xxxxxxxxxx
Gene.16854	291	K	xxxxxxxxxE_K_xxxxxxxxxx
Gene.8678	337	K	xxxxxxxxxE_K_xxxxxxxxxx
Gene.11091	22	K	xKxxxxxxxx_K_xxxxxxxxxx
Gene.23296	233	K	xxxxxxxxxx_K_Kxxxxxxxxx
Gene.2649	209	K	xxxxxxxxxx_K_xxxxKxxxxx
Gene.14558	473	K	xxxxKxxxxx_K_xxxxxxxxxx
Gene.18865	236	K	xxxKxxxxxx_K_xxxxxxxxxx
Gene.15499	302	K	xxxxxxxxxG_K_xxxxxxxxxx
Gene.23753	609	K	xxxKxxxxxx_K_xxxxxxxxxx
Gene.22447	97	K	xxxxxxxxxx_K_xxxxxxKxxx
Gene.5232	132	K	xxxxxxxxxx_K_xxxxxxKxxx
Gene.8485	74	K	xxxKxxxxxx_K_xxxxxxxxxx
Gene.13522	266	K	xxxxxxxxxG_K_xxxxxxxxxx
Gene.9789	152	K	xxxKxxxxxx_K_xxxxxxxxxx
Gene.9074	64	K	xxxxxKxxxx_K_xxxxxxxxxx
Gene.15379	347	K	xxxxKxxxxx_K_xxxxxxxxxx
Gene.1869	94	K	xxxxxxxxxE_K_xxxxxxxxxx
Gene.16237	245	K	xxxxxKxxxx_K_xxxxxxxxxx
Gene.17197	120	K	xxxxxxxxxx_K_xxxxxxKxxx
Gene.7886	119	K	xxxxxxxxxx_K_xxxxxxxKxx
Gene.21652	37	K	xKxxxxxxxx_K_xxxxxxxxxx
Gene.15925	25	K	xxxxxxxxxx_K_xxxxxxKxxx
Gene.12625	80	K	xxxxxxxxxx_K_Kxxxxxxxxx
Gene.10445	169	K	xxxxxKxxxx_K_xxxxxxxxxx
Gene.4171	217	K	xxxKxxxxxx_K_xxxxxxxxxx
Gene.19483	420	K	xxxxxxxxxG_K_xxxxxxxxxx
Gene.24627	862	K	xxxKxxxxxx_K_xxxxxxxxxx
Gene.5234	195	K	xKxxxxxxxx_K_xxxxxxxxxx
Gene.9053	133	K	xxxxxxxxxx_K_xxxxxxKxxx
Gene.14461	49	K	xxxxxxxxxx_K_Kxxxxxxxxx
Gene.4780	347	K	xxxxxxxxxx_K_xxxxxxxxKx
Gene.24246	156	K	xKxxxxxxxx_K_xxxxxxxxxx
Gene.10391	89	K	xxxKxxxxxx_K_xxxxxxxxxx
Gene.15203	336	K	xxxxxxxxxG_K_xxxxxxxxxx
Gene.5389	6	K	xxxxxxxxxx_K_xxxxxxKxxx
Gene.24379	172	K	xxxxxxxxxE_K_xxxxxxxxxx
Gene.10161	234	K	xxxxxKxxxx_K_xxxxxxxxxx
Gene.19768	209	K	xxxxxxxxxE_K_xxxxxxxxxx
Gene.3311	89	K	xKxxxxxxxx_K_xxxxxxxxxx
Gene.11991	52	K	xxxxxxxxxG_K_xxxxxxxxxx
Gene.3993	33	K	xxxKxxxxxx_K_xxxxxxxxxx
Gene.20184	487	K	xxxxxxxxxE_K_xxxxxxxxxx
Gene.15937	454	K	xxxxxxxxxE_K_xxxxxxxxxx
Gene.22823	104	K	xxxKxxxxxx_K_xxxxxxxxxx
Gene.10556	53	K	xxxKxxxxxx_K_xxxxxxxxxx
Gene.17662	55	K	xxxxxxxxxx_K_xxxxxxxxKx
Gene.1365	323	K	xxxKxxxxxx_K_xxxxxxxxxx
Gene.3109	27	K	xxxxxxxxxG_K_xxxxxxxxxx
Gene.22049	379	K	xxxxxxxxxx_K_xxxxxKxxxx
Gene.669	103	K	xKxxxxxxxx_K_xxxxxxxxxx
Gene.19366	25	K	xxxxxxxxxE_K_xxxxxxxxxx
Gene.20122	282	K	xxxKxxxxxx_K_xxxxxxxxxx
Gene.15368	104	K	xxxxxxxxxx_K_xxxxxxKxxx
Gene.23978	26	K	xxxKxxxxxx_K_xxxxxxxxxx
Gene.1778	325	K	xxxKxxxxxx_K_xxxxxxxxxx
Gene.17660	27	K	xKxxxxxxxx_K_xxxxxxxxxx
Gene.12266	120	K	xxxxxxxxxx_K_xxxxxKxxxx
Gene.12411	292	K	xxxxKxxxxx_K_xxxxxxxxxx
Gene.710	108	K	xxxxKxxxxx_K_xxxxxxxxxx
Gene.17739	117	K	xxxxxxxxxx_K_xxxxxxxxKx
Gene.22963	71	K	xxxxxxxxxE_K_xxxxxxxxxx
Gene.21091	192	K	xxxxxxxxxx_K_xxxxxKxxxx
Gene.5059	81	K	xxxxxxxxxG_K_xxxxxxxxxx
Gene.16589	165	K	xxxxxxxxxG_K_xxxxxxxxxx
Gene.18743	226	K	xxxKxxxxxx_K_xxxxxxxxxx
Gene.22786	242	K	xxxxxxxxxE_K_xxxxxxxxxx
Gene.23005	810	K	xxxxxxxxxE_K_xxxxxxxxxx
Gene.9665	107	K	xxxxxxxxxx_K_Kxxxxxxxxx
Gene.6512	71	K	xxxKxxxxxx_K_xxxxxxxxxx
Gene.9832	88	K	xxxxxxxxxx_K_xxxxxxxKxx
Gene.10025	37	K	xxxKxxxxxx_K_xxxxxxxxxx
Gene.14022	73	K	xxxxKxxxxx_K_xxxxxxxxxx
Gene.8788	228	K	xxxxxxxxxE_K_xxxxxxxxxx
Gene.7700	26	K	xxxxxxxxxx_K_xxxxxxKxxx
Gene.13574	268	K	xxxKxxxxxx_K_xxxxxxxxxx
Gene.10391	156	K	xxxxxxxxxx_K_xxxxxxxKxx
Gene.3642	116	K	xxxKxxxxxx_K_xxxxxxxxxx
Gene.21804	388	K	xxxxxxxxxG_K_xxxxxxxxxx
Gene.10079	67	K	xxxxxxxxxx_K_xxxxxKxxxx
Gene.9942	128	K	xxxxxxxxxE_K_xxxxxxxxxx
Gene.11963	196	K	xxxxxxxxxx_K_xxxxxKxxxx
Gene.13837	378	K	xxxxxxxxxG_K_xxxxxxxxxx
Gene.12572	483	K	xxxxxKxxxx_K_xxxxxxxxxx
Gene.14176	111	K	xxxxxxxxxE_K_xxxxxxxxxx
Gene.22424	39	K	xxxxxxxxxx_K_xxxxKxxxxx
Gene.19567	9	K	xxxxxKxxxx_K_xxxxxxxxxx
Gene.16647	128	K	xxxxxxxxxG_K_xxxxxxxxxx
Gene.5965	79	K	xxxxxxxxxE_K_xxxxxxxxxx
Gene.18419	92	K	xxxxxxxxxx_K_xxxxxKxxxx
Gene.12908	15	K	xKxxxxxxxx_K_xxxxxxxxxx
Gene.19446	298	K	xxxxKxxxxx_K_xxxxxxxxxx
Gene.1720	166	K	xxxxxxxxxx_K_xxxxxKxxxx
Gene.9883	366	K	xKxxxxxxxx_K_xxxxxxxxxx
Gene.22193	435	K	xxxxxxxxxx_K_xxxxxxxxKx
Gene.9069	287	K	xxxxKxxxxx_K_xxxxxxxxxx
Gene.14433	353	K	xxxxxxxxxx_K_xxxxxxxxKx
Gene.17398	277	K	xxxxxxxxxG_K_xxxxxxxxxx
Gene.13845	91	K	xxxxxxxxxG_K_xxxxxxxxxx
Gene.14110	121	K	xxxxKxxxxx_K_xxxxxxxxxx
Gene.18865	182	K	xxxxKxxxxx_K_Exxxxxxxxx
Gene.1133	63	K	xxxxxxxxxE_K_xxxxxxxxxx
Gene.4171	157	K	xxxxxxxxxx_K_xxxxxxKxxx
Gene.12146	206	K	xxxxxxxxxx_K_xxxxxxKxxx
Gene.24586	50	K	xxxxxxxxxx_K_Kxxxxxxxxx
Gene.2160	322	K	xxxxxxxxxx_K_xxxxxxKxxx
Gene.14098	425	K	xxxxxxxxxG_K_xxxxxxxxxx
Gene.15293	40	K	xxxxxxxxxG_K_xxxxxxxxxx
Gene.8735	117	K	xxxxxxxxxx_K_xxxxxxKxxx
Gene.1732	120	K	xxxxxxxxxx_K_xxxxxxxKxx
Gene.19483	94	K	xxxxxxxxxG_K_xxxxxxxxxx
Gene.5369	354	K	xxxxxxxxxx_K_xxxxxxxxKx
Gene.2809	219	K	xxxKxxxxxx_K_xxxxxxxxxx
Gene.20517	496	K	xxxxxxxxxx_K_xxxxxxKxxx
Gene.13787	119	K	xxxxxxxxxG_K_xxxxxxxxxx
Gene.10717	71	K	xxxxxxxxxE_K_xxxxxxxxxx
Gene.7921	176	K	xxxxxxxxxG_K_xxxxxxxxxx
Gene.8553	50	K	xxxKxxxxxx_K_xxxxxxxxxx
Gene.16622	297	K	xxxxxxxxxx_K_xxxxxxKxxx
Gene.5363	80	K	xxxxxxxxxx_K_xxxxxxKxxx
Gene.11603	165	K	xxxKxxxxxx_K_xxxxxxxxxx
Gene.5230	132	K	xxxKxxxxxx_K_xxxxxxxxxx
Gene.15733	307	K	xxxxxKxxxx_K_xxxxxxxxxx
Gene.7648	85	K	xxxxxxxxxG_K_xxxxxxxxxx
Gene.23038	244	K	xxxKxxxxxx_K_xxxxxxxxxx
Gene.16198	32	K	xxxxxxxxxx_K_Kxxxxxxxxx
Gene.11217	45	K	xKxxxxxxxx_K_xxxxxxxxxx
Gene.6794	150	K	xxxxxxxxxE_K_xxxxxxxxxx
Gene.1012	231	K	xxxKxxxxxx_K_xxxxxxxxxx
Gene.16742	100	K	xxxxKxxxxx_K_xxxxxxxxxx
Gene.4171	140	K	xxxxxxxxxG_K_xxxxxxxxxx
Gene.23757	221	K	xxxxxxxxxG_K_xxxxxxxxxx
Gene.17029	422	K	xxxxxKxxxx_K_xxxxxxxxxx
Gene.17983	221	K	xxxxxKxxxx_K_xxxxxxxxxx
Gene.25119	98	K	xxxxxxxxxx_K_xxxxxKxxxx
Gene.14657	236	K	xxxxxxxxxE_K_xxxxxxxxxx
Gene.18217	410	K	xKxxxxxxxx_K_xxxxxxxxxx
Gene.2065	7	K	xxxxxxxxxx_K_xxxxxxxxKx
Gene.4677	175	K	xxxxxxxxxG_K_xxxxxxxxxx
Gene.2978	90	K	xxxxxxxxxx_K_xxxxxxxxKx
Gene.21974	390	K	xxxxxxxxxx_K_xxxxxxxxKx
Gene.1134	301	K	xxxxxxxxxE_K_xxxxxxxxxx
Gene.9225	324	K	xxxxxxxxxx_K_xxxxKxxxxx
Gene.10559	150	K	xxxxxxxxxG_K_xxxxxxxxxx
Gene.10445	261	K	xxxxxxxxxx_K_xxxxxxKxxx
Gene.20086	591	K	xxxxxxxxxx_K_xxxxxxKxxx
Gene.11605	82	K	xxxKxxxxxx_K_xxxxxxxxxx
Gene.17692	301	K	xxxxxKxxxx_K_xxxxxxxxxx
Gene.24627	64	K	xxxKxxxxxx_K_xxxxxxxxxx
Gene.20216	286	K	xxxKxxxxxx_K_xxxxxxxxxx
Gene.7968	394	K	xxxxxxxxxx_K_Kxxxxxxxxx
Gene.22170	287	K	xxxKxxxxxx_K_xxxxxxxxxx
Gene.18675	102	K	xxxKxxxxxx_K_xxxxxxxxxx
Gene.23695	398	K	xxxxxxxxxx_K_xxxxxxKxxx
Gene.4037	282	K	xxxxxKxxxx_K_xxxxxxxxxx
Gene.15088	278	K	xxxxxxxxxx_K_xxxxxxKxxx
Gene.848	126	K	xxxxxxxxxx_K_xxxxxxKxxx
Gene.11849	114	K	xxxxxxxxxE_K_xxxxxxxxxx
Gene.5404	52	K	xxxxxxxxxx_K_xxxxxxxxKx
Gene.7497	117	K	xKxxxxxxxx_K_xxxxxxxxxx
Gene.21959	613	K	xxxxxxxxxx_K_xxxxxxKxxx
Gene.23590	219	K	xxxxxxxxxE_K_xxxxxxxxxx
Gene.15398	254	K	xxxxxxxxxx_K_Kxxxxxxxxx
Gene.25228	1264	K	xxxxxxxxxG_K_xxxxxxxxxx
Gene.11874	68	K	xKxxxxxxxx_K_xxxxxxxxxx
Gene.10510	123	K	xxxxxxxxxx_K_xxxxxxKxxx
Gene.6924	159	K	xxxKxxxxxx_K_xxxxxxxxxx
Gene.9796	369	K	xxxxxxxxxx_K_xxxxxxKxxx
Gene.12216	92	K	xxxxxxxxxx_K_xxxxxKxxxx
Gene.13310	69	K	xxxxxKxxxx_K_xxxxxxxxxx
Gene.19753	15	K	xxxxxxxxxx_K_xxxxxxKxxx
Gene.21132	31	K	xKxxxxxxxx_K_xxxxxxxxxx
Gene.14832	197	K	xxxxxxxxxx_K_xxxxKxxxxx
Gene.9317	210	K	xxxxxxxxxG_K_xxxxxxxxxx
Gene.2065	159	K	xxxxxxxxxx_K_xxxxKxxxxx
Gene.22242	63	K	xxxxxxxxxE_K_xxxxxxxxxx
Gene.13805	65	K	xxxxxxxxxx_K_xxxxxxxKxx
Gene.1052	197	K	xxxxxxxxxE_K_xxxxxxxxxx
Gene.10371	124	K	xxxxxxxxxG_K_xxxxxxxxxx
Gene.2688	84	K	xxxKxxxxxx_K_xxxxxxxxxx
Gene.22930	282	K	xxxxxxxxxx_K_xxxxxxKxxx
Gene.16522	201	K	xxxxxxxxxx_K_xxxxKxxxxx
Gene.710	70	K	xxxxxKxxxx_K_xxxxxxxxxx
Gene.21955	144	K	xxxxxxxxxx_K_xxxxxxxKxx
Gene.23751	298	K	xxxKxxxxxx_K_xxxxxxxxxx
Gene.25042	481	K	xxxxxxxxxG_K_xxxxxxxxxx
Gene.16519	72	K	xxxKxxxxxx_K_xxxxxxxxxx
Gene.22217	108	K	xxxxxxxxxx_K_xxxxKxxxxx
Gene.13805	51	K	xxxKxxxxxx_K_xxxxxxxxxx
Gene.2223	95	K	xxxxxxxxxx_K_xxxxKxxxxx
Gene.1037	197	K	xxxxxxxxxG_K_xxxxxxxxxx
Gene.2248	183	K	xxxxxxxxxx_K_xxxxxKxxxx
Gene.19230	21	K	xxxxxxxxxG_K_xxxxxxxxxx
Gene.16589	175	K	xxxxxxxxxE_K_xxxxxxxxxx
Gene.3975	127	K	xxxxxxxxxx_K_xxxxxxKxxx
Gene.17197	148	K	xxxxxxxxxx_K_xxxxxKxxxx
Gene.9412	180	K	xxxxxxxxxE_K_xxxxxxxxxx
Gene.1567	191	K	xxxxxxxxxx_K_xxxxKxxxxx
Gene.3265	147	K	xxxxxKxxxx_K_xxxxxxxxxx
Gene.19589	564	K	xxxxxxxxxG_K_xxxxxxxxxx
Gene.13619	535	K	xxxxKxxxxx_K_xxxxxxxxxx
Gene.5234	57	K	xxxxKxxxxx_K_xxxxxxxxxx
Gene.19753	176	K	xKxxxxxxxx_K_xxxxxxxxxx
Gene.15973	171	K	xxxxxxxxxE_K_xxxxxxxxxx
Gene.16797	186	K	xxxxxxxxxx_K_xxxxxxKxxx
Gene.15465	152	K	xxxxxKxxxx_K_xxxxxxxxxx
Gene.19991	60	K	xxxxxxxxxx_K_xxxxxxKxxx
Gene.5906	59	K	xxxxxxxxxx_K_Kxxxxxxxxx
Gene.841	218	K	xxxxxxxxxE_K_xxxxxxxxxx
Gene.24982	667	K	xxxxKxxxxx_K_xxxxxxxxxx
Gene.13547	162	K	xxxxxxxxxE_K_xxxxxxxxxx
Gene.8283	150	K	xxxxxxxxxx_K_xxxxxxKxxx
Gene.16274	224	K	xxxxxxxxxx_K_xxxxxxxxKx
Gene.12184	148	K	xxxxxxxxxx_K_xxxxxxKxxx
Gene.23590	514	K	xxxKxxxxxx_K_xxxxxxxxxx
Gene.23306	124	K	xxxxxxxxxE_K_xxxxxxxxxx
Gene.13493	73	K	xxxxxxxxxx_K_Kxxxxxxxxx
Gene.9454	402	K	xxxKxxxxxx_K_xxxxxxxxxx
Gene.25187	1592	K	xxxxKxxxxx_K_Exxxxxxxxx
Gene.6710	116	K	xxxKxxxxxx_K_xxxxxxxxxx
Gene.23417	38	K	xxxxKxxxxx_K_Exxxxxxxxx
Gene.20322	485	K	xxxxxKxxxx_K_xxxxxxxxxx
Gene.5234	173	K	xxxxKxxxxx_K_xxxxxxxxxx
Gene.17660	9	K	xxxKxxxxxx_K_xxxxxxxxxx
Gene.18034	278	K	xxxxxxxxxG_K_xxxxxxxxxx
Gene.21857	86	K	xKxxxxxxxx_K_xxxxxxxxxx
Gene.10620	223	K	xxxxxxxxxG_K_xxxxxxxxxx
Gene.2889	255	K	xxxxxxxxxx_K_Kxxxxxxxxx
Gene.16074	178	K	xxxxxxxxxx_K_xxxxxKxxxx
Gene.16274	391	K	xxxxxxxxxx_K_xxxxxxxxKx
Gene.15088	257	K	xxxxxKxxxx_K_xxxxxxxxxx
Gene.24574	744	K	xxxKxxxxxx_K_xxxxxxxxxx
Gene.7672	313	K	xxxxxxxxxG_K_xxxxxxxxxx
Gene.2989	132	K	xxxxxxxxxx_K_xxxxKxxxxx
Gene.7983	152	K	xxxxxxxxxE_K_xxxxxxxxxx
Gene.22217	419	K	xxxKxxxxxx_K_xxxxxxxxxx
Gene.7768	81	K	xxxKxxxxxx_K_xxxxxxxxxx
Gene.10483	299	K	xxxxxxxxxx_K_xxxxxKxxxx
Gene.13134	112	K	xxxxKxxxxx_K_Exxxxxxxxx
Gene.23753	561	K	xxxxxKxxxx_K_xxxxxxxxxx
Gene.14980	342	K	xxxxKxxxxx_K_xxxxxxxxxx
Gene.6794	17	K	xxxxxxxxxE_K_xxxxxxxxxx
Gene.14973	114	K	xxxKxxxxxx_K_xxxxxxxxxx
Gene.10445	188	K	xxxxxxxxxx_K_xxxxxxxxKx
Gene.23289	11	K	xKxxxxxxxx_K_xxxxxxxxxx
Gene.4764	55	K	xxxxxxxxxx_K_xxxxxKxxxx
Gene.5906	414	K	xxxxxxxxxx_K_Kxxxxxxxxx
Gene.24899	331	K	xxxxxxxxxx_K_xxxxxxKxxx
Gene.12521	198	K	xxxxxxxxxx_K_Kxxxxxxxxx
Gene.22009	372	K	xKxxxxxxxx_K_xxxxxxxxxx
Gene.5685	133	K	xKxxxxxxxx_K_xxxxxxxxxx
Gene.23305	342	K	xKxxxxxxxx_K_xxxxxxxxxx
Gene.15043	251	K	xxxxxxxxxx_K_Kxxxxxxxxx
Gene.15212	168	K	xxxxxxxxxx_K_xxxxxxxxKx
Gene.11963	16	K	xKxxxxxxxx_K_xxxxxxxxxx
Gene.9789	409	K	xxxxKxxxxx_K_xxxxxxxxxx
Gene.11695	135	K	xxxxKxxxxx_K_xxxxxxxxxx
Gene.17883	583	K	xxxKxxxxxx_K_xxxxxxxxxx
Gene.22401	327	K	xxxxxxxxxx_K_xxxxxxxKxx
Gene.5995	367	K	xxxKxxxxxx_K_xxxxxxxxxx
Gene.8893	62	K	xxxxxxxxxx_K_xxxxxxxxKx
Gene.19951	137	K	xxxxxxxxxx_K_xxxxxxKxxx
Gene.23282	352	K	xxxxKxxxxx_K_xxxxxxxxxx
Gene.21974	399	K	xxxKxxxxxx_K_xxxxxxxxxx
Gene.22087	81	K	xxxxxxxxxG_K_xxxxxxxxxx
Gene.1659	104	K	xxxKxxxxxx_K_xxxxxxxxxx
Gene.15944	215	K	xxxxxxxxxx_K_xxxxKxxxxx
Gene.12921	145	K	xKxxxxxxxx_K_xxxxxxxxxx
Gene.20322	501	K	xxxKxxxxxx_K_xxxxxxxxxx
Gene.21959	546	K	xxxxxxxxxx_K_xxxxxxKxxx
Gene.3022	144	K	xxxxxxxxxG_K_xxxxxxxxxx
Gene.765	113	K	xxxxxxxxxG_K_xxxxxxxxxx
Gene.9731	128	K	xxxxxxxxxG_K_xxxxxxxxxx
Gene.2978	281	K	xxxKxxxxxx_K_xxxxxxxxxx
Gene.3962	193	K	xxxKxxxxxx_K_xxxxxxxxxx
Gene.15368	188	K	xxxxKxxxxx_K_xxxxxxxxxx
Gene.16912	103	K	xxxxxxxxxx_K_xxxxKxxxxx
Gene.24292	114	K	xxxxxxxxxE_K_xxxxxxxxxx
Gene.1979	211	K	xxxxxxxxxx_K_Kxxxxxxxxx
Gene.12333	93	K	xxxKxxxxxx_K_xxxxxxxxxx
Gene.18953	105	K	xKxxxxxxxx_K_xxxxxxxxxx
Gene.1837	62	K	xxxxxKxxxx_K_xxxxxxxxxx
Gene.11446	91	K	xxxKxxxxxx_K_xxxxxxxxxx
Gene.20890	335	K	xxxKxxxxxx_K_xxxxxxxxxx
Gene.5369	287	K	xxxxxKxxxx_K_xxxxxxxxxx
Gene.3028	51	K	xxxxxxxxxE_K_xxxxxxxxxx
Gene.11763	26	K	xxxxKxxxxx_K_Exxxxxxxxx
Gene.22963	922	K	xxxxxxxxxG_K_xxxxxxxxxx
Gene.19622	57	K	xxxKxxxxxx_K_xxxxxxxxxx
Gene.10391	78	K	xxxxxxxxxx_K_xxxxKxxxxx
Gene.2074	271	K	xxxxxxxxxE_K_xxxxxxxxxx
Gene.10649	293	K	xxxxxxxxxE_K_xxxxxxxxxx
Gene.14933	205	K	xxxxxxxxxG_K_xxxxxxxxxx
Gene.21132	143	K	xxxxxxxxxx_K_Kxxxxxxxxx
Gene.16710	670	K	xxxKxxxxxx_K_xxxxxxxxxx
Gene.15154	36	K	xxxxxxxxxG_K_xxxxxxxxxx
Gene.23746	198	K	xxxxKxxxxx_K_Exxxxxxxxx
Gene.22325	300	K	xxxxxxxxxE_K_xxxxxxxxxx
Gene.6995	271	K	xxxxxxxxxE_K_xxxxxxxxxx
Gene.23590	161	K	xxxxxxxxxG_K_xxxxxxxxxx
Gene.21959	279	K	xxxxKxxxxx_K_xxxxxxxxxx
Gene.16011	247	K	xxxxxxxxxx_K_Kxxxxxxxxx
Gene.8685	181	K	xxxxxxxxxx_K_xxxxxxxKxx
Gene.20565	509	K	xxxxxxxxxE_K_xxxxxxxxxx
Gene.13866	124	K	xxxxxxxxxG_K_xxxxxxxxxx
Gene.9284	228	K	xxxxxxxxxx_K_Kxxxxxxxxx
Gene.21050	428	K	xKxxxxxxxx_K_xxxxxxxxxx
Gene.22605	70	K	xxxxxxxxxE_K_xxxxxxxxxx
Gene.22709	389	K	xxxxxxxxxG_K_xxxxxxxxxx
Gene.19483	466	K	xxxxxxxxxG_K_xxxxxxxxxx
Gene.7500	199	K	xKxxxxxxxx_K_xxxxxxxxxx
Gene.11531	270	K	xxxxxxxxxE_K_xxxxxxxxxx
Gene.13273	430	K	xxxxxxxxxx_K_xxxxKxxxxx
Gene.14309	191	K	xKxxxxxxxx_K_xxxxxxxxxx
Gene.8081	89	K	xxxxxxxxxE_K_xxxxxxxxxx
Gene.7792	188	K	xxxxxxxxxx_K_xxxxxxKxxx
Gene.15925	239	K	xxxxxKxxxx_K_xxxxxxxxxx
Gene.23132	412	K	xxxxxxxxxE_K_xxxxxxxxxx
Gene.23211	26	K	xxxxxxxxxx_K_xxxxxxxxKx
Gene.119	135	K	xxxxxxxxxx_K_xxxxxxKxxx
Gene.8359	245	K	xxxKxxxxxx_K_xxxxxxxxxx
Gene.20517	232	K	xxxxxxxxxx_K_xxxxxxKxxx
Gene.24943	197	K	xxxxxKxxxx_K_xxxxxxxxxx
Gene.17692	226	K	xxxxxxxxxx_K_xxxxxxxxKx
Gene.12782	139	K	xxxKxxxxxx_K_xxxxxxxxxx
Gene.13124	63	K	xxxxxxxxxG_K_xxxxxxxxxx
Gene.3292	343	K	xxxxxxxxxG_K_xxxxxxxxxx
Gene.9909	133	K	xxxxxxxxxx_K_xxxxxxKxxx
Gene.6534	220	K	xxxxxxxxxx_K_Kxxxxxxxxx
Gene.2546	148	K	xxxxxxxxxx_K_Kxxxxxxxxx
Gene.10761	118	K	xxxxKxxxxx_K_xxxxxxxxxx
Gene.21091	153	K	xxxKxxxxxx_K_xxxxxxxxxx
Gene.20331	22	K	xxxKxxxxxx_K_xxxxxxxxxx
Gene.7523	262	K	xxxxxxxxxE_K_xxxxxxxxxx
Gene.16797	140	K	xxxxxxxxxx_K_xxxxxxKxxx
Gene.12737	87	K	xxxxxxxxxx_K_xxxxxxxxKx
Gene.10510	138	K	xxxKxxxxxx_K_xxxxxxxxxx
Gene.12270	205	K	xxxxxxxxxE_K_xxxxxxxxxx
Gene.8629	202	K	xxxxxxxxxx_K_xxxxKxxxxx
Gene.21250	276	K	xxxKxxxxxx_K_xxxxxxxxxx
Gene.20039	16	K	xxxKxxxxxx_K_xxxxxxxxxx
Gene.16011	63	K	xxxxxxxxxx_K_xxxxKxxxxx
Gene.22049	52	K	xxxxxxxxxG_K_xxxxxxxxxx
Gene.859	220	K	xxxKxxxxxx_K_xxxxxxxxxx
Gene.17012	105	K	xxxxxxxxxx_K_Kxxxxxxxxx
Gene.21720	53	K	xxxxxxxxxx_K_Kxxxxxxxxx
Gene.22476	116	K	xKxxxxxxxx_K_xxxxxxxxxx
Gene.7052	69	K	xxxxxxxxxx_K_xxxxxxxxKx
Gene.18519	169	K	xxxxxxxxxx_K_xxxxxxKxxx
Gene.23737	84	K	xxxxxxxxxx_K_xxxxKxxxxx
Gene.8834	237	K	xxxxxxxxxx_K_xxxxxxxKxx
Gene.19223	206	K	xxxxxxxxxx_K_xxxxxxKxxx
Gene.4184	69	K	xxxxxxxxxx_K_xxxxxxxKxx
Gene.8259	65	K	xxxKxxxxxx_K_xxxxxxxxxx
Gene.22968	183	K	xxxxxxxxxG_K_xxxxxxxxxx
Gene.13169	218	K	xxxxxxxxxx_K_xxxxKxxxxx
Gene.10550	225	K	xKxxxxxxxx_K_xxxxxxxxxx
Gene.8583	4	K	xxxxxxxxxG_K_xxxxxxxxxx
Gene.23911	473	K	xKxxxxxxxx_K_xxxxxxxxxx
Gene.2749	204	K	xKxxxxxxxx_K_xxxxxxxxxx
Gene.20318	58	K	xxxxxxxxxG_K_xxxxxxxxxx
Gene.286	92	K	xxxxxxxxxx_K_xxxxxxxxKx
Gene.22170	113	K	xxxxxxxxxx_K_xxxxxxKxxx
Gene.7926	249	K	xxxxxxxxxx_K_xxxxxxxKxx
Gene.7969	137	K	xxxxxxxxxx_K_xxxxxxKxxx
Gene.24341	456	K	xxxxxxxxxx_K_xxxxxKxxxx
Gene.11295	245	K	xxxxxxxxxE_K_xxxxxxxxxx
Gene.10510	131	K	xxxxxxxxxx_K_xxxxxxKxxx
Gene.6133	166	K	xxxxxxxxxE_K_xxxxxxxxxx
Gene.16907	529	K	xKxxxxxxxx_K_xxxxxxxxxx
Gene.21105	244	K	xxxxKxxxxx_K_xxxxxxxxxx
Gene.23753	541	K	xxxxxxxxxE_K_xxxxxxxxxx
Gene.8629	242	K	xxxxKxxxxx_K_xxxxxxxxxx
Gene.23753	548	K	xxxKxxxxxx_K_xxxxxxxxxx
Gene.12610	223	K	xxxxxKxxxx_K_xxxxxxxxxx
Gene.17939	263	K	xxxxxxxxxx_K_xxxxxKxxxx
Gene.8006	109	K	xxxxxxxxxx_K_xxxxxKxxxx
Gene.12543	52	K	xxxxxxxxxE_K_xxxxxxxxxx
Gene.4777	34	K	xxxxxxxxxE_K_xxxxxxxxxx
Gene.22203	82	K	xxxxxxxxxG_K_xxxxxxxxxx
Gene.2822	156	K	xxxxxKxxxx_K_xxxxxxxxxx
Gene.22333	110	K	xxxxxxxxxx_K_xxxxxKxxxx
Gene.16320	297	K	xxxxxxxxxx_K_xxxxxxKxxx
Gene.12744	193	K	xxxxxxxxxx_K_xxxxxxKxxx
Gene.24394	24	K	xxxxxxxxxx_K_xxxxKxxxxx
Gene.23590	366	K	xxxxKxxxxx_K_xxxxxxxxxx
Gene.17197	256	K	xxxxxxxxxx_K_xxxxxxKxxx
Gene.12782	118	K	xxxxxxxxxx_K_xxxxxxxKxx
Gene.5827	261	K	xxxxxxxxxG_K_xxxxxxxxxx
Gene.12146	34	K	xxxKxxxxxx_K_xxxxxxxxxx
Gene.23590	317	K	xxxKxxxxxx_K_xxxxxxxxxx
Gene.8172	160	K	xxxxxxxxxx_K_xxxxKxxxxx
Gene.20404	128	K	xxxxxxxxxx_K_xxxxKxxxxx
Gene.13635	273	K	xxxxxxxxxE_K_xxxxxxxxxx
Gene.21974	79	K	xxxxxxxxxx_K_xxxxxxKxxx
Gene.11963	155	K	xxxxxxxxxx_K_xxxxxKxxxx
Gene.6788	142	K	xxxxKxxxxx_K_Exxxxxxxxx
Gene.18003	304	K	xxxxxxxxxx_K_xxxxxxKxxx
Gene.20517	239	K	xxxKxxxxxx_K_xxxxxxxxxx
Gene.5234	25	K	xKxxxxxxxx_K_xxxxxxxxxx
Gene.24943	277	K	xxxxKxxxxx_K_Exxxxxxxxx
Gene.660	122	K	xxxxxxxxxx_K_xxxxxxxxKx
Gene.6512	82	K	xxxxxKxxxx_K_xxxxxxxxxx
Gene.16365	166	K	xxxxxxxxxE_K_xxxxxxxxxx
Gene.24943	586	K	xxxxxxxxxx_K_xxxxKxxxxx
Gene.25179	273	K	xxxKxxxxxx_K_xxxxxxxxxx
Gene.15148	217	K	xxxxxxxxxx_K_xxxxxxKxxx
Gene.3016	77	K	xKxxxxxxxx_K_xxxxxxxxxx
Gene.23751	212	K	xxxxxxxxxx_K_xxxxxxxKxx
Gene.23305	230	K	xxxxxxxxxx_K_xxxxKxxxxx
Gene.8893	309	K	xxxxxxxxxE_K_xxxxxxxxxx
Gene.5233	28	K	xxxxxxxxxE_K_xxxxxxxxxx
Gene.15499	193	K	xxxxxxxxxx_K_xxxxxxxKxx
Gene.7296	124	K	xxxxxxxxxx_K_xxxxxKxxxx
Gene.7969	176	K	xxxxKxxxxx_K_xxxxxxxxxx
Gene.11906	156	K	xxxxxxxxxE_K_xxxxxxxxxx
Gene.10556	105	K	xKxxxxxxxx_K_xxxxxxxxxx
Gene.4652	142	K	xxxxxxxxxx_K_xxxxxxxxKx
Gene.1659	16	K	xxxxxxxxxG_K_xxxxxxxxxx
Gene.23379	143	K	xxxxxKxxxx_K_xxxxxxxxxx
Gene.7385	176	K	xxxKxxxxxx_K_xxxxxxxxxx
Gene.12588	30	K	xxxxxxxxxE_K_xxxxxxxxxx
Gene.9056	209	K	xxxxKxxxxx_K_xxxxxxxxxx
Gene.24256	567	K	xxxKxxxxxx_K_xxxxxxxxxx
Gene.22605	98	K	xxxxxxxxxE_K_xxxxxxxxxx
Gene.15499	192	K	xxxKxxxxxx_K_xxxxxxxxxx
Gene.10104	203	K	xxxxxxxxxx_K_xxxxxxKxxx
Gene.2978	363	K	xxxxxxxxxx_K_xxxxxxxKxx
Gene.13493	9	K	xxxKxxxxxx_K_xxxxxxxxxx
Gene.1037	279	K	xxxxxKxxxx_K_xxxxxxxxxx
Gene.7700	105	K	xxxKxxxxxx_K_xxxxxxxxxx
Gene.20216	202	K	xxxxxxxxxE_K_xxxxxxxxxx
Gene.15666	236	K	xxxxKxxxxx_K_xxxxxxxxxx
Gene.12572	129	K	xxxxxxxxxx_K_xxxxxxKxxx
Gene.21594	135	K	xxxKxxxxxx_K_xxxxxxxxxx
Gene.25217	42	K	xxxxxxxxxE_K_xxxxxxxxxx
Gene.15465	117	K	xxxxxxxxxG_K_xxxxxxxxxx
Gene.5253	260	K	xxxxxxxxxE_K_xxxxxxxxxx
Gene.4417	219	K	xxxxxxxxxE_K_xxxxxxxxxx
Gene.1294	162	K	xxxxxxxxxE_K_xxxxxxxxxx
[truncated: 1,236 more rows]
